# Supplementary material for: Further Mining and Characterization of miRNA Resource in Chinese Fir (Cunninghamia lanceolata)
Source: Genes (Basel). 2022 Nov 17;13(11):2137. doi: 10.3390/genes13112137 (PMC9690001; doi:10.3390/genes13112137)
Supplement: Supplementary file 1 [file genes-13-02137-s001.zip]

Archive with 20 entries (20 files):
- Supplemental Figure S1 The contrast photos of the morphological features in selfed progeny of Chinese fir clone cx569.jpg
- Supplemental Figure S2 Transcript profiles of  known and novel miRNAs.jpg
- Supplemental Figure S3 Phylogenetic analysis of pre-miR159 and pre-miR164  between Chinese fir and other plant species.jpg
- Supplemental Figure S4 Phylogenetic analysis of pre-miR396 and pre-miR171_1 between Chinese fir and other plant species.jpg
- Supplemental Table S1 Statistics of clean reads.xlsx
- Supplemental Table S10 The number of miRNAs and the family in known MIRNA from Chinese fir.xlsx
- Supplemental Table S11 The number of novel miRNAs in Chinese fir.xlsx
- Supplemental Table S12 The length of miRNA precursor  from Chinese fir.xlsx
- Supplemental Table S13 The number of miRNAs target in Chinese fir.xlsx
- Supplemental Table S14 The same mature miRNA sequence in all Chinese fir.xlsx
- Supplemental Table S15 The novel miRNA (n=105) targets and their putative function in this study.xlsx
- Supplemental Table S16 The relationship of MFE between pre-miRNA and its corresponding mature miRNA.xlsx
- Supplemental Table S2 Length distribution of small RNAs in C. lanceolata.xlsx
- Supplemental Table S3 Distribution of C. lanceolata sRNAs among different categories.xlsx
- Supplemental Table S4 Reference transcriptome comparison statistics.xlsx
- Supplemental Table S5 Identification of known miRNAs in Chinese fir.xlsx
- Supplemental Table S6 Known miRNA targets and their putative function.xlsx
- Supplemental Table S7 Identification of novel miRNAs in Chinese fir.xlsx
- Supplemental Table S8 Novel miRNA targets and their putative function.xlsx
- Supplemental Table S9 The expression of novel and known miRNAs.xlsx
