# Supplementary material for: Further Mining and Characterization of miRNA Resource in Chinese Fir (Cunninghamia lanceolata)
Source: Genes (Basel). 2022 Nov 17;13(11):2137. doi: 10.3390/genes13112137 (PMC9690001; doi:10.3390/genes13112137)
Supplement: Supplementary file 1 [file genes-13-02137-s001.zip › Supplemental Table S1 Statistics of clean reads.xlsx]

## Sheet: Table S1
Table S1 Statistics of clean reads.
Samples	Raw reads	Length < 18	Length > 30	Low quality	Containing 'N' reads	Clean reads	Q30 (%)
S116L	17345388	11800	0	41	0	17333547	96.77
S134L	14074394	8558	0	39	0	14065797	95.8
S157L	15818871	10069	0	33	0	15808769	97.76
S189L	16568665	10195	0	41	0	16558429	97.38
S193L	17361653	13269	0	48	0	17348336	97.69
S217L	16222280	10285	0	32	0	16211963	96.81
S218L	11754324	8556	0	32	0	11745736	97.39
S21L	16567521	11763	0	45	0	16555713	95.31
S220L	15131625	6800	0	29	0	15124796	97.53
S221L	22518795	16651	0	51	0	22502093	96.34
S231L	23220765	13871	0	33	0	23206861	96.42
S256L	17149553	10639	0	46	0	17138868	95.78
S29L	14166693	8851	0	31	0	14157811	95.92
S38L	17078663	9934	0	41	0	17068688	96.06
S42L	17563979	11070	0	42	0	17552867	95.91
S64L	18780916	10468	0	40	0	18770408	95.42
S98L	19428224	12776	0	55	0	19415393	96.13
