# Supplementary material for: Further Mining and Characterization of miRNA Resource in Chinese Fir (Cunninghamia lanceolata)
Source: Genes (Basel). 2022 Nov 17;13(11):2137. doi: 10.3390/genes13112137 (PMC9690001; doi:10.3390/genes13112137)
Supplement: Supplementary file 1 [file genes-13-02137-s001.zip › Supplemental Table S10 The number of miRNAs and the family in known MIRNA from Chinese fir.xlsx]

## Sheet: Table S10
Origin	known miRNA	miRNA families
Wan et al., 2012	115	40
Qiu et al., 2015	84	20
Cao et al., 2016	19	14
Liu et al., 2021	651	213
this study	30	16

## Sheet: Wan et al., 2012
Family	Name			Family	Number
MIR156/157	cln-miR156a			MIR156/157	18
MIR156/157	cln-miR156b			MIR158	1
MIR156/157	cln-miR156c			MIR159	7
MIR156/157	cln-miR156d			MIR160	1
MIR156/157	cln-miR156e			MIR161	2
MIR156/157	cln-miR156f			MIR162_1	1
MIR156/157	cln-miR156g			MIR162_2	3
MIR156/157	cln-miR156h			MIR164	5
MIR156/157	cln-miR156i			MIR165/166	17
MIR156/157	cln-miR156j			MIR167_1	9
MIR156/157	cln-miR156k			MIR167_2	1
MIR156/157	cln-miR156l			MIR168	2
MIR156/157	cln-miR156m			MIR169_1	1
MIR156/157	cln-miR156n			MIR169_2	3
MIR156/157	cln-miR156o			MIR169_6	1
MIR156/157	cln-miR157a			MIR169_8	1
MIR156/157	cln-miR157b			MIR171_1	4
MIR156/157	cln-miR157c			MIR172	7
MIR158	cln-miR158a			MIR390	1
MIR159	cln-miR159a			MIR391	1
MIR159	cln-miR159b			MIR393	1
MIR159	cln-miR159c			MIR394	1
MIR159	cln-miR159d			MIR395	4
MIR159	cln-miR159e			MIR396	3
MIR159	cln-miR319a			MIR398	2
MIR159	cln-miR319b			MIR399	2
MIR160	cln-miR160a			MIR400	1
MIR161	cln-miR161a			MIR403	1
MIR161	cln-miR161b			MIR408	2
MIR162_1	cln-miR162a			MIR528	1
MIR162_2	cln-miR162b			MIR824	1
MIR162_2	cln-miR162c			MIR827_3	2
MIR162_2	cln-miR162d			MIR828	1
MIR164	cln-miR164a			MIR845_1	1
MIR164	cln-miR164b			MIR858	1
MIR164	cln-miR164c			MIR894	1
MIR164	cln-miR164d			MIR1310	1
MIR164	cln-miR164e			MIR2111	1
MIR165/166	cln-miR165a			MIR5083	1
MIR165/166	cln-miR165b			MIR5139	1
MIR165/166	cln-miR166a
MIR165/166	cln-miR166b
MIR165/166	cln-miR166c
MIR165/166	cln-miR166d
MIR165/166	cln-miR166e
MIR165/166	cln-miR166f
MIR165/166	cln-miR166g
MIR165/166	cln-miR166h
MIR165/166	cln-miR166i
MIR165/166	cln-miR166j
MIR165/166	cln-miR166k
MIR165/166	cln-miR166l
MIR165/166	cln-miR166m
MIR165/166	cln-miR166n
MIR165/166	cln-miR166o
MIR167_1	cln-miR167a
MIR167_1	cln-miR167b
MIR167_1	cln-miR167c
MIR167_1	cln-miR167d
MIR167_1	cln-miR167e
MIR167_1	cln-miR167f
MIR167_1	cln-miR167g
MIR167_1	cln-miR167h
MIR167_1	cln-miR167i
MIR167_2	cln-miR167j
MIR168	cln-miR168a
MIR168	cln-miR168b
MIR169_1	cln-miR169a
MIR169_2	cln-miR169b
MIR169_2	cln-miR169c
MIR169_2	cln-miR169d
MIR169_6	cln-miR169e
MIR169_8	cln-miR169f
MIR171_1	cln-miR171a
MIR171_1	cln-miR171b
MIR171_1	cln-miR171c
MIR171_1	cln-miR171d
MIR172	cln-miR172a
MIR172	cln-miR172b
MIR172	cln-miR172c
MIR172	cln-miR172d
MIR172	cln-miR172e
MIR172	cln-miR172f
MIR172	cln-miR172g
MIR390	cln-miR390a
MIR391	cln-miR391a
MIR393	cln-miR393a
MIR394	cln-miR394a
MIR395	cln-miR395a
MIR395	cln-miR395b
MIR395	cln-miR395c
MIR395	cln-miR395d
MIR396	cln-miR396a
MIR396	cln-miR396b
MIR396	cln-miR396c
MIR398	cln-miR398a
MIR398	cln-miR398b
MIR399	cln-miR399a
MIR399	cln-miR399b
MIR400	cln-miR400a
MIR403	cln-miR403a
MIR408	cln-miR408a
MIR408	cln-miR408b
MIR528	cln-miR528a
MIR824	cln-miR824a
MIR827_3	cln-miR827a
MIR827_3	cln-miR827b
MIR828	cln-miR828a
MIR845_1	cln-miR845a
MIR858	cln-miR858a
MIR894	cln-miR894
MIR1310	cln-miR1310
MIR2111	cln-miR2111a
MIR5083	cln-miR5083
MIR5139	cln-miR5139

## Sheet: Qiu et al.,2015 
Family	Name			Family	Number
MIR156	cln-miR156a			MIR156	11
MIR156	cln-miR156b			MIR158	1
MIR156	cln- miR156c			MIR159	1
MIR156	cln-miR156g			MIR160	1
MIR156	cln-miR156k			MIR164	7
MIR156	cln-miR156k-1			MIR165/166	14
MIR158	cln-miR158a			MIR168	4
MIR160	cln-miR160a			MIR169	5
MIR164	cln-miR164a			MIR171_1	1
MIR164	cln-miR164b			MIR172	5
MIR164	cln-miR164c			MIR319	2
MIR164	cln-miR164c-1			MIR390	2
MIR164	cln-miR164e			MIR396	9
MIR164	cln-miR164h			MIR397	2
MIR165/166	cln-miR165a			MIR399	8
MIR165/166	cln-miR166a			MIR482	2
MIR165/166	cln-miR166a-1			MIR529	2
MIR165/166	cln-miR166a-2			MIR535	3
MIR165/166	cln-miR166c			MIR946	2
MIR165/166	cln-miR166d			MIR5248	1
MIR165/166	cln-miR166e			MIR6725	1
MIR165/166	cln-miR166f
MIR168	cln-miR168a
MIR168	cln-miR168
MIR169	cln-miR169b
MIR169	cln-miR169d
MIR171_1	cln-miR171b
MIR172	cln-miR172a
MIR172	cln-miR172a-1
MIR172	cln-miR172b
MIR172	cln-miR172e
MIR319	cln-miR319
MIR319	cln-miR319c
MIR390	cln-miR390a
MIR390	cln-miR390c
MIR396	cln-miR396b
MIR396	cln-miR396
MIR396	cln-miR396b-1
MIR396	cln-miR396b*
MIR396	cln-miR396b-1
MIR397	cln-miR397a
MIR399	cln-miR399a
MIR399	cln-miR399b
MIR482	cln-miR482
MIR529	cln-miR529e
MIR535	cln-miR535
MIR946	cln-miR946a
MIR5248	cln-miR5248
MIR6725	cln-miR6725
MIR156	cln-miR156
MIR156	cln-miR156c
MIR156	cln-miR156j
MIR156	cln-miR156a
MIR156	cln-miR156k
MIR159	cln-miR159
MIR164	cln-miR164c
MIR165/166	cln-miR166f
MIR165/166	cln-miR166a
MIR165/166	cln-miR166e
MIR165/166	cln-miR166a-1
MIR165/166	cln-miR166i
MIR165/166	cln-miR166a-2
MIR168	cln-miR168a
MIR168	cln-miR168
MIR169	cln-miR169d
MIR169	cln-miR169z
MIR169	cln-miR169k
MIR172	cln-miR172a
MIR396	cln-miR396e
MIR396	cln-miR396c
MIR396	cln-miR396b
MIR396	cln-miR396b-1
MIR397	cln-miR397
MIR399	cln-miR399a
MIR399	cln-miR399
MIR399	cln-miR399-1
MIR399	cln-miR399a-1
MIR399	cln-miR399b
MIR399	cln-miR399b-1
MIR482	cln-miR482c
MIR529	cln-miR529g
MIR535	cln-miR535
MIR535	cln-miR535-1
MIR946	cln-miR946a*

## Sheet: Cao et al., 2016
Family	Name			Family	Number
MIR1535	cln-miR1535			MIR1535	1
MIR156	cln-miR156a			MIR156	1
MIR159	cln-miR159			MIR159	1
MIR162_1	cln-miR162_1			MIR162_1	1
MIR164	cln-miR164			MIR164	1
MIR165/166	cln-miR166a			MIR165/166	2
MIR165/166	cln-miR166b			MIR168	1
MIR168	cln-miR168			MIR169_1	4
MIR169_1	cln-miR169b			MIR171_1	1
MIR169_1	cln-miR169c			MIR390	1
MIR169_1	cln-miR169d			MIR393	1
MIR169_1	cln-miR169e			MIR395	1
MIR171_1	cln-miR171b			MIR396	2
MIR390	cln-miR390			MIR529	1
MIR393	cln-miR393
MIR395	cln-miR395
MIR396	cln-miR396a
MIR396	cln-miR396b
MIR529	cln-miR529

## Sheet: Liu et al., 2021
Family	Name			Family	Number
MIR162_1	cln-MIR162-p5			MIR1023	1
MIR162_1	cln-miR162			MIR1028	1
MIR164	cln-miR164			MIR1030	2
MIR164	cln-MIR164-p3			MIR1060	1
MIR164	cln-miR164_L+3R-2			MIR1063	1
MIR166	cln-miR166_R-1_1ss20AC			MIR1070	2
MIR6725	cln-miR6725			MIR1076	2
MIR6725	cln-MIR6725-p3			MIR1078	1
MIR160	mdm-miR160a			MIR1082	1
MIR2916	peu-miR2916_R-4_1ss6AG			MIR1083	1
MIR2916	peu-MIR2916-p3_1ss10TC			MIR1103	14
MIR5141	rgl-MIR5141-p5_1ss22GC			MIR1134	2
MIR5141	rgl-MIR5141-p3_1ss15AT			MIR1313	1
MIR156	mtr-miR156g-5p			MIR1314	3
MIR156	mtr-miR156g-3p_1ss9GT			MIR1437	1
MIR159	osa-MIR159d-p5_2ss11GT12AC			MIR1440	7
MIR159	pta-miR159c_R-1			MIR1442	1
MIR164	mtr-miR164a_1ss21AT			MIR1507	1
MIR166	pta-MIR166b-p5_1ss21AG			MIR1510	2
MIR166	pab-miR166b_2ss20TC21TC			MIR156	12
MIR167_1	gra-MIR167b-p5_2ss2TA17AC			MIR158	2
MIR482	pab-MIR482b-p3_3ss2AT16CA18GT			MIR159	14
MIR319	mtr-MIR319d-p5_2ss4CT20CT			MIR160	6
MIR319	pta-miR319_R+1			MIR161	1
MIR319	ata-miR319-5p_2ss10TC20CT			MIR162_1	2
MIR319	pta-miR319_R+1			MIR164	8
MIR393	cme-MIR393b-p5_2ss18CG19AC			MIR166	13
MIR393	cme-MIR393b-p5_2ss18CG19AC			MIR167_1	7
MIR396	pab-miR396a_1ss21AT			MIR167_2	3
MIR396	zma-miR396g-3p_L+1R-1_1ss21GA			MIR168	4
MIR396	pab-miR396a_1ss21AT			MIR169_1	4
MIR396	mtr-miR396a-3p_L-1_1ss20GA			MIR169_2	10
MIR396	pab-miR396b_1ss7GA			MIR171_1	9
MIR396	mtr-miR396a-3p_L-1_1ss20GA			MIR171_2	1
MIR396	stu-miR396-3p_L-1_1ss3CT			MIR172	17
MIR399	mtr-miR399a_2ss1TC13TG			MIR1863	2
MIR156	ath-MIR156d-p3_2ss7AC16CA			MIR1869	1
MIR403	htu-MIR403b-p5_2ss2TG16CA			MIR2083	1
MIR477	ppt-MIR477h-p5_2ss15CT17TC			MIR2097	1
MIR482	stu-MIR482a-p5_2ss4TG19CA			MIR2102	1
MIR482	mdm-MIR482c-p3_2ss8TA9AG			MIR2111	2
MIR482	pab-miR482c_1ss11TG			MIR2118	4
MIR482	gma-miR482a-3p_L-2_1ss5CG			MIR2592	2
MIR482	ppe-MIR482a-p3_2ss7AG9AT			MIR2602	18
MIR529	ppt-miR529g_R-1_1ss8AG			MIR2606	1
MIR535	pab-miR535			MIR2609	2
MIR535	aqc-MIR535-p3_2ss10CT12TG			MIR2620	1
MIR6423	ptc-MIR6423-p3_3			MIR2629	1
MIR6423	ptc-MIR6423-p5_1ss19AC			MIR2630	1
MIR6426	ptc-MIR6426b-p3_2ss12CG18CT			MIR2655	1
MIR8713	gra-MIR8713-p5_2ss15AG16AT			MIR2666	2
MIR5752	mtr-MIR5752a-p3_2ss11TC15GC			MIR2670	1
MIR156	osa-MIR156k-p5_3ss14CT15GC18TG			MIR2671	2
MIR6253	osa-MIR6253-p3_3ss6AT16AG18TC			MIR2677	1
MIR156	han-MIR156a-p5_2ss2AG11TA			MIR2678	1
MIR171_2	mes-MIR171d-p3_2ss2TA10AC			MIR2916	2
MIR156	mtr-miR156b-5p			MIR2950	2
MIR159	pde-MIR159-p5_2ss13TG14GA			MIR319	12
MIR159	pde-miR159			MIR3435	2
MIR159	pde-miR159_R-3_1ss6TC			MIR3436	2
MIR812	osa-MIR812e-p3_2ss7CT12TG			MIR3440	1
MIR159	pde-miR159_R-3_1ss6TC			MIR3445	1
MIR159	pde-miR159_R-3			MIR3630	1
MIR159	pde-miR159_R-3			MIR3703	2
MIR159	pde-miR159_R-3			MIR3705	5
MIR159	lus-MIR159b-p3_2ss14CA18TA			MIR3706	1
MIR160	ppt-MIR160f-p5_2ss1CA13GT			MIR390	6
MIR171_1	mtr-MIR171c-p3_2ss15GC17TG			MIR393	3
MIR169_2	cme-MIR169h-p5_3ss3TG4TA18AT			MIR394	4
MIR171_1	mtr-MIR171c-p3_2ss15GC17TG			MIR395	4
MIR171_1	mtr-MIR171c-p3_2ss15GC17TG			MIR396	21
MIR160	tcc-MIR160a-p3_2ss5GC12CA			MIR396_2	16
MIR160	pab-miR160a_1ss21AT			MIR397	3
MIR160	htu-miR160a_R+1			MIR398	1
MIR164	csi-MIR164-p5_1ss18GA			MIR399	10
MIR156	osa-MIR156l-p3_2ss17GT19TG			MIR403	7
MIR164	gma-MIR164f-p5_3ss1CT12CA18AC			MIR408	2
MIR169_2	csi-MIR169-p3_2ss7CT13AT			MIR414	2
MIR164	bdi-miR164a-3p_2ss9CA21CT			MIR419	1
MIR166	zma-MIR166g-p5_2ss3GT13GA			MIR437	5
MIR1078	ppt-MIR1078-p3_2ss1TA13GC			MIR444	1
MIR166	crt-MIR166b-p5_2ss11TG12TC			MIR472	3
MIR168	ptc-MIR168b-p3_3ss11GC17CG18AC			MIR477	2
MIR166	ata-MIR166d-p5_2ss11TG14AC			MIR479	3
MIR7530	lja-MIR7530-p3_2ss8AG16AG			MIR482	17
MIR166	zma-MIR166b-p5_1ss6TA			MIR4995	1
MIR166	ctr-MIR166-p5_2ss11CG19AT			MIR5059	1
MIR166	zma-MIR166b-p3_2ss6TA18TC			MIR5065	1
MIR167_1	gma-MIR167a-p5_2ss7CT9CA			MIR5071	2
MIR156	osa-MIR156e-p3_2ss4TG16CG			MIR5072	5
MIR167_2	zma-MIR167g-p3_1ss1AT			MIR5077	1
MIR167_1	cme-MIR167d-p5_2ss11TA16CT			MIR5082	2
MIR167_1	ccl-MIR167b-p3_2ss2TA8AT			MIR5141	2
MIR167_2	zma-MIR167g-p5_1ss1AT			MIR5144	1
MIR168	vvi-MIR168-p5_2ss2CG9AC			MIR5159	1
MIR160	lus-MIR160b-p3_2ss12CT17CG			MIR5176	1
MIR169_2	vvi-MIR169h-p5_2ss10TA15TA			MIR5179	1
MIR5065	bdi-MIR5065-p3_2ss2AC10AC			MIR5201	3
MIR169_2	gma-MIR169g-p3_2ss5CT14CG			MIR5227	2
MIR169_1	stu-MIR169b-p5_1ss13AT			MIR5230	1
MIR169_1	ath-MIR169h-p5_2ss2TG12CA			MIR5234	2
MIR171_1	ptc-MIR171i-p5_2ss6CT15CG			MIR5245	1
MIR396	tcc-MIR396b-p3_2ss3TA16CA			MIR5248	21
MIR171_1	zma-MIR171i-p5_3ss4TA13TG17TA			MIR5264	1
MIR6174	hbr-MIR6174-p3_2ss6TA8TA			MIR5284	1
MIR171_1	gma-miR171c-3p_R-1_1ss9TC			MIR529	11
MIR171_1	gma-miR171c-3p_R-1_1ss9TC			MIR5292	2
MIR172	csi-MIR172a-p5_2ss1GT8CA			MIR5293	1
MIR2592	mtr-MIR2592ay-p3_2ss6AG17CG			MIR5295	1
MIR172	egu-MIR172d-p5_1ss16CG			MIR5298	2
MIR172	egu-MIR172d-p3_2ss15CG21CA			MIR535	2
MIR172	mtr-MIR172d-p5_2ss14AT21TC			MIR5368	2
MIR2666	mtr-MIR2666-p3_2ss2GC7TC			MIR5523	1
MIR172	gma-MIR172b-p5_1ss5TG			MIR5527	1
MIR172	mtr-miR172b			MIR5541	1
MIR172	lus-MIR172c-p5_2ss6CG20TC			MIR5559	1
MIR847	ath-MIR847-p3_2ss6GA16AG			MIR5569	1
MIR172	mtr-miR172a_R-2_1ss7CT			MIR5643	1
MIR408	ata-MIR408-p3_2ss1TG18CT			MIR5647	1
MIR172	mtr-miR172a_R-2_1ss7CT			MIR5654	1
MIR172	osa-MIR172c-p3_2ss3AG21GT			MIR5655	2
MIR172	ath-MIR172b-p3_2ss8AG15AT			MIR5658	2
MIR319	gma-MIR319m-p5_2ss5AG11CA			MIR5677	2
MIR396	dpr-MIR396-p3_2ss13GT14AG			MIR5719	2
MIR319	ath-MIR319a-p5_3ss8AC17CG18AC			MIR5752	2
MIR5248	mtr-MIR5248-p3_2ss7AT18AT			MIR5776	1
MIR394	aly-MIR394b-p5_2ss1AT2GA			MIR5780	2
MIR5248	mtr-MIR5248-p3_2ss7AT18AT			MIR5794	1
MIR437	sbi-MIR437i-p5_3ss1AC8GA20GT			MIR5826	1
MIR5248	mtr-MIR5248-p3_2ss7AT18AT			MIR5998	1
MIR5248	mtr-MIR5248-p3_2ss7AT18AT			MIR6024	5
MIR5248	mtr-MIR5248-p3_2ss7AT18AT			MIR6027	5
MIR319	ptc-MIR319f-p5_2ss7GC15GT			MIR6108	1
MIR390	zma-MIR390b-p5_2ss7AC13GC			MIR6155	1
MIR390	zma-MIR390b-p3_2ss6AC12GC			MIR6173	2
MIR394	gma-MIR394a-p3_1ss16AC			MIR6174	1
MIR394	osa-miR394			MIR6214	1
MIR395	pab-miR395_2ss7TA21TC			MIR6253	1
MIR395	ath-MIR395f-p5_1ss6CG			MIR6254	1
MIR396_2	osa-MIR396h-p5_2ss15GC19GT			MIR6270	1
MIR472	ath-MIR472-p3_2ss3AT5GT			MIR6288	2
MIR396_2	osa-MIR396d-p5_2ss9TC11AG			MIR6293	1
MIR396_2	osa-MIR396h-p3_2ss15GC19GT			MIR6300	1
MIR396_2	osa-MIR396d-p5_2ss9TC11AG			MIR6422	1
MIR396_2	osa-MIR396d-p5_2ss9TC11AG			MIR6423	47
MIR396	sbi-MIR396c-p5_2ss8TA17CT			MIR6426	5
MIR172	mtr-MIR172c-p3_2ss2TA9GT			MIR6455	1
MIR396	dpr-MIR396-p5_2ss13GT14AG			MIR6478	2
MIR396_2	osa-MIR396g-p5_2ss15GC19CA			MIR6484	3
MIR396_2	osa-MIR396g-p3_2ss17GA18GC			MIR6725	2
MIR396_2	osa-MIR396h-p3_1ss5AG			MIR7484	1
MIR396_2	osa-MIR396h-p3_1ss5AG			MIR7485	1
MIR396_2	osa-MIR396g-p5_1ss19GT			MIR7499	1
MIR396	nta-MIR396b-p5_2ss3TG16GC			MIR7504	3
MIR396_2	osa-MIR396g-p5_2ss18GT19CG			MIR7518	1
MIR396	tcc-MIR396b-p5_2ss3TA16CA			MIR7530	1
MIR397	pab-miR397_1ss20CT			MIR7533	1
MIR397	dpr-MIR397-p5_1ss20CT			MIR7699	1
MIR398	mtr-miR398a-3p_1ss21TG			MIR7711	1
MIR399	mtr-miR399l_R-2			MIR7761	1
MIR399	ppe-miR399b_L-2_1ss20CA			MIR7768	4
MIR399	zma-MIR399b-p5_2ss2GC20TC			MIR7777	1
MIR319	mtr-MIR319b-p3_3ss5AC15AC17AC			MIR7782	2
MIR399	osa-MIR399b-p5_2ss6GA11TA			MIR8005	1
MIR8776	gra-MIR8776d-p3_2ss1GA18TC			MIR8014	1
MIR399	cme-MIR399f-p5_2ss6AG10AT			MIR8126	1
MIR6254	osa-MIR6254-p3_2ss8GT11TG			MIR8128	1
MIR399	mtr-miR399l			MIR812	2
MIR403	htu-MIR403c-p5_1ss7CG			MIR8155	21
MIR3705	pab-MIR3705-p3_2ss2AG6AG			MIR817	1
MIR3705	pab-MIR3705-p3_2ss2AG6AG			MIR8175	1
MIR3705	pab-MIR3705-p3_2ss2AG6AG			MIR8176	1
MIR403	htu-MIR403c-p5_2ss1CT4TG			MIR821	1
MIR403	htu-MIR403c-p3_2ss1CT4TG			MIR827_4	1
MIR403	htu-MIR403c-p3_2ss4TG7CT			MIR828	7
MIR408	cme-MIR408-p5_2ss6CT14CT			MIR831	1
MIR414	ath-MIR414-p5_2ss9TG19TG			MIR837	1
MIR414	ath-MIR414-p5_2ss10GA15CG			MIR845_1	4
MIR419	ppt-MIR419-p5_2ss9TA18AT			MIR845_2	1
MIR437	sbi-MIR437w-p5_2ss1CA5AG			MIR847	2
MIR156	zma-MIR156f-p3_2ss2TA12GA			MIR852	3
MIR437	bdi-MIR437-p3_2ss1TA7TG			MIR853	1
MIR437	bdi-MIR437-p3_2ss1TA7TG			MIR854	1
MIR472	ath-MIR472-p5_3ss2AT8GC18GC			MIR858	4
MIR9481	bdi-MIR9481b-p3_2ss5AC13TG			MIR8637	2
MIR477	ppt-MIR477d-p5_1ss18TC			MIR8639	3
MIR479	vvi-MIR479-p5_1ss2CT			MIR8654	1
MIR2602	mtr-MIR2602b-p3_2ss3GA6GT			MIR8657	2
MIR2602	mtr-MIR2602b-p3_2ss3GA6GT			MIR8663	1
MIR2602	mtr-MIR2602b-p3_2ss3GA6GT			MIR8665	2
MIR2602	mtr-MIR2602b-p3_2ss3GA6GT			MIR8671	1
MIR2602	mtr-MIR2602b-p3_2ss3GA6GT			MIR8674	8
MIR2602	mtr-MIR2602b-p3_2ss3GA6GT			MIR869	1
MIR2602	mtr-MIR2602b-p3_2ss3GA6GT			MIR8694	3
MIR2602	mtr-MIR2602b-p3_2ss3GA6GT			MIR8697	1
MIR2602	mtr-MIR2602b-p3_2ss3GA6GT			MIR8713	1
MIR482	aqc-MIR482c-p5_2ss2TA14TG			MIR8723	2
MIR161	aly-MIR161-p3_2ss2TC17AG			MIR8743	1
MIR482	aqc-MIR482c-p5_1ss12TG			MIR8751	1
MIR166	bna-MIR166b-p3_1ss12TG			MIR8776	1
MIR482	ppe-MIR482e-p3_2ss14TC17CT			MIR893	1
MIR482	pab-MIR482c-p3_2ss6GT16AT			MIR894	3
MIR482	csi-miR482a-3p_2ss5CA8TG			MIR946	2
MIR482	aqc-MIR482c-p3_1ss12TG			MIR947	1
MIR529	ppt-miR529d_R-1			MIR9471	1
MIR529	ppt-miR529d_R-1			MIR9475	2
MIR529	ppt-miR529d_R-2_1ss17AT			MIR9481	1
MIR529	ppt-miR529d_R-2_1ss17AT			MIR9483	1
MIR529	ppt-miR529d_R-3_1ss17AT			MIR9494	1
MIR812	osa-MIR812f-p5_2ss16AG17AG			MIR950	1
MIR828	gma-MIR828b-p5			MIR9552	1
MIR828	gma-miR828a_R+2			MIR9762	2
MIR828	gma-MIR828b-p5			MIR9863	1
MIR828	gma-miR828a
MIR828	gma-miR828a_R-1
MIR828	gma-miR828a_R-1
MIR828	gma-miR828a_R-3
MIR831	ath-MIR831-p5_2ss1CT18GA
MIR169_1	mes-MIR169o-p3_2ss14AT18AC
MIR837	ath-MIR837-p5_2ss5AC14AG
MIR395	sly-MIR395a-p3_2ss7AT13TC
MIR845_1	ath-MIR845b-p5_2ss2GA4GT
MIR845_1	ath-MIR845b-p5_2ss2GA4GT
MIR845_1	ath-MIR845b-p5_2ss2GA4GT
MIR845_1	aly-MIR845b-p5_2ss11CA20GT
MIR852	ath-MIR852-p5_2ss5TA7TG
MIR7504	gra-MIR7504e-p3_1ss9CA
MIR853	aly-MIR853-p5_3ss8TA10AT18TG
MIR2118	osa-MIR2118e-p3_2ss12CT13TA
MIR854	cme-MIR854-p5_2ss9GC10TG
MIR2118	osa-MIR2118e-p3_2ss8AC10GA
MIR2118	osa-MIR2118e-p3_2ss8AC10GA
MIR858	mdm-MIR858-p5_2ss10CT14AG
MIR169_2	sly-MIR169c-p3_2ss12CT16AT
MIR858	ppe-MIR858-p5_2ss6GC19GT
MIR5072	osa-MIR5072-p3_2ss8CT9GA
MIR5072	osa-MIR5072-p3_2ss8CT9GA
MIR869	aly-MIR869-p3_2ss12TA21AG
MIR894	ppt-MIR894-p3_1ss10GA
MIR894	ppt-MIR894-p5_1ss9GA
MIR947	pab-MIR947-p3_2ss11TA19AT
MIR1028	ppt-MIR1028b-p5_2ss6GC14CG
MIR1030	ppt-miR1030a_R-2_1ss2CT
MIR1060	ppt-MIR1060-p3_2ss6TA12TG
MIR1063	ppt-MIR1063g-p5_2ss13AG17CT
MIR1070	ppt-MIR1070-p3_2ss7CT19CG
MIR1076	ppt-MIR1076-p3_2ss1GT3CG
MIR1082	smo-MIR1082a-p5_2ss15CT16GT
MIR7499	ghr-MIR7499-p3_2ss8GC15CG
MIR1103	smo-MIR1103-p5_1ss8CA_2
MIR1103	smo-MIR1103-p3_1ss3CA_1
MIR1103	smo-MIR1103-p5_2ss1AG12CA
MIR1103	smo-MIR1103-p3_1ss11CA
MIR1103	smo-MIR1103-p5_2ss3AG14CA
MIR1103	smo-MIR1103-p3_1ss11CA
MIR1103	smo-MIR1103-p5_1ss11CA_2
MIR1103	smo-MIR1103-p3_1ss3CA_2
MIR1103	smo-MIR1103-p5_1ss11CA_2
MIR1103	smo-MIR1103-p5_1ss8CA_1
MIR1103	smo-MIR1103-p5_1ss11CA_1
MIR1103	smo-MIR1103-p5_2ss3AG14CA
MIR1103	smo-MIR1103-p3_1ss8CA
MIR1103	smo-MIR1103-p3_2ss8GA11CA
MIR1134	tae-MIR1134-p5_2ss7AG21CG
MIR169_2	gma-MIR169g-p3_2ss3TG4CG
MIR1134	tae-MIR1134-p5_2ss4TC9CG
MIR821	osa-MIR821c-p3_2ss3CA5TA
MIR1314	pta-miR1314_R-4_1ss18GT
MIR1314	pta-miR1314_R-4_1ss18GT
MIR1314	pta-miR1314_R-2_1ss19AT
MIR1440	osa-MIR1440a-p5_2ss7AC17AC
MIR472	ptc-MIR472a-p3_2ss10CA11TA
MIR1440	osa-MIR1440a-p5_2ss7AC17AC
MIR1440	osa-MIR1440b-p5_2ss3TG13TG
MIR1440	osa-MIR1440a-p3_2ss7AC17AC
MIR1440	osa-MIR1440a-p3_2ss7AC17AC
MIR1442	osa-MIR1442-p5_1ss16AC
MIR7777	bdi-MIR7777-p3_2ss2CG8AC
MIR1510	mtr-MIR1510b-p5_2ss16TC18TA
MIR8128	ppe-MIR8128-p3_3ss2AT14AT18CT
MIR1510	mtr-MIR1510a-p3_2ss9AG10TA
MIR1863	pab-MIR1863-p3_2ss1AT17TA
MIR1863	pab-MIR1863-p5_2ss1AT17TA
MIR1869	osa-MIR1869-p5_2ss2AG16TG
MIR156	ppe-MIR156b-p3_2ss1CA16AC
MIR2083	ppt-MIR2083-p5_2ss2TA11CA
MIR817	osa-MIR817-p3_3ss8AG15AC17GC
MIR2111	ptc-MIR2111b-p3_2ss1GT18CT
MIR2118	pgi-MIR2118-p3_2ss1TA15TC
MIR2592	mtr-MIR2592bm-p5_2ss9AG10TG
MIR2602	mtr-MIR2602b-p5_2ss3AT11AT
MIR390	tcc-MIR390a-p3_2ss7GC14AG
MIR2602	mtr-MIR2602b-p5_2ss3GA6GT
MIR8665	gra-MIR8665-p3_3ss6AG8AG20TC
MIR2602	mtr-MIR2602b-p5_2ss3GA6GT
MIR437	sbi-MIR437p-p3_2ss13AT17TC
MIR2602	mtr-MIR2602b-p5_2ss3GA6GT
MIR7484	gra-MIR7484h-p3_2ss2AT14AT
MIR2602	mtr-MIR2602b-p5_2ss3GA6GT
MIR8665	gra-MIR8665-p3_3ss6AG8AG20TC
MIR2602	mtr-MIR2602b-p5_2ss3GA6GT
MIR2602	mtr-MIR2602b-p5_2ss3GA6GT
MIR2602	mtr-MIR2602b-p5_2ss3GA6GT
MIR2602	mtr-MIR2602b-p5_2ss3GA6GT
MIR2606	mtr-MIR2606a-p3_2ss18AC21AT
MIR2609	mtr-MIR2609a-p5_2ss6TG18TC
MIR168	rco-MIR168-p3_2ss10GA12CA
MIR2620	mtr-MIR2620-p3_2ss3TG4TC
MIR2629	mtr-MIR2629h-p5_2ss11CT12AT
MIR482	stu-miR482b-3p_L-1_2ss3AG6GC
MIR482	stu-miR482b-3p_L-1_2ss3AG6GC
MIR2630	mtr-MIR2630y-p5_2ss9TA13AT
MIR2655	mtr-MIR2655i-p5_2ss11TC12CA
MIR1440	osa-MIR1440b-p3_2ss3TG13TG_1
MIR2670	mtr-MIR2670a-p5_2ss3TC4TC
MIR2678	mtr-MIR2678-p3_2ss7CA12AT
MIR2671	mtr-MIR2671i-p5_2ss8TA14TG
MIR1437	osa-MIR1437a-p3_2ss3GC11CT
MIR2950	vvi-miR2950-5p_1ss20GA
MIR3435	aly-MIR3435-p5_2ss3TA14GA
MIR5159	osa-MIR5159-p3_2ss2TC21TA
MIR3436	aly-MIR3436-p5_2ss9TA13TC
MIR5647	ath-MIR5647-p3_2ss10TC16TA
MIR3440	aly-MIR3440-p5_2ss6GA17CT
MIR482	pab-MIR482d-p3_2ss14TA19AT
MIR3703	pab-MIR3703-p5_3ss4CA12GA19GA
MIR172	mtr-MIR172d-p3_2ss14AT21TC
MIR3705	pab-MIR3705-p5_2ss2AG6AG
MIR3705	pab-MIR3705-p5_2ss2AG6AG
MIR3706	pab-MIR3706-p5_2ss14AG17GC
MIR395	ppt-MIR395-p3_3ss1CT17TA18AT
MIR5071	osa-MIR5071-p5_2ss10TA13TA
MIR858	ppe-MIR858-p3_2ss3CA10TC
MIR5071	osa-MIR5071-p5_2ss10TA13TA
MIR946	pde-MIR946-p3_2ss2GA3CT
MIR5072	osa-miR5072_L-4_1ss13GA
MIR5072	osa-MIR5072-p5_2ss8CT9GA
MIR5082	osa-MIR5082-p5_2ss5GT15GA
MIR7504	gra-miR7504c_L-1R-5_1ss2AG
MIR5176	bdi-MIR5176-p5_4ss15AG17AG18GC19AC
MIR1313	pta-MIR1313-p3_3ss12AG16AG18AT
MIR5179	osa-MIR5179-p5_2ss3CG9TA
MIR5826	osa-MIR5826-p3_2ss6CT14TA
MIR5201	bdi-MIR5201-p3_2ss11GA15TG
MIR5201	bdi-MIR5201-p3_2ss11GA15TG
MIR5201	bdi-MIR5201-p3_2ss11GA15TG
MIR5227	mtr-MIR5227-p5_2ss13AG15TA
MIR4995	gma-MIR4995-p3_2ss6CT14TG
MIR5227	mtr-MIR5227-p3_2ss3TA14TC
MIR5230	mtr-MIR5230-p3_2ss2GA11CA
MIR5245	mtr-MIR5245-p5_2ss12CG18CA
MIR5248	mtr-MIR5248-p5_2ss7AT18AT
MIR5776	gma-MIR5776-p3_2ss14TG15TA
MIR5248	mtr-miR5248_L+1R-1_1ss7AT
MIR1070	ppt-MIR1070-p3_1ss7CG
MIR5248	mtr-miR5248_L+1R-1_1ss7AT
MIR3703	pab-MIR3703-p3_2ss6TG11GT
MIR5719	bra-MIR5719-p5_2ss11GT18CT
MIR5248	mtr-miR5248_L+1R-1_1ss7AT
MIR5248	mtr-miR5248_L+1R-1_1ss7AT
MIR5248	mtr-miR5248_L+1R-1_1ss7AT
MIR5248	mtr-miR5248_L+1R-1_1ss7AT
MIR5248	mtr-miR5248_L+1R-1_1ss7AT
MIR5248	mtr-MIR5248-p5_2ss9AT20AT
MIR172	lja-MIR172a-p3_2ss9AG16AT
MIR5248	mtr-MIR5248-p5_2ss9AT20AT
MIR3436	aly-MIR3436-p3_2ss2GA10TC
MIR5248	mtr-MIR5248-p5_2ss6TC7AT
MIR893	ppt-MIR893-p3_2ss8AT9GT
MIR5248	mtr-MIR5248-p5_2ss6TC7AT
MIR5248	mtr-MIR5248-p5_2ss6AT17AT
MIR5248	mtr-MIR5248-p3_2ss9AT20AT
MIR5248	mtr-MIR5248-p3_2ss6TC7AT
MIR5248	mtr-MIR5248-p3_2ss15AT19AT
MIR5264	mtr-MIR5264-p5_2ss6AT8CA
MIR479	nta-MIR479a-p3_2ss9AG10TG
MIR479	nta-MIR479a-p3_2ss9AG10TG
MIR5284	mtr-MIR5284d-p5_2ss3AG20AT
MIR5292	mtr-MIR5292b-p5_2ss3GT6TA
MIR5658	ath-MIR5658-p3_2ss14TA17AC
MIR5292	mtr-MIR5292b-p5_2ss3GT6TA
MIR482	aqc-MIR482c-p3_1ss12TG
MIR5293	mtr-MIR5293-p5_1ss14GT
MIR159	sbi-MIR159b-p3_2ss7CT19AT
MIR5295	mtr-MIR5295b-p3_2ss6TA19TG
MIR5298	mtr-MIR5298a-p3_2ss3AG12AT
MIR5368	gma-MIR5368-p5_2ss11GA21TC
MIR5368	gma-MIR5368-p3_2ss5TC10TG
MIR5527	osa-MIR5527-p5_2ss6TG7AC
MIR3445	aly-MIR3445-p3_2ss12GC15AC
MIR5541	osa-MIR5541-p5_2ss9AG12AC
MIR5559	gma-MIR5559-p5_2ss15CT17GC
MIR2677	mtr-MIR2677-p3_2ss6AG19AG
MIR5569	sbi-MIR5569-p5_2ss9CG15TG
MIR946	pde-miR946_L+1R-1_1ss2CG
MIR5643	ath-MIR5643b-p5_2ss3CA7TG
MIR5654	ath-MIR5654-p3_2ss7CA15AT
MIR5655	ath-MIR5655-p5_1ss3TC
MIR6423	ptc-MIR6423-p3_2
MIR396_2	osa-MIR396d-p5_2ss9TC11AG
MIR6423	ptc-MIR6423-p3_2
MIR396_2	osa-MIR396g-p5_2ss1GT18GC
MIR6423	ptc-MIR6423-p3_2
MIR6423	ptc-MIR6423-p5_1ss10GA
MIR6423	ptc-MIR6423-p3_2
MIR6423	ptc-MIR6423-p3_2
MIR6423	ptc-MIR6423-p3_2
MIR6423	ptc-MIR6423-p3_2
MIR6423	ptc-MIR6423-p3_2
MIR6423	ptc-MIR6423-p3_2
MIR6423	ptc-MIR6423-p3_2
MIR6423	ptc-MIR6423-p3_2
MIR6423	ptc-MIR6423-p3_2
MIR6423	ptc-MIR6423-p3_2
MIR6423	ptc-MIR6423-p3_2
MIR6423	ptc-MIR6423-p3_2
MIR5655	ath-MIR5655-p3_1ss3TC
MIR5658	ath-MIR5658-p5_2ss11AT14AT
MIR482	aqc-MIR482b-p3_2ss2TA14TG
MIR5677	gma-MIR5677-p5_2ss7TG9TA
MIR1023	ppt-MIR1023e-p3_2ss4GA18GT
MIR5677	gma-MIR5677-p5_2ss7TG9TA
MIR3435	aly-MIR3435-p3_1ss13AC
MIR5752	mtr-MIR5752a-p5_2ss3GA12AG
MIR399	mtr-MIR399r-p3_2ss11CG13CG
MIR5780	gma-MIR5780d-p5_2ss3TG9TA
MIR5234	mtr-MIR5234-p3_2ss8GA17CA
MIR5780	gma-MIR5780d-p5_2ss3TG9TA
MIR5998	ath-MIR5998b-p5_2ss14GT15AT
MIR403	har-MIR403a-p3_1ss17CG
MIR6024	stu-MIR6024-p5_2ss2AT17CT
MIR6024	stu-MIR6024-p3_2ss2AT5AT
MIR6024	nta-MIR6024-p5_2ss17CG18CA
MIR6027	stu-MIR6027-p5_2ss2GA11GT
MIR6027	stu-MIR6027-p3_2ss1GA12GT
MIR6027	stu-MIR6027-p3_2ss1GA12GT
MIR6027	stu-miR6027_R-1_2ss11GT20TC
MIR164	ath-MIR164a-p3_2ss8CT13TA
MIR6108	cca-MIR6108g-p5_2ss6GC15TA
MIR6155	nta-MIR6155-p5_3ss11AG12GC17TC
MIR5719	bra-MIR5719-p3_2ss14GA18AC
MIR6173	hbr-MIR6173-p5_2ss1CG2GC
MIR6173	hbr-miR6173_L+1
MIR6270	ppe-MIR6270-p5_1ss16TA
MIR159	bdi-MIR159b-p3_3ss3TG16CT18TC
MIR6288	ppe-MIR6288b-p5_2ss2TA11CT
MIR852	ath-MIR852-p3_2ss5TA7TG
MIR852	ath-MIR852-p3_2ss5TA7TG
MIR6288	ppe-MIR6288a-p3_2ss2GT12AG
MIR6293	ppe-MIR6293-p3_2ss1CG6GC
MIR6422	ptc-MIR6422-p5_2ss16AT17TC
MIR5144	osa-MIR5144-p3_2ss1GT12TG
MIR6423	ptc-MIR6423-p5_1ss3CT
MIR2097	osa-MIR2097-p3_2ss8AC13TC
MIR6423	ptc-MIR6423-p5_2
MIR6423	ptc-MIR6423-p3_1
MIR6423	ptc-MIR6423-p5_2
MIR396_2	osa-MIR396g-p3_1ss14GC
MIR6423	ptc-MIR6423-p5_2
MIR6423	ptc-MIR6423-p3_1ss10GA
MIR6214	hvu-MIR6214-p5_2ss5AG7CG
MIR6423	ptc-MIR6423-p3_1
MIR6423	ptc-MIR6423-p5_2
MIR6423	ptc-MIR6423-p5_2
MIR6423	ptc-MIR6423-p5_2
MIR6423	ptc-MIR6423-p5_2
MIR6423	ptc-MIR6423-p5_2
MIR6423	ptc-MIR6423-p5_2
MIR6423	ptc-MIR6423-p5_2
MIR6423	ptc-MIR6423-p5_2ss7GA17AC
MIR5082	osa-MIR5082-p3_2ss15GA18AC
MIR6423	ptc-MIR6423-p5_1ss15CT
MIR6423	ptc-MIR6423-p3_1ss3CT
MIR6423	ptc-MIR6423-p5_1ss15CT
MIR6423	ptc-MIR6423-p5_1ss15CT
MIR6423	ptc-MIR6423-p5_1ss3GC
MIR396_2	osa-MIR396g-p3_2ss15GC19CA
MIR6423	ptc-MIR6423-p3_1ss15CT
MIR6423	ptc-MIR6423-p5_1ss10GA
MIR6423	ptc-MIR6423-p5_1ss10GA
MIR6423	ptc-MIR6423-p3_1ss8GT
MIR6423	ptc-MIR6423-p3_1ss19CG
MIR6423	ptc-MIR6423-p3_1ss19CG
MIR6423	ptc-MIR6423-p5_1
MIR6423	ptc-MIR6423-p3_1ss1CT
MIR6426	ptc-MIR6426b-p5_2ss12CG18CT
MIR6426	ptc-MIR6426b-p3_2ss11CG17CT
MIR6426	ptc-MIR6426b-p3_2ss11CG17CT
MIR6426	ptc-MIR6426b-p3_2ss9AT15AT
MIR6455	ptc-MIR6455-p5_2ss4TA14TA
MIR6478	ptc-MIR6478-p5_1ss15GA
MIR6478	ptc-MIR6478-p5_1ss15GA
MIR6484	hbr-MIR6484-p3_2ss3TC14GT
MIR6484	hbr-MIR6484-p5_2ss3TC14GT
MIR6484	hbr-MIR6484-p5_2ss3TC14GT
MIR7485	ghr-MIR7485-p5_2ss5TA7GA
MIR156	mdm-MIR156aa-p3_2ss10CT16AT
MIR7504	gra-MIR7504e-p5_1ss9CA
MIR7518	lja-MIR7518-p3_2ss8GC10CT
MIR7533	lja-MIR7533a-p5_2ss7GT16AT
MIR8639	gra-MIR8639c-p3_2ss17TA18CT
MIR7699	mtr-MIR7699-p5_2ss8TA19AC
MIR7711	bdi-MIR7711-p3_2ss1GT13TA
MIR7761	bdi-MIR7761-p5_2ss15TC16AG
MIR2102	osa-MIR2102-p3_2ss10TC18AG
MIR7768	bdi-MIR7768b-p5_1ss11GT
MIR6423	ptc-MIR6423-p3_1ss5GT
MIR7768	bdi-MIR7768b-p3_1ss3CG
MIR7768	bdi-MIR7768b-p3_1ss5GC
MIR7768	bdi-MIR7768b-p5_2ss17CG18GA
MIR7782	bdi-MIR7782-p5_2ss1TA2GA
MIR7782	bdi-MIR7782-p3_2ss1TA2GA
MIR8126	ppe-MIR8126-p5_2ss8CT16TA
MIR2609	mtr-MIR2609a-p3_2ss8CT14TC
MIR8155	cpa-miR8155_L-1
MIR845_2	vvi-miR845d_R-2_1ss19AT
MIR8155	cpa-miR8155_L-1
MIR8155	cpa-miR8155_L-1
MIR8155	cpa-miR8155_L-1
MIR8155	cpa-miR8155_L-1
MIR8155	cpa-miR8155_L-1
MIR8155	cpa-miR8155_L-1
MIR8155	cpa-miR8155_L-1
MIR8155	cpa-miR8155_L-1
MIR8155	cpa-miR8155_L-1
MIR8155	cpa-miR8155_L-1
MIR8155	cpa-miR8155_L-1
MIR8155	cpa-miR8155_L-1
MIR8155	cpa-miR8155_L-1
MIR8155	cpa-miR8155_L-1
MIR8155	cpa-miR8155_L-1
MIR8155	cpa-miR8155_L-1
MIR8155	cpa-miR8155_L-1_3ss4CA6TC7GT
MIR8155	cpa-miR8155_L-1_1ss19AG
MIR8155	cpa-miR8155_L-1_1ss5CT
MIR8155	cpa-miR8155_L-1_1ss5CT
MIR8176	ath-MIR8176-p3_2ss5AC7TC
MIR8637	gra-MIR8637-p3_2ss6CT10TC
MIR8637	gra-MIR8637-p5_2ss6CT10TC
MIR8639	gra-MIR8639a-p5_2ss12AC15AC
MIR847	ath-MIR847-p3_2ss17AG18GC
MIR8639	gra-MIR8639f-p5_2ss3AC4TG
MIR6024	nta-miR6024_L-1_2ss5AT20CG
MIR8654	gra-MIR8654c-p5_2ss7CT16GT
MIR8657	gra-MIR8657c-p5_2ss3TC14GC
MIR169_2	gma-MIR169j-p3_2ss3TG5CG
MIR8657	gra-MIR8657c-p5_2ss8AC12AG
MIR403	sly-MIR403-p3_2ss7TC17AC
MIR8663	gra-MIR8663a-p3_2ss9AC17CT
MIR8671	gra-MIR8671-p3_2ss7AT19CT
MIR8674	gra-MIR8674c-p5_2ss2CT3AT
MIR8005	stu-MIR8005a-p3_2ss11GT19GA
MIR8674	gra-MIR8674b-p5_2ss10CT21TC
MIR8674	gra-MIR8674b-p3_2ss3CT14TC
MIR8674	gra-MIR8674b-p3_1ss9AG
MIR8674	gra-MIR8674b-p3_1ss9AG
MIR8674	gra-MIR8674b-p3_1ss9AG
MIR8674	gra-MIR8674b-p3_1ss9AG
MIR8674	gra-MIR8674c-p5_2ss2TC11TC
MIR8694	gra-MIR8694b-p5_2ss10CG14CT
MIR8723	gra-MIR8723b-p3_2ss10AG12TG
MIR8694	gra-MIR8694b-p5_2ss10CG14CT
MIR1076	ppt-MIR1076-p3_2ss10GT16GA
MIR8694	gra-MIR8694b-p5_2ss10CG14CT
MIR8697	gra-MIR8697-p5_2ss2GC6AG
MIR5234	mtr-MIR5234-p3_2ss9GA18CA
MIR8723	gra-MIR8723b-p5_2ss10AG12TG
MIR9475	sly-MIR9475-p3_2ss2CT12TG
MIR8743	gra-MIR8743c-p5_2ss2AG17CA
MIR167_1	gra-MIR167a-p3_2ss1CA13CG
MIR8751	gra-MIR8751b-p5_3ss2TN3GA17GA
MIR1440	osa-MIR1440b-p3_2ss3TG13TG_2
MIR9471	sly-MIR9471b-p5_3ss4AT9TC19GT
MIR6024	stu-MIR6024-p3_2ss2AT17CT
MIR9475	sly-MIR9475-p3_2ss13CG17TG
MIR9483	bdi-miR9483a_L-7R+1_1ss23CT
MIR2671	mtr-MIR2671i-p3_2ss7TA13TG
MIR9494	bdi-MIR9494-p5_1ss19CG
MIR396_2	osa-MIR396g-p3_1ss19GT
MIR9552	bra-MIR9552a-p5_3ss2CG4GA17CG
MIR5794	osa-MIR5794-p3_2ss8AG15GA
MIR9762	gma-MIR9762-p3_2ss14TA16TG
MIR9762	gma-MIR9762-p3_2ss14TA16TG
MIR9863	ata-MIR9863a-p5_2ss1TA12GA
MIR2666	mtr-MIR2666-p3_2ss1AT14CA
MIR156	far-miR156a_L+1R-1_1ss15AT
MIR158	aly-miR158a-3p_R-1
MIR158	aly-miR158a-3p_R-1
MIR159	pde-miR159_R+2
MIR159	zma-miR159a-3p
MIR166	mtr-miR166g-5p_2ss20GC21GT
MIR166	ptc-miR166p_R-2_3ss13CT18CT19CT
MIR166	aly-miR166b-5p
MIR167_1	zma-miR167e-5p
MIR167_2	zma-miR167g-3p_L+1
MIR167_1	cca-miR167_R-1
MIR168	aly-miR168a-5p
MIR169_2	pde-miR169_2ss9GA20TC
MIR169_2	ath-miR169b-3p_L+1R-1_2ss6AG16C-
MIR169_2	ptc-miR169z_R+1_2ss14TC20GC
MIR169_1	ptc-miR169ab_1ss11AT
MIR171_1	vvi-miR171f
MIR171_1	ctr-miR171_L-1R+1_1ss19TC
MIR172	aau-miR172_L-2_1ss3AT
MIR172	ata-miR172c-3p
MIR172	aly-miR172e-3p_L+1
MIR319	tcc-miR319_L+1R-1
MIR319	sly-miR319a_L-1R+5
MIR319	osa-miR319a-3p.2-3p_L+1
MIR319	ptc-miR319i_L+1
MIR390	ptc-miR390a
MIR390	ptc-miR390d-3p_2ss1CT17TC
MIR390	ppt-miR390a
MIR393	gma-miR393a_2ss12CT21CT
MIR394	gma-miR394a-5p_1ss1TC
MIR396	cme-miR396a_R+2
MIR396	mtr-miR396a-3p_L-1R+2_1ss20GA
MIR396	zma-miR396e-5p_1ss10TC
MIR396	zma-miR396f-3p_2ss2GT7GT
MIR396	aly-miR396b-5p_1ss10TC
MIR396	aly-miR396b-3p_L-1R+2
MIR396	sbi-miR396c_1ss10TC
MIR396	smo-miR396_R+1_1ss7GA
MIR397	sbi-miR397-3p
MIR399	vun-miR399b_1ss17CT
MIR399	tcc-miR399a_1ss20TG
MIR444	osa-miR444a-3p.2_L+1R-1_1ss13CT
MIR529	zma-miR529-5p_2ss14TC17AC
MIR529	zma-miR529-3p_1ss8CT
MIR529	zma-miR529-5p_2ss14TC17AC
MIR529	zma-miR529-3p_1ss8CT
MIR529	ppt-miR529d_2ss17AC21CT
MIR827_4	mdm-miR827_2ss15AG17GA
MIR858	aly-miR858-5p_L-1R+1
MIR894	ppt-miR894_R+1_1ss12GA
MIR950	pab-miR950-5p
MIR1030	ppt-miR1030h_1ss2CT
MIR1083	smo-miR1083_R-1_1ss20GC
MIR1507	gma-miR1507a
MIR2111	bna-miR2111a-5p
MIR2950	vvi-miR2950-5p_L-1R+2_1ss20GA
MIR3630	vvi-miR3630-3p_L-3
MIR5059	bdi-miR5059_L-2_1ss3GA
MIR5072	osa-miR5072_L-3_1ss4TA
MIR5077	osa-miR5077_1ss5GA
MIR5298	mtr-miR5298b_R-5_1ss9AT
MIR5523	osa-miR5523_L+2R-3
MIR6027	stu-miR6027_R-1
MIR6300	gma-miR6300_R+1
MIR8014	stu-miR8014-5p_L-3R-1_1ss4GA
MIR8175	ath-miR8175_L-2

## Sheet: this study
Family	Name			Family	Number
MIR156	cln-miR156			MIR156	1
MIR159	cln-miR159a			MIR159	5
MIR159	cln-miR159b			MIR160	1
MIR159	cln-miR159c			MIR162_1	1
MIR159	cln-miR159d			MIR164	1
MIR159	cln-miR159e			MIR166	1
MIR160	cln-miR160			MIR171_1	1
MIR162_1	cln-miR162			MIR319	2
MIR164	cln-miR164			MIR395	1
MIR166	cln-miR166			MIR396	5
MIR171_1	cln-miR171			MIR398	2
MIR319	cln-miR319a			MIR399	4
MIR319	cln-miR319b			MIR408	1
MIR395	cln-miR395			MIR529	2
MIR396	cln-miR396a			MIR536	1
MIR396	cln-miR396b			MIR6725	1
MIR396	cln-miR396c
MIR396	cln-miR396d
MIR396	cln-miR396e
MIR398	cln-miR398a
MIR398	cln-miR398b
MIR399	cln-miR399a
MIR399	cln-miR399b
MIR399	cln-miR399c
MIR399	cln-miR399d
MIR408	cln-miR408
MIR529	cln-miR529a
MIR529	cln-miR529b
MIR536	cln-miR536
MIR6725	cln-miR6725
