# Supplementary material for: Further Mining and Characterization of miRNA Resource in Chinese Fir (Cunninghamia lanceolata)
Source: Genes (Basel). 2022 Nov 17;13(11):2137. doi: 10.3390/genes13112137 (PMC9690001; doi:10.3390/genes13112137)
Supplement: Supplementary file 1 [file genes-13-02137-s001.zip › Supplemental Table S11 The number of novel miRNAs in Chinese fir.xlsx]

## Sheet: Table S9
Origin	novel miRNA
Wan et al., 2012	1
Qiu et al., 2015	18
Cao et al., 2016	0
Liu et al., 2021	49
this study	110

## Sheet: Wan et al., 2012
Name	miR_seq	miR_seq_len (nt)
cln-miRn1	UGGCAUCUGUCGAGGUCAUCUA	22

## Sheet: Qiu et al.,2015 
Name	miR_seq	miR_seq_len (nt)
cln-miR01	UCUUUCCUUUACCACCGAUACC	22
cln-miR01*	UGUCGGGAGGCGAGGAAAGAUU	22
cln-miR02	UACCCAAUGGAUCUUCCCAACU	22
cln-miR02*	UAGGGAACAUCAUUGGGUAGA	21
cln-miR03	CCUGGGAGGAUAGGUAAAAUU	21
cln-miR03*	UUUUACCGGUCCCUCCAAGGCC	22
cln-miR04	UGAUGAGAGAAGAGAUCUUAG	21
cln-miR04*	AAGAUCUCUUCUCUCAUCAAC	21
cln-miR05	UUUCUGAUUAUCGAAGUAAAG	21
cln-miR05*	UUAUAAGUUGGAUGAAUGGCAA	22
cln-miR06	AGGGAUUCUAUUGCUGCCAUA	21
cln-miR06*	GCUAUGGCAGCAAUCUGUUCC	21
cln-miR07	AAUCUAAUGGAAGCCAGUGUU	21
cln-miR07*	CACUGGUUUCCAUUAGAUUGG	21
cln-miR08	UGUGACAGGUUGCCAAUGGUA	21
cln-miR08*	CUAUUUUGCGAUUUCAUGCC	20
cln-miR09	UCUCAAGGUAUUUGGAGGACA	21
cln-miR09*	AUCUCCAGAAUAUUGCCUGAA	21
cln-miR10	UUGAAAGCGAGAAGGGCUUCU	21
cln-miR10*	AAGCUCGUCUGCUUUCAAUCG	21
cln-miR11	UCUUCCCUGAACCACCCAUUCC	23
cln-miR11*	AAUGGGUUGUGAGGGCAGAGC	21
cln-miR12	UGCAGCUGUCGUUGCUCGUCUG	22
cln-miR13	UACGAGAGAAGUAGAAAGGAG	21
cln-miR14	UUGAAGAGAAGCAGGGCUGCAG	22
cln-miR15	AGAGAUAUUGUGUUGCGUUGU	21
cln-miR16	UGUAAAUCUCUGAAAUUGGCU	21
cln-miR17	AGUGGGUGGUGAGGGCAAAGC	21
cln-miR18	GUAGGGGAUUUGGUCGACUUU	21

## Sheet: Liu et al., 2021
Name	miR_seq	miR_seq_len (nt)
PC-5p-216163_5	UCCAUUGCAAGACAUUCUGCC	21
PC-3p-416971_3	UGGCAGUAUGUCUUGCAGUGG	21
PC-5p-24532_100	UAGGGAACAUCAUUGGGUAGA	21
PC-3p-180_12590	UACCCAAUGGAUCUUCCCAACU	22
PC-5p-30370_74	AGUGGGACGGUGGGAAAGACU	21
PC-3p-2384136_1	UCUCUCCUACGCCUCCCAUUCC	22
PC-5p-223076_5	UUAAUCCUUCGCCCCAUU	18
PC-3p-75283_20	AAAUGGGGCGAAGGACUAAAG	21
PC-5p-68515_23	AGUGCUUCUGGAUUCAACUGU	21
PC-3p-91049_16	CACAGUUGAAUCCAGAAACUC	21
PC-5p-5805_507	GAAGCUGUGAAGAAUUAUGUG	21
PC-3p-108004_13	CAUAAUUCUUCACAGCUUUCA	21
PC-5p-1545_1430	UUUGAGUGAAUCCAGAGUCUCU	22
PC-3p-208117_6	AGCUCUGGAUUCCCUCAAAAC	21
PC-5p-39376_51	AGUGCUUUUGGAUUUAACUGU	21
PC-3p-208362_6	CAGUUGAAUCCAGAAACACU	20
PC-5p-498_4058	UAAAAAUCAAUCUGCGCCCUGC	22
PC-3p-70762_22	UGGGUGGGGAUUGGUUUUUAUA	22
PC-5p-35981_58	UCAACGUUUCGGAUCACACUC	21
PC-3p-416038_3	AGUGUGAUCCAAAAUGUUGAU	21
PC-5p-29443_77	ACUUCUGCUAUGAUGGGCCCU	21
PC-3p-141823_9	GCUCAUCAUAACCGGAAGUGGC	22
PC-5p-106246_13	UCAACAUUUUGGAUCACACUC	21
PC-3p-64654_25	AGUGUGAUCCGAAACGUUGAU	21
PC-5p-11649_252	UGUCGGGAGGCGAGGAAAGAUU	22
PC-3p-36_45500	UCUUUCCUUUACCACCGAUACC	22
PC-5p-6122_483	AAAACACACCACAAUCCACUU	21
PC-3p-1029_1999	GUGGAUUGUGGCGUGUUUUGU	21
PC-5p-9945_299	UCCUCCUAACUGGUGUGAGCUU	22
PC-3p-1662_1348	AGCUCACACCAGUGGAGGAGU	21
PC-5p-2205_1081	AGUGGACGGUCUGGUGAAACU	21
PC-3p-55_36127	UUUUACCAGAACCGCCCAUUCC	22
PC-5p-1366378_2	UGGACCCAUGCACCCUGCUCC	21
PC-3p-3928554_1	UUGGAGCAGGGUGCAUGGUUC	21
PC-5p-18061_150	UGGGAUAAUGGAAGGCCUAUU	21
PC-3p-1549_1426	UAGGCCUUACAUAUAUCCCAUG	22
PC-5p-33571_64	UCAACGUUUUGGAUCACACUC	21
PC-3p-143501_9	UUGUAUUCCACAAUUUGUAGU	21
PC-3p-242165_5	UAGACCCUUGGCCUAAAUUUG	21
PC-5p-123471_11	UGGAUAGUUGGGUUUGGU	18
PC-5p-6896_433	AUCAACCGUCAAAUUUAGGCC	21
PC-5p-304757_4	GCUUUCUUGAACUGAGCGCU	20
PC-5p-55979_30	AGCUCCUUUCUCUCCAAUUG	20
PC-5p-38028_53	UCGCAAGGUGGUUGUUGGGCC	21
PC-5p-358567_3	AGUGUUUCAGGAUUUAACUGU	21
PC-3p-4_205367	UUUUCCCUGAACCACCCAUUCC	22
PC-5p-7728_389	GGGGGACUCUUCUUUGGCUGG	21
PC-3p-30671_72	AUGAUGGAUCAUGGAGUGUGA	21
PC-3p-167625_7	CGAGGGAAAAAGAAGGUAGCU	21

## Sheet: this study
Name	miR_seq	miR_seq_len (nt)
cln-miR01	UCUGAUCUACAUGAAUUUUGC	21
cln-miR02	AGUGUGAUCCAAAACGUUGAU	21
cln-miR03	CAGUCAGACCACUUAGGACAAG	22
cln-miR04	UCAAUGUUUCGGAUCAUACUC	21
cln-miR05	UUGGGCUCAUCAUAUGUU	18
cln-miR06	UACUGGUUGUUUACAUGGGGC	21
cln-miR07	AUUUAUUUAUGGAAGAACUUU	21
cln-miR08	UUUUCCCUGAACCACCCAUUCC	22
cln-miR09	UUAAUGUGCCCAAGGAAAUGC	21
cln-miR10	UGGCAAUAGAGCAUUUAGU	19
cln-miR11	UGCGCAGGACUAAAGGCUUGGC	22
cln-miR12	UCAAUGUUUUGGAUCAUACUA	21
cln-miR13	AGUGUGAUCUGAAAUGUUGAU	21
cln-miR14	UAUAGGGGUAAUGGACAAACU	21
cln-miR15	CUAAAACAAGAGGAAACCAC	20
cln-miR16	GUGGAUUGUGGCGUGUUUUGU	21
cln-miR17	UGUUUCAGGAUUUAACUGUGU	21
cln-miR18	AGUGCUUUUGGAUUAAACUGU	21
cln-miR19	ACAUAAUCAAGAGCUGCUUUU	21
cln-miR20	UCGGAAGACCCGAGAGGUGGAAC	23
cln-miR21	CAGUGAGGCCACUUAGGACAAG	22
cln-miR22	UCUUCCCUGAACCACCCAUUCC	22
cln-miR23	UUAUUGAGUGCAGCAUUGACG	21
cln-miR24	UGUUUCUGUUUGUUGACAAUG	21
cln-miR25	UUGUUCCUGUUUUUUACAAUG	21
cln-miR26	UCUUUCCUUUACCACCGAUACC	22
cln-miR27	UCUUGGCGGGUUUUUUCUC	19
cln-miR28	AACACCGGUCCAAUUGCAGAG	21
cln-miR29	UCUUUCCGGAUCCUCCCAUGCC	22
cln-miR30	UCUUACCGAUGCCUCCCAUUCC	22
cln-miR31	UCUUUCCAAUUCCGUCUAUUUU	22
cln-miR32	UUUGCAGGCUGCGCAUGGAG	20
cln-miR33	UUUUCCCUGUACCACCCAUUCC	22
cln-miR34	UAUUGGCCAUUUGAUAGUACU	21
cln-miR35	AUGAUGGAUCAUGAAGUGUGA	21
cln-miR36	UAAGCUGGUGGGGGAAAGUUU	21
cln-miR37	AGUACAACCUUCAGAACAGAU	21
cln-miR38	UUUCCAGACCCGCCCAUUCCAA	22
cln-miR39	AAUCAAUUCAUCAAUGUGGCA	21
cln-miR40	UUGAUCAUCUGAGAGUACUCC	21
cln-miR41	UCUAGAACUAGAGGAAUUCCAC	22
cln-miR42	UUUCAGACUUGUAUAUAUGUG	21
cln-miR43	UUGUUGUAGAUAAAUUGGGAUGU	23
cln-miR44	AUUGAAUCUGCACCUUUC	18
cln-miR45	UAAUUACGGUAUAUGUGUGCAU	22
cln-miR46	UCCUCCUAACUGGUGUGAGCUUU	23
cln-miR47	AGGGCGACUUUGGAGUGCG	19
cln-miR48	UCUUGCCUAUUCCCCCUAUGCC	22
cln-miR49	CAAGUGGAAACUUUUUGGGUGG	22
cln-miR50	UAAUGGCUAGUGGUAACUUACC	22
cln-miR51	UUCUUUGCUCUGUUAUGCUCC	21
cln-miR52	GGUCUGACUAUCCAAAUUCUU	21
cln-miR53	UCUGCCCUCACAACCCAUUCC	21
cln-miR54	UUUGACUGUUGAAGUGGAUGA	21
cln-miR55	UUUUGCCUGAACCGCCCAUACC	22
cln-miR56	AUUAUUUGGAUUUUGGAU	18
cln-miR57	UCUGCCAAAGGAGAAUGGCUC	21
cln-miR58	CAGCGCAGACUGAGAGGC	18
cln-miR59	UUUGAGUGAAUCCAGAGUCUCU	22
cln-miR60	AAUGCUUCUGGAUUCAACUGU	21
cln-miR61	UAGCGUAGAAACUUGUGGUGC	21
cln-miR62	UGUUUUUGGAUUUGACUGUGU	21
cln-miR63	UGUGAUCCGAAACCUUGAG	19
cln-miR64	UGGAUGCUAAAACAUUGGGAG	21
cln-miR65	UGAAGAGAGAGAGCAUAGCCA	21
cln-miR66	UGCACUGUCUCUUCCUUGGCUG	22
cln-miR67	CUAUUGACUGUUUGAUCAUUG	21
cln-miR68	UUGCCAAUUCCGCCCAUUCCUA	22
cln-miR69	UGGAUGCUAAAACAUUGGGAG	21
cln-miR70	UUUUGCCUGAACCGCCCAUACC	22
cln-miR71	AAUCUGCAAGGCUUCCAAGGU	21
cln-miR72	UCAAUGCUGUACUCAAUAACG	21
cln-miR73	UCUUGCCAGACCCUCCCAU	19
cln-miR74	UCAAUGCUGCACUCAAUAAUG	21
cln-miR75	CCACAUUGAUGAAUUGAUUUC	21
cln-miR76	UUAAAUCCUGAAACACUCAAU	21
cln-miR77	CUGCAGAUCGAUGGCGUUACAG	22
cln-miR78	CUUUGACUGUUGAAAUGGAUG	21
cln-miR79	AGUGUGAUCCGAAAUGUUGAU	21
cln-miR80	UCAAGUCGUAUCAGAGCAUGG	21
cln-miR81	CAAUGUUUUGGAUCACACUCC	21
cln-miR82	UUGGAGCAUGUAGUUUACACU	21
cln-miR83	AAGUUUCUGGAUUCAACUGCA	21
cln-miR84	UGAAUUGGACUGGUUGCAUUC	21
cln-miR85	GAAGAUUGCAAUGUGAACUGA	21
cln-miR86	AAGAUGUCGUUUGUGUACUGA	21
cln-miR87	UUACUUCAACAACUUUAUU	19
cln-miR88	UCUGGUUGGUGUACCACCUCG	21
cln-miR89	UUUUUGUACGUCGUAUGCC	19
cln-miR90	UCAGUGUUUCAGGAUUUAAUU	21
cln-miR91	CAGUCUCAGUCUCAGUCUCAG	21
cln-miR92	UUUUCCCUGUACCACCCAUUCC	22
cln-miR93	GGACAGAAGUCUCGUGUGGA	20
cln-miR94	UGGAAUCUGUUGGGCUUC	18
cln-miR95	UUCUGGUAUCAACUGUGUAGU	21
cln-miR96	UCCCAGGUUGAGAUGAGUCUG	21
cln-miR97	UUUCUGGAUUCAACUGUGUAA	21
cln-miR98	ACGACUGGCAUGUUGAGCACA	21
cln-miR99	AGAUGUCCUGCUGUCCCUGG	20
cln-miR100	UAAUGAUGGAUCACAGAGUG	20
cln-miR101	AUGUAACAAAGUAAAGCUGCC	21
cln-miR102	CUGAGGGCUUCUUUCCACUCC	21
cln-miR103	UUAUUGAGUACAGCAUUGACA	21
cln-miR104	CAGUGAGGCCACUUAGGACAAG	22
cln-miR105	UCAGUGUUUCAGGAUUUAAUU	21
cln-miR106	AAUCAAUUCAUCAAUGUGGCA	21
cln-miR107	CCUCUCCCUCAAAGGCUCCCA	21
cln-miR108	UCUUGGCACCUGUCUAGAUCGU	22
cln-miR109	UUUCUGGAAUUAACUGUGUAA	21
cln-miR110	UCAAUGUUUUGGAUCAUACUC	21
