# Supplementary material for: Further Mining and Characterization of miRNA Resource in Chinese Fir (Cunninghamia lanceolata)
Source: Genes (Basel). 2022 Nov 17;13(11):2137. doi: 10.3390/genes13112137 (PMC9690001; doi:10.3390/genes13112137)
Supplement: Supplementary file 1 [file genes-13-02137-s001.zip › Supplemental Table S12 The length of miRNA precursor from Chinese fir.xlsx]

## Sheet: known
Origin	Number of known miRNA precursor	Known miRNA precursor length (nts)	Range of CG%
Wan et al., 2012	4	79-164 (4 conserd miRNA)	45.05-59.49 (4 conserd miRNA)
Qiu et al., 2015	7	83-164 (7 conserd miRNA)	35.43-54.88 (7conserd miRNA)
Cao et al., 2016	19	92-194	37.43-57.63
Liu et al., 2021	585	20-415	13.04-95.83
this study	30	83-250	32.8-49.4

## Sheet: novel
Origin	Number of novel miRNA precursor	Novel miRNA precursors length (nts)	Range of CG%
Wan et al., 2012	1	127	35.43
Qiu et al., 2015	18	63-164	25.21-54.88
Cao et al., 2016	0	-	0
Liu et al., 2021	49	67-330	28.94-57.30
this study	110	44-250	25.69-72.00
