# Supplementary material for: Further Mining and Characterization of miRNA Resource in Chinese Fir (Cunninghamia lanceolata)
Source: Genes (Basel). 2022 Nov 17;13(11):2137. doi: 10.3390/genes13112137 (PMC9690001; doi:10.3390/genes13112137)
Supplement: Supplementary file 1 [file genes-13-02137-s001.zip › Supplemental Table S13 The number of miRNAs target in Chinese fir.xlsx]

## Sheet: Table S13
The number of miRNAs target in Chinese fir
Origini	known miRNAs or families	known miRNA target genes	novel miRNA	novel miRNA target genes
Wan et al., 2012	29 known miRNAs families	209	1	1
Qiu et al., 2015	18 known miRNAs families	240	13	51
Cao et al., 2016	19 known miRNAs	39	0	0
Liu et al., 2021	130 known miRNAs	4077	42	660
This study	30 known miRNAs	1148	110	6927
