# Supplementary material for: Further Mining and Characterization of miRNA Resource in Chinese Fir (Cunninghamia lanceolata)
Source: Genes (Basel). 2022 Nov 17;13(11):2137. doi: 10.3390/genes13112137 (PMC9690001; doi:10.3390/genes13112137)
Supplement: Supplementary file 1 [file genes-13-02137-s001.zip › Supplemental Table S14 The same mature miRNA sequence in all Chinese fir.xlsx]

## Sheet: same known mature sequence
Origin	Name	miR_seq (5'-3')	miR_seq_len (nt)	Pre-miR_seq	Pre-miR_seq_len (nt)
This study	cln-miR156	UUGACAGAAGAUAGAGGGCAC	21	AGAGGGAAGGUUGGUGUUAAUGUUGACAGAAGAUAGAGGGCACAUACCUUCACAUGCAGAGAAUCUGCAUUUGAUUUGUAUGUGCUCUCUAUACUUCUGUCAUCACUUCCUUAAUUACAUCCUUCUCCUUUUCAAAUUGUUUUUCUUUGUCUCCUUUUUUAUGUACUUUCUAUAUGUAAGACCACUUUGACCAGGUAGAUAGUUUUUUAAGUGGAUCAUAAGCUGUACCAAUAGUUUUUAUAGGUUUUUC	250
Liu et al., 2021	mtr-miR156g-5p	UUGACAGAAGAUAGAGGGCAC	21	UAAAUAGAACGACAUUUGAUGGGGCAAAUGAAAAAGAGGGAAGGUUGGUGUUAAUGUUGACAGAAGAUAGAGGGCACAUACCUUCACAUGCAGAGAAUCUGCAUUUGAUUUGUAUGUGCUCUCUAUACUUCUGUCAUCACUUCCUUAAUUACAUCCUUCUCCUUUUCAAAUUGUUUUUCUCUGUCUCUUUUUUUAUGUACUCUCUAUAUG	210
This study	cln-miR529a	AGAAGAGAGAGAGUACAGCCC	21	UUUAACACCUAAGACUAAUAGAAGAAGAGAGAGAGUACAGCCCUUGCUGAAAAAGGGAAGUUGAACUAAGCUUUAAUGCCGGGGCUGUACUCUCUCUCUUCUCCUAUAGGUAUUGGUGACCCAUAACAUAAGCAAUCUAUGAAGAGG	147
This study	cln-miR529b	AGAAGAGAGAGAGUACAGCCC	21	AUGGGUCACCAAUACCUAUAGGAGAAGAGAGAGAGUACAGCCCCGGCAUUAAAGCUUAGUUCAACUUCCCUUUUUCAGCAAGGGCUGUACUCUCUCUCUUCUUCUAUUAGUCUUAGGUGUUAAAUUCAAUAUGCCUGAGAAGUUUCAAGUCUUCCUGAGUUGUGAAAGAUAAGUCGAGUUACAUUAUAUGUUCCUGAUUUUUGUUGACAUUUUUAAUAACGUGGGAUGCUGUCAUUUUUUAGCCGUCUAU	250
Qiu et al.,2015	cln-miR529e	AGAAGAGAGAGAGUACAGCCC	21
Cao et al., 2016	cln-miR529	AGAAGAGAGAGAGUACAGCCC	21	UGCUUCUUAGGCCUUUGUUAUUGCUCACCAAUACCUAUAGGAGAAGAGAGAGAGUACAGCCAUGGCUGAUUCUAAUGUAGAGUUUCACCAAGGGCUGUACUCUCUCCCUUCUUCCAUGAGUCUUAGGUGUUAAUUUCAGCCCUACCUAGGAGAUC	155
This study	cln-miR399c	UGCCAAAGGAGAGUUGCCCUG	21	GUGUUUCUCAGCAGAAAAAGUUGCAGGGGAUAAUCACAGGGGAGCUCUCCCUUAGCAGGUAUCAUCACAGCAUACUAAUCAGUACUGCCUCACUCUUUCAUUCUUACCUGCCAAAGGAGAGUUGCCCUGCUAUUGUUCAACGCAAUACAU	150
This study	cln-miR399d	UGCCAAAGGAGAGUUGCCCUG	21	GUGAAUCUCAGCAAGGGAAAUUGCAGGGGAUAAUUACUGGGGGACUCUUCUUUGGCUGGAAUUAUUCAAUCUCUUAACUCAUGUUAAUGUUUUGUUGCCUGCCAAAGGAGAGUUGCCCUGCAAUUGUUCUCUGCAAUAUAA	141
Wan et al., 2012	cln-miR399a	UGCCAAAGGAGAGUUGCCCUG	21
Liu et al., 2021	mtr-miR399l	UGCCAAAGGAGAGUUGCCCUG	21	GAAAUUGCAGGGGAUAAUUACUGGGGGACUCUUCUUUGGCUGGAAUUAUUCAAUCUCUUAACUCAUGUUAAUGUUUUGUUGCCUGCCAAAGGAGAGUUGCCCUGCAAUUGUUCUCUGCAAUAUA	124
Qiu et al.,2015	cln-miR399b	UGCCAAAGGAGAGUUGCCCUG	21	GGGGAUAAUUACUGGGGGACUCUUCUUUGGCUGGAAUUAUUCAAUCUCUUAACUCAUGUUAAUGUUUUGUUGCCUGCCAAAGGAGAGUUGCCCUGCAAUUGUUCU	105
This study	cln-miR6725	UGGCAUCUGUCGAGGUCAUCUA	22	GGUAGAUUCUUGGCAUCUGUCGAGGUCAUCUACAAAGUUUUCGUUUGUUGAUAUUAGAAAAAUAUAAAUUUUAGCAAGUGGAUCUAAAACAUUGUGGAUGAUCUCGAGGAUGCCCAAGGGUUUAUUA	127
Qiu et al.,2015	cln-miR6725	UGGCAUCUGUCGAGGUCAUCUA	22	GGUAGAUUCUUGGCAUCUGUCGAGGUCAUCUACAAAGUUUUCGUUUGUUGAUAUUAGAAAAAUAUAAAUUUUAGCAAGUGGAUCUAAAACAUUGUGGAUGAUCUCGAGGAUGCCCAAGGGUUUAUUA	127
Liu et al., 2021	cln-miR6725	UGGCAUCUGUCGAGGUCAUCUA	22	GGUAGAUUCUUGGCAUCUGUCGAGGUCAUCUACAAAGUUUUCGUUUGUUGAUAUUAGAAAAAUAUAAAUUUUAGCAAGUGGAUCUAAAACAUUGUGGAUGAUCUCGAGGAUGCCCAAGGGUUUAUUA	127
This study	cln-miR398a	UGUGUUCUCAGGUCACCCCUG	21	UUUCAGCUUUCAAAUGAUAAACAACAGACCGGAUGUUUUCUUUUAGGUGCGAGUUAGUGAAGUUGCAGGCAUGGAUGAAGCCGGCAGGGAUGAAUUUGAGAACACAUGCUCGUCAUAUAGUUUUCUUUUAGCAAGGCACAAAAAAAACAUUAUUUGACAGAGAUAUUGAGUGCAUAAUGUGUUAUUCCAAGCUGUAGUUGACUGGCAUGUGUUCUCAGGUCACCCCUGUCGGAGAUAUCUGCUAAUCGAA	250
This study	cln-miR398b	UGUGUUCUCAGGUCACCCCUG	21	GCAGGCAUGGAUGAAGCCGGCAGGGAUGAAUUUGAGAACACAUGCUCGUCAUAUAGUUUUCUUUUAGCAAGGCACAAAAAAAACAUUAUUUGACAGAGAUAUUGAGUGCAUAAUGUGUUAUUCCAAGCUGUAGUUGACUGGCAUGUGUUCUCAGGUCACCCCUGUCGGAGAUAUCUGCUAAUCGAACCACCAAAACAGCUCUCAGUAAUCUGUCAUAUGGGUAUUUUUGUUUGUUACAGUUUGAGUUGUU	250
Liu et al., 2021	cln-miR398a-3p_1ss21TG	UGUGUUCUCAGGUCACCCCUG	21	CCAGCAGGGAUGAAUUUGAGAACACAUGCUCGUCAUAUAGUUUUCUUUUAGCAAGGCACAAAAAAACAUUAUUUGACAGAGAUAUUGAGUGCAUAAUGUGUUAUUCCAAGCUGUAGUUGACUGGCAUGUGUUCUCAGGUCACCCCUGUCGG	151
Wan et al., 2012	cln-miR398a	UGUGUUCUCAGGUCACCCCUG	21
This study	cln-miR396b	UUCCACGGCUUUCUUGAACUU	21	GAUAGAAUCCGUGGUCAUAUUUUUCCACGGCUUUCUUGAACUUUAAUGGCGGGCAGAUUAGUUGUGUAGAGUAAGUACCCAGUGAAAAAAAGCUCAAGAAAGCCGUGGGAAAAUAUAGAGGGAUUCAGAAAUGCACUACAAACUGACCUUUUUUUGCUCCUUGUGAGGAGGAUUCGGAUGCAAUAGAACAGAAGAGCAGAGUGGAGUUCGUGUUCUCUCUACGAGUAUCAGAUACAAAUGAUACCUGUCA	250
Cao et al., 2016	cln-miR396a	UUCCACGGCUUUCUUGAACUU	21	UGCUUUUCCACGGCUUUCUUGAACUUUACGUGUGUGUUGGAUGAGAAAUUUUUGCUCAUCUCUACGUGUGUUCAAAGUUCAAGAAAGCUGUGGGAAAAAA	100
Qiu et al.,2015	cln-miR396b-1	UUCCACGGCUUUCUUGAACUU	21
This study	cln-miR396c	CUCAAGAAAGCUGUGGGAAA	20	AGUACUACAUAACCAGUUGUUCGUCUUCUGCAAGCUCUUGUUUCAUGGUUUAAACUUACCAUAAUGUGUGGUAAUUAUUUCUGGUAUAACAGAAUCCUCCCAUGCUUUUCCACAGCUUUCUUGAACUGAGCGCUCAGACUGCACAGCAGAUUUUUUUAUUUCUUUUUUGUUAAGGUGGUCUUUCGUCCGGGCAGAUCUGAGUUCAGAGCUCAAGAAAGCUGUGGGAAAACAUAGACGGAUUUGAUUCAAU	250
This study	cln-miR396e	CUCAAGAAAGCUGUGGGAAA	20	AUAACAGAAUCCUCCCAUGCUUUUCCACAGCUUUCUUGAACUGAGCGCUCAGACUGCACAGCAGAUUUUUUUAUUUCUUUUUUGUUAAGGUGGUCUUUCGUCCGGGCAGAUCUGAGUUCAGAGCUCAAGAAAGCUGUGGGAAAACAUAGACGGAUUUGAUUCAAUCUUAUUAUGACUUGGAGGAGAGCAUUUUACCUUUUCAGCUCUACGGUGAAGUUGUUCUUUAAAAGUUAGUUAUAAAUCUUAAUCU	250
Liu et al., 2021	cln-miR396a-3p_L-1_1ss20GA	CUCAAGAAAGCUGUGGGAAA	20	CCAUGCUUUUCCACAGCUUUCUUGAACUGAGCGCUCAGACUGCACAGCAGAUUUUUUUAUUUCUUUUUUGUUAAGGUGGUCUUUCGUCCGGGCAGAUCUGAGUUCAGAGCUCAAGAAAGCUGUGGGAAAACAUA	134
Liu et al., 2021	cln-miR396a-3p_L-1_1ss20GA	CUCAAGAAAGCUGUGGGAAA	20	AUGCUUUUCCACGGCUUUCUUGAACUUUACGUGUGUGUUGGAUGAGAAAUUUUUGCUCAUCUCUACGUGUGUUCAAAGUUCAAGAAAGCUGUGGGAAAAAA	101
This study	cln-miR159a	CUUGGAUUGAAGGGAGCUCC	20	GGCCAUAGAGGGUUUGUCAUUUACAUUGUAAGGUUUGUGCUUUUUUUUAUAUGUGGUUGCAUUUGUGGGAGCUCCUUUCUCUCCAAUUGAGGCUGGUUUGGUAAUGUUUCAGCUGCUGGUUCAUGGAUUCCAUUGGUCUGUCAAUAUGGGUAUGACAGAAUAAUGGUGUGCAUGACACAGGAGAUGUUAUAUAACUGAUCUGACCUUCCUUGGAUUGAAGGGAGCUCCAAUGAAUCUGAUCUUAUUGCCA	250
This study	cln-miR159d	CUUGGAUUGAAGGGAGCUCC	20	UAUAUGUGGUUGCAUUUGUGGGAGCUCCUUUCUCUCCAAUUGAGGCUGGUUUGGUAAUGUUUCAGCUGCUGGUUCAUGGAUUCCAUUGGUCUGUCAAUAUGGGUAUGACAGAAUAAUGGUGUGCAUGACACAGGAGAUGUUAUAUAACUGAUCUGACCUUCCUUGGAUUGAAGGGAGCUCCAAUGAAUCUGAUCUUAUUGCCAUCCCUAUUUUAGCAGUAAAUGUUGGAUUGUUUGCAAAACUUUUGUUU	250
Liu et al., 2021	cln-miR159c_R-1	CUUGGAUUGAAGGGAGCUCC	20	UGUGGUUGCAUUUGUGGGAGCUCCUUUCUCUCCAAUUGAGGCUGGUUUGGUAAUGUUUCAGCUGCUGGUUCAUGGAUUCCAUUGGUCUGUCAAUAUGGGUAUGACAGAAUAAUGGUGUGCAUGACACAGGAGAUGUUAUAUAACUGAUCUGACCUUCCUUGGAUUGAAGGGAGCUCCAAUGAAUCUGAUCUUA	193
This study	cln-miR159c	UUUGGUUUGAAGGGAGCUCUA	21	GAAUCGAGGAAGAAACUUUUUUUUAUUAAAUCAGGUAUGUAGUAGGAGUAUAUUGGUAGAGCUCCUUUGAUACCAAUCAAAGGCUCUGUGCCAAAUUAAUCCAACUGCUGAUUUAUGCAUUUCACCAUCCUGCCUAUGUUCCUGCAUUGCAUUGCAGGCUGGUGGUGUGCAUAACGCCGGAGUUGUGUUAAUUGUGUACUGCCCUUGUUUGGUUUGAAGGGAGCUCUACAGUAUUCCUUUUGCUUUCAAC	250
This study	cln-miR159e	UUUGGUUUGAAGGGAGCUCUA	21	GUAUGUAGUAGGAGUAUAUUGGUAGAGCUCCUUUGAUACCAAUCAAAGGCUCUGUGCCAAAUUAAUCCAACUGCUGAUUUAUGCAUUUCACCAUCCUGCCUAUGUUCCUGCAUUGCAUUGCAGGCUGGUGGUGUGCAUAACGCCGGAGUUGUGUUAAUUGUGUACUGCCCUUGUUUGGUUUGAAGGGAGCUCUACAGUAUUCCUUUUGCUUUCAACAAUUCUCUAGUAAUCAUCAUGUGGUGAUCGAAGU	250
Liu et al., 2021	cln-miR159	UUUGGUUUGAAGGGAGCUCUA	21	UAUGUAGUAGGAGUAUAUUGGUAGAGCUCCUUUGAUACCAAUCAAAGGCUCUGUGCCAAAUUAAUCCAACUGCUGAUUUAUGCAUUUCACCAUCCUGCCUAUGUUCCUGCAUUGCAUUGCAGGCUGGUGGUGUGCAUAACGCCGGAGUUGUGUUAAUUGUGUACUGCCCUUGUUUGGUUUGAAGGGAGCUCUACAGUAUUCCUUUUGCUUU	211
Qiu et al.,2015	cln-miR159	UUUGGUUUGAAGGGAGCUCUA	21
This study	cln-miR319a	UUGGACUGAAGGGAGCUCCC	20	UUGCAUCAGUAGGCAGUUUGUGUUAGAAAUUAUAAUUUAUUGGGUUAGAGUUGUGGAGAGCUCCAUUCAGUUCAAUCAUGGGUGCAGAGAAGUGGGUGCAGCUGCCAGUUCAAGCAUCUGAAUAGGCUAUAUUGCAUACAUAAGUUUUAUGAUAGUCUAGUCUCAUGCUUGAUGAGGGAGCUGACUCUGCUGCUUCCUCAGUCCCUGGAUUGGACUGAAGGGAGCUCCCCAUUCUCUCUUUACACUACAA	250
Wan et al., 2012	cln-miR319b	UUGGACUGAAGGGAGCUCCC	20
Liu et al., 2021	cln-miR319_R+1	UUGGACUGAAGGGAGCUCCC	20	UGAACGGAGCUUUCUUCAGCCCGAGAAGGAUAUUGCAUGGAUUGAAACAGCUGCCGACUCAUUCAUUUACCAGCUCUCUUUGCUAAAGCUUUGGACAAAGUGGGUUGACAUGUGAAUGAAGGGGGAGCUGAUAUCAUUCAUGGAUCAAUACCCUUUCUUGGACUGAAGGGAGCUCCGUCUG	181
Qiu et al.,2015	cln-miR319	UUGGACUGAAGGGAGCUCCC	20
Liu et al., 2021	cln-miR319_R+1	UUGGACUGAAGGGAGCUCCC	20	AGUACGGAGAAGGGAGUUCUCUUCAGUCCACUUAAAGAUGGUGUUUGGCUUGAAGCAGCUGCUGACUUAUUCAUUCACCUGCUUCAUCUCAUAUCAUAAAAUGGAUGAGCGUGGAGGAGUAGAGAACAAGAGAUGUUGGAGAUGUGUGAAUGAGGUGGGAGCUGAUUUCAGCCGGGGACUGCCAUUGCUUGGACUGAAGGGAGCUCCCUUCACAUUUCUGUUUC	224
This study	cln-miR164	UGGAGAAGCAGGGCACGUGCG	21	CCUGGUGGAGAAGCAGGGCACGUGCGAUACACAGAAACAAUUGUAUAAACCAUUAUCGCAUGUGCUUUCCUUCUCCACCAGGC	83
Wan et al., 2012	cln-miR164b	UGGAGAAGCAGGGCACGUGCG	21	CCUGGUGGAGAAGCAGGGCACGUGCGAUACACAGAAACAAUUGUAUAAACCAUUAUCGCAUGUGCUUUCCUUCUCCACCAGGC	83
Qiu et al.,2015	cln-miR164c	UGGAGAAGCAGGGCACGUGCG	21	CCUGGUGGAGAAGCAGGGCACGUGCGAUACACAGAAACAAUUGUAUAAACCAUUAUCGCAUGUGCUUUCCUUCUCCACCAGGC	83
Liu et al., 2021	cln-miR164	UGGAGAAGCAGGGCACGUGCG	21	GGUGGAGAAGCAGGGCACGUGCGAUACACAGAAACAAUUGUAUAAACCAUUAUCGCAUGUGCUUUCCUUCUCCACCAGGC	80
This study	cln-miR160	UGCCUGGCUCCCUGUAUGCCA	21	UAUUAUGACUCAGGUGAAAGUAUGCCUGGCUCCCUGUAUGCCACAUACAAAGUUCAUCAGUUGUUGAUUGACUUCAUAGGUGGCUUACAAGGAGCCAAGCAUACGUUUUCUGACCCUAACACAGUUUUUUAUCAUGAUUUUUUUUCUAAUUUUUUCCGUUUUCCUUUUUCAGUUUUGAGUUUUUUCAUAAGCAUUUUCUGCUUUAUCAUUGAUUUAGAUAUAUUUUCACAUGCCAUUAAAUCUUCAUUUU	250
Wan et al., 2012	cln-miR160a	UGCCUGGCUCCCUGUAUGCCA	21
Qiu et al.,2015	cln-miR160a	UGCCUGGCUCCCUGUAUGCCA	21
Liu et al., 2021	cln--miR160a	UGCCUGGCUCCCUGUAUGCCA	21	UAUGCCUGGCUCCCUGUAUGCCACAUACAAAGUUCAUCAGUUGUUGAUUGACUUCAUAGGUGGCUUACAAGGAGCCAAGCAUA	83
This study	cln-miR166	UCGGACCAGGCUUCAUUCCCC	21	AUUUAUUUUUUCUUUCUCUGUGAUUUUUUUCUUUAAAUUUUGUCUGUGUGUGGUUUUGAUUCUUUUUGAGAGAAGGGCGAGGGGAUUUCUGUAGUUGUGGCUGUCAAAAAUCAUGGCUUUUUUGCAGGUGAUGAUUGAGGAGGGAGGAAGACCUCAAUGUUGAGGGGAAUGUUGUCUGGCUCGACUACAUCCCAAUGUUAGAUGCCGUCGGACCAGGCUUCAUUCCCCCCAAUUUGACGUUUCCCAGAUC	250
Liu et al., 2021	cln--miR166b_2ss20TC21TC	UCGGACCAGGCUUCAUUCCCC	21	UAAGGCAGAGUUGGGGUGCGGGGACUGCAGCCUGGCACGAGGCCUGAAACAACCUGAAAUGUUCUGACAAAAGUGGGCAGCCAUGCUGUUGACUCGGACCAGGCUUCAUUCCCCUCACAACACUCUUCCAUU	132
Qiu et al.,2015	cln-miR166a	UCGGACCAGGCUUCAUUCCCC	21
Wan et al., 2012	cln-miR166a	UCGGACCAGGCUUCAUUCCCC	21

## Sheet: same knovel mature sequence
Origin	Name	miR_seq (5'-3')	miR_seq_len (nt)	Pre-miR_seq	Pre-miR_seq_len (nt)
This study	cln-miR16	GUGGAUUGUGGCGUGUUUUGU	21	UCUGGAGGAAACUUGCACCAGCAAAACACACCACAAUCCACUUGACGGUGCAGGGUUUGUUGUUUCUUGUGAUGAUCCCUGCUGUAAAGUGGAUUGUGGCGUGUUUUGUUGGUGCCGUUGCCUUGGGAAUGGCACUGCUCAUAUACCGGGGUUUCAAUUUUCCUACUCAAUAUAAUACGCUGCUCACCAUUCAAAUGUCUCAACAACAUAAAGUCGCCGAUGCGGUGUAAUAUUACUGGCAAAGGCAAAG	250
Liu et al., 2021	PC-3p-1029_1999	GUGGAUUGUGGCGUGUUUUGU	21	CTGGAGGAAACTTGCACCAGCAAAACACACCACAATCCACTTGACTGTGCAGGATCTGTTGTTTCTTGTGATGATCCCTACTGTAAAGTGGATTGTGGCGTGTTTTGTTGGTGCCGTTGCCTTGGG	126
This study	cln-miR59	UUUGAGUGAAUCCAGAGUCUCU	22	UAAUGAUUUUAUCUAUCAUGGUUUUGAGUGAAUCCAGAGUCUCUAAAUAGCCUAACAUCACAGCAACCAUUUGGGCUAUACAGAGCUCUGGAUUCCCUCAAAACCGCCAAGGAAAAUCCUUUCUUUCUAAACCUUACGCUUCCUGUUUGCAAUUUACAGAAAAAUAUAAGUUGUUGUUUCGUAGAUCUUGUUUUCGGUUGAAGGUCGUUUUUCAACGAGGCAAUGAUAUGGGUUUCGAGGUGUCUGCCAU	250
Liu et al., 2021	PC-5p-1545_1430	UUUGAGUGAAUCCAGAGUCUCU	22	CATGGTTTTGAGTGAATCCAGAGTCTCTAAATAGCCTAACATCACAGCAACCATTTGGGCTATACAGAGCTCTGGATTCCCTCAAAACCGCC	92
This study	cln-miR26	UCUUUCCUUUACCACCGAUACC	22	GGCAACUUUAGUGAACGCCAAUAAAAAUUACGUGCCCUAUAUUUGUUAUAAGAGUGUAUUUCUGAUCUCAAUGGAGUGCGAGAGAGAAGGAUGAGUGUGGAUAUGACAGGAAUGUGUAUGAAGGGGGUGUUUGGUGUCGGGAGGCGAGGAAAGAUUUAGAUGGGAAUACCAGAUGCUUUAAAUCUUUCCUUUACCACCGAUACCUAUCCUUCUCAUUCUACA	222
Qiu et al.,2015	cln-miR01	UCUUUCCUUUACCACCGAUACC	22	UGAAGGGGGUGUUUGGUGUCGGGAGGCGAGGAAAGAUUUAGAUGGGAAUACCAGAUGCUUUAAAUCUUUCCUUUACCACCGAUACCUAUCCUUCUC	96
Liu et al., 2021	PC-3p-36_45500	UCUUUCCUUUACCACCGAUACC	22	TGAGTGTGGATATGACAGGAATGTGTATGAAGGGGGTGTTTGGTGTCGGGAGGCGAGGAAAGATTTAGATGGGAATACCAGATGCTTTAAATCTTTCCTTTACCACCGATACCTATCCTTCTCATTCTACACTCCTGTACTTTCCTCACACGACCCCGGACACTTCAAACC	171
This study	cln-miR22	UCUUCCCUGAACCACCCAUUCC	22	UGUUAAUUUAGGGUUUAUUAUCUCCUCAUUUGCACUGUUUGUUGUUAGCAUGAUACUGUAUCAGUUGAGGCGGUGGAGUUUUUAUGAUGAUGUGGGUGUUCUUCGGAGGGCGUCCGCCAAGAGAUUUGUGAAGAUUUUAUGAGAUUUAUGAAGACUGUGUAAAGGCAAUUGGAAUGGGUUGUGAGGGCAGAGCAACAAUUAUUUUGUAGCUCUUCCCUGAACCACCCAUUCCACCUGCUUUCAACACAAG	250
Qiu et al.,2015	cln-miR11	UCUUCCCUGAACCACCCAUUCC	23	GACUGUGUAAAGGCAAUUGGAAUGGGUUGUGAGGGCAGAGCAGCAAUUAUUAUGUAGCUCUUCCCUGAACCACCCAUUCCACCUGCUUUCAACACAAGUA	100
This study	cln-miR08	UUUUCCCUGAACCACCCAUUCC	22	GAGUGGGUGGUGAGGGCAAAGCACCUAUUAUUACAUAGCUUUUCCCUGAACCACCCAUUCCACUUGCCUUCAUCACACG	79
Liu et al., 2021	PC-3p-4_205367	UUUUCCCUGAACCACCCAUUCC	22	GAGTGGGTGGTGAGGGCAAAGCACCTATTATTACATAGCTTTTCCCTGAACCACCCATTCCACTTGC	67
