# Supplementary material for: Further Mining and Characterization of miRNA Resource in Chinese Fir (Cunninghamia lanceolata)
Source: Genes (Basel). 2022 Nov 17;13(11):2137. doi: 10.3390/genes13112137 (PMC9690001; doi:10.3390/genes13112137)
Supplement: Supplementary file 1 [file genes-13-02137-s001.zip › Supplemental Table S16 The relationship of MFE between pre-miRNA and its corresponding mature miRNA.xlsx]

## Sheet: Wan et al., 2012
name	miR_seq (5'-3')	miR_seq_MFE	Pre-miR_seq (5'-3')	Pre_seq_MFE
pre-miR162d	UUGAUAAACCUCUGCAUCCAG	0.6	UUAACUGGAGGCAGGGUUUUAUCCAUCCCUUCCUGUUACUGAUUUAAGGCUCUGCUCACAAUUAACUGCAGUUAACAGGCACGGGUUGAUAAACCUCUGCAUCCAGUUUGG	-42
pre-miR164b	UGGAGAAGCAGGGCACGUGCG	-1.7	CCUGGUGGAGAAGCAGGGCACGUGCGAUACACAGAAACAAUUGUAUAAACCAUUAUCGCAUGUGCUUUCCUUCUCCACCAGGC	-47
pre-miR166o	CCGGACCAGGCUUCAUCCCAG	-0.5	UCCAAUCGAAUCCGGACCAGGCUUCAUCCCAGGCAUCUGGACCCAAUCGACAGCAGUUCCUGUAGCCUUUAAAAGGAACUCUGCCAAGGUCUCCUCUGCAAUAGACAGGAGUCCAGCGGGGCUAGCAUCCCUGAGGGGAUGCUGAGGUGUUGGGUUGUGUUGGU	-57.65
pre-miR1310	GGCAUCGGGGGCGUAACGCCCU	-8.7	AGGCAUCGGGGGCGUAACGCCCUCGACCUAUUCUCAAACUUUAAAUAGGUAAGGCGGCGCGGCUGCUCCGUUGAGCCGC	-31.9

## Sheet: Qiu et al.,2015 
Novel or Known	Name	miR_seq	miR_seq_MFE	Pre-miRNA seq	Pre_seq_MFE
Novel	cln-miR01	UCUUUCCUUUACCACCGAUACC	2.9	UGAAGGGGGUGUUUGGUGUCGGGAGGCGAGGAAAGAUUUAGAUGGGAAUACCAGAUGCUUUAAAUCUUUCCUUUACCACCGAUACCUAUCCUUCUC	-42.1
Novel	cln-miR01*	UGUCGGGAGGCGAGGAAAGAUU	-3.8	UGAAGGGGGUGUUUGGUGUCGGGAGGCGAGGAAAGAUUUAGAUGGGAAUACCAGAUGCUUUAAAUCUUUCCUUUACCACCGAUACCUAUCCUUCUC	-42.1
Novel	cln-miR02	UACCCAAUGGAUCUUCCCAACU	-2.1	AUAAAUGUAAUGCAAGAAGUAGGGAACAUCAUUGGGUAGAAGGAGGUAUUGAACAUGGCAUAUUUGCUCCAUCAUUACUUAGUUGUGACUAAUCACUUCUGCUACCCAAUGGAUCUUCCAAACUUCUUGCAUUAUGUUAAAUCA	-58.8
Novel	cln-miR02*	UAGGGAACAUCAUUGGGUAGA	0.4	AUAAAUGUAAUGCAAGAAGUAGGGAACAUCAUUGGGUAGAAGGAGGUAUUGAACAUGGCAUAUUUGCUCCAUCAUUACUUAGUUGUGACUAAUCACUUCUGCUACCCAAUGGAUCUUCCAAACUUCUUGCAUUAUGUUAAAUCA	-58.8
Novel	cln-miR03	CCUGGGAGGAUAGGUAAAAUU	-2.5	GCAGUAUGAGGGGCGUCAGGCCUGGGAGGAUAGGUAAAAUUAGAUUGCAUCAGGAUCGUUUUAAUUUUACCGGUCCCUCCAAGGCCUAUACUCCUUCCUGCACAAC	-47.2
Novel	cln-miR03*	UUUUACCGGUCCCUCCAAGGCC	-2.7	GCAGUAUGAGGGGCGUCAGGCCUGGGAGGAUAGGUAAAAUUAGAUUGCAUCAGGAUCGUUUUAAUUUUACCGGUCCCUCCAAGGCCUAUACUCCUUCCUGCACAAC	-47.2
Novel	cln-miR04	UGAUGAGAGAAGAGAUCUUAG	-2.6	CUUACUAAUUCUAAGAUCUCUUCUCUCAUCAACACAAGAGUAAUGUAGGUAGUAUCUAGCAAAAAAUCUUUUGUUGAUGAGAGAAGAGAUCUUAGAAGCAUGCAC	-49.6
Novel	cln-miR04*	AAGAUCUCUUCUCUCAUCAAC	0.1	CUUACUAAUUCUAAGAUCUCUUCUCUCAUCAACACAAGAGUAAUGUAGGUAGUAUCUAGCAAAAAAUCUUUUGUUGAUGAGAGAAGAGAUCUUAGAAGCAUGCAC	-49.6
Novel	cln-miR05	UUUCUGAUUAUCGAAGUAAAG	0.2	GUGGCCUUUUCUGAUUAUCGAAGUAAAGGGAGGAACCUUUAUAAGUUGGAUGAAUGGCAAAGCGCCUC	-20.3
Novel	cln-miR05*	UUAUAAGUUGGAUGAAUGGCAA	-0.1	GUGGCCUUUUCUGAUUAUCGAAGUAAAGGGAGGAACCUUUAUAAGUUGGAUGAAUGGCAAAGCGCCUC	-20.3
Novel	cln-miR06	AGGGAUUCUAUUGCUGCCAUA	0.1	AGUUAGUGGGCGGAGGGAUUCUAUUGCUGCCAUAACAGCACCCAUUCAGUUUUUUUUUUCAAAUUAUUCUAAGCUAUCAAGGAUUCAUGAUAUCAAUAAUUAGCAGAUAAUUGGUUUUGCUAUGGCAGCAAUCUGUUCCCUUCACCCACCAAC	-48.28
Novel	cln-miR06*	GCUAUGGCAGCAAUCUGUUCC	-1.9	AGUUAGUGGGCGGAGGGAUUCUAUUGCUGCCAUAACAGCACCCAUUCAGUUUUUUUUUUCAAAUUAUUCUAAGCUAUCAAGGAUUCAUGAUAUCAAUAAUUAGCAGAUAAUUGGUUUUGCUAUGGCAGCAAUCUGUUCCCUUCACCCACCAAC	-48.28
Novel	cln-miR07	AAUCUAAUGGAAGCCAGUGUU	-0.3	AUUCUCGACACAACACUGGUUUCCAUUAGAUUGGCCUUCAUUUUGCAUAGACAGAAAAUCUGCUGCUUCCAAUCUAAUGGAAGCCAGUGUUUUGUGGAGAA	-50.9
Novel	cln-miR07*	CACUGGUUUCCAUUAGAUUGG	-1.7	AUUCUCGACACAACACUGGUUUCCAUUAGAUUGGCCUUCAUUUUGCAUAGACAGAAAAUCUGCUGCUUCCAAUCUAAUGGAAGCCAGUGUUUUGUGGAGAA	-50.9
Novel	cln-miR08	UGUGACAGGUUGCCAAUGGUA	-0.8	UGCAGCUGUGACAGGUUGCCAAUGGUAUAGGGAGGCUAUUUUGCGAUUUCAUGCCCAGUUGCU	-18.2
Novel	cln-miR08*	CUAUUUUGCGAUUUCAUGCC	0	UGCAGCUGUGACAGGUUGCCAAUGGUAUAGGGAGGCUAUUUUGCGAUUUCAUGCCCAGUUGCU	-18.2
Novel	cln-miR09	UCUCAAGGUAUUUGGAGGACA	-1.2	UACCCCUGUCUCUCAAGGUAUUUGGAGGACAGUUAUCCGGAGAGUCCCACAAAGAAGAUUGGGAGUCUCUAUUACAUAAGAUCUCCAGAAUAUUGCCUGAAGAUAUUAAAGGGAGA	-35.7
Novel	cln-miR09*	AUCUCCAGAAUAUUGCCUGAA	-1.5	UACCCCUGUCUCUCAAGGUAUUUGGAGGACAGUUAUCCGGAGAGUCCCACAAAGAAGAUUGGGAGUCUCUAUUACAUAAGAUCUCCAGAAUAUUGCCUGAAGAUAUUAAAGGGAGA	-35.7
Novel	cln-miR10	UUGAAAGCGAGAAGGGCUUCU	-2	AUUCUGAUCAAGAAGCUCGUCUGCUUUCAAUCGUUCUCUUUCUCACAUAUCUGUGAAAUUUAAGGAAAUCAUAUGUUGAUGAUGAGAAGAGCAAACCCUGGGAGAACAAUAUCACAGAAAAAGGGAAUCCUUGAAAGCGAGAAGGGCUUCUUCAUCAAAAU	-45.95
Novel	cln-miR10*	AAGCUCGUCUGCUUUCAAUCG	-2.6	AUUCUGAUCAAGAAGCUCGUCUGCUUUCAAUCGUUCUCUUUCUCACAUAUCUGUGAAAUUUAAGGAAAUCAUAUGUUGAUGAUGAGAAGAGCAAACCCUGGGAGAACAAUAUCACAGAAAAAGGGAAUCCUUGAAAGCGAGAAGGGCUUCUUCAUCAAAAU	-45.95
Novel	cln-miR11	UCUUCCCUGAACCACCCAUUCC	0.7	GACUGUGUAAAGGCAAUUGGAAUGGGUUGUGAGGGCAGAGCAGCAAUUAUUAUGUAGCUCUUCCCUGAACCACCCAUUCCACCUGCUUUCAACACAAGUA	-47.9
Novel	cln-miR11*	AAUGGGUUGUGAGGGCAGAGC	-1.3	GACUGUGUAAAGGCAAUUGGAAUGGGUUGUGAGGGCAGAGCAGCAAUUAUUAUGUAGCUCUUCCCUGAACCACCCAUUCCACCUGCUUUCAACACAAGUA	-47.9
Novel	cln-miR12	UGCAGCUGUCGUUGCUCGUCUG	-5.6	CAACAUAUUUUGCAGCUGUCGUUGCUCGUCUGUUUCCGGAUGUUGCCAAAGAUCUCCUUUGCCAUCUGUAAAGAGGAGACGAUGAGGACAUGGCAUGGGAAACAGAUUGGCAACGGCGCCGCAAAAUAUGUAG	-57.53
Novel	cln-miR13	UACGAGAGAAGUAGAAAGGAG	-0.1	ACAUCACUUCUACGAGAGAAGUAGAAAGGAGAUUCCCCAGCAGCUUCAUUUCUUCUUCUUCUGUGAAGAAAUUC	-19.6
Novel	cln-miR14	UUGAAGAGAAGCAGGGCUGCAG	-3	GAAAGGGGAAGCGGGCUCUCGUCUUCUCUUCAAGGCUGGCUUGAAUCACUUUUAUUCUGGCUAAUUGAGUUAGUGGGCGGAGGGAUUCUAUUGCUGCCAUAACAGCACCCAUUCAGUUUUUUUUUUCAAAUUAUUCUAAGCUAUCAAGGAUUCAUGAUAUCAAUAAUUAGCAGAUAAUUGGUUUUGCUAUGGCAGCAAUCUGUUCCCUUCACCCACCAACCUAAUUUUCAGAUGAGUCAUUCAAUUUGGCUUUGAAGAGAAGCAGGGCUGCAGAUCCCCACAU	-109.88
Novel	cln-miR15	AGAGAUAUUGUGUUGCGUUGU	1.4	AAUGAUAAAUAGAGAUAUUGUGUUGCGUUGUUUAAAUGUUACGAGCAAUAAUGAAACAAAGCUUGUCAAAUAAUGAUAAUAUUACCUAUAAUGUAACAUAGAAAUAUUAUGUUUGCAUC	-23.2
Novel	cln-miR16	UGUAAAUCUCUGAAAUUGGCU	1.7	CUGGAUAUACUGUAAAUCUCUGAAAUUGGCUUCUGCCGAAGUGUAAUCUCCAGAAAUUAUUAAACAUUUUGGAUUCUGGAGGUUACGGUUGGACAGAAGCCAAUUUCAGAGAUUUACAGUAU	-72.3
Novel	cln-miR17	AGUGGGUGGUGAGGGCAAAGC	0.2	AGGCAGUUGGAGUGGGUGGUGAGGGCAAAGCACUUAUUAUUAGAUGGCUUUUCCCUGUACCACCCAUUCCUCUUGCCUU	-45.3
Novel	cln-miR18	GUAGGGGAUUUGGUCGACUUU	-0.4	AGGAGAUUGGGUAAUGGUCGAGGGGUCUCCUUCAAAAAGAGCUUUUAAAAAUUUGAGAUAUCUCAGUGUAGGGGAUUUGGUCGACUUUCCAUUUGAAG	-25.2
Known	cln-miR164	UGGAGAAGCAGGGCACGUGCG	-1.7	CCUGGUGGAGAAGCAGGGCACGUGCGAUACACAGAAACAAUUGUAUAAACCAUUAUCGCAUGUGCUUUCCUUCUCCACCAGGC	-47
Known	cln-miR166	CCGGACCAGGCUUCAUCCCAG	-0.5	UCCAAUCGAAUCCGGACCAGGCUUCAUCCCAGGCAUCUGGACCCAAUCGACAGCAGUUCCUGUAGCCUUUAAAAGGAACUCUGCCAAGGUCUCCUCUGCAAUAGACAGGAGUCCAGCGGGGCUAGCAUCCCUGAGGGGAUGCUGAGGUGUUGGGUUGUGUUGGU	-57.65
Known	cln-miR399	UGCCAAAGGAGAGUUGCCCUG	-1.8	GGGGAUAAUUACUGGGGGACUCUUCUUUGGCUGGAAUUAUUCAAUCUCUUAACUCAUGUUAAUGUUUUGUUGCCUGCCAAAGGAGAGUUGCCCUGCAAUUGUUCU	-43.2
Known	cln-miR482	UUUCCGGAUCCUCCCAUGCCUA	-1.4	AGGAGGACACUAGGCCUGGGACGAACGGAAAGACUUUGCAAAGGAAUGACGAAAAAGAGUGCUCAGUAUAGUCUUUCCGGAUCCUCCCAUGCCUAUAGCCCUCCC	-44.2
Known	cln-miR946	UAUCCAUAGGAGAAGCAGAUA	-0.6	CCUGCUGGGACUAAUCCUUCUCCUAUCCAUAGAUUGAUCAGAUAUUCACACUCUAUCUCCUCAUCCUCGGGAAAGAAAGAAAGAUAAGCAAAACAGGG	-19.4
Known	cln-miR5248	UUUUGUUGGCAUGCAUUCUUA	-0.3	CUGUUUUGUUGGCAUGCAUUCUUACAACCUUCUCCACCACCAGGAUUCCUAGAACUUGUUGAAGAUUUUUUAAACGCUUGUUAUGGGUUACCUCUGUCUUUAAAGGUACUUGGAGGCCAGCUUUAUGCCUACUCUAGUAAGAAUUUAUGGGAGGAUGUACUGCAUAAAAUCU	-33.07
Known	cln-miR6725	UGGCAUCUGUCGAGGUCAUCUA	-3.3	GGUAGAUUCUUGGCAUCUGUCGAGGUCAUCUACAAAGUUUUCGUUUGUUGAUAUUAGAAAAAUAUAAAUUUUAGCAAGUGGAUCUAAAACAUUGUGGAUGAUCUCGAGGAUGCCCAAGGGUUUAUUA	-53.3

## Sheet: Cao et al., 2016
miRNA	miR_seq	miR_seq_MFE	pre-miR seq	Pre_seq_MFE
cln-miR1535	CUUGUUUGUGGUGAUGUCUAG	0.3	CUUGUUUUUGGUGAUGUCUAGCAAAUUCGCAGAACUGCAAGAUGCAGCUUACACAGCAAUUCAUCAGCUUCUUCUAGGAGCAGGGAGGAACUUGAUUGUAGAUAGAAUCUUGAAAACAGGACAAAUUGAAAAACUAGUACAGUUACUUGAGAGUAAAUCAUUGAAGACAAA	-34.86
cln-miR156a	UGACAGAAGAGAGAGAGCACA	3.5	CGUUGUACUCCUUGUUGCUGCACCAUGAGAGGCUGAGUAGUUUCUUGUAUAAGCUGAUCCAUUGUAACACCCACACUUCGUGUGGUCAUGUGAUCAAACGAAGCUGAGCCUGGAGCCCCACUUGAGGUCCAGGAGUUAGAUGACAGAAGAGAGAGAGCACACCC	-40.8
cln-miR159	AUUGGUUUGAAGGGAGCUCCA	-2.7	GGAUGGAGCAGGAGGAGAGAGUGUGAACGAGUUAUUACUACUACAGUUCACCAUCUCAAGGGGCGUGCCUGUGGUAUGUACAGACUCCGCAAAUUGGCUUGAAGGGAGCUCCAACU	-30.22
cln-miR162	UUGAUAAACCUCUGCAUCCAG	1.5	UUAACUGGAGGCAGGGUUUUAUCCAUCCCUUCCUGUUACUGAUUUAAGGCUCUGCUCACAAUUAACUGCAGUUAACAGGCACGGGUUGAUAAACCUCUGCAUCCAGUUUGG	-42
cln-miR164	UGGAGAAGCAGGGCACGUGCU	-1.7	GUGCUGCAAGCUAUUAGUAGCCCUGAAAACACUGCUGCUGCUGCUGUUAUAUGGUGCAGUGGAGAAGCAGGGCACGGGCUCCCUUGCAGAUC	-33.8
cln-miR166a	CUCGGACCAGGCUUCAUUCCC	-0.4	UAAGGCAGAGUUGGGGUGCGGGGACUGCAGCCUGGCACGAGGCCUGAAACAACCUGAAAUGUUCUGACAAAAGUGGGCAGCCAUGCUGUUGACUCGGACCAGGCUUCAUUCCCCUCACAACACUCUUCCAUU	-51.24
cln-miR166b	UCGGACCAGGCUUCAUUCCCCC	-0.4	GGUGAUGAUUGAGGAGGGAGGAAGACCUCAAUGUUGAGGGGAAUGUUGUCUGGCUCGACUACAUCCCAAUGUUAGAUGCCGUCGGACCAGGCUUCAUUCCCCCCAAUUUGACGUUUCCCAGAUCUAUUAUUUAU	-53.2
cln-miR168	UCGCUUGGUGCAGGUCGGGAA	-2.9	UUUUUACUCGUGGCUCGAAUUCGCUUGGUGCAGGUCGGGAACAAAUUGUUCAAGCCAAGAUCGGAUUUUUGCUUUGUUUGUUUUCAUUUAUGAGAAUAGACAGAAACGCGUAUUCAAUUUUUGCUUGUUUGUUGUUAUGUGAUGAUGAAAUUGUUCCCCACUUGCAUCAAUUGAAUUUGAGCCAAUGGUAACCG	-78.05
cln-miR169b	CAGCCAAGAAUGACUUGCCG	-1.3	GUUUUGCAUGAAGGGCAGAGAGCUUUAUGCAGCCAAGAAUGACUUGCCGACACCCUAAUUUCUUGCAUUUCUCUGUAUUUGCAUUAUAAUUGCUCGUGGGCAAGCUGUUUUUGGCUACACAUUGUGCUUUGCUUUUCAAUGCAACGU	-50.75
cln-miR169c	GAGCCAAGGAUGACUUGCCGG	-2.6	CUUAGCAGAUAAUUGAGCCAAGGAUGACUUGCCGGCAUCUAGUGUGAAUAUGUAUGUCAUCUGUAAUAUGUAUACACAUAUAGUAGUGGGCAAGUUGUGCUUGGCUACUUAAUCUGCUUGG	-53.3
cln-miR169d	GGCAAGUUGUCCUUGGCUAC	-2.4	CUUAGCAGAUAAUUGAGCCAAGGAUGACUUGCCGGCAUCUAGUGUGAAUAUGUAUGUCAUCUGUAAUAUGUAUACACAUAUAGUAGUGGGCAAGUUGUGCUUGGCUACUUAAUCUGCUUGG	-53.3
cln-miR169e	UAGCCAAGGAUGACUUGCCUGC	-4.6	CUAUCGUUCAGAGGUCUUGCAUGUAGAAUGAGAGCAUGUUACCUAGCCAAGGAUGACUUGCCCGCCAAUCAUAUGUAUGGUUAUGCUAAUAUUAGUGGGCAGGUCAUUCUUGGCAAGGCAUCUCGCUUGGUUUCUCAUGUCAGAUCUGUGAACGAAUG	-78.1
cln-miR171b	UGAUUGAGCCGCGCCAAUAUCU	-1.9	GUUGGAGGUUUGGUUGAGGAUUCGAGAAGCGAGAGCCUCCUUGAAAUAGUAUGCCGCCCUGUGGAGGGGCUUCCCGAGAGGGGAGAGGUGCUGAUUGAGCCGCGCCAAUAUCGCCUGU	-39.49
cln-miR390	AAGCUCAGGAGGGAUAGCGCC	-0.9	CACACGGAACAGAAAAAAAAGCACGGUGGAUUUUGAAAGCUCAGGAGGGAUAGCGCCCAUGGUAUCUGUCUGCUUGUUGCAGGCCAAGAGGCGCUGUCUAUCCUGAGCUUUUUGGAUUAUCCGUGCUUCCGUUAA	-67.5
cln-miR393	CAUCCAAAGGGAUCGCAUUGA	-2.5	CUUUCAAAUUGAUCCCUUUCAUUGAUAACUUCAACGUUCAAGUUUGGCAUCUUUGCUGCCAAGUCCUUGCAACCAUGCAAAGUAACAUUACAGGAUGACAUCCAAAGGGAUCGCAUUGAUUC	-23.27
cln-miR395	AUGAAGUGUUUGGAGGAACUC	-0.3	ACAAGUUUCCCAUUCUGAUUCACAAGUGCAACAUCCUUACACCGGCCAAUUGCUUCCUUCUGCAAGUCAUCAAUGGCCAAAACAAUGGGCACUGACAUGUUAACAAAGGAACCAUCCUGCAGCCUGAGGCAAUUGAAAUGAAGAGUUUGGAGGAACUCGG	-37.28
cln-miR396a	UUCCACGGCUUUCUUGAACUU	1.9	UGCUUUUCCACGGCUUUCUUGAACUUUACGUGUGUGUUGGAUGAGAAAUUUUUGCUCAUCUCUACGUGUGUUCAAAGUUCAAGAAAGCUGUGGGAAAAAA	-50.2
cln-miR396b	GUUCAAUAAAGCUGUGGGAA	0.5	UGCUUUUCCACGGCUUUCUUGAACUUUACGUGUGUGUUGGAUGAGAAAUUUUUGCUCAUCUCUACGUGUGUUCAAAGUUCAAGAAAGCUGUGGGAAAAAA	-50.2
cln-miR529	AGAAGAGAGAGAGUACAGCCC	2.4	UGCUUCUUAGGCCUUUGUUAUUGCUCACCAAUACCUAUAGGAGAAGAGAGAGAGUACAGCCAUGGCUGAUUCUAAUGUAGAGUUUCACCAAGGGCUGUACUCUCUCCCUUCUUCCAUGAGUCUUAGGUGUUAAUUUCAGCCCUACCUAGGAGAUC	-63

## Sheet: Liu et al., 2021
Novel or Known	miR_name	miR_seq	miR_seq_MFE	Pre-miRNA_seq (5'-3')	Pre_seq_MFE
Known	cln-MIR162-p5	UAUCCAUCCCUUCCUGUUACU	2.3	UUAACUGGAGGCAGGGUUUUAUCCAUCCCUUCCUGUUACUGAUUUAAGGCUCUGCUCACAAUUAACUGCAGUUAACAGGCAUGGGUUGAUAAACCUCUGCAUCCAGUUUGG	-42.5
Known	cln-miR162	UUGAUAAACCUCUGCAUCCAG	0.6	UUAACUGGAGGCAGGGUUUUAUCCAUCCCUUCCUGUUACUGAUUUAAGGCUCUGCUCACAAUUAACUGCAGUUAACAGGCAUGGGUUGAUAAACCUCUGCAUCCAGUUUGG	-42.5
Known	cln-miR164	UGGAGAAGCAGGGCACGUGCG	-1.7	GGUGGAGAAGCAGGGCACGUGCGAUACACAGAAACAAUUGUAUAAACCAUUAUCGCAUGUGCUUUCCUUCUCCACCAGGC	-39.7
Known	cln-MIR164-p3	CAUGUGCUUUCCUUCUCCACC	0.8	GGUGGAGAAGCAGGGCACGUGCGAUACACAGAAACAAUUGUAUAAACCAUUAUCGCAUGUGCUUUCCUUCUCCACCAGGC	-39.7
Known	cln-miR164_L+3R-2	UGGUGGAGAAGCAGGGCACGUG	-0.8	GGUUUUCAUGAGACGGGGAAUACAUGGUGGAGAAGCAGGGCACGUGCGAAACAGAUAUAUAAUUUUAGAAUGCGCAAUCGCAUGUGCCAUUCUUCUCCACUAUGGAAUACCCAUGUCUGUUUCAUGGAGCUG	-58.1
Known	cln-miR166_R-1_1ss20AC	CCGGACCAGGCUUCAUCCCC	-0.5	UCCAAUCGAAUCCGGACCAGGCUUCAUCCCAGGCAUCUGGACCCAAUCGACAGCAGUUCCUGUAGCCUUUAAAAGGAACUCUGCCAAGGUCUCCUCUGCAAUAGACAGGAGUCCAGCGGGGCUAGCAUCCCUGAGGGGAUGCUGAGGUGUUGGGUUGUGUUGGU	-60.1
Known	cln-miR6725	UGGCAUCUGUCGAGGUCAUCUA	-3.3	GGUAGAUUCUUGGCAUCUGUCGAGGUCAUCUACAAAGUUUUCGUUUGUUGAUAUUAGAAAAAUAUAAAUUUUAGCAAGUGGAUCUAAAACAUUGUGGAUGAUCUCGAGGAUGCCCAAGGGUUUAUUA	-52.8
Known	cln-MIR6725-p3	GAUGAUCUCGAGGAUGCCCAAG	-1.1	GGUAGAUUCUUGGCAUCUGUCGAGGUCAUCUACAAAGUUUUCGUUUGUUGAUAUUAGAAAAAUAUAAAUUUUAGCAAGUGGAUCUAAAACAUUGUGGAUGAUCUCGAGGAUGCCCAAGGGUUUAUUA	-52.8
Known	mdm-miR160a	UGCCUGGCUCCCUGUAUGCCA	-4	UAUGCCUGGCUCCCUGUAUGCCACAUACAAAGUUCAUCAGUUGUUGAUUGACUUCAUAGGUGGCUUACAAGGAGCCAAGCAUA	-39.6
Known	peu-miR2916_R-4_1ss6AG	UGGGGGCUCGAAGACGAUC	-0.5	UGGGGGCUCGAAGACGAUCAGAUACCGUCCUAGUCUCAACCAUAAACGAUGCCGACCAGGGAUCGGCGGAUGUUGCUCUAAGGACUCCGCCA	-27.5
Known	peu-MIR2916-p3_1ss10TC	ACCAGGGAUCGGCGGAUGUUGC	-0.9	UGGGGGCUCGAAGACGAUCAGAUACCGUCCUAGUCUCAACCAUAAACGAUGCCGACCAGGGAUCGGCGGAUGUUGCUCUAAGGACUCCGCCA	-27.5
Known	rgl-MIR5141-p5_1ss22GC	AGUCGCAGCAUCAAGGUCUGACC	-1.8	UGCCUGAGUCGCAGCAUCAAGGUCUGACCCGAAUUGAGCAAAGGCGGCCACUUCACGGUAUUGCGCCAAUUCGAGUUUUAAACUACCGCAUACUUGUUUCAUAGCUUUCAACUGAGCGGCGGACCCAACGCGACUGACGGAUAAGCCAACGUUA	-35.3
Known	rgl-MIR5141-p3_1ss15AT	UUUCAUAGCUUUCAUCUGAGC	-2.4	UGCCUGAGUCGCAGCAUCAAGGUCUGACCCGAAUUGAGCAAAGGCGGCCACUUCACGGUAUUGCGCCAAUUCGAGUUUUAAACUACCGCAUACUUGUUUCAUAGCUUUCAACUGAGCGGCGGACCCAACGCGACUGACGGAUAAGCCAACGUUA	-35.3
Known	mtr-miR156g-5p	UUGACAGAAGAUAGAGGGCAC	3.1	UAAAUAGAACGACAUUUGAUGGGGCAAAUGAAAAAGAGGGAAGGUUGGUGUUAAUGUUGACAGAAGAUAGAGGGCACAUACCUUCACAUGCAGAGAAUCUGCAUUUGAUUUGUAUGUGCUCUCUAUACUUCUGUCAUCACUUCCUUAAUUACAUCCUUCUCCUUUUCAAAUUGUUUUUCUCUGUCUCUUUUUUUAUGUACUCUCUAUAUG	-79.8
Known	mtr-miR156g-3p_1ss9GT	GCUCUCUAUACUUCUGUCAUC	1.6	UAAAUAGAACGACAUUUGAUGGGGCAAAUGAAAAAGAGGGAAGGUUGGUGUUAAUGUUGACAGAAGAUAGAGGGCACAUACCUUCACAUGCAGAGAAUCUGCAUUUGAUUUGUAUGUGCUCUCUAUACUUCUGUCAUCACUUCCUUAAUUACAUCCUUCUCCUUUUCAAAUUGUUUUUCUCUGUCUCUUUUUUUAUGUACUCUCUAUAUG	-79.8
Known	osa-MIR159d-p5_2ss11GT12AC	AGCUCCUUUCUCUCCAAUU	3.7	UGUGGUUGCAUUUGUGGGAGCUCCUUUCUCUCCAAUUGAGGCUGGUUUGGUAAUGUUUCAGCUGCUGGUUCAUGGAUUCCAUUGGUCUGUCAAUAUGGGUAUGACAGAAUAAUGGUGUGCAUGACACAGGAGAUGUUAUAUAACUGAUCUGACCUUCCUUGGAUUGAAGGGAGCUCCAAUGAAUCUGAUCUUA	-80.4
Known	pta-miR159c_R-1	CUUGGAUUGAAGGGAGCUCC	-1	UGUGGUUGCAUUUGUGGGAGCUCCUUUCUCUCCAAUUGAGGCUGGUUUGGUAAUGUUUCAGCUGCUGGUUCAUGGAUUCCAUUGGUCUGUCAAUAUGGGUAUGACAGAAUAAUGGUGUGCAUGACACAGGAGAUGUUAUAUAACUGAUCUGACCUUCCUUGGAUUGAAGGGAGCUCCAAUGAAUCUGAUCUUA	-80.4
Known	mtr-miR164a_1ss21AT	UGGAGAAGCAGGGCACGUGCU	-1.7	GGUGGAGAAGCAGGGCACGUGCGAUACACAGAAACAAUUGUAUAAACCAUUAUCGCAUGUGCUUUCCUUCUCCACCAGG	-39.7
Known	pta-MIR166b-p5_1ss21AG	GGACUGCAGCCUGGCACGAGG	-1.6	UAAGGCAGAGUUGGGGUGCGGGGACUGCAGCCUGGCACGAGGCCUGAAACAACCUGAAAUGUUCUGACAAAAGUGGGCAGCCAUGCUGUUGACUCGGACCAGGCUUCAUUCCCCUCACAACACUCUUCCAUU	-55.4
Known	pab-miR166b_2ss20TC21TC	UCGGACCAGGCUUCAUUCCCC	-0.4	UAAGGCAGAGUUGGGGUGCGGGGACUGCAGCCUGGCACGAGGCCUGAAACAACCUGAAAUGUUCUGACAAAAGUGGGCAGCCAUGCUGUUGACUCGGACCAGGCUUCAUUCCCCUCACAACACUCUUCCAUU	-55.4
Known	gra-MIR167b-p5_2ss2TA17AC	UAUCUUUCUUUCUUUCCGGAG	0.5	UGUUUUGGUUAUCUUUCUUUCUUUCCAGAGGAUGAGGAGAUACAUUGUGAAUAUCUCGUAAACCUGUGGAUAGGAGAAGGGUUCA	-24.7
Known	pab-MIR482b-p3_3ss2AT16CA18GT	GUGGAUAGGAGAAGGAUU	3.1	UGUUUUGGUUAUCUUUCUUUCUUUCCAGAGGAUGAGGAGAUACAUUGUGAAUAUCUCGUAAACCUGUGGAUAGGAGAAGGGUUCA	-24.7
Known	mtr-MIR319d-p5_2ss4CT20CT	GAGUUCUCUUCAGUCCACUU	0.6	AGUACGGAGAAGGGAGUUCUCUUCAGUCCACUUAAAGAUGGUGUUUGGCUUGAAGCAGCUGCUGACUUAUUCAUUCACCUGCUUCAUCUCAUAUCAUAAAAUGGAUGAGCGUGGAGGAGUAGAGAACAAGAGAUGUUGGAGAUGUGUGAAUGAGGUGGGAGCUGAUUUCAGCCGGGGACUGCCAUUGCUUGGACUGAAGGGAGCUCCCUUCACAUUUCUGUUUC	-98.1
Known	pta-miR319_R+1	UUGGACUGAAGGGAGCUCCC	-3.3	AGUACGGAGAAGGGAGUUCUCUUCAGUCCACUUAAAGAUGGUGUUUGGCUUGAAGCAGCUGCUGACUUAUUCAUUCACCUGCUUCAUCUCAUAUCAUAAAAUGGAUGAGCGUGGAGGAGUAGAGAACAAGAGAUGUUGGAGAUGUGUGAAUGAGGUGGGAGCUGAUUUCAGCCGGGGACUGCCAUUGCUUGGACUGAAGGGAGCUCCCUUCACAUUUCUGUUUC	-98.1
Known	ata-miR319-5p_2ss10TC20CT	AGCUGCCGACUCAUUCAUUUA	1	UGAACGGAGCUUUCUUCAGCCCGAGAAGGAUAUUGCAUGGAUUGAAACAGCUGCCGACUCAUUCAUUUACCAGCUCUCUUUGCUAAAGCUUUGGACAAAGUGGGUUGACAUGUGAAUGAAGGGGGAGCUGAUAUCAUUCAUGGAUCAAUACCCUUUCUUGGACUGAAGGGAGCUCCGUCUG	-86.8
Known	pta-miR319_R+1	UUGGACUGAAGGGAGCUCCC	-3.3	UGAACGGAGCUUUCUUCAGCCCGAGAAGGAUAUUGCAUGGAUUGAAACAGCUGCCGACUCAUUCAUUUACCAGCUCUCUUUGCUAAAGCUUUGGACAAAGUGGGUUGACAUGUGAAUGAAGGGGGAGCUGAUAUCAUUCAUGGAUCAAUACCCUUUCUUGGACUGAAGGGAGCUCCGUCUG	-86.8
Known	cme-MIR393b-p5_2ss18CG19AC	UUGAUCCCACUUUGUAGGC	0.1	UGAGGAUGACGGCUUUUUGAUCCCACUUUGUAGGCUGCAAACUCCGCGGAACGUCGGGCGACGUCGGAAAUUGAAAGUCUACUGCAGUUGAACAGAAGGGCGCUUCCUGCAGACGAACUGCGGAGUUUGCAGCCUGCAAAGUGGGAUCAAAUUACAAUCUCCAAAGCUAUCAUCCUCACAA	-100.1
Known	cme-MIR393b-p5_2ss18CG19AC	UUGAUCCCACUUUGUAGGC	0.1	UUGUGAGGAUGAUAGCUUUGGAGAUUGUAAUUUGAUCCCACUUUGCAGGCUGCAAACUCCGCAGUUCGUCUGCAGGAAGCGCCCUUCUGUUCAACUGCAGUAGACUUUCAAUUUCCGACGUCGCCCGACGUUCCGCGGAGUUUGCAGCCUACAAAGUGGGAUCAAAAAGCCGUCAUCCUCA	-95.8
Known	pab-miR396a_1ss21AT	UUCCACAGCUUUCUUGAACUU	1.1	GCAGAAUCCUUCCGUUUUUUCCCACAGCUUUCUUGAACUUUGAACACACGUAGAGAUGAGCAAAAAUUUCUCAUCCAACACACACGUAAAGUUCAAGAAAGCCGUGGAAAAGCAUGACAAGGAUUCGUG	-47.4
Known	zma-miR396g-3p_L+1R-1_1ss21GA	AGUUCAAGAAAGCUGUGGAAA	-0.3	GCAGAAUCCUUCCGUUUUUUCCCACAGCUUUCUUGAACUUUGAACACACGUAGAGAUGAGCAAAAAUUUCUCAUCCAACACACACGUAAAGUUCAAGAAAGCCGUGGAAAAGCAUGACAAGGAUUCGUG	-47.4
Known	pab-miR396a_1ss21AT	UUCCACAGCUUUCUUGAACUU	1.1	CCAUGCUUUUCCACAGCUUUCUUGAACUGAGCGCUCAGACUGCACAGCAGAUUUUUUUAUUUCUUUUUUGUUAAGGUGGUCUUUCGUCCGGGCAGAUCUGAGUUCAGAGCUCAAGAAAGCUGUGGGAAAACAUA	-55.8
Known	mtr-miR396a-3p_L-1_1ss20GA	CUCAAGAAAGCUGUGGGAAA	-1.7	CCAUGCUUUUCCACAGCUUUCUUGAACUGAGCGCUCAGACUGCACAGCAGAUUUUUUUAUUUCUUUUUUGUUAAGGUGGUCUUUCGUCCGGGCAGAUCUGAGUUCAGAGCUCAAGAAAGCUGUGGGAAAACAUA	-55.8
Known	pab-miR396b_1ss7GA	UUCCACAGCUUUCUUGAACUU	1.1	AUGCUUUUCCACGGCUUUCUUGAACUUUACGUGUGUGUUGGAUGAGAAAUUUUUGCUCAUCUCUACGUGUGUUCAAAGUUCAAGAAAGCUGUGGGAAAAAA	-50.3
Known	mtr-miR396a-3p_L-1_1ss20GA	CUCAAGAAAGCUGUGGGAAA	-1.7	AUGCUUUUCCACGGCUUUCUUGAACUUUACGUGUGUGUUGGAUGAGAAAUUUUUGCUCAUCUCUACGUGUGUUCAAAGUUCAAGAAAGCUGUGGGAAAAAA	-50.3
Known	stu-miR396-3p_L-1_1ss3CT	UUCAAGAAAGCUGUGGGAAA	0.7	UCAAAUCCGUCUAUGUUUUCCCACAGCUUUCUUGAGCUCUGAACUCAGAUCUGCCCGGACGAAAGACCACCUUAACAAAAAAGAAAUAAAAAAAUCUGCUGUGCAGUCUGAGCGCUCAGUUCAAGAAAGCUGUGGAAAAGCAUGGGAGGAUUCUG	-65.2
Known	mtr-miR399a_2ss1TC13TG	CGCCAAAGGAGAGUUGCCCAG	-1.1	UAGUUUGUGUUCUGAGCAUUUGCUGGGCAACCCUUCUUCUGGCGGGAAGAAACAUAGACUUAUCAGGAGACAGAGAUUGAUAGUGUGCUCUCUGUUGUCUAGUUUAAUUCUCAUUCCGCCAAAGGAUAGUUGCCCAGCAACUACUAAGCACAAAAUUUUUUCACUAACUUUUGCUAGUUUUGUUAGCUACUCUACUGGUUUGAUAGCUUGCUCCAUCUAAUUGGUGUGCCACUGUUUAAAUUUUUUCGACUCCCCCUCUUUAGACUGAUCCGUUUGACACAUUAGAUUGAACAUUAUCGACUACUUCAAUCUUUCCAUUUUUGUCUAUGGUCGAUU	-90.5
Known	ath-MIR156d-p3_2ss7AC16CA	UUUUGUCUAUGGUUGAUU	0.3	UAGUUUGUGUUCUGAGCAUUUGCUGGGCAACCCUUCUUCUGGCGGGAAGAAACAUAGACUUAUCAGGAGACAGAGAUUGAUAGUGUGCUCUCUGUUGUCUAGUUUAAUUCUCAUUCCGCCAAAGGAUAGUUGCCCAGCAACUACUAAGCACAAAAUUUUUUCACUAACUUUUGCUAGUUUUGUUAGCUACUCUACUGGUUUGAUAGCUUGCUCCAUCUAAUUGGUGUGCCACUGUUUAAAUUUUUUCGACUCCCCCUCUUUAGACUGAUCCGUUUGACACAUUAGAUUGAACAUUAUCGACUACUUCAAUCUUUCCAUUUUUGUCUAUGGUCGAUU	-90.5
Known	htu-MIR403b-p5_2ss2TG16CA	UGUUUCUGUUUGUUGACA	-0.4	GAUUUCUUCUCUGAUAUUGCAUGUUUCUGUUUGUUGACAAUGUGUUAACUUUUUGGAGAGUUUCUUUGUUGAGUAAUGUUUUUCAACAAAUAGAAAACAUGUCUUAUCGAAGAGGAGGAGGU	-43.8
Known	ppt-MIR477h-p5_2ss15CT17TC	UUCUCCCUCAAAGGUUCCC	-0.3	UAUUAUUCUCCCUCAAAGGUUCCCCGAGUAUCUGUUAAUAGAACUUUGUGGAACCUUUGUUGGGGGAUAUAA	-30.3
Known	stu-MIR482a-p5_2ss4TG19CA	AAUGGGUGGAUUGGAAAGA	1.5	AACAUCAGCAUAUGCGGUAGCGUGCUGGCGGCUUAAAUGGAUGUAAUCUUGUGGGAGUAGGGGGAAUGGGUGGAUUGGAAAGACUCCUUUAUCUUUUGUUCUCUGUUGAAUAUAGGAAAGCAGUCUUUCCAGACCCUCCCAUUUCUUCUAUUUCAUUAAGUAAUCGGUUUAUUGCGAAUGCCGCUCCCUCAUGUGCGAUAGG	-81.9
Known	mdm-MIR482c-p3_2ss8TA9AG	UCUUUCCAGACCCUCCCAUU	1	AACAUCAGCAUAUGCGGUAGCGUGCUGGCGGCUUAAAUGGAUGUAAUCUUGUGGGAGUAGGGGGAAUGGGUGGAUUGGAAAGACUCCUUUAUCUUUUGUUCUCUGUUGAAUAUAGGAAAGCAGUCUUUCCAGACCCUCCCAUUUCUUCUAUUUCAUUAAGUAAUCGGUUUAUUGCGAAUGCCGCUCCCUCAUGUGCGAUAGG	-81.9
Known	pab-miR482c_1ss11TG	UCUUUCCUACGCCUCCCAUUCC	0	UGGGAAGGUUUAAGGAGUGGGACGGUGGGAAAGACUAUCUGCUUUUAGUCUUAGCUACCAUUAAUAUUAUUGGUAUUAUUACUGUUUAGUCUUUCCUACGCCUCCCAUUCCCUUUGCUUUCAUC	-48.6
Known	gma-miR482a-3p_L-2_1ss5CG	UUGCCAAUUCCGCCCAUUCCUA	0.8	UUGGAGGCCCCUCAAAUCUUUGGUGAAGCUGUGCAGAGACUUCUUGAUGGUAUUGUAGGUAUGGGCUGAUUGGCAACACCUCCAUUUUUAUUGCUUAGAAUUUUGGGGGGGGGGUUUUGCCAAUUCCGCCCAUUCCUACCAUGUCACUAAGAAAUUAUUUAUGUGCAAAAGCUGGAUCUAGGUAUUUAUGGGGCUUUGUU	-76.3
Known	ppe-MIR482a-p3_2ss7AG9AT	UUUCCGGAUCCUCCCAUU	-1.4	GUAGAGAAGGAUCAUCUGUAGCAGGAGGACACUAGGCCUGGGACGAACGGAAAGACUUUGCGAAGGAAUGACGAAAAAGAGUGCUCAGUAUAGUCUUUCCGGAUCCUCCCAUGCCUAUAGCCCUCCCUACAUAUCCUUCUUAUU	-60.5
Known	ppt-miR529g_R-1_1ss8AG	CGAAGAGGGAGAGCACAGUC	2.4	UAUAUCGGCACAGUCGGAACCGAAGAGGGAGAGCACAGUCUGCACGGUUCCUUUCAAAGACUGUGCCAUCUCUCUUCAAGUUCCGACUCUUUCGGUUCC	-47.4
Known	pab-miR535	UGACAACGAGAGAGAGCACGC	2.1	AAUUAGAGCUCAGGUGACAACGAGAGAGAGCACGCUGGUCAACAUUCAUAUAUGAGGCAUGGCUGUGGACAUGCGUGUUGUCUCUCGUUGUCACUUGAUUUCUAUUU	-56.3
Known	aqc-MIR535-p3_2ss10CT12TG	ACAUGCGUGUUGUCUCUCGUU	0.3	AAUUAGAGCUCAGGUGACAACGAGAGAGAGCACGCUGGUCAACAUUCAUAUAUGAGGCAUGGCUGUGGACAUGCGUGUUGUCUCUCGUUGUCACUUGAUUUCUAUUU	-56.3
Known	ptc-MIR6423-p3_3	GGCGGCGGCGGCGGUGGCG	-4.6	CAACAGCAAAAUCUGCCGCCGCCACAGAUGCCGCAGCCGCCACAGCCGCCGCCGCCUGGCGGCGGCGGUGGUGGCGGCGGAGGGGGCGGUGGGGGUAGUGGUGCGG	-72.1
Known	ptc-MIR6423-p5_1ss19AC	CGGUGGCGGCGGCGGCGGC	-4.6	UGGGCGGUGGCGGCGGCGGUGGCGGCGGAAAAAAGGCGGCGCCGCCGCUGCCGGCUGUGUU	-39.7
Known	ptc-MIR6426b-p3_2ss12CG18CT	UUUUUCUUCUUGUUCUUUUG	3.9	GAUGCACAAGUGAAUAAGUUAAGAAAAAAAAACAUUAGAAACUUUCAAGCUAAUGCCAUUGGUAGGCAUAAAACCAGAGCCCACAUUGAUACAAUCUUUGACAAAAGGAAAACGAUAAUGGUUUUCAGUCUUUUGUGGUUUUUGCCUUUUUUCUUCUUGUUCUUUUUGUGCUUG	-45.1
Known	gra-MIR8713-p5_2ss15AG16AT	UGACUGUUUUAAUGGUGA	-0.7	UGACUGUUUUAAUGGUGACAGUUAAAGACAAGCUGCCGACAUCUUUACUUAUUUUAUCCUUGCCCAAAAGUAAACUGCUAACACAUUAUUUGUUAUUUGGAGUUUUGGAUGCGACAAAUAACAAACAAUGUGCUGACAGUUUAAGA	-35.2
Known	mtr-MIR5752a-p3_2ss11TC15GC	AAACAAUGUGCUGACAGU	0	UGACUGUUUUAAUGGUGACAGUUAAAGACAAGCUGCCGACAUCUUUACUUAUUUUAUCCUUGCCCAAAAGUAAACUGCUAACACAUUAUUUGUUAUUUGGAGUUUUGGAUGCGACAAAUAACAAACAAUGUGCUGACAGUUUAAGA	-35.2
Known	osa-MIR156k-p5_3ss14CT15GC18TG	CGACGACGGCGGUUCCUG	0.1	UCGCUCCUACCGAUUGAAUGAUCCGGUGAAGUGUUCGGAUCGCGCCGACGACGGCGGUUCCUGUCGGCGACGUCGCGAGAAGUUCAUUGAACCUUAUCAUUUAGAGGAAGGAGAAGUCGUAACAAG	-45.6
Known	osa-MIR6253-p3_3ss6AT16AG18TC	UAUCAUUUAGAGGAAGGC	1.1	UCGCUCCUACCGAUUGAAUGAUCCGGUGAAGUGUUCGGAUCGCGCCGACGACGGCGGUUCCUGUCGGCGACGUCGCGAGAAGUUCAUUGAACCUUAUCAUUUAGAGGAAGGAGAAGUCGUAACAAG	-45.6
Known	han-MIR156a-p5_2ss2AG11TA	UGGAUAGAAAAGACAGAAGAG	1.8	AUGGAUAGAAAAGACAGAAGAGAAGGCAUAUACUCACCUUGAAGAAAUUGUGCAAGUGUAUGACAGAGUCAUUAAGCUCCAAGGUCGAGUCCAAGCUUUAUUGGAAAGUUGUGCUGAGUUCAAACCAAUCAAAGAGCAAUAUAUGCCACAACUCAAAAGCUUAAUGGAAGCUCCAGUAGAAGAUU	-38.8
Known	mes-MIR171d-p3_2ss2TA10AC	UAAUGGAAGCUCCAGUAGAAG	-2.5	AUGGAUAGAAAAGACAGAAGAGAAGGCAUAUACUCACCUUGAAGAAAUUGUGCAAGUGUAUGACAGAGUCAUUAAGCUCCAAGGUCGAGUCCAAGCUUUAUUGGAAAGUUGUGCUGAGUUCAAACCAAUCAAAGAGCAAUAUAUGCCACAACUCAAAAGCUUAAUGGAAGCUCCAGUAGAAGAUU	-38.8
Known	mtr-miR156b-5p	UGACAGAAGAGAGUGAGCAC	1.3	GAGCCAUUGCUGUUGUUGUUGUGAUGACAGAAGAGAGAGAGCACGUCCGCACGAAGAGGACAUAUAUGGCACACUAUAUCUACCCAAUUCAAACCUCUCACCCAGGACACCCAUCAGUCGUUUCUCAUCUUGACCUGUUGAAUUAUGGAGUGAAUCUGAUGAACUCUUCCUGCGGCGUUCAUUGUGUCCCGCCAGCCGUCUUCUACAACUCCUCUUUGUAUCGUCAAACUCAGCUAUAGCAUGG	-68.1
Known	pde-MIR159-p5_2ss13TG14GA	UAGAGCUCCUUUGAUACCAAU	0.4	UAUGUAGUAGGAGUAUAUUGGUAGAGCUCCUUUGAUACCAAUCAAAGGCUCUGUGCCAAAUUAAUCCAACUGCUGAUUUAUGCAUUUCACCAUCCUGCCUAUGUUCCUGCAUUGCAUUGCAGGCUGGUGGUGUGCAUAACGCCGGAGUUGUGUUAAUUGUGUACUGCCCUUGUUUGGUUUGAAGGGAGCUCUACAGUAUUCCUUUUGCUUU	-91.7
Known	pde-miR159	UUUGGUUUGAAGGGAGCUCUA	-1	UAUGUAGUAGGAGUAUAUUGGUAGAGCUCCUUUGAUACCAAUCAAAGGCUCUGUGCCAAAUUAAUCCAACUGCUGAUUUAUGCAUUUCACCAUCCUGCCUAUGUUCCUGCAUUGCAUUGCAGGCUGGUGGUGUGCAUAACGCCGGAGUUGUGUUAAUUGUGUACUGCCCUUGUUUGGUUUGAAGGGAGCUCUACAGUAUUCCUUUUGCUUU	-91.7
Known	pde-miR159_R-3_1ss6TC	UUUGGCUUGAAGGGAGCU	-3.3	AUUGGCUUGAAGGGAGCUCCGACCUGAGGCCUGAUGAAGCCCCAUUUACAGAGUAGCAACUAUUAUUAUUACUAUUACUACUACUACUGACACUAUUAGUGUUAUUGGUGCUGCCACUAACUUGUAUCAUAUGAGCAGUAGCAUCAGUGUUCCUUGUCACUCUUUCAACACAAUUAUUAUUAUUAUUAUUGUU	-38.9
Known	osa-MIR812e-p3_2ss7CT12TG	UUAUUAUUAUUGUUAUUGUU	-2.9	AUUGGCUUGAAGGGAGCUCCGACCUGAGGCCUGAUGAAGCCCCAUUUACAGAGUAGCAACUAUUAUUAUUACUAUUACUACUACUACUGACACUAUUAGUGUUAUUGGUGCUGCCACUAACUUGUAUCAUAUGAGCAGUAGCAUCAGUGUUCCUUGUCACUCUUUCAACACAAUUAUUAUUAUUAUUAUUGUU	-38.9
Known	pde-miR159_R-3_1ss6TC	UUUGGCUUGAAGGGAGCU	-3.3	GGAUGGAGCAGGAGGAGAGAGUGUGAACGAGUUAUUACUACUACAGUUCACCAUCUCAAGGGGCGUGCCUGUGGUAUGUACAGACUCCGCAAAUUGGCUUGAAGGGAGCUCCAACU	-36
Known	pde-miR159_R-3	UUUGGUUUGAAGGGAGCU	-0.9	ACAGAAUCCCUGAAAACACCAACAGGAUCCUGAUUAGGAAGCUCCAAUCUGGAUGACUUGGUCUCAAGUGUGUUUGCUUUAGAGAAAGGCCAGAGGCGUUUUCUACCUGGAAUCUUGUUUUCCUCUGGCCAAGUACCAGCGUUGGCAGAGUAAAUUUGGUUUGAAGGGGGCUCCGU	-57.2
Known	pde-miR159_R-3	UUUGGUUUGAAGGGAGCU	-0.9	UUUGGUUUGAAGGGGGCUCCAAUUGCAUGGUAGCUCCAGACGAUGA	-13.4
Known	pde-miR159_R-3	UUUGGUUUGAAGGGAGCU	-0.9	UUCGGCUUUGGUUUGAAGGGAGCCUCACUACCUGAAGGAGAUUAUGUCUUGGGCUUCUUAUUCUUACCUUUACCUUUGGAGGAUGAGGCCAUCAAGGCUUGACUCUUAGAACUAGGAAGUGCAUCCAUUUGAAGUAACUUGGUUUGCUCCCUAGUAAGACGCUCACAGAAUAGCUCAAAGCUAGG	-55
Known	lus-MIR159b-p3_2ss14CA18TA	UUUGAUUAUUGAUACGGAGG	1.7	UCACAUUGUCAAAAGAUUUUUGAUUAUUGAUACGGAGGU	-3.6
Known	ppt-MIR160f-p5_2ss1CA13GT	AGGUGGGGAGUUUGACUG	-2.3	CAUUGUCAGGUGGGGAGUUUGGCUGGGGCGGCACAUCUGUUAAAAGAUAACGCAGGUGUCCUAAGAUGAGCUCAACGAGAACAGAAAUCUCGUGUGGAACAAAAGGGUAAAAGCUCAUUUGAUUUUGAUUUUCAGUACGAAUAC	-36
Known	mtr-MIR171c-p3_2ss15GC17TG	UUGAUUUUGAUUUUCAGU	0.1	CAUUGUCAGGUGGGGAGUUUGGCUGGGGCGGCACAUCUGUUAAAAGAUAACGCAGGUGUCCUAAGAUGAGCUCAACGAGAACAGAAAUCUCGUGUGGAACAAAAGGGUAAAAGCUCAUUUGAUUUUGAUUUUCAGUACGAAUAC	-36
Known	cme-MIR169h-p5_3ss3TG4TA18AT	UGGAUUUUUGAACUUUUU	3.4	UUGAUUUUUGAACUUUUUUUGUAGCAUGCUCAUGCAGUUUUUUAAACUAUCGCUGAAAAGACAAGCUGUAGGAAGUGUGUUUUUAGGAAAAAAGGAAAACUGAUAAUAAACAGGAUUAGCACAUAAACAAAAGUUUUUUGUAUUCUAGUUUGAUAAACUUAGGUUUCUAUUUGUCGAGGUAACUGAGACAUAAGUUUGAUUUUGAUUUUGAGU	-37.4
Known	mtr-MIR171c-p3_2ss15GC17TG	UUGAUUUUGAUUUUCAGU	0.1	UUGAUUUUUGAACUUUUUUUGUAGCAUGCUCAUGCAGUUUUUUAAACUAUCGCUGAAAAGACAAGCUGUAGGAAGUGUGUUUUUAGGAAAAAAGGAAAACUGAUAAUAAACAGGAUUAGCACAUAAACAAAAGUUUUUUGUAUUCUAGUUUGAUAAACUUAGGUUUCUAUUUGUCGAGGUAACUGAGACAUAAGUUUGAUUUUGAUUUUGAGU	-37.4
Known	mtr-MIR171c-p3_2ss15GC17TG	UUGAUUUUGAUUUUCAGU	0.1	CUCUUGAAAUCUGCUAGCUAGAAAAAUAGGAAAAAUUCAAAUUUUGAGCAAGUUUGAUUUUGAUUUUCAAU	-11.3
Known	tcc-MIR160a-p3_2ss5GC12CA	AAGACUGUUGGAUGCCUUCUU	-0.8	AUGGGAUAUAUGGAAGGCCUACAGAAUAGGAGCUCAUUGGAUUCCAGAACUGGCUCUGGUUCUCAGUGCUUUGCUUUUAUUGCCAAGACUGUUGGAUGCCUUCUUAUUCACA	-33.9
Known	pab-miR160a_1ss21AT	UGCCUGGCUCCCUGUAUGCCU	-3.5	GCCUCUGCCUGGCUCCCUGUAUGCCAUCUAUGCAGCCUAUCCAAUGAUUGAUAUGUCCCAUAGUUGGCAUGCAGGAAAUCAAGCAGAACC	-38.9
Known	htu-miR160a_R+1	UGCCUGGCUCCCUGUAUGCCU	-3.5	UGCCUGGCUCCCUGCAUGCCUGCAGGAAC	-9.2
Known	csi-MIR164-p5_1ss18GA	UGUGUGUGUGUGUGUGUAUCU	0.4	AUUUGUGUGUGUGUGUGUGUGUAUCAGAUGUUGUAGUUGCUAUUGCCCUGGUAGACAUGAAUGCAAAAUGUGGAAGCAAAGAAAAUAUUUGUCUAUAUAUAUAUAUAUAUAUACAGAGAGAGAGAUUGGUGUAACCCUGAAAAACACUAAUUUUUUACA	-48.5
Known	osa-MIR156l-p3_2ss17GT19TG	UAUAUAGAGAGAGAGAUUG	-2.5	AUUUGUGUGUGUGUGUGUGUGUAUCAGAUGUUGUAGUUGCUAUUGCCCUGGUAGACAUGAAUGCAAAAUGUGGAAGCAAAGAAAAUAUUUGUCUAUAUAUAUAUAUAUAUAUACAGAGAGAGAGAUUGGUGUAACCCUGAAAAACACUAAUUUUUUACA	-48.5
Known	gma-MIR164f-p5_3ss1CT12CA18AC	UGUGCAACUUCACUCUCCCUC	-0.6	GAGAGAGAGCAGGUAACGCCACUAACAUUCCAUGGCGAGAGAUGGGGAGUCCAGUUGGGCAACUUCAAUCUCACACUAUUCUUAUGUGCAACUUCAAUCUCCCUCUAUUCUUAGGUGUUCUAUGUGUUGGAUCAUGUUUUACAAAUACGACUCUAAAUGAUGUUCACACAAAAUGCCUCAUUGAGGCAGUCGUCAAUGGUUUUAAUGAAGUUGACAGCCGGAACGGA	-54.9
Known	csi-MIR169-p3_2ss7CT13AT	UAUUCUUAGGUGUUCUAUG	0.7	GAGAGAGAGCAGGUAACGCCACUAACAUUCCAUGGCGAGAGAUGGGGAGUCCAGUUGGGCAACUUCAAUCUCACACUAUUCUUAUGUGCAACUUCAAUCUCCCUCUAUUCUUAGGUGUUCUAUGUGUUGGAUCAUGUUUUACAAAUACGACUCUAAAUGAUGUUCACACAAAAUGCCUCAUUGAGGCAGUCGUCAAUGGUUUUAAUGAAGUUGACAGCCGGAACGGA	-54.9
Known	bdi-miR164a-3p_2ss9CA21CT	CAUGUGCCAUUCUUCUCCACU	0.4	GGUUUUCAUGAGACGGGGAAUACAUGGUGGAGAAGCAGGGCACGUGCGAAACAGAUAUAUAAUUUUAGAAUGCGCAAUCGCAUGUGCCAUUCUUCUCCACUAUGGAAUACCCAUGUCUGUUUCAUGGAGCUG	-58.1
Known	zma-MIR166g-p5_2ss3GT13GA	AUUCAUGAUGGUAGAAGG	1	AUUCAUGAUGGUAGAAGGAAAGUAAUCUCCUAAUUCAAUCUCUUGUGAAUCAAGAAAUGCCAAGAAUCCCUACUCCAAAAGAAAAUUCCACUUGUAUUUAUUAAUCAUCGUGGAAAGGACGUGAAAAAUACAUCGAUGAAUCUUGUCUACUAUGACAAAAUCUUCAAUGUCUUGUUCUUUCCACCAAUUGAUUUCAUAAGCC	-39.4
Known	ppt-MIR1078-p3_2ss1TA13GC	AAUCUUCAAUGUCUUUUU	1.7	AUUCAUGAUGGUAGAAGGAAAGUAAUCUCCUAAUUCAAUCUCUUGUGAAUCAAGAAAUGCCAAGAAUCCCUACUCCAAAAGAAAAUUCCACUUGUAUUUAUUAAUCAUCGUGGAAAGGACGUGAAAAAUACAUCGAUGAAUCUUGUCUACUAUGACAAAAUCUUCAAUGUCUUGUUCUUUCCACCAAUUGAUUUCAUAAGCC	-39.4
Known	crt-MIR166b-p5_2ss11TG12TC	AAAAUGAUUGGCUCUGAGG	-1.6	GCGGUGUCCGGUGCGCCUUCGGCGGCCCUUGAAAAUCUGGAGGACCGAGUACCGUUCACGCCCGGUCGUACUCAUAACCGCAUCAGGUCUCCAAGGUGAACAGCCUCUGGUCAAUAGAACAAUGUAGGUAAGGGAAGUCGGCAAAAUGGAUCCGUAACUUCGGGAAAAGGAUUGGCUCUGAGGGCUGGGCCUAGGGGUCUGCGCCCCGAACCCGUGGGCUGUUGGCGGCCUGCCCGAGCUGCUACCGCGGCGAGGGCGGGCCGUCGCGUGUCGAUCGGGCGACGGACGCAGGACGCUCCCCUCGUGGGGGCUCUCCCUAGGCGGCGAACAGCUGACUCAGAACUGGUACG	-153.4
Known	ptc-MIR168b-p3_3ss11GC17CG18AC	ACGAUUGGCUCUGAGGGC	0	GCGGUGUCCGGUGCGCCUUCGGCGGCCCUUGAAAAUCUGGAGGACCGAGUACCGUUCACGCCCGGUCGUACUCAUAACCGCAUCAGGUCUCCAAGGUGAACAGCCUCUGGUCAAUAGAACAAUGUAGGUAAGGGAAGUCGGCAAAAUGGAUCCGUAACUUCGGGAAAAGGAUUGGCUCUGAGGGCUGGGCCUAGGGGUCUGCGCCCCGAACCCGUGGGCUGUUGGCGGCCUGCCCGAGCUGCUACCGCGGCGAGGGCGGGCCGUCGCGUGUCGAUCGGGCGACGGACGCAGGACGCUCCCCUCGUGGGGGCUCUCCCUAGGCGGCGAACAGCUGACUCAGAACUGGUACG	-153.4
Known	ata-MIR166d-p5_2ss11TG14AC	CCUCCUCCCCGCGCCCCC	0	CCACCCCUCCUCCCCGCGCCCCCGCCCCGGCGACGGGGGGGGUGCCGCGCGCGGGUCGGGGGGCGGGGCGGACUGUCCCCAGUGCGCCCCGGGCGGGUCGCGCCGUCGGGCCCGGGGGAGGUUCUCUCGGGGCCACGCGCGCGUCCCCCGAAGAGGGGGACGGCGGAGCGAGCGCACGGGGUCGGCGGCGACGUCGGCUA	-139.6
Known	lja-MIR7530-p3_2ss8AG16AG	GAAGAGGGGGACGGCGGA	0	CCACCCCUCCUCCCCGCGCCCCCGCCCCGGCGACGGGGGGGGUGCCGCGCGCGGGUCGGGGGGCGGGGCGGACUGUCCCCAGUGCGCCCCGGGCGGGUCGCGCCGUCGGGCCCGGGGGAGGUUCUCUCGGGGCCACGCGCGCGUCCCCCGAAGAGGGGGACGGCGGAGCGAGCGCACGGGGUCGGCGGCGACGUCGGCUA	-139.6
Known	zma-MIR166b-p5_1ss6TA	UUGCAAGUGUAGUUUUUU	-0.4	UUGCAAGAGUAGUUUUUUCUUUUCAAGUAUUUUUGCCAGCUUAGAAUCCAACUUCUCUAGUUUUUUCUUGAUCUUCUCCACAUUAUUUACGUCUCCACUCUCUUCAUCUUUACCCUUCUUUUUAUCCUUUUCCUCCCCUUUCUCUUUCUCUUUUUUACUCUUCUUUUCCUUCUUGUUCUUUUCUUUAAUCUCUUCAGUACCUUGAUCAUUGUUAAUAUAUUUCUUUUCAUUAUCCUUUUCCUCGUCUAUUCCUUUCUCCUUGCUCUUUUCUUUAAUGUUUUUAUCACUCUGAUCAUCAUCCUUAUCUUUCUUCUUUUCCUUGCUUUUGUCCUUACCUUUCAUCUUUUCUUUGUCUUUCUUUUUCUCUUUGAUUUUGACCU	-19.407
Known	ctr-MIR166-p5_2ss11CG19AT	GUGCUGUGAUGAGUUCUCU	0.3	UUUCAAGAGGUGUUGGUCUCUCAAAGUGUUCUGUGAUGAGUUCUCUUCGGCAAAUUGUUUGCAAAGUCAUCCUAGCUGGACUCGAACAUAAUCUAAAACCAGUUACUCAUUCUGAUAUAUUUUCUCACAUGCUCAGUUGGCUGCUUAACUGGAACCCAAGACAACAAAAUACGAUUGAUGAACAUGAUAAUAUGAACACUAGAAAAUUUGAGAGAUCCUCUUGCAA	-52.1
Known	zma-MIR166b-p3_2ss6TA18TC	UUGCAAGUGUAGUUUUUC	-0.4	AUAUCUAUCUUCUACAUUGUCUUAAUUCUAUUAUUAUACGUGUGGAUCUUAUCAUUGUUUCUUUUGGGUGGUUUUGGGGUUUUUAGCUUUAGCCUUUUUUUUAGGUGUUCUGCUUUGUUGGAUCUGUUUGAGUUAUUUAAUGUAAUCUUUGAAAGUGUAGUUUUUCUAGAGUU	-26.5
Known	gma-MIR167a-p5_2ss7CT9CA	AGAGAGUUAAAGAGUGCU	0.3	GGGAAAGAUGAAAAGGACUUUGAAAAGAGAGUUAAAGAGUGCUUGAAAUUGCCGGGAGGGAAGCGGAUGGAGGCCGGCGAUGCGCCCCGGUCGGAUGCGGAACGGCGCGAGCCGGUCCGCCGCUCGGCUCGGGGGGCGUGCCAGCGCGGGCCGUCGCGGCGGCACAAGCGCGGCCUUCUGGUCGCACGUUGCCUCCGUCGUGGCGGUCGAGGAGCGAAGCGCGCG	-109.5
Known	osa-MIR156e-p3_2ss4TG16CG	GCGGGCCGUCGCGGCGGC	-7.7	GGGAAAGAUGAAAAGGACUUUGAAAAGAGAGUUAAAGAGUGCUUGAAAUUGCCGGGAGGGAAGCGGAUGGAGGCCGGCGAUGCGCCCCGGUCGGAUGCGGAACGGCGCGAGCCGGUCCGCCGCUCGGCUCGGGGGGCGUGCCAGCGCGGGCCGUCGCGGCGGCACAAGCGCGGCCUUCUGGUCGCACGUUGCCUCCGUCGUGGCGGUCGAGGAGCGAAGCGCGCG	-109.5
Known	zma-MIR167g-p3_1ss1AT	UCUCUCUCUCUCUCCCCCG	0	CUCCAGUCGUCAGAACAAACCCUACUUGAUACCACGGAUCACGACUUAUAAGAUGAGCCGUGCCCUCGGAAGCCUCCAGAUCUGCAGAAGCUUUACUUGUAUUGUUUUCAUUCUGCUGCUCUGAACCGCCAUUAAAUUGAGCCACCUGCGCCAUUUCUGCUUGUUUUUUUUUCCUUGAAGCACAAAAUUUCCUCUCCCUCUCUCUCUCUCUCUCCCGCUCGUAUUUGGGUUGUUACAGACUCUGUAC	-47
Known	cme-MIR167d-p5_2ss11TA16CT	UUUUCUUCUAAGGAUUUU	0.1	UUUUCUUCUAAGGAUUUUCCUGUCAUGCUAUAAUGCAUCUACCAUGUGGAAAUGGCACCAGAUGCCUCCUUAUUGGAAACAUUGACUCAACUGGAACAUUUUAUUCUAAUGUAAUAAUCCAUAGAAAUGUCAUCUAUGUAUUCCUGAGAUGUGCCAAAGGGAAUUCCAAAGAAGAUAU	-46.5
Known	ccl-MIR167b-p3_2ss2TA8AT	UAUUGGCUGAUGAAAAACCCU	1.4	UCAAGCCAGGAAGAUAGCAGAGAAAUGUGAUUGUUGUCCUCUAUUUUUGGAAGUUAUCGGAGCUUAUCUUCAUCAAUGGAAGAACAAAGUUGUGUCUUUCAAGGUCUCCCCUAUUGGCUGAUGAAAAACUCU	-27.4
Known	zma-MIR167g-p5_1ss1AT	UCUCUCUCUCUCUCCCCCG	0	CUCUCUCUCUCUCUCUCUCUCCCCCUCUCUCUCUAUACACACAAACACACAUAUAUAUUUAGGAAACGGCACAACAAAUGCGGCAGGUCACAUUUACUCAUGAAUAAUUGCAAGUUUGCUUCUAUGCUUUAAAGUUUUGUAAAAGUUUAUCAGCUUUUUGGAUUUAAUUGUGUUUCAGUUGUACUUGAAAUCUCAAAGCUUUAGGUUUUCCCAAAUUUCUUUUGCA	-28
Known	vvi-MIR168-p5_2ss2CG9AC	CGGGAGGCCCGCGGCGGC	-3.7	GCUGGUUUUUGUUCGGUCGCAAGGAGGAACGCAUGCUCUCUUUUCGGUUUCCCAUGUGGGCGGGUUCUCGUGCGGCCUCCGGGAGGCCCGCGGCGGCCCGUUCGUGGCUGGAAGCUACCUGGUCGAUCCUGCCAGUAGUCAUAUGCUUGUCUCAAAGAUUAAGCCAUGCAUGUCUAAGUAUGAACUAUUUCAGACUGUGAAACUGCGGAUGGCUCAU	-77.7
Known	lus-MIR160b-p3_2ss12CT17CG	AGCCAUGCAUGUCUAAGU	0.4	GCUGGUUUUUGUUCGGUCGCAAGGAGGAACGCAUGCUCUCUUUUCGGUUUCCCAUGUGGGCGGGUUCUCGUGCGGCCUCCGGGAGGCCCGCGGCGGCCCGUUCGUGGCUGGAAGCUACCUGGUCGAUCCUGCCAGUAGUCAUAUGCUUGUCUCAAAGAUUAAGCCAUGCAUGUCUAAGUAUGAACUAUUUCAGACUGUGAAACUGCGGAUGGCUCAU	-77.7
Known	vvi-MIR169h-p5_2ss10TA15TA	UUUGAGGCAAUAACAGGUC	0	CCAGCUUCUUAGAGGGACUAUGGCCGUUUAGGCCAUGGAAGUUUGAGGCAAUAACAGGUCUGUGAUGCCCUUAGAUGUUCUGGGCCGCACGCGCGCUACACUGAUGCAACCAACGAGUUUUUCUCCCUGGCCCGAAAGGUUCGGGAAAUCUUGCCAAAUUGCAUCGUGAUGGGGAUAGACCAUUGCAAUUAUUGAUCUUCAACGAGGAAUUCCUAGUAAGCGCGAGUCAUCAGCUCGCGUUGACUACGUCCCUGCC	-88.7
Known	bdi-MIR5065-p3_2ss2AC10AC	GCCAAAUUGCAUCGUGAU	-0.5	CCAGCUUCUUAGAGGGACUAUGGCCGUUUAGGCCAUGGAAGUUUGAGGCAAUAACAGGUCUGUGAUGCCCUUAGAUGUUCUGGGCCGCACGCGCGCUACACUGAUGCAACCAACGAGUUUUUCUCCCUGGCCCGAAAGGUUCGGGAAAUCUUGCCAAAUUGCAUCGUGAUGGGGAUAGACCAUUGCAAUUAUUGAUCUUCAACGAGGAAUUCCUAGUAAGCGCGAGUCAUCAGCUCGCGUUGACUACGUCCCUGCC	-88.7
Known	gma-MIR169g-p3_2ss5CT14CG	UCUUUUUCUUCUUGUUCUUU	0	CUUGCGCGAGGUUGGAUCGAUUGUGGACACAGCAUUAGUAUUAAUAGUGUUGUUAUUUUCUUGCUUUUCUGCUGGUGAAACACCUUCUUGUUCUACUUCGGCCGCAAUCUUUUUCUUCUUGUGCUUU	-36.6
Known	stu-MIR169b-p5_1ss13AT	UGAUGGCCAGGCUGUCUC	-4.5	CGACCUGCACGAAUGGCGUAAUGAUGGCCAGGCUGUCUCCACCCGAGACUCAGUGAAAUUGAAAUCGCUGUGAAGAUGCAGUGUACCCGCGGCAAGACGGAAAGACCCCGUGAACCUUUACUACAGCUUGACACUGAACACUGGUCCUUGAUGUGUAGGAUA	-45.2
Known	ath-MIR169h-p5_2ss2TG12CA	CGCUUCAUUCAAAUUUCU	4.1	CCUCUUCAUUCAAAUUUCUCAUUUUGCAACAAAACAUAGAGAUUCUAACAUUCUUAAACAAAAAAUUAAAAGCUAACAACAAAGCUUUAAAAAAAGUGAAAAAUCAGUGAAGCAA	-17.2
Known	ptc-MIR171i-p5_2ss6CT15CG	UCUUUUUUCUUCUUGUUUU	0	UCAUUUUUCUUCUUGUUUUGAUCGACAUUCGAAUCACCUACACUCUUAUUACAUUCCCCAUAGCUCUUUCUUCCUCUUGCCAUGUUGUUCACAAGCUGAAAGACAUAAUACAUGAACUAGGUUGUUGCAGUUAAAACUUCCUUUAUGUUCAUCUAUAUAUCUUUUCUC	-23.2
Known	tcc-MIR396b-p3_2ss3TA16CA	UAAGUUGUUGCAGUUAAA	0.4	UCAUUUUUCUUCUUGUUUUGAUCGACAUUCGAAUCACCUACACUCUUAUUACAUUCCCCAUAGCUCUUUCUUCCUCUUGCCAUGUUGUUCACAAGCUGAAAGACAUAAUACAUGAACUAGGUUGUUGCAGUUAAAACUUCCUUUAUGUUCAUCUAUAUAUCUUUUCUC	-23.2
Known	zma-MIR171i-p5_3ss4TA13TG17TA	GGGAUGACUUGUGGAUAG	1.5	GGGAUGACUUGUGGCUAGGGGUGAAAGGCCAACCAAGAUCGGAUAUAGCUGGUUUUCCGCGAAAUCUAUUUCAGUAGAGCGUGCAUGCUUAUGGCCCGAGGUAGAGCACUCAAUGGGCUAGGGUGGCCCAAAGCUUGACCAACCCCAAGGAAACUCCGAGUACAGGCCAUUUCAGUAAGCAGACAGACUUUGGGUGCUAAGAUCCAGAGUCGAG	-75.4
Known	hbr-MIR6174-p3_2ss6TA8TA	UAAGCAGACAGACUUUGGG	-0.1	GGGAUGACUUGUGGCUAGGGGUGAAAGGCCAACCAAGAUCGGAUAUAGCUGGUUUUCCGCGAAAUCUAUUUCAGUAGAGCGUGCAUGCUUAUGGCCCGAGGUAGAGCACUCAAUGGGCUAGGGUGGCCCAAAGCUUGACCAACCCCAAGGAAACUCCGAGUACAGGCCAUUUCAGUAAGCAGACAGACUUUGGGUGCUAAGAUCCAGAGUCGAG	-75.4
Known	gma-miR171c-3p_R-1_1ss9TC	UUGAGCCGCGCCAAUAUCAC	-0.3	GCAGUGAUAUAAGGCCACUAAGGGCCUCUUUUAAAUAAUAUGUUGCCCUCUGGAGUGGUUUCCCACGAGGGGCAAGAUACUGAUUGAGCCGCGCCAAUAUCGC	-31.5
Known	gma-miR171c-3p_R-1_1ss9TC	UUGAGCCGCGCCAAUAUCAC	-0.3	GUUGGAGGUUUGGUUGAGGAUUCGAGAAGCGAGAGCCUCCUUGAAAUAGUAUGCCGCCCUGUGGAGGGGCUUCCCGAGAGGGGAGAGGUGCUGAUUGAGCCGCGCCAAUAUCGCCUGU	-42.3
Known	csi-MIR172a-p5_2ss1GT8CA	UCUGUAGAAGCGUCCUCA	0.9	UGCCUGCCGAAUUGUAGUCUGUAGAAGCGUCCUCAGCGACGGACCGGGCCCAAGUCCCUUGGAAGGGGGCGCCGGAGAGGGUGAGAGCCCCGUCGGGCCCGGACCCUGUCGCACCACGAGGCGCUGUCGGCGAGUCGGGUUGUUUGGGAAUGCAGCCCUAAUCGGGUGGUAAAUUCCGUCCAAGGCUAAAUACGGGC	-90
Known	mtr-MIR2592ay-p3_2ss6AG17CG	GAGUCGGGUUGUUUGGGAA	-1.2	UGCCUGCCGAAUUGUAGUCUGUAGAAGCGUCCUCAGCGACGGACCGGGCCCAAGUCCCUUGGAAGGGGGCGCCGGAGAGGGUGAGAGCCCCGUCGGGCCCGGACCCUGUCGCACCACGAGGCGCUGUCGGCGAGUCGGGUUGUUUGGGAAUGCAGCCCUAAUCGGGUGGUAAAUUCCGUCCAAGGCUAAAUACGGGC	-90
Known	egu-MIR172d-p5_1ss16CG	UGAUAACAUGAUUGAGAGGUC	-2	UCGUUAUGAGGAAAUUGUCAAGGAAGUAUCCUCUUACCUGAAAAAGGUUGGAUACAACCCUGAUAAAAUUCCAUUUGUUCCAAUCUCUGGAUUUGAGGGUGAUAACAUGAUUGAGAGGUCAACCAACCUUGAUUGGUACAAGGGUCCAACAUUGUUGGAUGCCCUUGACCAGGUUUCAGAGCCUAAACGUCCUUCAGACAAGCCUCUUAGGUUGCCACUUCAG	-67.9
Known	egu-MIR172d-p3_2ss15CG21CA	GAUAACAUGAUUGAGAGGUCAACC	-4.7	UCGUUAUGAGGAAAUUGUCAAGGAAGUAUCCUCUUACCUGAAAAAGGUUGGAUACAACCCUGAUAAAAUUCCAUUUGUUCCAAUCUCUGGAUUUGAGGGUGAUAACAUGAUUGAGAGGUCAACCAACCUUGAUUGGUACAAGGGUCCAACAUUGUUGGAUGCCCUUGACCAGGUUUCAGAGCCUAAACGUCCUUCAGACAAGCCUCUUAGGUUGCCACUUCAG	-67.9
Known	mtr-MIR172d-p5_2ss14AT21TC	UAUGAGAAUCUUGUUGAUGCC	-0.4	UUGGUCAUCGCUACCCAGCCAGCGGAUAUGAUAAUCUUGUUGAUGCCUUUGUUACCGUCUGUGGAGGGUUACCCCUCUCUCUUCAAGUUCUUGGCCGGCAUGUUUAUGCUAGACCUGCCGAUUAUUGGGAGUUGCAACUCUGUAAAGUCCGUCGAUCUCUUCAUCAGGACAUCAAGGAUAUA	-45.7
Known	mtr-MIR2666-p3_2ss2GC7TC	UCAGGACAUCAAGGAUAUU	1.7	UUGGUCAUCGCUACCCAGCCAGCGGAUAUGAUAAUCUUGUUGAUGCCUUUGUUACCGUCUGUGGAGGGUUACCCCUCUCUCUUCAAGUUCUUGGCCGGCAUGUUUAUGCUAGACCUGCCGAUUAUUGGGAGUUGCAACUCUGUAAAGUCCGUCGAUCUCUUCAUCAGGACAUCAAGGAUAUA	-45.7
Known	gma-MIR172b-p5_1ss5TG	UUGAGGUGAGAAUCUUGAUGA	-3.8	AGUUUGAGGUGAGAAUCUUGAUGAUGCUGCAA	-4
Known	mtr-miR172b	AGAAUCUUGAUGAUGCUGCAU	-1.1	AGUUUGAGGUGAGAAUCUUGAUGAUGCUGCAA	-4
Known	lus-MIR172c-p5_2ss6CG20TC	AUCUUGAAGAUUCACAAACCU	0.6	UGUGGUUGAUGAACACAUCAUACAAUCUUGAAGAUUCACAAACCCUCCUCCUUUUGCCGGGAGGUUCGAUUCCAGAGAAAGCGUUGCCUUCCUCAUUUCGCUGGUGAGAAGAAGACGCCAUUGAUUCUAGAUCAAACGCUUACAACCCGUUAAAAAGAGAAUAGGAU	-39.6
Known	ath-MIR847-p3_2ss6GA16AG	GUUAAAAAGAGAAUAGGAU	2.5	UGUGGUUGAUGAACACAUCAUACAAUCUUGAAGAUUCACAAACCCUCCUCCUUUUGCCGGGAGGUUCGAUUCCAGAGAAAGCGUUGCCUUCCUCAUUUCGCUGGUGAGAAGAAGACGCCAUUGAUUCUAGAUCAAACGCUUACAACCCGUUAAAAAGAGAAUAGGAU	-39.6
Known	mtr-miR172a_R-2_1ss7CT	AGAAUCUUGAUGAUGCUGC	-1.1	UAUUUGGGGUGAGAAUCCUGAUGAUGCUGCGCUACUAAAAUUUGGGGCAGUAGCAGCAGCUGGCAUGACAUUGCUACUUUGGAAUUGCCAGAUCCAACCUGAUUGCUGUUGUUGUUGU	-34.5
Known	ata-MIR408-p3_2ss1TG18CT	GAUUGUUGUUGUUGUUGU	1.9	UAUUUGGGGUGAGAAUCCUGAUGAUGCUGCGCUACUAAAAUUUGGGGCAGUAGCAGCAGCUGGCAUGACAUUGCUACUUUGGAAUUGCCAGAUCCAACCUGAUUGCUGUUGUUGUUGU	-34.5
Known	mtr-miR172a_R-2_1ss7CT	AGAAUCUUGAUGAUGCUGC	-1.1	GGUGAGAAUCCUGAUGAUGCUGCGAACAGUGAAGUGAGUGACCCAUUACUGUACAAUUUCCAACUCCAAUCCUCCUUUGACCAGGGUAGUAGAGAUGAGAUGUCACUUCCUGUUUUCCUUUUAACUGCUCCGUCCAGGUUGGGCAGCCGGUAAUUAGGGAAGGCCAAGGGAUGAACUCUGCUCCAUUGAUUUACUUGCUCCAUAGUGAGGUGUGCCUUAUCAU	-54.2
Known	osa-MIR172c-p3_2ss3AG21GT	GCGGCGUCAUCAAGAUUCACU	0.1	AUGGAGUCUGUUAAAAUGGUUGUUAAAAGGAUUUGCAUAUGUCAGCCAAUAGUUGCAGCUGCGGCGUCAUCAAGAUUCACUC	-16.1
Known	ath-MIR172b-p3_2ss8AG15AT	AUAUGAGGAUCUUGUUGAUGC	-0.5	AUCGAUCGCACAUAUGCUAAAAAGACCUGGCAAUAGUCUGGUAAUCAUUACAACCUGGGAUGUAGGGGUACUUAUAGCCGAGGGAAUUAAGGUAGGUUAUCAUUUAAAAGGAGUGGAUAAAGAUGAUGCCAGACAGCUUUUUAGUUGGCACGCUUUCUCCCAACCGCAACCGGCUAGAGGAUAUGAUGAUCUUGUUGAUGC	-51.7
Known	gma-MIR319m-p5_2ss5AG11CA	CUGAGUGAUGAAGGAGGU	1.6	CUGAGUGAUGAAGGAGGUAGGAGUGCAUAGACAGCCAGGAGGUUCGCCUAGAAGCAGCGAUCCUUGAAAGAGUGCGUAAUAGCUUACUGCUCGAGCGCUCUUGCACCUAAGAUAAUCGGGACUAAGCGAUCUGCCGAAGCUGUGGGAUGUAAUAAAAAAUACAUCGGUAGGGGAGCGUUCCGCCUCAGAGGGAAGCAUCUGCGCGAGCAGAUGUGGACGAAGCGGAAGCGAGAAUGUCGGCUUGAGUAACGCAAA	-82.5
Known	dpr-MIR396-p3_2ss13GT14AG	GAAGCUGUGGGAUGUAAU	0.6	CUGAGUGAUGAAGGAGGUAGGAGUGCAUAGACAGCCAGGAGGUUCGCCUAGAAGCAGCGAUCCUUGAAAGAGUGCGUAAUAGCUUACUGCUCGAGCGCUCUUGCACCUAAGAUAAUCGGGACUAAGCGAUCUGCCGAAGCUGUGGGAUGUAAUAAAAAAUACAUCGGUAGGGGAGCGUUCCGCCUCAGAGGGAAGCAUCUGCGCGAGCAGAUGUGGACGAAGCGGAAGCGAGAAUGUCGGCUUGAGUAACGCAAA	-82.5
Known	ath-MIR319a-p5_3ss8AC17CG18AC	GGUAGACCAAUUGGAUGC	-1.3	UGUAGACCAAUUGGAUGCACUAGUCCCAGAAAAGGAGAGUCUUGGAAGUGGUAGCUUGAUUGUAGUCACUACACGAGAACUUGGAGUCCUUCGAUGUUGGGGAAUCUCAUCCAUUUAUAAAAUGAAAUUACUAGAUCCACCUUAUGCCAAGCAACUCUUUUGUUGGCAUGCUUUCUUGAAGCCCUCUCCACUCCAAGAAUUUGAGGAUUUGGUUGAAAGCUUUUUGAAUGUUUGCAAUGGAUUACCAUUGUCUCUAAAGGUUUUUGGA	-72.1
Known	mtr-MIR5248-p3_2ss7AT18AT	CUUUUUUGUUGGCAUGCUUUC	0.9	UGUAGACCAAUUGGAUGCACUAGUCCCAGAAAAGGAGAGUCUUGGAAGUGGUAGCUUGAUUGUAGUCACUACACGAGAACUUGGAGUCCUUCGAUGUUGGGGAAUCUCAUCCAUUUAUAAAAUGAAAUUACUAGAUCCACCUUAUGCCAAGCAACUCUUUUGUUGGCAUGCUUUCUUGAAGCCCUCUCCACUCCAAGAAUUUGAGGAUUUGGUUGAAAGCUUUUUGAAUGUUUGCAAUGGAUUACCAUUGUCUCUAAAGGUUUUUGGA	-72.1
Known	aly-MIR394b-p5_2ss1AT2GA	UAAGAUCUGUUAGGGUUU	-1.9	UAAGAUCUGUUAGGGUUUUCAUUGUUGUAGAUGAUGUGGAUCACAGUGACCAACUGGAUGCGCUAUUGCCCCCAGAGGACAUCCUUGGAGAUGGUAGUCUCAUCAUUGUUACUACACGUAAAAAGGAUGUUCUCACACGUCCCGGCAUCUCCUCUAUAUAUAAAUUGAGAGCACUAGAUGCAGAUCAUGCCAAUCAGCUUUUUUGUUGGCAUGCUUUU	-73.5
Known	mtr-MIR5248-p3_2ss7AT18AT	CUUUUUUGUUGGCAUGCUUUC	0.9	UAAGAUCUGUUAGGGUUUUCAUUGUUGUAGAUGAUGUGGAUCACAGUGACCAACUGGAUGCGCUAUUGCCCCCAGAGGACAUCCUUGGAGAUGGUAGUCUCAUCAUUGUUACUACACGUAAAAAGGAUGUUCUCACACGUCCCGGCAUCUCCUCUAUAUAUAAAUUGAGAGCACUAGAUGCAGAUCAUGCCAAUCAGCUUUUUUGUUGGCAUGCUUUU	-73.5
Known	sbi-MIR437i-p5_3ss1AC8GA20GT	CUUGAUGAUGUAGAUAAUGU	2.4	UUGUUCUUGAUGAUGUAGAUAAUGUAGACCAAUUGGAGGCACUAGUGCCCGAGAAGGAUAGUCUUGGAAGGGGUAGCUUGAUUAUAGUCACUACACGGGAACAUGAAGUCCUUCGAUGUUGGGGCAUCUCGUCCAUUUAUAAACUGAAAGCACUAGAUUCACAUCAUGCCAAGCAGCUUUUUUGUUGGCAUGCAUUCAUGCAGCCUGAUCCACUCCAAGAGUUUGAAGAUUUGGUUGAAAAGUUCCUAAAAGUUUGCAAUGGAUUACCCUUAUCUCUAAAGGUUUUUGGA	-70.6
Known	mtr-MIR5248-p3_2ss7AT18AT	CUUUUUUGUUGGCAUGCUUUC	0.9	UUGUUCUUGAUGAUGUAGAUAAUGUAGACCAAUUGGAGGCACUAGUGCCCGAGAAGGAUAGUCUUGGAAGGGGUAGCUUGAUUAUAGUCACUACACGGGAACAUGAAGUCCUUCGAUGUUGGGGCAUCUCGUCCAUUUAUAAACUGAAAGCACUAGAUUCACAUCAUGCCAAGCAGCUUUUUUGUUGGCAUGCAUUCAUGCAGCCUGAUCCACUCCAAGAGUUUGAAGAUUUGGUUGAAAAGUUCCUAAAAGUUUGCAAUGGAUUACCCUUAUCUCUAAAGGUUUUUGGA	-70.6
Known	mtr-MIR5248-p3_2ss7AT18AT	CUUUUUUGUUGGCAUGCUUUC	0.9	GAUGAAGGCGUGCUCAUAAACGCGCGAAUUUCUAUUCAUUAUAAAUUGAAAGUUAUGAAUGAAGCACAUGGAUCAGAGCUAUUUUGUUGGCAUGCUUUCGGG	-26.3
Known	mtr-MIR5248-p3_2ss7AT18AT	CUUUUUUGUUGGCAUGCUUUC	0.9	UCUAUGCCAAACAACUUUUUUGUUGGCAUGCUUUCAU	-10.1
Known	ptc-MIR319f-p5_2ss7GC15GT	UGGAUACGAGAAAGUGGUUGA	-0.6	AGUUAUUUUGUUGGCAUGCUUUUGGGCAAUCCCAUCCGACUGCUGGAUACGAGAAAGUGGCUGAGGCCUUCAUAGAAGCAUGCAGAGGCUUACCCCUAUGUCUGAAAGUUCUGGGAAAGCUUAUCGUACGUACAAAUCUGAGUGAAUGUUGGUCGGCUUUAGAUACAUAUAAGGGCCUGCUGCAUGGAGACGUAACGAACAGUCUUCAAAUAAGUCUUCAGACAUUGAA	-57.7
Known	zma-MIR390b-p5_2ss7AC13GC	ACGAAGCGGAAGCGAGAAU	-4.9	GUGGACGAAGCGGAAGCGAGAAUGUCGGC	-7.4
Known	zma-MIR390b-p3_2ss6AC12GC	CGAAGCGGAAGCGAGAAUG	-4.9	GUGGACGAAGCGGAAGCGAGAAUGUCGGC	-7.4
Known	gma-MIR394a-p3_1ss16AC	UCUCUCUCUCUCUCUCCCC	0	CACGAGAAGAGACAUGGGUGAUACUAUUACCCGCGCAGACAUGGAUAUUGAAUAAAUAAAGAUGUUGCAGUAAGGGACUUCAAUUAAUGACACUACACUGUCGCCCUCUCUCUCUCUCUCUCUCUCCAC	-31.6
Known	osa-miR394	UUGGCAUUCUGUCCACCUCC	-1.4	CAUAGAAAUCUAGGCACAUCAUAUUUGGCAUUCUGUCUACCUCCUUCCAUAGAAGCGUCAUCUUUUGAAGCUCCCAUAUACAGACACAUGUAGCAGCAUUUUUUGUCAGCAAUCCAACCAACAUAAUUUGGCCCUUGCAUUCCGCAAGAGUAUGAUCCAUGGAGUACAACGGUGGCGGGAUGGCAAGUUGUUGCCAAGUACUCUUCA	-53.4
Known	pab-miR395_2ss7TA21TC	CUGAAGAGUUUGGAGGAACUC	-3.8	ACAAGUUUCCCAUUCUGAUUCACAAGUGCAACAUCCUUACACCGGCCAAUUGCUUCCUUCUGCAAGUCAUCAAUGGCCAAAACAAUGGGCACUGACAUGUUAACAAAGGAACCAUCCUGCAGCCUGAGGCAAUUGAAAUGAAGAGUUUGGAGGAACUCGG	-43.9
Known	ath-MIR395f-p5_1ss6CG	UCAAUGUGAUGAACACUG	-1	CCUUUGAAAGCUGUGAAUGUGAUGAACACUGUUGCAUUACACACUGAAGCAACUACAUUAAAAGAAGCACCUCCUACUAACCUUGGUCGUGCUUUUAAGAGACAUAUGAGUGAGAUGUUUGCUUUCCAUGCAACGAUGAUGUCAAACACACUGGGCACGUCAAUUG	-38.4
Known	osa-MIR396h-p5_2ss15GC19GT	GGUGGUGGUGGUGGCGGCU	-2.5	GGAGGUGGUGGUGGUGGCGGCUAUGGCGGCGGGGGUUAUGGCGGUGGAAGUUAUGGCGGCGGAAGUUAUGGCGGCGGAGGCCGUGGAGGCCGUGGUGGUGGCGGCGGCGGCGCCUGUUACAACUGUGGUGACUCUGGUCAUAUGGCGAGGGAGUGCCCUCAGCAGCGUGGCGGCGGCGGUGGAGGCGGCGGUGGCGGCGCUUGUUAUAAGUGUGGUGAGCACGGUCACAUGGCUCGUGACUGCACCAGCGGCUGAAUGAUAAGCGUACGAUCACAUGGAGGAUAUGUUUUUGGUGUUUGC	-111.6
Known	ath-MIR472-p3_2ss3AT5GT	UAUGUUUUUGGUGUUUGC	2.4	GGAGGUGGUGGUGGUGGCGGCUAUGGCGGCGGGGGUUAUGGCGGUGGAAGUUAUGGCGGCGGAAGUUAUGGCGGCGGAGGCCGUGGAGGCCGUGGUGGUGGCGGCGGCGGCGCCUGUUACAACUGUGGUGACUCUGGUCAUAUGGCGAGGGAGUGCCCUCAGCAGCGUGGCGGCGGCGGUGGAGGCGGCGGUGGCGGCGCUUGUUAUAAGUGUGGUGAGCACGGUCACAUGGCUCGUGACUGCACCAGCGGCUGAAUGAUAAGCGUACGAUCACAUGGAGGAUAUGUUUUUGGUGUUUGC	-111.6
Known	osa-MIR396d-p5_2ss9TC11AG	GGUGGAGGCGGCGGCGGCG	-1.1	AUCCAGAACUGGUGGAGGCGGCGGCGGCGGCGGCUACCGUGGAGGUGGUGGCGGCGGUGGCUACCGUAGUGGUGGUGGUGGCGGUUAUGGCGGUGGUGGCCGUGAGAGAUCUGAGCGUGGAUAUGGUGGUGGUGGCCGUGGAAGCGGGGGAUAUGGUGGCGGUGGUAGUGGAUAUGGUGGCGGGGGUUCUGGUUCCCGUUACGGUGGUGGUGGUAGUGGUGGCGGCU	-73.1
Known	osa-MIR396h-p3_2ss15GC19GT	GGUGGUGGUGGUGGCGGCU	-2.5	AUCCAGAACUGGUGGAGGCGGCGGCGGCGGCGGCUACCGUGGAGGUGGUGGCGGCGGUGGCUACCGUAGUGGUGGUGGUGGCGGUUAUGGCGGUGGUGGCCGUGAGAGAUCUGAGCGUGGAUAUGGUGGUGGUGGCCGUGGAAGCGGGGGAUAUGGUGGCGGUGGUAGUGGAUAUGGUGGCGGGGGUUCUGGUUCCCGUUACGGUGGUGGUGGUAGUGGUGGCGGCU	-73.1
Known	osa-MIR396d-p5_2ss9TC11AG	GGUGGAGGCGGCGGCGGCG	-1.1	GGUGGUGGCGGCGGCGGCGGCAGCGGCGGUAGUCCUA	-13.4
Known	osa-MIR396d-p5_2ss9TC11AG	GGUGGAGGCGGCGGCGGCG	-1.1	GGCGGGCUCCGCUGUGAACCGUGGUCACCCGGUGGAGGCGGCGGCGGCCCUCGCCCCCGUCCGCCUCUGUGACCCGGCGGAGCCCUUC	-57.3
Known	sbi-MIR396c-p5_2ss8TA17CT	AAGAAGGACAAGAAAGUU	0.5	CAGCCGAAGUUGGUGAACUUUUAGAGAUUUCGAAAGCCGUUGACGCCAAAGGAAGGACAAGAAAGUUCAAAUGGUUGGCAUCUUUGGGAUGGGGGUUUGUGAGGACAACUUUGGGCA	-32.3
Known	mtr-MIR172c-p3_2ss2TA9GT	AAGAAAGUUCAAAUGGUU	1	CAGCCGAAGUUGGUGAACUUUUAGAGAUUUCGAAAGCCGUUGACGCCAAAGGAAGGACAAGAAAGUUCAAAUGGUUGGCAUCUUUGGGAUGGGGGUUUGUGAGGACAACUUUGGGCA	-32.3
Known	dpr-MIR396-p5_2ss13GT14AG	GAAGCUGUGGGAUGUAAU	0.6	CAAGUUUCUCGUAUUUAGGAAGCUGUGGCAUGUAAUGUUUCAAAAUAGAUAAAUAUUGGAUUCUUCAAAACAUAUAAUCCAGUGGUCCUUGACAAGCUGUUAGCAACAUAAAAGAACCUUCUAAAUACAGAAAUAGU	-27.5
Known	osa-MIR396g-p5_2ss15GC19CA	GGCGGCGGCGGCGGCGGGA	-5.9	GAGAGGCGGCGGCGGCGGCGGCAGGGGGUUCGAGAAUUGUGCGACGAGAGCCGCCGCCGCCUCCUCCUAGGGUUUGGGAAUUCUUGGGCGGAGGUAGGAGGGCAGUUAGACCUCCAGAGGAUUCCCCAAACCUUUUCUUGGGCGGAGGUUUUUUCUCUUCCUCUUCCUCAUCCUCCUCCACUGCUGCUGCCGCCUUC	-102.2
Known	osa-MIR396g-p3_2ss17GA18GC	CGGCGGCGGCGGCGGGAC	-4	CCUCCGCCGUCGGCGGCGGCGGCGGCAC	-17.5
Known	osa-MIR396h-p3_1ss5AG	GAGGGCGGCGGCGGCGGC	-4.2	AAGGCCGCCGUGGAAGCCCCGCCGAGGAAUUCUCUGGACGGGAAUGGCCGGAUUGUGGCGACGACGGCGGCGGCGGCGGCGGAGCCGGCGGCGGA	-48.3
Known	osa-MIR396h-p3_1ss5AG	GAGGGCGGCGGCGGCGGC	-4.2	GGACGUCGUCUCCGGGCAUCAUUACUGCCAGACUUUUUCGGCUCUGGUGAAGUGGAAUGUUUUUGCAAAGGCUUCUCCAACUGGGCGGAGCGGUCACAGGUGGAGUGAAAUUAGCACGACUGGUUGGCCACAACGAGGAAUUUGCGCCCCCGGGGGCGGCGGCGGCGGCGGCGC	-67.8
Known	osa-MIR396g-p5_1ss19GT	CGGCGGCGGCGGCGGGGGU	-4	UCAUCUGAGGCGGCGGCGGCGGCGGCGGGGGGCUGUUCUUCGAGCAGAACCCGCUCAAGUUCCGCCAAGUAUCCACAGAAAG	-34.6
Known	nta-MIR396b-p5_2ss3TG16GC	CUGGAACUUCUUCUACCUGAA	-1.1	AAGAAUGAUGUUAAGGACCUUCAACAGCAGAUUUUACAACAAUUGUUGGGAGAGAACAUGAAAUUGAAUAACUGUGACCAAGGUAGGGAAAGGUUGUGGUGGUUUUUCAAAAAGAAUCCUAAUCAGCCUUUAUUUUUACACAUUGACAAUGGUCUCAAAAGUACAGAUCUGGAACUUCUUCUACCUGAAGACUUGGGCAGUUGCCUUCCACUGAAGAGCAGAAUACUUGUCCCUCCUCGAAAUCUCCAUGAGACGGACAUAUUUGUUGGCAAGGAAUACUCAACACCAACAAUAUGCUGCGAGUCCUCUUCCAGAGACGGGCCAGAAAAAAAUUGUUGAAGAAAGUUCCAGAGUACAAU	-89.8
Known	osa-MIR396g-p5_2ss18GT19CG	GGCGGCGGCGGCGGGGGUG	-1.1	CCGGAGGCGAAGGCGGCGGCGGCGGCGGUGGUGGCGGAGCCGGUGAGCCAGUGAGCCGCUGAACGAUGCUGCGGAAAUCAUCCUUAUCAAUGGUGUAAAGCGGCGCCUGCUGCUUAGGGGGCUGAAUUAUACUGCGUUUUACCACCUUGUUGAUCUUUCCAGAAUGAAGCUUGUUUACCCCCAGAUAAUUGUUUCUGCCAUUGUUUUUGCUGUUGCUGCUUGCUUCAGA	-82.7
Known	tcc-MIR396b-p5_2ss3TA16CA	UAAGUUGUUGCAGUUAAA	0.4	UAUUAAAGUUGUUGCAGUUAAAACGUCCGUAGUCAAACUUUAGUCUUACUGGCGUAGUGGCCUGGUCUUCAUUGACCAAGCUCAUUGCUGCCGGAGACUCCAUGUUCAUUAGGGGAAAAUCUCUAGGGGUUUUUUUCUUAUUUGAACAAUUACCAUGAGCAAAUCAGAGUGUUUAAAGCAGGCUUUUAAGCUUGAAUGUGUUAGCAUGGAAUAAUGAA	-68.3
Known	pab-miR397_1ss20CT	UCAUUGAGUGCAGCGUUGAUG	-1.1	UGCGUCAACUUCUACCACUUUUAAAUGAUGGUUUGCUAUGCUGAAAAAGACUUGAUCAUUGAGUGCAGCGUUGAUUAU	-14.1
Known	dpr-MIR397-p5_1ss20CT	UCAAUGCUGCACUUAAUAAUG	2.5	GUUGUCAAUGCUGCACUUAAUAAUGCGUUUGCUUACUGAAAAGGCUGAAGUGGAGCUUA	-13
Known	mtr-miR398a-3p_1ss21TG	UGUGUUCUCAGGUCACCCCUG	-3	CCAGCAGGGAUGAAUUUGAGAACACAUGCUCGUCAUAUAGUUUUCUUUUAGCAAGGCACAAAAAAACAUUAUUUGACAGAGAUAUUGAGUGCAUAAUGUGUUAUUCCAAGCUGUAGUUGACUGGCAUGUGUUCUCAGGUCACCCCUGUCGG	-56.6
Known	mtr-miR399l_R-2	UGCCAAAGGAGAGUUGCCC	0.3	UAUGCAGUUCUGUCCAAAAAUGUUUAUUACAGUUACAUCCAAAUGAUACUGGACCCCAGCAAACAAUGAUGAAGGCAAUUUCAAAGAUAAACUCCCUGAGAAAAUCUUGAAGACUAAAUGCCAAAGGAGAAUUGCCCAAAAUAAACCUCACAAUGUCUGAAGCUUAGAGAGAAGACCUGCCAAGGCAAAUUGCCAAAACCAAUCUUCAAUCUAGAACCUGCUGCCAAAGGAGAAUUGCCCAAGCAAAUCCUUCUGAUAUUAAGAACCUGCCAAAGGAGAAUUGCGCAAAGCAAGCGUAUUGAAAUAGAACAUGCCAAAGGAGAAUUGCCC	-65.8
Known	ppe-miR399b_L-2_1ss20CA	UGCCAAAGGAGAAUUGCAC	0.4	UAUGCAGUUCUGUCCAAAAAUGUUUAUUACAGUUACAUCCAAAUGAUACUGGACCCCAGCAAACAAUGAUGAAGGCAAUUUCAAAGAUAAACUCCCUGAGAAAAUCUUGAAGACUAAAUGCCAAAGGAGAAUUGCCCAAAAUAAACCUCACAAUGUCUGAAGCUUAGAGAGAAGACCUGCCAAGGCAAAUUGCCAAAACCAAUCUUCAAUCUAGAACCUGCUGCCAAAGGAGAAUUGCCCAAGCAAAUCCUUCUGAUAUUAAGAACCUGCCAAAGGAGAAUUGCGCAAAGCAAGCGUAUUGAAAUAGAACAUGCCAAAGGAGAAUUGCCC	-65.8
Known	zma-MIR399b-p5_2ss2GC20TC	UCUGAGAGAGGCAUGACAACU	1.2	UCUGAGAGAGGCAUGACAACUCCGGUCCAGUUCUGCCCAAAAGAUCAUAGCAUUUUCUUUGUCCCUCCCUGUAAAGAAACAAGCAAUAUCUAGAAACAUUUCCU	-14.1
Known	mtr-MIR319b-p3_3ss5AC15AC17AC	AUAUCUAGAAACAUCUCCU	1	UCUGAGAGAGGCAUGACAACUCCGGUCCAGUUCUGCCCAAAAGAUCAUAGCAUUUUCUUUGUCCCUCCCUGUAAAGAAACAAGCAAUAUCUAGAAACAUUUCCU	-14.1
Known	osa-MIR399b-p5_2ss6GA11TA	AGUGCAAUUCACCUCUGGCAU	-1.4	ACUUUGCAAGCAGUGCAAUUCACCUCUGGCAUGCGAUUCUCUCACAUCAGAGAGAAAACAUGAUGCAUGGUAGCCUGAAGACUUACUGUUAAACAAUUCUUUUGCUAGGGUGGUCUUGCCAGAGCCCCCAAGUCCAAAGAUCCCUACUAUUUUCACCUUGUCCUUCACUGUCUUUGAACAAAAACUUUCAAAAUCUU	-41.8
Known	gra-MIR8776d-p3_2ss1GA18TC	ACAAGAACUUUCAAAAUCUU	1	ACUUUGCAAGCAGUGCAAUUCACCUCUGGCAUGCGAUUCUCUCACAUCAGAGAGAAAACAUGAUGCAUGGUAGCCUGAAGACUUACUGUUAAACAAUUCUUUUGCUAGGGUGGUCUUGCCAGAGCCCCCAAGUCCAAAGAUCCCUACUAUUUUCACCUUGUCCUUCACUGUCUUUGAACAAAAACUUUCAAAAUCUU	-41.8
Known	cme-MIR399f-p5_2ss6AG10AT	UGCCAGAGGUGAAUUGCACUG	-2.6	GUGAAAAUAGUAGGGAUCUUUGGACUUGGGGGCUCUGGCAAGACCACCCUAGCAAAAGAAUUGUUUAACAGUAAGUCUUCAGGCUACCAUGCAUCAUGUUUUCUCUCUGAUGUGAGAGAAUCGCAUGCCAGAGGUGAAUUGCACUGCUUGCAAAGUCAGCUCUUAAAAGAUCUUUUCCCUGUAGAUCCAGAGAUUGAAGGUCUAGAGAUUAGGAGUUUGCACCAUGGAAUGGGAAAGCUGAAGGAUUGUCUGGGAAGGGCAAGGCAAUUGCAUUUCCUUAUAAUCUUAGAUGAUAUUGAUCAUGAGGACCAGUUA	-91.4
Known	osa-MIR6254-p3_2ss8GT11TG	UUGAUCAUGAGGACCAGUUU	0.1	GUGAAAAUAGUAGGGAUCUUUGGACUUGGGGGCUCUGGCAAGACCACCCUAGCAAAAGAAUUGUUUAACAGUAAGUCUUCAGGCUACCAUGCAUCAUGUUUUCUCUCUGAUGUGAGAGAAUCGCAUGCCAGAGGUGAAUUGCACUGCUUGCAAAGUCAGCUCUUAAAAGAUCUUUUCCCUGUAGAUCCAGAGAUUGAAGGUCUAGAGAUUAGGAGUUUGCACCAUGGAAUGGGAAAGCUGAAGGAUUGUCUGGGAAGGGCAAGGCAAUUGCAUUUCCUUAUAAUCUUAGAUGAUAUUGAUCAUGAGGACCAGUUA	-91.4
Known	mtr-miR399l	UGCCAAAGGAGAGUUGCCCUG	-1.8	GAAAUUGCAGGGGAUAAUUACUGGGGGACUCUUCUUUGGCUGGAAUUAUUCAAUCUCUUAACUCAUGUUAAUGUUUUGUUGCCUGCCAAAGGAGAGUUGCCCUGCAAUUGUUCUCUGCAAUAUA	-54.7
Known	htu-MIR403c-p5_1ss7CG	UUUUUUGUUUGUUUGUUUGU	3.9	UUUUUGUGUUUGUUUGUUUGUUUUUU	4
Known	pab-MIR3705-p3_2ss2AG6AG	UGUUUGUUUGUUUGUUUG	3.9	UUUUUGUGUUUGUUUGUUUGUUUUUU	4
Known	pab-MIR3705-p3_2ss2AG6AG	UGUUUGUUUGUUUGUUUG	3.9	GCUGCAAACAUAGUGGACAGAAGGGGUGCCGCAAUUAAACAGGAGUUUAUGCGGUAGAUCGUACGAGAAAUAGUAUGGAUGUAUAGACAGUAUCCUUAUUAUGUGUAAUGCUUAAAAAUGAGAAUAAAGCAGGGCGCCAUUAUAGGCGCUCUUAAGUUUUAUAGCCAUGUAUGAAUUUGUUAAUUUGUUUGUUUGUUUGUUUU	-58
Known	pab-MIR3705-p3_2ss2AG6AG	UGUUUGUUUGUUUGUUUG	3.9	CUAAAGCAGAUUUUUUUGUUUGUUUGUUUGAC	-5.4
Known	htu-MIR403c-p5_2ss1CT4TG	UUUGUUUCUUUGUUUGUUUGU	3.9	GUUUGUUUGUUUGUUUGUUUGUAUCAAAGUGUAUGUAAGGAAGGGUGCUCAUUAACAAAACA	-6.2
Known	htu-MIR403c-p3_2ss1CT4TG	UUUGUUUCUUUGUUUGUUUGU	3.9	GAGAAAUAUCAAGCAAUAACCAUAACGACUUGUUCAUCACUCAUUUAGUGCCAUCAGGGAAAGAACCUAUUUUACCUCAUAUGGUAGAGAUCUGAGUUUGUAAAUAAAAAGUAAUGAUGUUUGUUUGUUUGUUUGUUUGU	-26
Known	htu-MIR403c-p3_2ss4TG7CT	UUUGUUUUUUGUUUGUUUGU	3.9	UUUGUAAUCAAACAGUUGAAGCCUAGCAUGUUGGAAGCCCAUUGUAGCAGACUGUAAUUUUGUUGUAUUGAGUUUUGUUGUUUGUUUGUUUGUUUGGUUGCCUG	-24.2
Known	cme-MIR408-p5_2ss6CT14CT	CACUGUCUCUUCCUUGGCUG	-1.6	AGCUACACUGUCUCUCCCUUGGCUGAGAAAAUCAGGCCCCCAUCCAGAGCAGGUACAU	-14.2
Known	ath-MIR414-p5_2ss9TG19TG	UGAGAAGAGAGAGAAGAGGGA	0	UGAGAAGAGACAGAAGAGGGAAGUUGACCUUCUCCGCCGACGUGUCAAGACUGCAGAUAGUUUGCUGUCAUAUUUGAAGUCCAAAGCAAGGAUUAUGUCUAUGCCACGUUUUGGAUACAUUUCCUGUGGGAUUAAAUGUCAAGAAGGUGUGGGAUUUGUUGAUAAAAAGGGUGUUCCCAUGGCUGAGUGGUGUAAGGAUGUUAAUCUUUCUCUAUU	-56.8
Known	ath-MIR414-p5_2ss10GA15CG	AUCAUCAUCAUCAUGAUCAUCAUC	-1.1	CAUCAUCGCCAUCAUCAUCAUCAUCAUCAUCAUCAUCAUGGGGAAGAGGGGUGGUGGUGGUGGCGUCG	-30.6
Known	ppt-MIR419-p5_2ss9TA18AT	UGACGAUGAAUAGGCCUUUCU	0.3	AAUCGCUGACGAUGAAUAGGCCUUUCUGAAAUUGCAUUAGUAGCUAUACCCUUUUUUGCUACUAAUAAUCUGCGGCAACUUGUUUCUUCCAAGGGAAGAUCAAGAUCAAAUACACACUCAUGUUCUUUACAUAUAUUUACAGCCAAAUCAAUCAACAAGUCAUGUACAGUGUAA	-35.1
Known	sbi-MIR437w-p5_2ss1CA5AG	AAUUGAAUUCUCCGUGAA	0.5	AAUUGAAUUCUCCGUGAAGAUGCGGAGUACCAACGGCUAGACGGUAAGACCCCGUGCACCUUUACUAUAGCUUCGCAGUGACAACCUCGAUCGAAUGUGUCGGAUAGGUGGGAGGUGGUGACACCAAUCCUGGAAUACCACUCUUUCGUCUAAGGAUGCCUAACCUAGGCCGACCAUAGACUAUAGAAGAAAC	-54.8
Known	zma-MIR156f-p3_2ss2TA12GA	AAGGAUGCCUAACCUAGG	-1.4	AAUUGAAUUCUCCGUGAAGAUGCGGAGUACCAACGGCUAGACGGUAAGACCCCGUGCACCUUUACUAUAGCUUCGCAGUGACAACCUCGAUCGAAUGUGUCGGAUAGGUGGGAGGUGGUGACACCAAUCCUGGAAUACCACUCUUUCGUCUAAGGAUGCCUAACCUAGGCCGACCAUAGACUAUAGAAGAAAC	-54.8
Known	bdi-MIR437-p3_2ss1TA7TG	AAUGGAGAAAAUGAAACUAAU	1.8	ACAUUUUCUAUUGUAGAUGAAUAGUAGUAUUUAGAAUGGAGAAAAUGAAACUAAUU	-11
Known	bdi-MIR437-p3_2ss1TA7TG	AAUGGAGAAAAUGAAACUAAU	1.8	ACAUUUUCUAUUGUAGAUGAAUAGUAGUAUUUAGAAUGGAGAAAAUGAAACUAAUU	-11
Known	ath-MIR472-p5_3ss2AT8GC18GC	GUUGUUGCAUUUGUAAGCUUU	-1.1	UUGAAGGCUUAGGCAAGACAACAAUAGCCAUUGUUGUUGUAUUUGUAAGCUUUGGAAAAACAACUCUAGCAAUUGUUGGUGUUUCCAGAGGCUUAGGAAAGACAACGUUAGCCAUUGUUGGCAUAUUAAAAGGCUUUGGAAAAACAACUCUUGCAAUUGUUGGUGUUUCCAAAGGCUUUGGAAAGACAACUUUAGCCAUGGUUGGUGUAUUUAAAAGCUUUGGAAAAACAACUCUU	-71
Known	bdi-MIR9481b-p3_2ss5AC13TG	AAAACAACUCUUGCAAUU	2.3	UUGAAGGCUUAGGCAAGACAACAAUAGCCAUUGUUGUUGUAUUUGUAAGCUUUGGAAAAACAACUCUAGCAAUUGUUGGUGUUUCCAGAGGCUUAGGAAAGACAACGUUAGCCAUUGUUGGCAUAUUAAAAGGCUUUGGAAAAACAACUCUUGCAAUUGUUGGUGUUUCCAAAGGCUUUGGAAAGACAACUUUAGCCAUGGUUGGUGUAUUUAAAAGCUUUGGAAAAACAACUCUU	-71
Known	ppt-MIR477d-p5_1ss18TC	CCUCUCCCUCAAAGGCUCCCA	0.5	AUAUGAGAGCGAUGCUACUACCUCUCCCUCAAAGGCUCCCAAAAUCUCUGUUUUCUCUGAUUUUGGAACCUUCUGAGGGGGAGAUAGGAGCACUUUAUCUCACUU	-44
Known	vvi-MIR479-p5_1ss2CT	UUUUCUUUCAUUCAUUUU	0	UUUUCUUUCAUUUAUUUUUUGGUAAUUUUGUGACGCUGAUAUUCUGUAUGAGGUAUAGGACUAUAAAAAUGGGACAAAUAUUGACCACUU	-12.8
Known	mtr-MIR2602b-p3_2ss3GA6GT	AAAAAUAGGACAAAUAUU	1.7	UUUUCUUUCAUUUAUUUUUUGGUAAUUUUGUGACGCUGAUAUUCUGUAUGAGGUAUAGGACUAUAAAAAUGGGACAAAUAUUGACCACUU	-12.8
Known	mtr-MIR2602b-p3_2ss3GA6GT	AAAAAUAGGACAAAUAUU	1.7	CAAUAAAAAUAAGACAAAUAUUU	1.6
Known	mtr-MIR2602b-p3_2ss3GA6GT	AAAAAUAGGACAAAUAUU	1.7	AAUUUUGGCCAAUAAAAAUAGGUCAAAUAUU	-6.5
Known	mtr-MIR2602b-p3_2ss3GA6GT	AAAAAUAGGACAAAUAUU	1.7	CCAAUAAAAAUAGAACAAAUAUUUA	0.1
Known	mtr-MIR2602b-p3_2ss3GA6GT	AAAAAUAGGACAAAUAUU	1.7	ACAUGUAUCGUUUUGGUGUGCUUUCCUGUUACACUUUAUUUAAAUAUUAUCUAUUUCAAUAGUCAAAUGUUAAUUCCACCAAUAAAAAUAGUACAAAUAUU	-12.8
Known	mtr-MIR2602b-p3_2ss3GA6GT	AAAAAUAGGACAAAUAUU	1.7	CUAGUCCUCCAAUAAUGUGGUAGGGGUGAUGUAGAAUUUCACUGGCAAAAAAAGUAUGAAUGGCUAUAUCGUCCACUUCAACAGUCAAAGGUUAAUUUUGGCCAAUAAAUAUAGGACAAAUAUUUACCA	-29.3
Known	mtr-MIR2602b-p3_2ss3GA6GT	AAAAAUAGGACAAAUAUU	1.7	AAAAUUUGGACAAUAAAAAUAGGACAAAUAUUUAACA	-0.9
Known	mtr-MIR2602b-p3_2ss3GA6GT	AAAAAUAGGACAAAUAUU	1.7	GAUAAUGUUUGUCAGGCUGUAUGCAGUUCAAUAGUAAGAAAUAAAUUUUGGCCAAUAAAGAUAGGACAAAUAUUUACCA	-13.5
Known	mtr-MIR2602b-p3_2ss3GA6GT	AAAAAUAGGACAAAUAUU	1.7	AUAUCGUGUUUAUUGAGCUCCAGAUCCUGUAGCACUGCCAGUGUAGUAGCCGACCUCAAGCUGUAGAACCAAUAAAAAUACGACAAAUAUU	-18.5
Known	aqc-MIR482c-p5_2ss2TA14TG	AAGAUGAUGAUGAGGAUGAUGA	1	ACGAAGAUGAUGAGGAUGAUGAUGCAAAUGACAAUAAUGAAAAUAAUGGCAGUGAUGACGAUGAAGAUGAUGAUGAUGAUGAUGAUGAGGUAGUUGAGGAAGAGGAUGACCAUGCAGAAGGGGAUGAAGAGGAAGAUGACGAGGGGGAAGAUAAAGAUGAAAAAGAAGAGGAUGAAGAAGAUGAGGAAGAUGAAGA	-5.8
Known	aly-MIR161-p3_2ss2TC17AG	ACAUGAGGAAGAUGAAGA	1.7	ACGAAGAUGAUGAGGAUGAUGAUGCAAAUGACAAUAAUGAAAAUAAUGGCAGUGAUGACGAUGAAGAUGAUGAUGAUGAUGAUGAUGAGGUAGUUGAGGAAGAGGAUGACCAUGCAGAAGGGGAUGAAGAGGAAGAUGACGAGGGGGAAGAUAAAGAUGAAAAAGAAGAGGAUGAAGAAGAUGAGGAAGAUGAAGA	-5.8
Known	aqc-MIR482c-p5_1ss12TG	GAUGAUGAUGAGGAUGAUGAUGA	0.2	CCCCAUGAUGAUGAUGAUGAUGAUGAUGAUGAUGGC	-6.5
Known	bna-MIR166b-p3_1ss12TG	GAUGAUGAUGAGGAUGAUGAU	0.9	CCCCAUGAUGAUGAUGAUGAUGAUGAUGAUGAUGGC	-6.5
Known	ppe-MIR482e-p3_2ss14TC17CT	UCUUGCCUAUUCCCCCUAUGCC	1.2	CCCUGUGGGCAGGGCAGGGACGAGCUGCAGUAUGAGGGGUGUUAGGCGUAGGUGGCCGGGCAAGGAUUUGGAUUGCAUGAGAUGAUGUGCUCUAUCUCAUUUAAAUCUUGCCUAUUCCCCCUAUGCCUAAACUCCUCUCUGCACAUCCCUGCCCUUUCUGCACAU	-82.5
Known	pab-MIR482c-p3_2ss6GT16AT	UAUUGUCUUCACCACUCAUC	1.8	UGGAAGCUGGUGGUAACAGAUGUGUUGUGGGAAGGAGACUUUUGGUAUAGGGGUAAUGGACAAACUCUGUAAUGUAAGGUUUUAAUGAGUUUUUCCAAUACCUCCUAUACCUAUUGUCUUCACCACUCAUCUCUUACCACAGCUUGGG	-64.6
Known	csi-miR482a-3p_2ss5CA8TG	UCUUACCGAUGCCUCCCAUUCC	0.5	AAUGGGUUGUUCUCUCCAGGAGUGGGGGGCUGGGUAAAGACGGGUUCACUCUAAAUCUUAGAUUUAGCUGUCUUACCGAUGCCUCCCAUUCCCAGAGACGUCUCAACCUUCU	-50.7
Known	aqc-MIR482c-p3_1ss12TG	GAUGAUGAUGAGGAUGAUGAUGA	0.2	CCCUCAUCAUCUCCCUCCACUCUCUCUCUGAUGAUGAUGACGAUGAUGAUGAUGAUGAUGAUGAU	-12
Known	ppt-miR529d_R-1	AGAAGAGAGAGAGCACAGCC	1.3	UGACAGAAGAGAGAGAGCACGGCCAGAGUAUGAGACUCCUGAUAAAUUAUGAAUGGAGGGCGUGAGUUCUGAACCUGAGAUAAGAUCUGUUCCUGGCGAGGAUGAGAGAGUCAAUGUGUGACCAAUUGGACUCCCAGAGCUCUGAAUAUACUGUGAAUAUCCCUGAUUGAGAACAUUAGUGGGCAGAUUCUUUGGGUUUUGUAAGGAUAGAAGUAACCUCUCAG	-51.7
Known	ppt-miR529d_R-1	AGAAGAGAGAGAGCACAGCC	1.3	CGUUGUACUCCUUGUUGCUGCACCAUGAGAGGCUGAGUAGUUUCUUGUAUAAGCUGAUCCAUUGUAACACCCACACUUCGUGUGGUCAUGUGAUCAAACGAAGCUGAGCCUGGAGCCCCACUUGAGGUCCAGGAGUUAGAUGACAGAAGAGAGAGAGCACACCC	-45.9
Known	ppt-miR529d_R-2_1ss17AT	AGAAGAGAGAGAGCACUGC	1.6	AUGACAGAAGAGAGAGAGCACGGCGUUGGAUGGAGACACCCGAUAAAAUUUCUGUAGG	-12.9
Known	ppt-miR529d_R-2_1ss17AT	AGAAGAGAGAGAGCACUGC	1.6	AGAAGAGAGAGCGCACUGCAUAAACUGCGCAUA	-6.7
Known	ppt-miR529d_R-3_1ss17AT	AGAAGAGAGAGAGCACUG	1.6	AGAAGAGAGGGAGCACUGUAUGGAGACGGUGUUAG	-8.9
Known	osa-MIR812f-p5_2ss16AG17AG	UAGUUUUUUCAAAAAGGAUU	0.3	UGUUUUUUCAAUAAGCAAGGAAUAGUUUUUUCAAAAAGGAUAGUCGUACAACUCUGGAACGCUUCUGGUUGGAGUGCUGAACAUGCAGUUAGAACCCUGCAAGAUAAGGGCCUAGUUUAGAUUGGGAUCAACAAUGACAUUGAAAUGCACGAUCACCUUCGCAAUCUGGGAAGACAAAUGUCACAAGACAUGGGCACUGGUCGGCUGUUGAAACCAGACAUUCUUAGA	-50.9
Known	gma-MIR828b-p5	UCUUGCUCAAAUGAGUAUUCC	-4.5	UCUUGCUCAAAUGAGUAUUCCAUU	-4.5
Known	gma-miR828a_R+2	UCUUGCUCAAAUGAGUAUUCCAUU	-4.5	UCUUGCUCAAAUGAGUAUUCCAUU	-4.5
Known	gma-MIR828b-p5	UCUUGCUCAAAUGAGUAUUCC	-4.5	UCUUGCUCAAAUGGGUAUUCCA	-3.6
Known	gma-miR828a	UCUUGCUCAAAUGAGUAUUCCA	-4.5	UCUUGCUCAAAUGGGUAUUCCA	-3.6
Known	gma-miR828a_R-1	UCUUGCUCAAAUGAGUAUUCC	-4.5	CUAAAUGGGAUUUAGAAACAUUGGAUUUGCUACUACUCAUUGCAAGCUUUUUGCUCAAAUGAGUAUUCCAAUAAUUCUUUAUUUCAUUGUC	-25.2
Known	gma-miR828a_R-1	UCUUGCUCAAAUGAGUAUUCC	-4.5	AACGGAUCUACUGGCUAACUUUUUGCUCAAAUGAGUAUUCCAGUAGUUCUUUA	-15.3
Known	gma-miR828a_R-3	UCUUGCUCAAAUGAGUAUU	-0.7	UCUUGCUCAAAUGAGUAUGG	-4.5
Known	ath-MIR831-p5_2ss1CT18GA	UCCAAAACACUUGUUUGAU	1.7	UCCAAAACACUUGUUUGAUCAUCUGAGAGUACUCCGGGUUAUUGACUUCAGCCACACUGCCAUCACUACAUUGCCAAAAUGUGUUGGGAACUUGAAACUUCUUAAGGUUUUGAAUUUGUCUUACACACAGAUCAGGGAGGUGCCG	-27.9
Known	mes-MIR169o-p3_2ss14AT18AC	UAAGGUUUUGAAUUUGUCU	1.2	UCCAAAACACUUGUUUGAUCAUCUGAGAGUACUCCGGGUUAUUGACUUCAGCCACACUGCCAUCACUACAUUGCCAAAAUGUGUUGGGAACUUGAAACUUCUUAAGGUUUUGAAUUUGUCUUACACACAGAUCAGGGAGGUGCCG	-27.9
Known	ath-MIR837-p5_2ss5AC14AG	UUGUCAAUAAAUAGAAAU	1.2	UAAGACCAUUGUCAAUAUAUAGAAAUAAAGGCUGAUUAGGCUUCUUUUUGAAAUAUGACUUGAUCAUUCCCCGGCCAUGGUCACAGUCUGUCAAUUUCACAUUCUGGCGGCACAAUCCAUUCAAAAUCUGUUCUUGGAGGGCUUUGAGAUCAUUCUUGGUGCAAUUUUGAUCCAUGUGAAUU	-35.6
Known	sly-MIR395a-p3_2ss7AT13TC	UACAAUUUUGAUCCAUGU	1.6	UAAGACCAUUGUCAAUAUAUAGAAAUAAAGGCUGAUUAGGCUUCUUUUUGAAAUAUGACUUGAUCAUUCCCCGGCCAUGGUCACAGUCUGUCAAUUUCACAUUCUGGCGGCACAAUCCAUUCAAAAUCUGUUCUUGGAGGGCUUUGAGAUCAUUCUUGGUGCAAUUUUGAUCCAUGUGAAUU	-35.6
Known	ath-MIR845b-p5_2ss2GA4GT	AACUUCGCUCUGAUACCA	1.8	CAAGAACUAAUUUCGCUCUGAUACCAUGUUGAAAUGGUGAGCACAAAAUAUAGAAAUUUAGAUCAAU	-12.4
Known	ath-MIR845b-p5_2ss2GA4GT	AACUUCGCUCUGAUACCA	1.8	AUUCAAAACUUCGCUCUAAUACCACUUAGUGCAGUUAUGUAU	-5.9
Known	ath-MIR845b-p5_2ss2GA4GT	AACUUCGCUCUGAUACCA	1.8	AACCUUCGCUCUGAUACCACUUGAUAUAGUCAUGGAUGGAGGAUCCAAUGA	-9.5
Known	aly-MIR845b-p5_2ss11CA20GT	GUUUCCAUCAAAUCAAUUGUU	1.6	CUCUCUUGAAAAUUCCGCAUUCCGUUUCCAUCAAAUCAAAUGUUAAUUGCUGUACCUGCCUUUGAUUUACGGAAGCUUUGAGAAUA	-15.7
Known	ath-MIR852-p5_2ss5TA7TG	CUUCAUGGAUAUUGCAUG	-0.9	AUCUUCAUGGAUAUUGCAUGUUUCUCUAAUCAGAAAAUGAAAAAUCUGAUUUUGAGAGGAAUUUUCAUGGAUAU	-16.7
Known	gra-MIR7504e-p3_1ss9CA	GAAAAUGAAAAAUCUGAUUUU	1.7	AUCUUCAUGGAUAUUGCAUGUUUCUCUAAUCAGAAAAUGAAAAAUCUGAUUUUGAGAGGAAUUUUCAUGGAUAU	-16.7
Known	aly-MIR853-p5_3ss8TA10AT18TG	GAAAAGAACUUUGAAAAG	1.8	GAAAAGAACUUUGAAAAGAGAGUUAAACAG	-3
Known	osa-MIR2118e-p3_2ss12CT13TA	GAAAAGAGAGUUAAAGAG	3.7	GAAAAGAACUUUGAAAAGAGAGUUAAACAG	-3
Known	cme-MIR854-p5_2ss9GC10TG	AACUCAAACGAUUUGCAA	1.5	AGCUCAAACGAUUUGCAAGAACAGCCUUGCCUUCAUCUACACUGUCGAACGGCAAAUCAUGGAGACCGAGGGCGGCCAGAAGCUUUUUCUGCUUGUCAGGCAGAGCAUUUUUAGAUGCUGCAUCUCGCACGUCGAAUACAAAACUGCUUCUCUCAAAGGAGGAAAAGUUCCUGUUGAAGAGCUCUUUGGCCAAUGUGGUUUUACCACUACCUCCCAUGCC	-65.3
Known	osa-MIR2118e-p3_2ss8AC10GA	UUUCCCACUACCUCCCAUGCC	3.6	AGCUCAAACGAUUUGCAAGAACAGCCUUGCCUUCAUCUACACUGUCGAACGGCAAAUCAUGGAGACCGAGGGCGGCCAGAAGCUUUUUCUGCUUGUCAGGCAGAGCAUUUUUAGAUGCUGCAUCUCGCACGUCGAAUACAAAACUGCUUCUCUCAAAGGAGGAAAAGUUCCUGUUGAAGAGCUCUUUGGCCAAUGUGGUUUUACCACUACCUCCCAUGCC	-65.3
Known	osa-MIR2118e-p3_2ss8AC10GA	UUUCCCACUACCUCCCAUGCC	3.6	UACGGCUACCAAGGUCCUGGAGAAGUUUUUUCUGCUUCUUGUGAAAGUCAUUUUGGGCUACUGCUCGGACUUCAAAAAUAAAACUGCACCUUUCAAACAACGAGGAUUUCCUAUUGAACAACUCUUUGGCCAAGGUGGUUUUGCCACUACCUCCCAUGCCCAC	-39.4
Known	mdm-MIR858-p5_2ss10CT14AG	AUCAAAUACUUGAGCUCACU	-0.9	AUUAUGAAGAAACUCUUGUAAGCAAUCUUAUACAUCAAAUACUUGAGCUCACUUAUCCAGUCAAGUUCACCUAUCCACUCAGGUAGAUGUUGUAGUCUAUUGCAAUAAAUUCAAGACUUUAAGAAGUUUCAACUAUGCAACACAUUGUGGCAAUGUAGAGAUGGUUGU	-30
Known	sly-MIR169c-p3_2ss12CT16AT	AGAUGUUGUAGUCUAUUGCAA	-1.5	AUUAUGAAGAAACUCUUGUAAGCAAUCUUAUACAUCAAAUACUUGAGCUCACUUAUCCAGUCAAGUUCACCUAUCCACUCAGGUAGAUGUUGUAGUCUAUUGCAAUAAAUUCAAGACUUUAAGAAGUUUCAACUAUGCAACACAUUGUGGCAAUGUAGAGAUGGUUGU	-30
Known	ppe-MIR858-p5_2ss6GC19GT	UAUUACUAAGAACUGUUUUCU	0.2	UAUUACUAGGAACUGUUUUCUUUUGAAAACCAGGGUUCUUUCACAAAUUCCCCAGCAGAGUCGCCAAUUUCUGUUGCGACUCGGAUGGGCCA	-29.9
Known	osa-MIR5072-p3_2ss8CT9GA	UCCCCAGUAGAGUCGCCA	1.6	UAUUACUAGGAACUGUUUUCUUUUGAAAACCAGGGUUCUUUCACAAAUUCCCCAGCAGAGUCGCCAAUUUCUGUUGCGACUCGGAUGGGCCA	-29.9
Known	osa-MIR5072-p3_2ss8CT9GA	UCCCCAGUAGAGUCGCCA	1.6	UUUCGAUUUUCCCUAGUAGAGUCGCCA	-3.3
Known	aly-MIR869-p3_2ss12TA21AG	UGAUGGCUUUGAUUCUGAUGG	1.8	ACCUCAGAGUGAAGCUGGCCCUCGGUCUAGUGAGGGGGAAUCAGAGAUCGAGCAUCUAGAUAGUGAUGAGGAUCUUUUGAGCAGUGAUGGCUUUGAUUCUGAUGGCGCUGAUGUAAGCCAUGAGACUAAGAAGAAGAAUAAGUG	-42.6
Known	ppt-MIR894-p3_1ss10GA	UUUCACGUCAGGUUCACCA	-1.5	UUUCGUCAUAUUUGGGUCUGCCAUAGACACCGCAAAAUAAAUGGAAUGGAUGGUGGCGUAGACGAUGGAAGUUGAAGCGGCUUAUGAAAAGCAACGAAAGAAUGUUUGAAUGUUUUUGAAACAUUUUUGCAAUGGGAACACAAACUACAAGAUCCAAAGAUUCUGUACUUCACGUCAGGUUCACCAAAAUAUGUACGCUC	-46.9
Known	ppt-MIR894-p5_1ss9GA	UUCACGUCAGGUUCACCA	-1.5	AAAUGUCAAAUUUUUCAUGCAUUCACGUCAGGGUCACCAAAUGAAGACAGGGAAAAUAGCUACAAGCAUGCAGAAAACAAACUACAGCUAACCCUAGCUCCCAAUGGAGUGCAUUCUAACCUAGAAAAUCAGUCAAACAAACAGAAAUAAACAUAGAAUCUAAGCUAGUUAUGUCUCAUCUCCAUUGUCCUCCUAAAUCCUCCAUUAUUGUUCUCAGAUUUUGCAGAUUUUUGCACAAU	-38.1
Known	pab-MIR947-p3_2ss11TA19AT	AAUCUGUUACAGUUUCUUUGG	0	CUCUGGCAUCCAUUUUGAGAAUCUGUUACAGUUUCUUUGGUGGCAGUCAAAU	-12.8
Known	ppt-MIR1028b-p5_2ss6GC14CG	GGAGUCUGGUCCUGUUCU	-1.7	AAACAUCGAACUAAGCCUCGAGUAUAUGCUGGAUGUAUGAAGUCUGGUCCUGUUCUAGCACAGAAAGGAGUAAGGUAUCAUGAGCCAGAAUACUGGAAAUUUGGUGAAGUGGGA	-31.9
Known	ppt-miR1030a_R-2_1ss2CT	UUUGCAUCUGCACCUGCAC	-2.5	CGUUUUCUAGUCCUGUUACCUUUGCAUCUGCAUCUGCACGCUGAGUUGAAGCCCAAACUGGAAAUUUAUCUUUUCUAUUUGGAAGGGCUGCAUACAUCUCUUUAGUUCUUGUCCCAAGAAUUGCCAUUGCAGAAGCACUGGAAGUCA	-35.3
Known	ppt-MIR1060-p3_2ss6TA12TG	AGAAUAUUUUCGUGAUAA	-0.7	AUAGUGUGUAUUGCGUCUAUGUAGCGAUUGGGCAGAAACGCUCGACCGUGGCCCAAUUGGUUCAAAUUCUCUCGGAAGCGGAUGCGUUGGAGUAUUCCGUAAUCAAUGCAGCCACCGCUUCGGAUCCUGCUCCUCUGCAAUUUCUGGCCCCAUAUUCUGGGUGUGCCAUGGGAGAAUAUUUUCGUGAUAAUGGAAUGCACGCAUU	-69.1
Known	ppt-MIR1063g-p5_2ss13AG17CT	AAGAAGGUUUGAGAUUUU	1.6	UUGUUACAUUAUAGGAAAGGGAAGUCAAAAGAAGGUUUGAGAUUUUGGAGCAUCACCUUCAUUUAUGGAAUGAAAACAAUAAAAUGUUGUCAUCCCAAGCAAUUUUUUUGUUGGCAUACAUUCUUACAACUCUAUCCACUGGUUCCAUGAACUUGUUGAAAAAUUCUGAAAUGGUU	-32.9
Known	ppt-MIR1070-p3_2ss7CT19CG	AACUUGUUGAAAAAUUCUGAA	0.6	UUGUUACAUUAUAGGAAAGGGAAGUCAAAAGAAGGUUUGAGAUUUUGGAGCAUCACCUUCAUUUAUGGAAUGAAAACAAUAAAAUGUUGUCAUCCCAAGCAAUUUUUUUGUUGGCAUACAUUCUUACAACUCUAUCCACUGGUUCCAUGAACUUGUUGAAAAAUUCUGAAAUGGUU	-32.9
Known	ppt-MIR1076-p3_2ss1GT3CG	UUGAAUUCUGAGUUCCAAAA	-0.5	CCUGAAUUCAUUUGGCACUACAUUAAUAGAGAAUAUAAAAAUUGUAGAUGUUGUAGAUCCAACUAAUUAGAUCAAAGCAAAAAACAUUUAUACGAUCUAUAUAUAUAUUUAAUCACAACAUAGAGGACACACAAAAAUCAUGCUUACCAAAUGUUGAAUUCUGAGUUCCAAAA	-23.3
Known	smo-MIR1082a-p5_2ss15CT16GT	UGAUUGAGAGCUCUUUCU	-1.5	GAAACUUAAAGGAAUUGACGGAAGGGCACCACCAGGAGUGGAGCCUGCGGCUUAAUUUGACUCAACACGGGGAAACUUACCAGGUCCAGACAUAGUAAGGAUUGACAGAUUGAGAGCUCUUUCUUGAUUCUAUGGGUGGUGGUGCAUGGCCGUUCUUAGUUGGUGGAGCGAUUUGUCUGGUUAAUUCCGUUAACGAACGAGACCUCAGCCUGCUAACUAGCUACGCGGAGGUU	-71.6
Known	ghr-MIR7499-p3_2ss8GC15CG	UUAAUUCCGUUAACGAAC	-0.1	GAAACUUAAAGGAAUUGACGGAAGGGCACCACCAGGAGUGGAGCCUGCGGCUUAAUUUGACUCAACACGGGGAAACUUACCAGGUCCAGACAUAGUAAGGAUUGACAGAUUGAGAGCUCUUUCUUGAUUCUAUGGGUGGUGGUGCAUGGCCGUUCUUAGUUGGUGGAGCGAUUUGUCUGGUUAAUUCCGUUAACGAACGAGACCUCAGCCUGCUAACUAGCUACGCGGAGGUU	-71.6
Known	smo-MIR1103-p5_1ss8CA_2	UACUGGGAUGGGUGACCUC	-3.8	UACUAUUGGGAUGGGUGACCUCCCGGUAUUC	-13.6
Known	smo-MIR1103-p3_1ss3CA_1	GGAUGGGUGACCUCCCGGGA	-7.9	UACUAUUGGGAUGGGUGACCUCCCGGUAUUC	-13.6
Known	smo-MIR1103-p5_2ss1AG12CA	GUAGUACUGGGAUGGGUGACCU	-4.3	UUAGUGCACCGGAUCCCAUCAGAACUCCGCAGUUAAGCGCGCUUGGGCCGGAGUAGUACUGGGAUGGGUGACCUCCCGGGAAGUCCCGGUGUUGCACCCUUGGGUGCGAUCAUACCAGCGUUAGUGCACCGGAUCCCAUCAGAACUCCGCAGUUAAGCGCGCUUGGGCCGGAGUAGUACUGGGAUGGGUGACCUCCCGGGAAGUCCCG	-94.6
Known	smo-MIR1103-p3_1ss11CA	UAGUACUGGGAUGGGUGACCU	-4.3	UUAGUGCACCGGAUCCCAUCAGAACUCCGCAGUUAAGCGCGCUUGGGCCGGAGUAGUACUGGGAUGGGUGACCUCCCGGGAAGUCCCGGUGUUGCACCCUUGGGUGCGAUCAUACCAGCGUUAGUGCACCGGAUCCCAUCAGAACUCCGCAGUUAAGCGCGCUUGGGCCGGAGUAGUACUGGGAUGGGUGACCUCCCGGGAAGUCCCG	-94.6
Known	smo-MIR1103-p5_2ss3AG14CA	GAGUAGUACUGGGAUGGGU	1	UGCUUGAGUCAGAGUAGUACUGGGAUGGGUGACUUCCCAGAAG	-15.6
Known	smo-MIR1103-p3_1ss11CA	UAGUACUGGGAUGGGUGACCU	-4.3	UGCUUGAGUCAGAGUAGUACUGGGAUGGGUGACUUCCCAGAAG	-15.6
Known	smo-MIR1103-p5_1ss11CA_2	UAGUACUGGGAUGGGUGACCU	-4.3	GAGUAGUACUAGGAUGGGUGACCUCCUGGGAAGUCCC	-13.9
Known	smo-MIR1103-p3_1ss3CA_2	GGAUGGGUGACCUCCCGGGAA	-7.9	GAGUAGUACUAGGAUGGGUGACCUCCUGGGAAGUCCC	-13.9
Known	smo-MIR1103-p5_1ss11CA_2	UAGUACUGGGAUGGGUGACCU	-4.3	CGAAGUAGUACUGGGAUGGGUGACCGAUCGUGAAGUCUUGAUGUUGCACCCCUAUGGGCAUCACCUAGAUGCAAUGAUUGCUAAUUGGACCAUUCAUUCUCCUGAGAUAUGGGUUCAUUUGAACCACUACUCAUGAAAUAUAGGUCAUUGAGUUUGACUCCAAAACUACAAAAUUGAACCCUGAUAAAAUAUCAUAACUUGACACACUAGAAAAAAAUGCCUCCUC	-49.2
Known	smo-MIR1103-p5_1ss8CA_1	UACUGGGAUGGGUGACCU	-4.3	ACAUAACCUGGAAUAAUACUAGGAUGGGUGACCUUGCCAAGUAAUCAAGGUUACUG	-16.9
Known	smo-MIR1103-p5_1ss11CA_1	UAGUACUGGGAUGGGUGA	-0.7	UAGUAUUGGGAUGGGUGAACUCCUGGGAGGUGUUGCUUACCAAGUUCAAGUCCAGGCAGUGUUUAUUGAUGCAAUGCAAUAAUUCAUUUCACUUGUUUCAAUCCC	-29.6
Known	smo-MIR1103-p5_2ss3AG14CA	GAGUAGUACUGGGAUGGGU	1	UGGUAAGUGUGUUUGAGUUGGAGUAGUACUGAGAUGGGUGAUCUUCCAAGAAGUCCCAAUGUUUCACCCUAUGAGUUAGGUGCAAUGAGUGUUAACUUCUACUUGGACCAUUUAGGU	-31
Known	smo-MIR1103-p3_1ss8CA	UACUGGGAUGGGUGACCU	-4.3	UAUGUCGGCUAUCCUAAGUGCUCUCAAAAUCAAGUAAAACUUAGAUUGGUGAUCCUAUUGCCUAAGUUUAGUUUGGCCCUUGUCGGAUGGGUCCUCAGCAUAGCAGCAGUAGCUUCAGCAUACAACAGAUUCAGACUAUUACUGGGAUGGUUGACCUAC	-43.6
Known	smo-MIR1103-p3_2ss8GA11CA	UAGUACUAGGAUGGGUGACCU	-4.3	UAAUUGUGAGGGAAAUUCCAUAGCUAAGUACACUUAAGGUGUAGUAGUACUAGCAUGGGUGACCUCAUAAGAA	-26.2
Known	tae-MIR1134-p5_2ss7AG21CG	AGGAGGGGGAGGAGGAGGAGG	0	GAGGAGGAGGAGGAGGAGGAGGAGCACCAUAUGAUGUGUCGAGGCCAAUGUACAAACAGCCCUACGGCGUGUCUCCAUAUGCCCAGGCACCUAAUUCUUAUUAUCCCACUGUUGGUCAAACUUCUGGCCCUCCCAUCAGCAGGCCGCCUCCUCCAGUCCCUGUUUCUUCUUCUUCUUCUUCAUC	-65.3
Known	gma-MIR169g-p3_2ss3TG4CG	CUGGUUCUUCUUCUUCUUC	1.8	GAGGAGGAGGAGGAGGAGGAGGAGCACCAUAUGAUGUGUCGAGGCCAAUGUACAAACAGCCCUACGGCGUGUCUCCAUAUGCCCAGGCACCUAAUUCUUAUUAUCCCACUGUUGGUCAAACUUCUGGCCCUCCCAUCAGCAGGCCGCCUCCUCCAGUCCCUGUUUCUUCUUCUUCUUCUUCAUC	-65.3
Known	tae-MIR1134-p5_2ss4TC9CG	UAGCACAAGAAAUAAGGAGG	3.8	UGCCGUCUGAUAAACAUUGUAAAUUUCUGGUUAGCACAAGAAAUAAGGAGGUUGCUCUAAAUUCAAGAGCUCAUAUUUAUGAGAUGAAAAAUUUGUCAGAUGAAGAGA	-23.3
Known	osa-MIR821c-p3_2ss3CA5TA	AAAAAUUUGUCAGAUGAAGA	0.9	UGCCGUCUGAUAAACAUUGUAAAUUUCUGGUUAGCACAAGAAAUAAGGAGGUUGCUCUAAAUUCAAGAGCUCAUAUUUAUGAGAUGAAAAAUUUGUCAGAUGAAGAGA	-23.3
Known	pta-miR1314_R-4_1ss18GT	UCGGCCUUGAAUGUUAGU	1.5	CAAACAUCAAAGUAACUUGGUACAAACAUACAACCCUUAACUCUCCAAAAUCUAGGGGUCAACUCUGAAAAAUCUUCAAAAGAACUAUUGUAAUGAUACCACUCGGCCUUGAAUGUAAGUU	-19.3
Known	pta-miR1314_R-4_1ss18GT	UCGGCCUUGAAUGUUAGU	1.5	UUACCCACUAUUUUUCCCCUCCUGCAAAGUCUCUGCCUUGAAUGUUAGUUGGGAAC	-8.5
Known	pta-miR1314_R-2_1ss19AT	UCGGCCUUGAAUGUUAGGUG	-3.7	UACAGGGGUUACUUCGGCCUUGGAUGUUAGGUGUGAUCUUAGGGGGAGUACCCCUCCC	-19.5
Known	osa-MIR1440a-p5_2ss7AC17AC	AUUUCCCUUCCCAAAUCCC	3	UGCUCUGGAAACCAAAGACGGUAGGGUGAUUGUUGAUUUGCAAUUUCCCUUCCCAAAUCUCUUUUGUGGUCAUGCAUUCUUAUUCAAUCUCUCUCAUUCACCAACUUUUCUCUACAAAUUUUUAUGGGGGACAUCUCUAGCCUCUAAUAUAAGGCUAGACUUUUCCAUAAAUGAAUAUUUUCCCUGAACCACCCAU	-43.9
Known	ptc-MIR472a-p3_2ss10CA11TA	UUUUCCCUAAACCACCCAU	3	UGCUCUGGAAACCAAAGACGGUAGGGUGAUUGUUGAUUUGCAAUUUCCCUUCCCAAAUCUCUUUUGUGGUCAUGCAUUCUUAUUCAAUCUCUCUCAUUCACCAACUUUUCUCUACAAAUUUUUAUGGGGGACAUCUCUAGCCUCUAAUAUAAGGCUAGACUUUUCCAUAAAUGAAUAUUUUCCCUGAACCACCCAU	-43.9
Known	osa-MIR1440a-p5_2ss7AC17AC	AUUUCCCUUCCCAAAUCCC	3	AUUUCCCUUCCCAAAUCACAGAAGGCGG	-4
Known	osa-MIR1440b-p5_2ss3TG13TG	GGGAUUUGGGAAGGGAAAUU	0.8	GGGAUUUGGGAAGGAAAAUUGCAAAUUAACAAUCAUCCUACCGACUU	-9.5
Known	osa-MIR1440a-p3_2ss7AC17AC	AUUUCCCUUCCCAAAUCCC	3	GUCGGUAGGAUGAUUGUUAAUUUGCAAUUUUCCUUCCCAAAUCCC	-12.4
Known	osa-MIR1440a-p3_2ss7AC17AC	AUUUCCCUUCCCAAAUCCC	3	AGUGAGACAACAAAAGAAAGAACUCUGUUUAGUGAGGCAAUAAAAGAAAACGUUAACCUUACCUCUUCUUGUUUCUGCACAUUAAUUAUCUGCUGGGUAAACCAAAGCCUGUAGGGUGACUGUUGACUUGCGAUUUCCCUUCCCAAAUCUCUUA	-26.4
Known	osa-MIR1442-p5_1ss16AC	CAUCCUAGUAAAAUGCAUC	0.7	UCUGAGGUGUAUCUGCUCUUCUGAGUGUCUUCUUCCAUUCCUGAUGCUUUUUUGGGGUGUAUCUACCUUUCUUUACAUUCUAGUAAAAUGCAUCAAAAUGUAUAUCAGACAUCUUCAGGCUUACAAUGGCAUUAAAUGGAAUAAAUUCUAAUGCCUCUUUUGAAAAUAUAUGACAGCUCUGCCAAACACCAC	-44.2
Known	bdi-MIR7777-p3_2ss2CG8AC	AGCUCUGCCAAACACCAU	1.3	UCUGAGGUGUAUCUGCUCUUCUGAGUGUCUUCUUCCAUUCCUGAUGCUUUUUUGGGGUGUAUCUACCUUUCUUUACAUUCUAGUAAAAUGCAUCAAAAUGUAUAUCAGACAUCUUCAGGCUUACAAUGGCAUUAAAUGGAAUAAAUUCUAAUGCCUCUUUUGAAAAUAUAUGACAGCUCUGCCAAACACCAC	-44.2
Known	mtr-MIR1510b-p5_2ss16TC18TA	UCAGGUAAAACAACUCUAGCU	0.6	UCAGGUAAAACAACUCUAGCUGACGCAGUCUAUAUAUCUCUGAAAGAGAAAUUCUAUGGUUGGAAACAUUCCAAAGCUACGCUCAUCCAAAACCUAGACUUAGAUCCCAAAAUAGAGGAGCUGCAAUCCCAGAUUUUGCAGGAUUUGACU	-30.5
Known	ppe-MIR8128-p3_3ss2AT14AT18CT	AUUUUGCAGGAUUUGACU	1.6	UCAGGUAAAACAACUCUAGCUGACGCAGUCUAUAUAUCUCUGAAAGAGAAAUUCUAUGGUUGGAAACAUUCCAAAGCUACGCUCAUCCAAAACCUAGACUUAGAUCCCAAAAUAGAGGAGCUGCAAUCCCAGAUUUUGCAGGAUUUGACU	-30.5
Known	mtr-MIR1510a-p3_2ss9AG10TA	UCUUACCCGAUCCUCCCA	1.5	AGACAUGGGAGGAAUGGCAAGACUUUGCUCAUUAAAUAAUGAUAAUGAGCGUGAAGUGUAGUCUUACCUGAUCCUCCCAUGCCC	-35.4
Known	pab-MIR1863-p3_2ss1AT17TA	UGCUCUGAUACCAUGUAAGA	0.7	CUCUAUAAGAGCUGAUUUAUGAGCUCUGAUACCAUGUAAGA	-8.1
Known	pab-MIR1863-p5_2ss1AT17TA	UGCUCUGAUACCAUGUAAGA	0.7	AACUAUCUCCCCCUAUGCUCUGAUACCAUAUAAGAAACAAGAAAUUAUGGAGAUGAGA	-7.9
Known	osa-MIR1869-p5_2ss2AG16TG	UGGGCAUGGGAGGUAGUGGGA	-0.2	UGGGCAUGGGAGGUAGUGGUAAAACCACAUUGGCCAAAGAGCUCUUCAACAGGAACUUUUCCU	-14.1
Known	ppe-MIR156b-p3_2ss1CA16AC	ACAUUGGCCAAAGAGCUCUUC	-0.9	UGGGCAUGGGAGGUAGUGGUAAAACCACAUUGGCCAAAGAGCUCUUCAACAGGAACUUUUCCU	-14.1
Known	ppt-MIR2083-p5_2ss2TA11CA	CACGAUGAAGAAUGUAGC	1.7	GACUCUCGGCAACGGAUAUCUCGGCUCUCGCCACGAUGAAGAAUGUAGCGAAAUGCGAUACUUAGUGUGAAUUGCAGAAUCCCGUGAAUCAUCGAGUCUUUGAACGCAAGUUGCGCCCGAGGCCUCGGCCGAGGGCACGUCUGCUUGGGCGUCGCACUCCAAAGUCGCCCUCCAGGACGGAGGAGCGGAGAUGGUCGUCCGUGCCCG	-76.5
Known	osa-MIR817-p3_3ss8AG15AC17GC	GAUGGUCGUCCGUGCCCG	1.1	GACUCUCGGCAACGGAUAUCUCGGCUCUCGCCACGAUGAAGAAUGUAGCGAAAUGCGAUACUUAGUGUGAAUUGCAGAAUCCCGUGAAUCAUCGAGUCUUUGAACGCAAGUUGCGCCCGAGGCCUCGGCCGAGGGCACGUCUGCUUGGGCGUCGCACUCCAAAGUCGCCCUCCAGGACGGAGGAGCGGAGAUGGUCGUCCGUGCCCG	-76.5
Known	ptc-MIR2111b-p3_2ss1GT18CT	UGUCAGGAUUGGGUAAUUUGC	1.1	UGAGCCCAGUAUUGUUAUUUAUUGUCACUACCUCCCCGUGUCAGGAUUGGGUAAUUUGCGC	-9.6
Known	pgi-MIR2118-p3_2ss1TA15TC	AUUGGAAAGAAAAGCUUU	0.5	AUAUUCUGAACAUUUCAGAUUAUUUAGUUUAAGGCUAGAGAAAUCUGAAUUGGAAAGAAAAGAUUU	-18.3
Known	mtr-MIR2592bm-p5_2ss9AG10TG	UGAACCUUGGUUGUUGGCACU	-1	UGAACCUGGGUUGUUGGCACUAUAGGAAAGAAGCCCCACCAUUUCACCGAAGGGUCUCCCUUAUAUGAAAUUAUAUUAUACGAUACUAAUUCAUCCUUAAUAAAAAUCCCUCACUUAUAAAUCUACAUUCUGCUGUUCAUACUCUGGGAGCCGAGAAGUGUGCCUUCUCUUUCUUUCAAGAACGCUAGUGAACG	-36.8
Known	mtr-MIR2602b-p5_2ss3AT11AT	CCUCGUCAUCUAAUUAGU	2.3	GCUCUGAAUGUCAAAGUGAAGAAAUUCAACCAAGCGCGGGUAAACGGCGGGAGUAACUAUGACUCUCUUAAGGUAGCCAAAUGCCUCGUCAUCUAAUUAGUGACGCGCAUGAAUGGAUUAACGAGAUUCCCACUGUCCCUAUCUACUAUCUAGCGAAACCACAGCCAAGGGAACGGGCUUGGCGGAAUCAGCGGGGAAAGAAGACCCUGUUGAGCUUGACUCUAGUCCGACUUUGUGA	-65
Known	tcc-MIR390a-p3_2ss7GC14AG	AGAAGACCCUGUUGAGCU	1.4	GCUCUGAAUGUCAAAGUGAAGAAAUUCAACCAAGCGCGGGUAAACGGCGGGAGUAACUAUGACUCUCUUAAGGUAGCCAAAUGCCUCGUCAUCUAAUUAGUGACGCGCAUGAAUGGAUUAACGAGAUUCCCACUGUCCCUAUCUACUAUCUAGCGAAACCACAGCCAAGGGAACGGGCUUGGCGGAAUCAGCGGGGAAAGAAGACCCUGUUGAGCUUGACUCUAGUCCGACUUUGUGA	-65
Known	mtr-MIR2602b-p5_2ss3GA6GT	AAAAAUAGGACAAAUAUU	1.7	CCAGUUCAACAGUCAAAGGUUAAUUUCGACCAAUAAAAAUAGGACAAGUAUUUACCAUAUUUUGGUAUGGAUGAGGUGUAAAAUUGC	-12.9
Known	gra-MIR8665-p3_3ss6AG8AG20TC	UGAAUGAGGUGUAAAAUUGC	1.8	CCAGUUCAACAGUCAAAGGUUAAUUUCGACCAAUAAAAAUAGGACAAGUAUUUACCAUAUUUUGGUAUGGAUGAGGUGUAAAAUUGC	-12.9
Known	mtr-MIR2602b-p5_2ss3GA6GT	AAAAAUAGGACAAAUAUU	1.7	UAAAAAUAGGACAAAUAUUUGCCACU	-2.3
Known	sbi-MIR437p-p3_2ss13AT17TC	UAGGACAAAUAUUUACCA	0.3	UAAAAAUAGGACAAAUAUUUGCCACU	-2.3
Known	mtr-MIR2602b-p5_2ss3GA6GT	AAAAAUAGGACAAAUAUU	1.7	UAAAAAUCGGACAAAUAUUUACCUUUUUAUUGUGAAUGAGGAGUAAAAUUUCUAUUGACUGUUUGAUCAUUGAAAUGGAUGAUAUUUAUGUAGAGUGUGUAAAAACAAGUUAAGAUUUGG	-14.8
Known	gra-MIR7484h-p3_2ss2AT14AT	UUGAAAUGGAUGAUAUUUUU	-0.3	UAAAAAUCGGACAAAUAUUUACCUUUUUAUUGUGAAUGAGGAGUAAAAUUUCUAUUGACUGUUUGAUCAUUGAAAUGGAUGAUAUUUAUGUAGAGUGUGUAAAAACAAGUUAAGAUUUGG	-14.8
Known	mtr-MIR2602b-p5_2ss3GA6GT	AAAAAUAGGACAAAUAUU	1.7	GCCAAUAAAAAUAGGAUAAAUAUUUACCACUUUUUAUUAUGAAUGAGGUGUAAAAUUGC	-4.3
Known	gra-MIR8665-p3_3ss6AG8AG20TC	UGAAUGAGGUGUAAAAUUGC	1.8	GCCAAUAAAAAUAGGAUAAAUAUUUACCACUUUUUAUUAUGAAUGAGGUGUAAAAUUGC	-4.3
Known	mtr-MIR2602b-p5_2ss3GA6GT	AAAAAUAGGACAAAUAUU	1.7	UAAAAAUAGGACAAGUAUUUAACACUUUUUAUUAUGAUUGAGGUGUAAAAUUUCUUAUUAACUGUUUGAC	-10.9
Known	mtr-MIR2602b-p5_2ss3GA6GT	AAAAAUAGGACAAAUAUU	1.7	AUAAAAAUAGGACAAAUAUUUAUCACUUUUUAUUGUGAAUGAGGUGUAAAAUUACUAUUGAUUGUUUGACCAUUGAAAUGGAUGAUAUUUAAGUAGAGUGUAUCGUACAUGUAGGUUCUGAUUUCAAAACACAAAGAUAACGUCUUCUAGAGAGAUGAAGUCCGUAGUUCAGACAUGGAGAUAAAGUCCCCCACAAAAACGAAGUCUCA	-33.4
Known	mtr-MIR2602b-p5_2ss3GA6GT	AAAAAUAGGACAAAUAUU	1.7	AUAAAAAUAGGACAAAUAUUUACUAAUUUUUAGUAUCGAUGAAGUGUAAAAUUACUAUUGACUGUUUGACCAUU	-10.7
Known	mtr-MIR2602b-p5_2ss3GA6GT	AAAAAUAGGACAAAUAUU	1.7	UAAAAAUAGGUCAAAUAUUUACCACAUUUUAAUGUGGAUGAAGUAUAACAUUGUUGUUAAGUGUUUGACCAUU	-21.4
Known	mtr-MIR2606a-p3_2ss18AC21AT	AAAAUUAUGGAUCUGAGCAAU	1.5	AGAGUUGCAAUGAAGAUUUUAUAAAGUUCAAGCUCAACAGUUCGAAUCGUCUUUCGUUUGUGAGGGGCAUGCCGAUCAAAAUUAUGGAUCUGAGCAAUAUU	-17.8
Known	mtr-MIR2609a-p5_2ss6TG18TC	UUUCUGGACAUCGCUUGCUUC	0.9	UAUUUCUGGACAUCGCUUGCUUUUUCAUCGGAGAAGAUAAAACAAAUCCUAUCGUUUUCUGGGAAUCUUUGUACAAGAUGGUACACACUGCUAUAGCUAAUCUUUCCAUGAAGUUACUGAUAAAGAUUGAUGACAAAGGUGUAUU	-26.1
Known	rco-MIR168-p3_2ss10GA12CA	AAGUUAUUGAUAAAGAUU	2.4	UAUUUCUGGACAUCGCUUGCUUUUUCAUCGGAGAAGAUAAAACAAAUCCUAUCGUUUUCUGGGAAUCUUUGUACAAGAUGGUACACACUGCUAUAGCUAAUCUUUCCAUGAAGUUACUGAUAAAGAUUGAUGACAAAGGUGUAUU	-26.1
Known	mtr-MIR2620-p3_2ss3TG4TC	UUGCAGUGAUGAAGACCU	-0.4	AAAAUUAUCUGCAAUUUUUUUUUCCCCCCAAAGAUCUCGAACUUUGCUUUGUCGAUGGGUGUAAAUCCGUCUGUUUGCAGUGAUGAAGACCU	-19.5
Known	mtr-MIR2629h-p5_2ss11CT12AT	UUUUGUAGUGUUGAAGAU	1.5	AUGAAACCUUUAUUUUGUAGUGUUGAAGACAUGCAGGGAAACAUUCGUCUUGCCCAUUCCCCCCAUUCCAACCACCACAAUAAUUGGGUUUACA	-19.4
Known	stu-miR482b-3p_L-1_2ss3AG6GC	UGCCCAUUCCCCCCAUUCCAA	3.7	AUGAAACCUUUAUUUUGUAGUGUUGAAGACAUGCAGGGAAACAUUCGUCUUGCCCAUUCCCCCCAUUCCAACCACCACAAUAAUUGGGUUUACA	-19.4
Known	stu-miR482b-3p_L-1_2ss3AG6GC	UGCCCAUUCCCCCCAUUCCAA	3.7	UUGCCUAUUCCCCCCAUUCCAACCACUGCAAUAAUUGGAAUAGCGGGGUUU	-11.7
Known	mtr-MIR2630y-p5_2ss9TA13AT	AAAUUGAUACAUUUUGGAU	0.8	AAAAUUGAUACAUUUUGGAGAAAUCAAGGGAGGGCAUAUAGCUUCUUUGAGGCAACAUGACAAUUUGAACUGAAGCAGAGCGGAUUGGCAUUUAUGACUGUAUCUGCUGCUUUGCAAAUUAAGAACUGUGAUUCUCGUCAGUCUAAAAGAA	-33.4
Known	mtr-MIR2655i-p5_2ss11TC12CA	AUUAGUUUGGCAAUUUCUG	1.5	AUUAGUUUGGCAAUUUCUAUGGGGAAUGAUAUUAGAAAGUUUGCCUAGCUCAGUGGGUUAUGAAUCAUUAGUGAGUGGUCUGCAUAGUUGGGAAACACUUUUAAAUAAGUGUCUCUCCUGGAUUUCAAGAGCAGAAUAGCAUAAGAAUGCAUGACCGCCUUCUGUGAUUUGGGAAGGGAAAUCUCAAUUCAACA	-48.1
Known	osa-MIR1440b-p3_2ss3TG13TG_1	GGGAUUUGGGAAGGGAAAU	2.1	AUUAGUUUGGCAAUUUCUAUGGGGAAUGAUAUUAGAAAGUUUGCCUAGCUCAGUGGGUUAUGAAUCAUUAGUGAGUGGUCUGCAUAGUUGGGAAACACUUUUAAAUAAGUGUCUCUCCUGGAUUUCAAGAGCAGAAUAGCAUAAGAAUGCAUGACCGCCUUCUGUGAUUUGGGAAGGGAAAUCUCAAUUCAACA	-48.1
Known	mtr-MIR2670a-p5_2ss3TC4TC	UUCCACUCCUGAAACUUU	1.5	UUCCACUCCUGAAGCUUUUUUGAGCUGUAUCUACGCUUCUUUUUGUGGUGAGAAAAUGCUUCAGCAUAUACUCCUUUUGCAUAUCGAACAUCAGUAGGAUCAACAUGAUAGAAAACGGGAA	-23.4
Known	mtr-MIR2678-p3_2ss7CA12AT	UCGAACAUCAGUAGGAUCAAC	0.8	UUCCACUCCUGAAGCUUUUUUGAGCUGUAUCUACGCUUCUUUUUGUGGUGAGAAAAUGCUUCAGCAUAUACUCCUUUUGCAUAUCGAACAUCAGUAGGAUCAACAUGAUAGAAAACGGGAA	-23.4
Known	mtr-MIR2671i-p5_2ss8TA14TG	AAACUUUAAAUAGGUAAG	-0.6	CGAAGUUUCCCUCAGGAUAGCUGGCGCUCUCGCAGACCCGACGCACCCCCGCCACGCAGUUUUAUCCGGUAAAGCGAAUGAUUAGAGGUCUUGGGGCCGAAACGAUCUCAACCUAUUCUCAAACUUUAAAUGGGUAAGAAGCCCGGCUCGCUGGCUUGGAGCCGGGCGUGGAAUGCGAGCCGCCUAGUGGGCCACUUUUGGUAAGCAGAACUGGCGCUGCGGGAUGAACCGAACGCCGGGUUAAGGCGCCCGAUGCCGACGCUCAUCAGACCCCAGAAAAGGUGUUGGUCGAUAUAGACAGCAGGACGGUGGCCAUG	-109.4
Known	osa-MIR1437a-p3_2ss3GC11CT	AGCAGGACGGUGGCCAGG	-0.6	CGAAGUUUCCCUCAGGAUAGCUGGCGCUCUCGCAGACCCGACGCACCCCCGCCACGCAGUUUUAUCCGGUAAAGCGAAUGAUUAGAGGUCUUGGGGCCGAAACGAUCUCAACCUAUUCUCAAACUUUAAAUGGGUAAGAAGCCCGGCUCGCUGGCUUGGAGCCGGGCGUGGAAUGCGAGCCGCCUAGUGGGCCACUUUUGGUAAGCAGAACUGGCGCUGCGGGAUGAACCGAACGCCGGGUUAAGGCGCCCGAUGCCGACGCUCAUCAGACCCCAGAAAAGGUGUUGGUCGAUAUAGACAGCAGGACGGUGGCCAUG	-109.4
Known	vvi-miR2950-5p_1ss20GA	UUCCAUCUCUUGCACACUGAA	1.6	CUCUGAAGAAGCAUGCAGAAAACUUGGAGAAUCUAAUAUUGAAUUCCAUCUUUUGCACACUGAACGGAAACUGAAGAAGCUAGAUACAGGCAACCUUGCAAGCACCCUCUCCAAUAAGUCUUCAUGAAAUUCACCCCAUGACAACUUAUCCGUGCUCAUAUAAUUCUCAUGCAGAAAUGGAAAAUUUGUCUUUCUCUUCUUUGCUGGGCUGUUUUCAUUU	-44.5
Known	aly-MIR3435-p5_2ss3TA14GA	AUAAUGCCAGACGACAUU	0.7	AUAAUGCCAGACGACAUCAAAUUGAGGCUCAAAAUAAGCUAUGAUGCUCUAGAUAAAGAAGAGAAGGAGAUGUUUCUGGAUAUAGCAUGUUUCUUCAUUGGACAGAGAAGCAGUUUGGCCAUUGCAGUAUGGGAUGGAUCAGAGUGGAAUGGUAUGCACGGUUGGCAAAGGCUUGUGAAUAAAUGUCUUGUUGAACUAGAGUGGAAUGAACUACGGGAGAAGAAUCUCAUAAGAAUGCAUGAUCAUUUGAGAGAUUUGGGAAGGGAGAUUGCAAAUCAACAGUCACCAUAUCGUCUUUGGUCUCCACAGCAGAUUAUCGAGAUUCAGCCUCAGCAGGAAGC	-83.1
Known	osa-MIR5159-p3_2ss2TC21TA	UCUUGUUGAACUAGAGUGGGA	-1.9	AUAAUGCCAGACGACAUCAAAUUGAGGCUCAAAAUAAGCUAUGAUGCUCUAGAUAAAGAAGAGAAGGAGAUGUUUCUGGAUAUAGCAUGUUUCUUCAUUGGACAGAGAAGCAGUUUGGCCAUUGCAGUAUGGGAUGGAUCAGAGUGGAAUGGUAUGCACGGUUGGCAAAGGCUUGUGAAUAAAUGUCUUGUUGAACUAGAGUGGAAUGAACUACGGGAGAAGAAUCUCAUAAGAAUGCAUGAUCAUUUGAGAGAUUUGGGAAGGGAGAUUGCAAAUCAACAGUCACCAUAUCGUCUUUGGUCUCCACAGCAGAUUAUCGAGAUUCAGCCUCAGCAGGAAGC	-83.1
Known	aly-MIR3436-p5_2ss9TA13TC	AAAAAUCAAUGUCGAUUU	-1.2	AAAAAUCAAUGUCGAUUUUUUCACCCGGCCUUAGCUCAUGUGCCAUAUUUUCCCAUUACUAUCCCUUGAAAUUUGGUGAACUUGACACUC	-13.5
Known	ath-MIR5647-p3_2ss10TC16TA	UUUGGUGAACUUGACACU	-1.3	AAAAAUCAAUGUCGAUUUUUUCACCCGGCCUUAGCUCAUGUGCCAUAUUUUCCCAUUACUAUCCCUUGAAAUUUGGUGAACUUGACACUC	-13.5
Known	aly-MIR3440-p5_2ss6GA17CT	AUUUUAGAUGGCUUGUUU	1.9	AUUUUAGAUGGCUUGUUCCUUCCUCUAUAUUUCUAAAAUUGAGAUCUUCUCUGAAGAGAUCUUUGACAAGCUGAUCUUGCAAAGAAGGCAAUUGACUUCUCAUAGAGGCUUCCCGCACAUCAAACAAAAAACUUGCCCGAGAGUAAUUCAUUUUCAUUCGGUUAAACAACUCCUUAGCGAGAGUUGUUUUUCCCACUCCACCCAUGCC	-43.9
Known	pab-MIR482d-p3_2ss14TA19AT	UUUUUCCCACUCCACCCAUGC	2.7	AUUUUAGAUGGCUUGUUCCUUCCUCUAUAUUUCUAAAAUUGAGAUCUUCUCUGAAGAGAUCUUUGACAAGCUGAUCUUGCAAAGAAGGCAAUUGACUUCUCAUAGAGGCUUCCCGCACAUCAAACAAAAAACUUGCCCGAGAGUAAUUCAUUUUCAUUCGGUUAAACAACUCCUUAGCGAGAGUUGUUUUUCCCACUCCACCCAUGCC	-43.9
Known	pab-MIR3703-p5_3ss4CA12GA19GA	UAUAACUUAAAAGGAUUGA	1.3	UCAAGGAGUCUCGUAAUAGUUUGGUCAUCGUCACAACCCGUGAUGUGGGUGUGCUUACAAGUGCAGGAAUCACCAAUCGGUAUAAUUUAAAAGGAUUGAAUAGAGACGAUGGGAGAGAACUCUUUUGUUGGCAUUCUUUUGGUCAUCCCUACCCAGCUAACGGAUACGAGAAUCUUGUUGAUGCC	-50.3
Known	mtr-MIR172d-p3_2ss14AT21TC	UAUGAGAAUCUUGUUGAUGCC	-0.4	UCAAGGAGUCUCGUAAUAGUUUGGUCAUCGUCACAACCCGUGAUGUGGGUGUGCUUACAAGUGCAGGAAUCACCAAUCGGUAUAAUUUAAAAGGAUUGAAUAGAGACGAUGGGAGAGAACUCUUUUGUUGGCAUUCUUUUGGUCAUCCCUACCCAGCUAACGGAUACGAGAAUCUUGUUGAUGCC	-50.3
Known	pab-MIR3705-p5_2ss2AG6AG	UGUUUGUUUGUUUGUUUG	3.9	UUUUUUUGUUUGUUUGUUUGAAACAAAUGAAACUG	-7.5
Known	pab-MIR3705-p5_2ss2AG6AG	UGUUUGUUUGUUUGUUUG	3.9	AUAUAUAGAUAUAUAUUUCAGUAUUCAGUUUGGUUGUUUGUUUGUUUGUUUGCUUCUGUGGGUGGCGGCGGCGCUGGGGGAAUCGAACCUGCGACCAGCAUGAAACCUAAGCACAGAGACAGAGUGAUAAUUAAAUUGAGUAGUAUAUAUCUGUAAAU	-53.3
Known	pab-MIR3706-p5_2ss14AG17GC	AUGGUUUCGGAGGGAUCGGUA	-2.8	CAAGUUGUGGUUGUCUAUGGUUUUGGAGGGAUCGGUAAAACGACACUCGCCGAUGCUGUUUAUGACCAAAUUGACCACCAAACUUAUAAGAAAUGCAGGAUU	-26.2
Known	ppt-MIR395-p3_3ss1CT17TA18AT	UUAUAAGAAAUGCAGGAUU	2.8	CAAGUUGUGGUUGUCUAUGGUUUUGGAGGGAUCGGUAAAACGACACUCGCCGAUGCUGUUUAUGACCAAAUUGACCACCAAACUUAUAAGAAAUGCAGGAUU	-26.2
Known	osa-MIR5071-p5_2ss10TA13TA	AAUCAAGCAACAAAUCGU	1.8	CAAAUCAAGCAACAAAUCGUGAAUUCUACAAUAUUUGGUUAGAUGAUAAUCAUAUCUAUUAGAUUCUUCCCAUAGUUGAAGCAGACAGAGAUUGGCAAGUUGAUAUAAACAGUCCCAUGCCGCAUCCCACUGGCCCUCUCCUUCUCCUGGAAUGAACCCUUCCCCUAUCCACAAAUUUAUCAGAUACUCA	-26.4
Known	ppe-MIR858-p3_2ss3CA10TC	UGAACCCUUCCCCUGUCCACA	2	CAAAUCAAGCAACAAAUCGUGAAUUCUACAAUAUUUGGUUAGAUGAUAAUCAUAUCUAUUAGAUUCUUCCCAUAGUUGAAGCAGACAGAGAUUGGCAAGUUGAUAUAAACAGUCCCAUGCCGCAUCCCACUGGCCCUCUCCUUCUCCUGGAAUGAACCCUUCCCCUAUCCACAAAUUUAUCAGAUACUCA	-26.4
Known	osa-MIR5071-p5_2ss10TA13TA	AAUCAAGCAACAAAUCGU	1.8	CCAAAUCAAGCAACAAAUCAUGAAUUCGGCAAUAUUUGAUUAAAACACAUUCCUCACCAGUCCAACCAUCCAUUUGAUUUUCCCCUAGUUGAAGCAGACACAGAUCGGCAAGUUGACCUAACCAAUCCCACGCCAUAUCCCGCUGCUCUUCCCCUGCUGGGAUGAAUCCCUCUCCUAUCCAC	-22.2
Known	pde-MIR946-p3_2ss2GA3CT	AAUCCUUCUCCUAUCCAC	5.4	CCAAAUCAAGCAACAAAUCAUGAAUUCGGCAAUAUUUGAUUAAAACACAUUCCUCACCAGUCCAACCAUCCAUUUGAUUUUCCCCUAGUUGAAGCAGACACAGAUCGGCAAGUUGACCUAACCAAUCCCACGCCAUAUCCCGCUGCUCUUCCCCUGCUGGGAUGAAUCCCUCUCCUAUCCAC	-22.2
Known	osa-miR5072_L-4_1ss13GA	UCCCCAGCAGAGUCGCCA	-0.5	AAACUGCCAAGGGCGAGAAUCAAACCCUCCCAAGCAGAGUCGCCA	-9.2
Known	osa-MIR5072-p5_2ss8CT9GA	UCCCCAGUAGAGUCGCCA	1.6	CUUUCAAAUCUCCCCAGUAGAGUCGCCAUCUGUUGGUUCUUCUCCCGAAUCGGCAGAGGGUUUGCAGUUCCAAUGCAUAGGUGGAUUUGGCCA	-29.4
Known	osa-MIR5082-p5_2ss5GT15GA	AAGAUGCGGGUUCGAUUC	0.5	ACGAUGCGGGUUCGAUUCCCGCUACCCGCUCAUUCAUAUUCCUUAUUCAAAAUAUUUUUUGAAUGUCAACUUCUUUCUCAUUCACAUGAAUUUUUUAUGUCCAUGUUACAUCUCUAUUCUUUCUCUUUCUUUCCCGAAUCUCGUCGUGGAUGGAGAAAAAAUCGGAUUUUUUUGAACGAUAAAGUAUUUCAAGGAAUAAUGAAAAUAAAGCGUCCAUCGUCUAAUGGAUAGGACAGAGGUCU	-54.6
Known	gra-miR7504c_L-1R-5_1ss2AG	GGAGAAAAAAUCGGAUUU	0.7	ACGAUGCGGGUUCGAUUCCCGCUACCCGCUCAUUCAUAUUCCUUAUUCAAAAUAUUUUUUGAAUGUCAACUUCUUUCUCAUUCACAUGAAUUUUUUAUGUCCAUGUUACAUCUCUAUUCUUUCUCUUUCUUUCCCGAAUCUCGUCGUGGAUGGAGAAAAAAUCGGAUUUUUUUGAACGAUAAAGUAUUUCAAGGAAUAAUGAAAAUAAAGCGUCCAUCGUCUAAUGGAUAGGACAGAGGUCU	-54.6
Known	bdi-MIR5176-p5_4ss15AG17AG18GC19AC	CAUAGAAUGCGAGGGGGCC	-0.4	CAUAGAAUGCGAGGGGGCCACCCACCCUCGGAACUCUAUCUCCCACCCGCCCCCAAGAAUCGGCAGUUGCGGCAGUUGCAUAUUAUUGUUCGAGAUAGCUUCGUCUAGAUAGAUAGCAAAAUAUCGUGUGCAGUCGGCUCGUUUCAUA	-34.4
Known	pta-MIR1313-p3_3ss12AG16AG18AT	UUAUUGUUCGAGAUAGCU	0.3	CAUAGAAUGCGAGGGGGCCACCCACCCUCGGAACUCUAUCUCCCACCCGCCCCCAAGAAUCGGCAGUUGCGGCAGUUGCAUAUUAUUGUUCGAGAUAGCUUCGUCUAGAUAGAUAGCAAAAUAUCGUGUGCAGUCGGCUCGUUUCAUA	-34.4
Known	osa-MIR5179-p5_2ss3CG9TA	CUGAAAAUAAAAGAAGGCUUG	0.8	CUGAAAAUAAAAGAAGGCUUGGCAUUCUCAUUCACCAUGUCUUACGAACAGCAUCUCUCUUAUAGGAAUCAAAGUACAAUCACUUUGGUCACCUGGCAUUUAAGUAUCGGGACUCUCAUCAACUUGUGCAUCUUUUGAAUCCUCCUACUCCUCACUCUGUUGUUUGAACACACCCA	-32.5
Known	osa-MIR5826-p3_2ss6CT14TA	CCUCCUACUCCUCACUCU	0	CUGAAAAUAAAAGAAGGCUUGGCAUUCUCAUUCACCAUGUCUUACGAACAGCAUCUCUCUUAUAGGAAUCAAAGUACAAUCACUUUGGUCACCUGGCAUUUAAGUAUCGGGACUCUCAUCAACUUGUGCAUCUUUUGAAUCCUCCUACUCCUCACUCUGUUGUUUGAACACACCCA	-32.5
Known	bdi-MIR5201-p3_2ss11GA15TG	CCGUCUUGUAACACGGAC	-3.5	GCUUCCUGGGGCCGUGGACUAAGUGCUCGCUGCGCCCUCUCUCCCCCCGGGGAGGGACGGGGCCCCCUGCUCCCGGCGCGACUGUCGACCGGGGCGGACUGUCCUCAGUGCGCCUCAACCGCGUCGCGUCGCCAGGGCGGGGAUCGGCCCACGCAAAAAAGGCGCCAGGGGUCUGCGGCGAUGUCGGCAACCCACCCGACCCGUCUUGUAACACGGACC	-111.8
Known	bdi-MIR5201-p3_2ss11GA15TG	CCGUCUUGUAACACGGAC	-3.5	UUGCUUGGUGUAUUUCUCGGUGGCAAGCCAGCAUUGGUUUGUGUCGUCGGAGAAGCGCAUGGGGAAUGUGGCAUCCUCGGAUGUGUUAUAGCCCUGUGCAGGAUACGACGAUGUAGACCAAGGAACGCAGUGUGCCCUCUGGGCGGGUCUUCGGACACCUUCACACUUAGGAUGCUGGCGUAAUGGCUUUAAGUGGCCCGUCUUGUAACACGGACCAAG	-86
Known	bdi-MIR5201-p3_2ss11GA15TG	CCGUCUUGUAACACGGAC	-3.5	GCUGGCGUAAUGGCUGUAAGCGGCCCGUCUUGUAACACGGACC	-11.1
Known	mtr-MIR5227-p5_2ss13AG15TA	GAAUAUGAAACCGUAUAGC	-1.6	AAGGUGAAAAGAACCCCUGGCGGGGAUUGAAAUAGAAUAUGAAACCGUAUAGCUCUCAAGCAGUGGGAGGAGGACACCUUCUUUAGGAGUGGAUCUCUGACCGCGUGCCUGUUGAAGAAUGAGCCGGCGACUUAUAGGUAGUGGCUGGGUUAAGGGGACCCACCGGAACCGUAGCGAGAGCGAGUCUUCAUAGGGCAAUU	-65.3
Known	gma-MIR4995-p3_2ss6CT14TG	AUAGGUAGUGGCUGGGUUAA	-0.1	AAGGUGAAAAGAACCCCUGGCGGGGAUUGAAAUAGAAUAUGAAACCGUAUAGCUCUCAAGCAGUGGGAGGAGGACACCUUCUUUAGGAGUGGAUCUCUGACCGCGUGCCUGUUGAAGAAUGAGCCGGCGACUUAUAGGUAGUGGCUGGGUUAAGGGGACCCACCGGAACCGUAGCGAGAGCGAGUCUUCAUAGGGCAAUU	-65.3
Known	mtr-MIR5227-p3_2ss3TA14TC	UCAUUUUUUAGUUCAUAUU	2.9	CUGGAAAUAUUAUCUUAUUAUUAUUUUUUAGUUCAUAUUUUACUUUUAUCACCUUAAU	-1.9
Known	mtr-MIR5230-p3_2ss2GA11CA	AAAUUGUAGAAAAAUGUGG	2	AGGGCUUCCCACGGGCCGUACUAACCAGGUUAAAAUAGUAAUUACCACCAGAAGUAGAGAUGUUGCUGAAGACAUAAGUGCCCAUAUGUAUGAGAUGCAACACCUCUCGGGGGAUGAGAGUUGGAAUUUGUUUUCCCUGUUUGCCUUCCCGGAUCGUGAGGGAAAUAGGCCCCCUGAGCGGCUGGAGAGCUUGGCUCAUCAAAUUGUAGAAGAAUGUGGGAGGUUGC	-71.4
Known	mtr-MIR5245-p5_2ss12CG18CA	ACAUCGUAGAAGACAGGA	0.5	UCAACAUCGUAGAAGACAGGAAUAAUUUUCUUGCCAGUUUUGAGCAUAAACGAUAAC	-8.2
Known	mtr-MIR5248-p5_2ss7AT18AT	CUUUUUUGUUGGCAUGCUUUC	0.9	AACUUUUUUGUUGGCAUGCUUUUUCACAAUCCUUUCCCCUAGAUGGAUUUGAGGAGCUUGUCAAAAAGUUCUUAGAUGCUUGCCAGAGAUUGCCCUGGUCUCUAAAGGUAUUUGGAGGACAGCU	-35.6
Known	gma-MIR5776-p3_2ss14TG15TA	AAGGUCUUUGGAGGACAGCU	-3.4	AACUUUUUUGUUGGCAUGCUUUUUCACAAUCCUUUCCCCUAGAUGGAUUUGAGGAGCUUGUCAAAAAGUUCUUAGAUGCUUGCCAGAGAUUGCCCUGGUCUCUAAAGGUAUUUGGAGGACAGCU	-35.6
Known	mtr-miR5248_L+1R-1_1ss7AT	CUUUUUUGUUGGCAUGCAUUC	-0.3	UUUGAAGCAUCAAAAGAAGAGUAGAUACAGCACAUACAAGCUUAAGGAGUGGAAAAUGGCACUCCAUAAAGUCCCAUUUUAUAAGGAAGAAAGCAUCAAUAAUAAUGAAGCAGCUUUUUUGUUGGCAUACAUUCUAACAACCCUCUCCACUAUUGGGAUUCUGUGAACUUGGUGAAAAAUUCUCAAAGUGCUUGGAAUGAGUUACCUUUGUUAAAGGUACUUAGAGGCCAUCAUUAUGGCUUCUCCAGCAAGGAUUUAGGGGGGGCCUAUUGCAAAAGAUCUCUAAAUAUUGUCCAAUGAUAUUGAAAAGAGAAAAGAGAUUGAGAGUGAGCUA	-79.2
Known	ppt-MIR1070-p3_1ss7CG	AACUUGGUGAAAAAUUCUCAA	0.4	UUUGAAGCAUCAAAAGAAGAGUAGAUACAGCACAUACAAGCUUAAGGAGUGGAAAAUGGCACUCCAUAAAGUCCCAUUUUAUAAGGAAGAAAGCAUCAAUAAUAAUGAAGCAGCUUUUUUGUUGGCAUACAUUCUAACAACCCUCUCCACUAUUGGGAUUCUGUGAACUUGGUGAAAAAUUCUCAAAGUGCUUGGAAUGAGUUACCUUUGUUAAAGGUACUUAGAGGCCAUCAUUAUGGCUUCUCCAGCAAGGAUUUAGGGGGGGCCUAUUGCAAAAGAUCUCUAAAUAUUGUCCAAUGAUAUUGAAAAGAGAAAAGAGAUUGAGAGUGAGCUA	-79.2
Known	mtr-miR5248_L+1R-1_1ss7AT	CUUUUUUGUUGGCAUGCAUUC	-0.3	GUUCAUGCCAAGAAGCUUUUUUGUUGGUAUGCAUUCUUACAACCUUCUCCAAAGUUAGGAUUUGAAGAACUUGUUGAAAAGU	-16.4
Known	pab-MIR3703-p3_2ss6TG11GT	UUGAAGAACUUGUUGAAAAGU	-1	GUUCAUGCCAAGAAGCUUUUUUGUUGGUAUGCAUUCUUACAACCUUCUCCAAAGUUAGGAUUUGAAGAACUUGUUGAAAAGU	-16.4
Known	bra-MIR5719-p5_2ss11GT18CT	CAUGGAAGUCUGAUUAUU	1	CAGGGAAGUCUGAUUAUUGUCACCACACGUGAGUUGCGUGUUCUGAAAGCGUGGGACAUCUCCACUAUAUAUAAAAUCAGGACACUCAAUGCUGCUCAUGCCCAGCAGCUUUUUUGUAGGCAUGCAUUCGGCCAACCCU	-42
Known	mtr-miR5248_L+1R-1_1ss7AT	CUUUUUUGUUGGCAUGCAUUC	-0.3	CAGGGAAGUCUGAUUAUUGUCACCACACGUGAGUUGCGUGUUCUGAAAGCGUGGGACAUCUCCACUAUAUAUAAAAUCAGGACACUCAAUGCUGCUCAUGCCCAGCAGCUUUUUUGUAGGCAUGCAUUCGGCCAACCCU	-42
Known	mtr-miR5248_L+1R-1_1ss7AT	CUUUUUUGUUGGCAUGCAUUC	-0.3	CUAAUGCCAAGGAACUCUUUUGUUGGCAUGCAUUCU	-8.7
Known	mtr-miR5248_L+1R-1_1ss7AT	CUUUUUUGUUGGCAUGCAUUC	-0.3	GACGUGGAUCAUGGAAGCCAACUGGAUGCGCUAUUGCCAACUAAGGAUUGCCUUGCAUCAGGCAGUCUUGUGAUUGUUACAACUCGCGAAUUACAUCUCCUUGCAAAAUGGGGCUCAACUAUAUACAGAAUGAAGCCAUUGAAUCCCCUCCGUGCCAAGGAACUUUUUUGUUGGCAUGCAUUUUUGCAACCAUAUCCACAAG	-63.2
Known	mtr-miR5248_L+1R-1_1ss7AT	CUUUUUUGUUGGCAUGCAUUC	-0.3	GAAGAGCUUUUUUGUCGGCAUGCAUUCCGACAACCCUCUCCGUUGUCGGGAUUCGAGGAUCUUUCUGAAAAGUUCAUAAAUGCAUGCCAUGGUCUGCCUUUGUCACUGAAGGUCCUAGGGAGUCAGCUCUAUGGAGAGUUUAGUGAGAAUUAUUGGCAGUCUCAAUUAGACAAAUUGUUCAGA	-65.8
Known	mtr-miR5248_L+1R-1_1ss7AT	CUUUUUUGUUGGCAUGCAUUC	-2.6	UUUUGGAUGGGGGAGUCUGAUCAUUGUUACAACAAGAGAAAGGGAAGUCCUCAAAUGUUGGGGCAUCUCUUGGGUUUAUGAAAUGAAAACAAUGAAUCCAUUACAUGCCAAGCAAUUUUUUUGUUGGCAUGCAUUCUUACAACCCUUUCCACCA	-46.1
Known	mtr-MIR5248-p5_2ss9AT20AT	AGCUUUUUUGUUGGCAUGCUU	-2.6	UCAUGCCAAAAAGCUCUUUUGUUGGCAUGCUUUGUCAUAAACCUAUUCAUUACACGGAUUUGAGGAUCUUGUUGAAGAGAUCUUGGAUU	-19.4
Known	lja-MIR172a-p3_2ss9AG16AT	GAUUUGAGGAUCUUGUUG	-1	UCAUGCCAAAAAGCUCUUUUGUUGGCAUGCUUUGUCAUAAACCUAUUCAUUACACGGAUUUGAGGAUCUUGUUGAAGAGAUCUUGGAUU	-19.4
Known	mtr-MIR5248-p5_2ss9AT20AT	AGCUUUUUUGUUGGCAUGCUU	-2.6	UUUAUCAAAUGAAAGGAUUAAAUGCUGGGCAUGCUAGAGAGCUUUUAUGUUGGCAUGCUUUUCUACAAUCUUCUCCUCCAGAUGAAUUUCAAGAUCUUGUUGAAAAAUUUGUACAACUUUGCAAUGGAUUGCCAUUAUCCCUUAAGGUAUUUGGAGGACUACUUUAUAAAGAGUCCAAAGAUCAUUGGGAAUCUCAAUUAAAAAAGGCUUUAAGGUUACUG	-44.1
Known	aly-MIR3436-p3_2ss2GA10TC	UAAAAAAGGCUUUAAGGUUAC	-0.6	UUUAUCAAAUGAAAGGAUUAAAUGCUGGGCAUGCUAGAGAGCUUUUAUGUUGGCAUGCUUUUCUACAAUCUUCUCCUCCAGAUGAAUUUCAAGAUCUUGUUGAAAAAUUUGUACAACUUUGCAAUGGAUUGCCAUUAUCCCUUAAGGUAUUUGGAGGACUACUUUAUAAAGAGUCCAAAGAUCAUUGGGAAUCUCAAUUAAAAAAGGCUUUAAGGUUACUG	-44.1
Known	mtr-MIR5248-p5_2ss6TC7AT	CUUUUCUGUUGGCAUGCAUUC	-0.2	ACAGCAAAGCCAACAGCUCUUCUGUUGGCAUGCAUUCGAUAAACCAGAUCAUGAAAGAGGAUACGAGGAUUUAGUUGAGUGCUUUGUGGAAGAGUGUGGCGGUUUACCCCUGUCUCUUCAAGUAUUGGGCGAUCAUGUUUUAGGUCGUUCCAAGGAGGAUUGGAAGUUAGAAUUGGA	-50
Known	ppt-MIR893-p3_2ss8AT9GT	UUGGAAGUUAGAAUUGGG	2.8	ACAGCAAAGCCAACAGCUCUUCUGUUGGCAUGCAUUCGAUAAACCAGAUCAUGAAAGAGGAUACGAGGAUUUAGUUGAGUGCUUUGUGGAAGAGUGUGGCGGUUUACCCCUGUCUCUUCAAGUAUUGGGCGAUCAUGUUUUAGGUCGUUCCAAGGAGGAUUGGAAGUUAGAAUUGGA	-50
Known	mtr-MIR5248-p5_2ss6TC7AT	CUUUUCUGUUGGCAUGCAUUC	-0.2	AGCUUUUCUGUUGGCACGCAUUCUUGCAACCCUUUCCACUUUCUGGAUUCGAAAUUUUGGUUGAAGGCUUCUUAAACGCUUGCAAUGGAUUACCCCUGUCUCUAAAGGUGUUAGGUGGACAGUUACAUGGAAAAAAAUCUAAAGAUUACUGGCAAUCUCAACUAAAUAAAAUAUUAAGAAUAUUGCCUGCCGACAUCA	-44.3
Known	mtr-MIR5248-p5_2ss6AT17AT	UUUUUUGUUGGCAUGCUUUC	0.9	AAUUUUUUUGUUGGCAUGCUUUUUGGCAACCCUCUCCAAGGGAUGAAUUUGAGGAGCUUGUGCAACAAUUC	-20.2
Known	mtr-MIR5248-p3_2ss9AT20AT	AGCUUUUUUGUUGGCAUGCUU	-2.6	GAGAGACACUUUGAGCUUCCUAAUCGUUCUAGAUGAUAUUGAUCACCUGGAACAAUUAGAUGUCCUAUUGAUCGGGGAUGUGCUGAAUAAAUCCGGUAAUAGUCUGGUAAUUGUUACAACUCGUGAUGUAGGAGUGCUCAUAAACGCAGGAAUUACAGUUGGUUAUAAUUUGAAAGGACUUGAUACAGAUGAUGCGAAAGAGCUGUUUUGUUGGCAUGCUUU	-52.2
Known	mtr-MIR5248-p3_2ss6TC7AT	CUUUUCUGUUGGCAUGCAUUC	-0.2	AUUGGAUGCUCUUUUGCCAGCAAGAGAGAGCCUUGGCCGGGGUAGUUUGAUUAUUGUUACCACACGUGAUGCAAAUGUUCUUAGAGAGUGGGGCAUCUCCGCCAUCUAUCAAAUGAAACCACUCAAUGCUACUCAUGCUGAACAACUUUUCUGUUGGCAUGCAUUCUUA	-51.7
Known	mtr-MIR5248-p3_2ss15AT19AT	UUUAGUUGGCAUGCUUUCU	-0.4	GAUGAAGCUCUUCAGUUGUUUAGUUGGCAUGCUUUCUC	-5.1
Known	mtr-MIR5264-p5_2ss6AT8CA	UUUGCUUAUUUUUCUUUU	0	AAAGCCUGUUUUGCUUAUUUUUCUUUCUUUCCUGAGGAUGAGGAGAUAAACUGUGAAUAUCUGAUAAAUGUGUGGAUAGGAGAGGGAUUCAUCCCAGCAGGGGAAGAGCAGCGGGAUAUGGCGUGGGAUUGGUUA	-37.2
Known	nta-MIR479a-p3_2ss9AG10TG	AUGGCGUGGGAUUGGUUU	1.4	AAAGCCUGUUUUGCUUAUUUUUCUUUCUUUCCUGAGGAUGAGGAGAUAAACUGUGAAUAUCUGAUAAAUGUGUGGAUAGGAGAGGGAUUCAUCCCAGCAGGGGAAGAGCAGCGGGAUAUGGCGUGGGAUUGGUUA	-37.2
Known	nta-MIR479a-p3_2ss9AG10TG	AUGGCGUGGGAUUGGUUU	1.4	UUUGCUUAUCUUUCUUUCUUUCCCGAGGAUGAGGAGAUAGAGUGUGAAUAUCUGAUCAAUCUAUGGAUAGGAGAAGGAUUAGUCCCAGCAGGAGAGGAGCAGUGGGAUAUGGCGUGGGAUUGGUUA	-32.3
Known	mtr-MIR5284d-p5_2ss3AG20AT	AAGAGUGGAAGAAUCUGACUU	-1.8	GGUCGCAACAGAAGAGUGGAAGAAUCUGAUUUAGACCGUCUGCCUUAUCUCUGUGCGGUG	-15.9
Known	mtr-MIR5292b-p5_2ss3GT6TA	AAUGAAGAUGAUGAUGAU	3.2	AAGUCAAAAUCUGAGUUAAAUGAAGAUGACGAUGAUGAUGAAGAAGACAGUGAGGAUGA	-5.6
Known	ath-MIR5658-p3_2ss14TA17AC	AUGAUGAUGAUGAAGACA	2.6	AAGUCAAAAUCUGAGUUAAAUGAAGAUGACGAUGAUGAUGAAGAAGACAGUGAGGAUGA	-5.6
Known	mtr-MIR5292b-p5_2ss3GT6TA	AAUGAAGAUGAUGAUGAU	3.2	ACGACGACGAUGAUGACGAUGAUGAAGAUGAUGAUGAUGAUGAGGAGGAUAUUGGUGGGGAUGAAGAGGAUGAUUUGUCAGCUGAUGAAGGUGGGCAAGGGGAUCAGGAAAACAAUCCAGAUGAAGAUGAAGGUGAAGAGGAAGCCAAUGGCAAUGAAGAAGAUGAGGAUGAUGAUGAGGAGGAUGAUGAUGGCGAGGAUGAUGACGAUGAUGAGGAUGAGGAUGAUGAAGAUGAUGAGGA	-18.365
Known	aqc-MIR482c-p3_1ss12TG	GAUGAUGAUGAGGAUGAUGAUGA	0.2	ACGACGACGAUGAUGACGAUGAUGAAGAUGAUGAUGAUGAUGAGGAGGAUAUUGGUGGGGAUGAAGAGGAUGAUUUGUCAGCUGAUGAAGGUGGGCAAGGGGAUCAGGAAAACAAUCCAGAUGAAGAUGAAGGUGAAGAGGAAGCCAAUGGCAAUGAAGAAGAUGAGGAUGAUGAUGAGGAGGAUGAUGAUGGCGAGGAUGAUGACGAUGAUGAGGAUGAGGAUGAUGAAGAUGAUGAGGA	-18.365
Known	mtr-MIR5293-p5_1ss14GT	AUGAUGAAGAAGUUGAAG	1.5	AUGAUGAAGAAGGUGAAGAGGAGGAGGAGGAUGAUGACGAUGACGGAGCCGUGCCUGACGGAGAUGAAGAAGAUGACGACGAUGAUGACGGCGAAGAUGACGAGGAGGAUGAUGAUGAUGAAGAAGAUGAGGAGGAUGAUG	-7.2
Known	sbi-MIR159b-p3_2ss7CT19AT	AGAAGAUGACGACGAUGAUG	2.5	AUGAUGAAGAAGGUGAAGAGGAGGAGGAGGAUGAUGACGAUGACGGAGCCGUGCCUGACGGAGAUGAAGAAGAUGACGACGAUGAUGACGGCGAAGAUGACGAGGAGGAUGAUGAUGAUGAAGAAGAUGAGGAGGAUGAUG	-7.2
Known	mtr-MIR5295b-p3_2ss6TA19TG	UAUUUACUUUGUUGUCGUGUC	1.4	GAUGAAGGCUUGUUGUGUCUGUUGGCCACAGACGUCCGUGUCAGUCGGUCGGUCCGUAAAUAUUCCGAGUAUGCUUCUGCUCUAAAGCCUUUGGGAAUAUUUACUUUGUUGUCGUGUCAUGCAUAAGCAGUCGCU	-39.6
Known	mtr-MIR5298a-p3_2ss3AG12AT	GAGGAUGAAGAUGAAGAG	3.2	AUGCGUUGUUAAACACACACUUGGUCAGAUUGGGUGAUAGUCACUCCCGUGGUACUUCAUCCGAUGACGAUGACUUAGAAAUGGAUGAUGACGAGGAUGAUGAUGAUGAGGACGACGAUGAAGAUGAUGAGGAUGAAGAUGAAGAUGAGGUUGAUUAUGACGAAGAAGAAGA	-29
Known	gma-MIR5368-p5_2ss11GA21TC	CCUGGGAUUGACUUUGGGCUCU	-5	GGAGAGAGACUCGGUGAAAUAGACAUGUCUGUGAAGAUGCGGACUACCUGCACCUGGACAGAAAGACCCUAUGAAGCUUUACUGUUCCCUGGGAUUGACUUUGGGCUCUUGUUGCGCAGCUUAGGUGGAAGGCGAAGAAGGCCCUCUUCCGGGGGGGCACUGAGCCAUCAGUGAGAUACCACUCUAGAAGAGCCAGAAGUCUAACCUUGCGACUGAACCUACUGUCCAAGGGACAGUCUCAGGUAGACAGU	-88.2
Known	gma-MIR5368-p3_2ss5TC10TG	GAGCCAGAAGUCUAACCU	0.9	GGAGAGAGACUCGGUGAAAUAGACAUGUCUGUGAAGAUGCGGACUACCUGCACCUGGACAGAAAGACCCUAUGAAGCUUUACUGUUCCCUGGGAUUGACUUUGGGCUCUUGUUGCGCAGCUUAGGUGGAAGGCGAAGAAGGCCCUCUUCCGGGGGGGCACUGAGCCAUCAGUGAGAUACCACUCUAGAAGAGCCAGAAGUCUAACCUUGCGACUGAACCUACUGUCCAAGGGACAGUCUCAGGUAGACAGU	-88.2
Known	osa-MIR5527-p5_2ss6TG7AC	UGGUGGCGGAGCAUCUGA	-2.2	UGGUGGUGGUAGUGGUGGCGGCUAUGGUGGUGGUGGUGGUGGAUCACGUUACGGUGCUGGUGGCGGAGCAUCUGAAGGCAGCUGGAGGAGAUGAAUGUAGAGGUCUUGUUGGGGUUGGGGUUUUGUUUUUCUGUGAGAUGGUUUGUAGGUUUUAAUAUUUGCUUCCGUGUUUCUAGUGGCGGGUCUUUAAGCUUUGCUUGAUACUGCGAAAUGGGUUCUAAGGUUCUUCGAUGUAAAGUCUUGUCCUGUUUUUGAUCUGGAUCUUGCGGGUCUAUAUUGGCCUUAUACAAGUUGAAUGUCUGGUUAAUGGCUUCUGUAAUGCUAUUUUGGAUAAAUG	-75.8
Known	aly-MIR3445-p3_2ss12GC15AC	UUUGCUUGAUACUGCGAAA	-3.7	UGGUGGUGGUAGUGGUGGCGGCUAUGGUGGUGGUGGUGGUGGAUCACGUUACGGUGCUGGUGGCGGAGCAUCUGAAGGCAGCUGGAGGAGAUGAAUGUAGAGGUCUUGUUGGGGUUGGGGUUUUGUUUUUCUGUGAGAUGGUUUGUAGGUUUUAAUAUUUGCUUCCGUGUUUCUAGUGGCGGGUCUUUAAGCUUUGCUUGAUACUGCGAAAUGGGUUCUAAGGUUCUUCGAUGUAAAGUCUUGUCCUGUUUUUGAUCUGGAUCUUGCGGGUCUAUAUUGGCCUUAUACAAGUUGAAUGUCUGGUUAAUGGCUUCUGUAAUGCUAUUUUGGAUAAAUG	-75.8
Known	osa-MIR5541-p5_2ss9AG12AC	AAAGAAAAGAACUCUAAU	0.4	GGGGCCCCCCCACCCCCGCUAUAGAGGAUAGGGCCCUUUCCUUUAGAAUAGUUGGGUAGGGGCCCGUGGAAAGGGUCCCCCCCGGGUCCCCGGUGGGCGGGCGGGGGGUCAGUGUAGCGCUGAACGGCGUACCUUUUGCAUAAUGGGUCAGCGAGUAAAUGGGAACAGCGGCUUAAGCCAUUAGGUGUAGGCGCGACAAAGAAAAGAACUCUAAUUGGAAAGGGGGGGGCCCAACCUGGGCCGGUAGAAUCUCCCAGUUGUUCCUAUUUGACCCGAAACCGAUCGAUCUAGCCAUGAGCAGGUUGAAGAGAGCUCCAACAGGCCUUGGAGGACCGAACCCACGUAUGUGGCAAAAUACGGGGAUGACUUGUGGCUAGGGGUGAAAGGCCAACCAAGAUC…	-171
Known	gma-MIR5559-p5_2ss15CT17GC	AUUGUUGGAUCACUUUCUGUC	-0.6	AUUGUUGGAACACUUUCUGUCAUAGGCUAUCUGAUAUCAAAAUGUCAAAAAGUUUCUCAGAACCGGACUGAAUGUGUAGUGCUCUUGAAAGGCAUGCUUACGCUUGCAUCUCAUAUUAAGCACUUCAACAUUCUUAUUCUUGAAAAUGAAAAAAAAGAAAUAAAGGAAAGAUUCGAAAAUGCUUUCCAAUA	-41
Known	mtr-MIR2677-p3_2ss6AG19AG	AAAAAGAAAUAAAGGAAAG	0	AUUGUUGGAACACUUUCUGUCAUAGGCUAUCUGAUAUCAAAAUGUCAAAAAGUUUCUCAGAACCGGACUGAAUGUGUAGUGCUCUUGAAAGGCAUGCUUACGCUUGCAUCUCAUAUUAAGCACUUCAACAUUCUUAUUCUUGAAAAUGAAAAAAAAGAAAUAAAGGAAAGAUUCGAAAAUGCUUUCCAAUA	-41
Known	sbi-MIR5569-p5_2ss9CG15TG	CCAUAGUUGAAGCAGACA	-0.8	CAAUAGUUGAAGCAGACAUAGAUUGGCAAGUUGAUAUAAACAACUCCAUGCCACUUCCUGCUGGCCCUCUCCUGAUGGAAUGAACCCUUCUCCUAUCCACAGGUUUACGAGAUAUUCACAAUGUAUCUCCUCAUCCUCUGGAAAGAAA	-36.4
Known	pde-miR946_L+1R-1_1ss2CG	UGAGCCCUUCUCCUAUCCACA	-0.2	CAAUAGUUGAAGCAGACAUAGAUUGGCAAGUUGAUAUAAACAACUCCAUGCCACUUCCUGCUGGCCCUCUCCUGAUGGAAUGAACCCUUCUCCUAUCCACAGGUUUACGAGAUAUUCACAAUGUAUCUCCUCAUCCUCUGGAAAGAAA	-36.4
Known	ath-MIR5643b-p5_2ss3CA7TG	GGAUUUGAAGAUCUGGUUG	-2.1	GGAUUUGAAGAUCUGGUUGGAAACUUCAGAAAUGCUUGCAGUGGGGUAUCUGGACAGCUUUACGGCAAAUCUGCACACUACUGCGGGAAUCAGUUUCAAAAGUUAGACAGAAUAUUGCCCCAGGACACAAGACUGAGUCUCAAAACA	-32.6
Known	ath-MIR5654-p3_2ss7CA15AT	UGAUAGAUGUUAAAUUGGAAG	1.1	AUAAACAUCUAAAAUGUAGAACUUUGACUGUCAGAUGCCAAUGUUUCUGUGGGAUUGGUAUUGUGCAGGAGGUCUGAUAUGGUAGAUGUUAAAUUGGAAG	-28.4
Known	ath-MIR5655-p5_1ss3TC	GGCGGAGGAGGAGGAGAA	0	GGCGGAGGAGAAGGAGAAGGAGAGGGAGAGGCCGGAGGAGGCGGCGGAGGCGGCGGCGGCGGCGGCGGUUCU	-15
Known	ptc-MIR6423-p3_2	CGGCGGUGGCGGCGGCGGC	-4	GGCGGAGGAGAAGGAGAAGGAGAGGGAGAGGCCGGAGGAGGCGGCGGAGGCGGCGGCGGCGGCGGCGGUUCU	-15
Known	osa-MIR396d-p5_2ss9TC11AG	GGUGGAGGCGGCGGCGGCG	-1.1	GGUGGAGGCGGCGGCGGCGGCGGCGGCGGCUUCCUGA	-18.3
Known	ptc-MIR6423-p3_2	CGGCGGUGGCGGCGGCGGC	-4	GGUGGAGGCGGCGGCGGCGGCGGCGGCGGCUUCCUGA	-18.3
Known	osa-MIR396g-p5_2ss1GT18GC	UACGGCGGCGGCGGCGGCG	-5.9	CAUGCGGCGGCGGCGGCGGCGGCG	-10.7
Known	ptc-MIR6423-p3_2	CGGCGGUGGCGGCGGCGGC	-4	CAUGCGGCGGCGGCGGCGGCGGCG	-10.7
Known	ptc-MIR6423-p5_1ss10GA	GGCGGCGGCAGCGGUGGC	-4.5	GGUGGCGGCAGCGGUGGCGGGGGACGAGGCAGCCCUACACCUGAUGGCUGUGGUUGAUGAGGAGUCGGUUGAAAAGGGUGCAGUGCCGGGGCCGGGGCAGGGCCGGGGUUCGGCGGCGGCGGCGGCGGCGGC	-45.8
Known	ptc-MIR6423-p3_2	CGGCGGUGGCGGCGGCGGC	-4	GGUGGCGGCAGCGGUGGCGGGGGACGAGGCAGCCCUACACCUGAUGGCUGUGGUUGAUGAGGAGUCGGUUGAAAAGGGUGCAGUGCCGGGGCCGGGGCAGGGCCGGGGUUCGGCGGCGGCGGCGGCGGCGGC	-45.8
Known	ptc-MIR6423-p3_2	CGGCGGUGGCGGCGGCGGC	-4	CAGCCCCGCCUCCUCCUCCGCCGGCGGCGGAGGCGGCGGCGGCGGAGGUGG	-34.3
Known	ptc-MIR6423-p3_2	CGGCGGUGGCGGCGGCGGC	-4	GUUGCCGCGGCUGCUGAUGAUGAAGAUGAGGAAGCCUGGCCUUGAUGCGCAGUUUGGACGAGCCCGCCGCCACCAGGGGGAGGGCUUCUAGUUUCGAAUGCGGCGGCGGCGGCGGCGGCGGC	-57.1
Known	ptc-MIR6423-p3_2	CGGCGGUGGCGGCGGCGGC	-4	AGCAACGACGGCCGUACAAAGGCCGUAGAUGUUACUGGCCCUAACGGCGCCUAUGUUCAGGGUAGCAGUGAUGGCGGCGGUGGCGGAGGCGGCGGUAGUUAUGGUGGUGGCGGCGGUAGUUAUG	-42.9
Known	ptc-MIR6423-p3_2	CGGCGGUGGCGGCGGCGGC	-4	AAAGCCGCUCGCCAAUCUUCGCUCUGCUCACCAACGGUGGCUGCGUGGUUGCCUAGCAGCGAGGCAGCGGCGGCGGCGGCGGCGGCGGGGUUU	-43.2
Known	ptc-MIR6423-p3_2	CGGCGGUGGCGGCGGCGGC	-4	GUUGUCGCCGUAUUGUGCAGAAGUUGGUCGGCGGCGGCGGCGGCGGCA	-21.4
Known	ptc-MIR6423-p3_2	CGGCGGUGGCGGCGGCGGC	-4	CCGGCCGCUUGCCGGACGCUUUCCUUGCAAAAUAAUGGCGGCGGCGGUGGCGGCGGCGGGGG	-28.5
Known	ptc-MIR6423-p3_2	CGGCGGUGGCGGCGGCGGC	-4	AUAGUCGCUACAUUCCACUGGUUCGGGGCUCGGUGGCGGUGGCGGCGGCGGCGGCGGAGGA	-24.8
Known	ptc-MIR6423-p3_2	CGGCGGUGGCGGCGGCGGC	-4	ACGCCCGGCGCGGUUGCGGUCGCUCUGGGCGACGGCUUCGCCAGCUUCAAUCAGCAGCUCAGAAAUCGACGCCGGCGGCGGUGGCGGCGGCGGGAGU	-50.3
Known	ptc-MIR6423-p3_2	CGGCGGUGGCGGCGGCGGC	-4	AAACAACAAUUCCCCCGUCGCCACUACCGCCGCCGCUACCGCACCGCCCGCCGCCAAAACGGCGGAGGCGGCGGCGGCGUCGUUUUGUUCAGAGGGGGAGCCAUUGGGU	-52.2
Known	ptc-MIR6423-p3_2	CGGCGGUGGCGGCGGCGGC	-4	GUUCCGCCGCUUCCUCCUCCUCUUCGGGGGCGGCGGCGGCGGCGGCGGCGG	-31.9
Known	ptc-MIR6423-p3_2	CGGCGGUGGCGGCGGCGGC	-4	CACCGCUGCGCACGCUUGAGCGGCGGCGGCGGCGGCGGCUGCG	-21.9
Known	ath-MIR5655-p3_1ss3TC	GGCGGAGGAGGAGGAGAA	0	AUUCCGCCGCCGUUCCGGCUCAAUGGCUGCCCAGGGCGUUUAGGCGGGGCUCCGAGGUUCUUGGAGAGGAGGUUACCCCUGGGGAAUCCAUGAUGGCUCUCUCGCACGGCUCUGGAGACGUGAAGAACCAGUCUGCAAGAGGACUUGUGGAUCUUCACUCGUCUGAUACGGCCAACAGCGGCGACCUUCAAGUCGAUAGUGGCGGCGGCGGCGGCGGAGGAGGAGGAGAAAGGGAGGCGGACGA	-99.8
Known	ath-MIR5658-p5_2ss11AT14AT	GAUGAUGAUGUUGUUGAUG	0.8	CUGAAGAUGAUGAUGUUGAUGAUGAUGCUGCUGAGGAAUUGCAAGAUGUGAUGGAGCAAGAUUAUGAGAUUGGAUCUACAAUUAAGGAUAAAAUUAUCCCCCAUGCAGUUUCUUGGUUCACUGGGGAAGCAGGUGAUGGUGAUGAAUAUAUUUCCGAAGAUGAUGAUGAUGAUGAUGAAGAUGAUGAUGAGAGUGAGGAAGAGGAUGAAGAACAUGAAGGGGAAGAAAAUGGCCACAAAAGUGUUUAGACAAUUUGCUCAUUUAUGUUAUGUUCAGAAAGUUCAUUGCUCAUUCCUCA	-61.9
Known	aqc-MIR482b-p3_2ss2TA14TG	AAGAUGAUGAUGAGGAUGAUGA	1.7	CUGAAGAUGAUGAUGUUGAUGAUGAUGCUGCUGAGGAAUUGCAAGAUGUGAUGGAGCAAGAUUAUGAGAUUGGAUCUACAAUUAAGGAUAAAAUUAUCCCCCAUGCAGUUUCUUGGUUCACUGGGGAAGCAGGUGAUGGUGAUGAAUAUAUUUCCGAAGAUGAUGAUGAUGAUGAUGAAGAUGAUGAUGAGAGUGAGGAAGAGGAUGAAGAACAUGAAGGGGAAGAAAAUGGCCACAAAAGUGUUUAGACAAUUUGCUCAUUUAUGUUAUGUUCAGAAAGUUCAUUGCUCAUUCCUCA	-61.9
Known	gma-MIR5677-p5_2ss7TG9TA	AAAUGAGAACUUUGAAGA	1.6	UGCAGAUCUUGGUGGUAGUAGCAAAUAUUCAAAUGAGAACUUUGAAGACUGAAGUGGGGAAAGGUUCCAUGUGAACAGCACUUGGACAUGGGUUAGUCGAUCCUAAGAGAUGGGGAAGCCCUGUUUCAAGGGCGCACUUCGCGCGAUCAUCGAAAGGGAAUCGGGUUAAUAUUCCCGAACCGGGACGUGGCGGCGGACGGCAACGUUAGGAAAUCCGGAGACGUCGGCGGGGGCCC	-70.7
Known	ppt-MIR1023e-p3_2ss4GA18GT	UUGAAAGGGAAUCGGGUU	1	UGCAGAUCUUGGUGGUAGUAGCAAAUAUUCAAAUGAGAACUUUGAAGACUGAAGUGGGGAAAGGUUCCAUGUGAACAGCACUUGGACAUGGGUUAGUCGAUCCUAAGAGAUGGGGAAGCCCUGUUUCAAGGGCGCACUUCGCGCGAUCAUCGAAAGGGAAUCGGGUUAAUAUUCCCGAACCGGGACGUGGCGGCGGACGGCAACGUUAGGAAAUCCGGAGACGUCGGCGGGGGCCC	-70.7
Known	gma-MIR5677-p5_2ss7TG9TA	AAAUGAGAACUUUGAAGA	1.6	AGAUGAGAACUUUGAAGAUGCUCCUGUAAUGGCUGCUUCUGAAGAGGAUGACGAUCU	-10.3
Known	aly-MIR3435-p3_1ss13AC	UGAAGAGGAUGACGAGCU	2.4	AGAUGAGAACUUUGAAGAUGCUCCUGUAAUGGCUGCUUCUGAAGAGGAUGACGAUCU	-10.3
Known	mtr-MIR5752a-p5_2ss3GA12AG	AUAUGUUGAAAGCAAUGU	-0.9	AUAUGUUGAAAGCAAUGGUGUCGCCCAAAGCCACCCUCCCCCGCUCGUCUAGACUACACUGCAUUGUCACCCUGAGAGCCAAGCUUGCUGCAAACAAAGUGACUGCCAGCUGCAUAAGGGAUU	-24
Known	mtr-MIR399r-p3_2ss11CG13CG	UGCAAACAAAGUGACUGCCA	-0.5	AUAUGUUGAAAGCAAUGGUGUCGCCCAAAGCCACCCUCCCCCGCUCGUCUAGACUACACUGCAUUGUCACCCUGAGAGCCAAGCUUGCUGCAAACAAAGUGACUGCCAGCUGCAUAAGGGAUU	-24
Known	gma-MIR5780d-p5_2ss3TG9TA	UUGUGAGUAUCUGAUAAAUUU	-0.4	GGCUUGCUUUGUUUAUUUCUCCUUUUUUGUGAGUAUCUGAUAAAUCUCUGGAUAGGAGAAGGAUUCAUCUGCGGAUAGGAGAAGGAUUUAUUUUCUUCUAAAAGAUUUAUCUGUGGAUAGGAGAAGGAUUUAGUUUCUUCUAAAAAAGAUUUAUCUGUGGAUAAGAGAAGGAUUU	-43.4
Known	mtr-MIR5234-p3_2ss8GA17CA	UGUGGAUAGCAGAAGGAUU	-0.1	GGCUUGCUUUGUUUAUUUCUCCUUUUUUGUGAGUAUCUGAUAAAUCUCUGGAUAGGAGAAGGAUUCAUCUGCGGAUAGGAGAAGGAUUUAUUUUCUUCUAAAAGAUUUAUCUGUGGAUAGGAGAAGGAUUUAGUUUCUUCUAAAAAAGAUUUAUCUGUGGAUAAGAGAAGGAUUU	-43.4
Known	gma-MIR5780d-p5_2ss3TG9TA	UUGUGAGUAUCUGAUAAAUUU	0.4	GGAGAUAGAUUGUGAGUAUCUGAUAAAUUUGUGGAUAGGGGAAGGGUUCAUUCCAGGAGAAGGAGAGGGCCAGUGGGAUGCGGCAUGGGACUGUUUAUAUCAACUUGCCAAUCUCUGUCUGCUUCAACUAUGGGAAGAAUCUAAUAGAUAUGAUUAUCAUCUAACCAAAUAUUGUAGAAUUCACGAUUUGUUGCU	-56.4
Known	ath-MIR5998b-p5_2ss14GT15AT	UGUUUUGUUUUGUUUUGUU	4.1	UUUUUUUGUUUUGUUUUGUUUGUUUGUUUGCGAACGACGG	-6.6
Known	har-MIR403a-p3_1ss17CG	UUUUGUUUGUUUGUUUGC	2.1	UUUUUUUGUUUUGUUUUGUUUGUUUGUUUGCGAACGACGG	-6.6
Known	stu-MIR6024-p5_2ss2AT17CT	UUGCAAGAGUUGUUUUUCC	0.3	UUGCAAGAGUUGUUUUUCCAAAGCUUUUAAAUACACCAACCAUGGCUAAAGUUGUCUUUCCAAAGCCUUUGGAAACACCAACAAUUGCAAGAGUUGUUUUUCCAAAGCCUUUUAAUAUGCCAACAAUGGCUAACGUUGUCUUUCCUAAGCCUCUGGAAACACCAACAAUUGCUAGAGUUGUUUUUCCAAAGCUUACAAAUACAACAACAAUGGCUAUUGUUGUCU	-57.6
Known	stu-MIR6024-p3_2ss2AT5AT	UUGCUAGAGUUGUUUUCC	0.5	UUGCAAGAGUUGUUUUUCCAAAGCUUUUAAAUACACCAACCAUGGCUAAAGUUGUCUUUCCAAAGCCUUUGGAAACACCAACAAUUGCAAGAGUUGUUUUUCCAAAGCCUUUUAAUAUGCCAACAAUGGCUAACGUUGUCUUUCCUAAGCCUCUGGAAACACCAACAAUUGCUAGAGUUGUUUUUCCAAAGCUUACAAAUACAACAACAAUGGCUAUUGUUGUCU	-57.6
Known	nta-MIR6024-p5_2ss17CG18CA	UAGCCAGAGUUGUUUUGAC	0.2	AGAGCCAGAGUUGUUUUGACGUCUGGGCCUCGAUGGUUGAUGAAUACAUCAUACAGUUUUCCAGACAAGGAGGAUUUCAUCCUUUUGUUGGAAGGUUCAAGUGGAUCUCGUUCCUGCUUUCUUCGACCUGAUGAUGAAGUGGACGCCAUUAACAGAAAAUUGAAGCUCUGGUGAA	-50.1
Known	stu-MIR6027-p5_2ss2GA11GT	UAAAUCCUUCUGCUAUCCA	3.2	UAAAUCCUUCUCCUAUCCACAGAUAAAUCUUUUAGAAGAAAAUAAAUCCUUCUCCUAUCCGCAGAUGAAUCCUUCUCCUAUCCAGAGAUUUAUCAGAUACUCA	-13.9
Known	stu-MIR6027-p3_2ss1GA12GT	AUGAAUCCUUCUGCUAUCC	1.7	UAAAUCCUUCUCCUAUCCACAGAUAAAUCUUUUAGAAGAAAAUAAAUCCUUCUCCUAUCCGCAGAUGAAUCCUUCUCCUAUCCAGAGAUUUAUCAGAUACUCA	-13.9
Known	stu-MIR6027-p3_2ss1GA12GT	AUGAAUCCUUCUGCUAUCC	1.7	CUUGCGGAAUGAAUCCUUCCGCUAUCCA	-8
Known	stu-miR6027_R-1_2ss11GT20TC	UGAAUCCUUCUGCUAUCCACA	1.7	AUGAAUCCUUCUGCUACCCACAAAUUUAUUACAUAGUUCUCGUGUAUACGUCUCUCAUAUGCAAGGGAAGAAAAAGAAAUGAGCGUGUCCUCUGGAAAGAAAGAAAGAUAAGCAAAGCAAGAUUUCAGAUUGGGAGGAAGAGAGUCAUAACUCAGCUUCAGAAUCUUCAUGAUGGAA	-31.7
Known	ath-MIR164a-p3_2ss8CT13TA	AGAAUCUUCAUGAUGGAG	-1.2	AUGAAUCCUUCUGCUACCCACAAAUUUAUUACAUAGUUCUCGUGUAUACGUCUCUCAUAUGCAAGGGAAGAAAAAGAAAUGAGCGUGUCCUCUGGAAAGAAAGAAAGAUAAGCAAAGCAAGAUUUCAGAUUGGGAGGAAGAGAGUCAUAACUCAGCUUCAGAAUCUUCAUGAUGGAA	-31.7
Known	cca-MIR6108g-p5_2ss6GC15TA	GGGUUCGAUUCCGGAGAG	-4.4	UGGGUUCGAUUCCGGAGACUAUCGCUCAGCUGGGUGAGCUUCAGUUUUUGGGAAUCAGU	-18.3
Known	nta-MIR6155-p5_3ss11AG12GC17TC	UUUUUGGUAGGCAGAACU	-0.9	CAAGUGGGCCAUUUUUGGUAAGCAGAACUGGCGAUGCGGGAUGAACCGAAAGCCGAGUUACGGUGCCAAAUUGCGCGCUAACCCAGAUCCCACAAAGGGUGUUGGUUGAUUAAGACAGCAGGACGGUGGUCAUGGAAGUCGAAAUCCGCUAAGGAGUGUGUAACAACUCACCUGCCGAAUCAACUAGCCCCGAAAAUGGAUGGCGCUGAA	-70.1
Known	bra-MIR5719-p3_2ss14GA18AC	GUCAUGGAAGUCGAAUUC	1	CAAGUGGGCCAUUUUUGGUAAGCAGAACUGGCGAUGCGGGAUGAACCGAAAGCCGAGUUACGGUGCCAAAUUGCGCGCUAACCCAGAUCCCACAAAGGGUGUUGGUUGAUUAAGACAGCAGGACGGUGGUCAUGGAAGUCGAAAUCCGCUAAGGAGUGUGUAACAACUCACCUGCCGAAUCAACUAGCCCCGAAAAUGGAUGGCGCUGAA	-70.1
Known	hbr-MIR6173-p5_2ss1CG2GC	GCGAAUGGGAUUAGAUACC	0.7	GAGACGAAAGCUAGGGGAGCGAAUGGGAUUAGAUACCCCAGUAGUCCUAGCCGUAAACGAUGGAUACUAAGUGCUGUGCGUAUCGACCCGUAUAGUGCUGCAGCUAACGCGUU	-33.2
Known	hbr-miR6173_L+1	UAGCCGUAAACGAUGGAUACU	-2.4	GAGACGAAAGCUAGGGGAGCGAAUGGGAUUAGAUACCCCAGUAGUCCUAGCCGUAAACGAUGGAUACUAAGUGCUGUGCGUAUCGACCCGUAUAGUGCUGCAGCUAACGCGUU	-33.2
Known	ppe-MIR6270-p5_1ss16TA	UUUCAUUUUCUGAUUAGA	0.5	AAUUCCUCUCAAAAUCAGAUUUUUCAUUUUCUGAUUAGAGAAACAUGCAAUAUCCAUGAAGAUUAGAUAUGCUCAUUUUACAGUUCUACAAGACACUUAUCUUGUAAUGUUUGAACUGUAUGAUGAGCGCUGCAUCUUGAUUGCUC	-41.8
Known	bdi-MIR159b-p3_3ss3TG16CT18TC	GCGCUGCAUCUUGAUUUCUC	0.6	AAUUCCUCUCAAAAUCAGAUUUUUCAUUUUCUGAUUAGAGAAACAUGCAAUAUCCAUGAAGAUUAGAUAUGCUCAUUUUACAGUUCUACAAGACACUUAUCUUGUAAUGUUUGAACUGUAUGAUGAGCGCUGCAUCUUGAUUGCUC	-41.8
Known	ppe-MIR6288b-p5_2ss2TA11CT	AAGAUAAGUGUCUAGUUU	-1.3	AAGAUAAGUGUCUAGUUGAACUGUAAAGAUAAGUGUGUACAAACAAGUGUCUUGUUGAACUUUGAACCGGACAAAUCUAGUCUUCAUGGACAUUGCAUGUU	-21.5
Known	ath-MIR852-p3_2ss5TA7TG	CUUCAUGGAUAUUGCAUG	-0.9	AAGAUAAGUGUCUAGUUGAACUGUAAAGAUAAGUGUGUACAAACAAGUGUCUUGUUGAACUUUGAACCGGACAAAUCUAGUCUUCAUGGACAUUGCAUGUU	-21.5
Known	ath-MIR852-p3_2ss5TA7TG	CUUCAUGGAUAUUGCAUG	-0.9	GCAAAAACAAAUAUUCAUGGAUAUUGCAUGUUUUUAC	-5.8
Known	ppe-MIR6288a-p3_2ss2GT12AG	UUUCAUUUUCUGAUUAGUU	0.5	AACCUUUUUGGGAUGUGUAAGUUAUUUUUCAGUUGUUCACAAUUGCUUUUGGCACCUAUUUUUGUCAGGCCAAAACAUCUUUUGAGAAGCAUAUUUGACAAACAAUUCAGUGAAGCUAGGUUGUAAUAGCUGGAAGCUGAAAAUAAGUUUCAUAUUCUGAUUAGUUA	-41.6
Known	ppe-MIR6293-p3_2ss1CG6GC	GAUAACAGGCUGAUGACU	0.6	AAUGGUAUAAGCCUGCCUGACUGUGAGACUGACCGGUCGAACAGAGACGAAAGUCGGCCAUAGUGAUCCGGGAGUCCCGUGUGGAAGGGCUCUCGCUCAACGGAUCAAAGGUACGCCGGGGAUAACAGGCUGAUGACUCCC	-51.8
Known	ptc-MIR6422-p5_2ss16AT17TC	ACUAUUUUGUUUGGUUCU	-0.1	ACUAUUUUGUUUGGUUCUUGGUUUCUAGUCUCAUUCUGUUAGUAGCCAUGAUUGGGGCUAUAGUACUGACUAUGCAUAGGACUACUAGAGUGAAGAGACAGGACGUGUUCCGACAAAAUGCUAUUGAUUUUAAGGGGACUAUGAUGAGGAGGACGACACUAUGAUGAGGAAGACGACACUAUGAUGAGGAGGACGACAGACCCACACCCACCCACCCCUACC	-46
Known	osa-MIR5144-p3_2ss1GT12TG	UAUGAUGAGGAGGACGAC	2.8	ACUAUUUUGUUUGGUUCUUGGUUUCUAGUCUCAUUCUGUUAGUAGCCAUGAUUGGGGCUAUAGUACUGACUAUGCAUAGGACUACUAGAGUGAAGAGACAGGACGUGUUCCGACAAAAUGCUAUUGAUUUUAAGGGGACUAUGAUGAGGAGGACGACACUAUGAUGAGGAAGACGACACUAUGAUGAGGAGGACGACAGACCCACACCCACCCACCCCUACC	-46
Known	ptc-MIR6423-p5_1ss3CT	GGUGGUGGCGGCGGCGGC	-2.9	AUGGUGGCGGCGGCGGCGGCUUCAACUUCGGCGGUCUUGGAGUUCUUUUGGUAUUAGUGUUAGCAAUGGUGAUGUUUGUAGUUUUCAUGCCACCUGGUCGCAAGCCAAUUAGAACAGGAGGGAAAGGAUAUGUGGUAAAGCGCGUAAGGUAAUGGCUUCUUCUUUUUCAUUUCCACUCUCUUGGGUUUUUCCUGUUCACAGUG	-54
Known	osa-MIR2097-p3_2ss8AC13TC	GUUUUUCCUGUUCACAGUG	-1.4	AUGGUGGCGGCGGCGGCGGCUUCAACUUCGGCGGUCUUGGAGUUCUUUUGGUAUUAGUGUUAGCAAUGGUGAUGUUUGUAGUUUUCAUGCCACCUGGUCGCAAGCCAAUUAGAACAGGAGGGAAAGGAUAUGUGGUAAAGCGCGUAAGGUAAUGGCUUCUUCUUUUUCAUUUCCACUCUCUUGGGUUUUUCCUGUUCACAGUG	-54
Known	ptc-MIR6423-p5_2	CGGCGGUGGCGGCGGCGGC	-4	UGCGGCGGCGGCGGCGGCGGCGGC	-10.7
Known	ptc-MIR6423-p3_1	CGGCGGCGGCGGUGGCGGCGGC	-9	UGCGGCGGCGGCGGCGGCGGCGGC	-10.7
Known	ptc-MIR6423-p5_2	CGGCGGUGGCGGCGGCGGC	-4	AGGCGAAGGCGGCGGCGGCGGCGGCGGCCAUGUGUAAG	-14.9
Known	osa-MIR396g-p3_1ss14GC	GCGGCGGCGGCGGCGGGC	-5.9	AGGCGAAGGCGGCGGCGGCGGCGGCGGCCAUGUGUAAG	-14.9
Known	ptc-MIR6423-p5_2	CGGCGGUGGCGGCGGCGGC	-4	ACUGGUGGCGGCGGCGGCGGCGGCGGCGGCGGCGGCGGCAGCUAUCGUGGAGGCGGCGGUGGAGGUUAUGGCGGCGGCAGCAGUGGCGGCUAUGAAAGUCGCCGAAGUGGUGGUGGUGGUAGUGGAGG	-51
Known	ptc-MIR6423-p3_1ss10GA	GGCGGCGGCAGCGGUGGC	-4.5	ACUGGUGGCGGCGGCGGCGGCGGCGGCGGCGGCGGCGGCAGCUAUCGUGGAGGCGGCGGUGGAGGUUAUGGCGGCGGCAGCAGUGGCGGCUAUGAAAGUCGCCGAAGUGGUGGUGGUGGUAGUGGAGG	-51
Known	hvu-MIR6214-p5_2ss5AG7CG	GUCGGGGCGGCGGCGGCG	-4.1	AGGGGCGGCGGCGGCGGCGGCUUUCGCAGAGGGGGCUUUCGGGGCGGCGGCGGCGGUGGCGGCGGUUUUCGAGGCGGCAGAGGAGGAGGAGCCGCGCGCAGAGGAGGAAG	-39.5
Known	ptc-MIR6423-p3_1	CGGCGGCGGCGGUGGCGGCGGC	-9	AGGGGCGGCGGCGGCGGCGGCUUUCGCAGAGGGGGCUUUCGGGGCGGCGGCGGCGGUGGCGGCGGUUUUCGAGGCGGCAGAGGAGGAGGAGCCGCGCGCAGAGGAGGAAG	-39.5
Known	ptc-MIR6423-p5_2	CGGCGGUGGCGGCGGCGGC	-4	GCGAGGCGGCGGCGGCGGCGGCGGCGACGGAGGCGGAACCUGGCUGCAUGGAUUCUCACACGUUACGCAGGAUGUGCAUAGGGCCGCCGGCGGAG	-35.7
Known	ptc-MIR6423-p5_2	CGGCGGUGGCGGCGGCGGC	-4	ACAGGCGGCGGCGGCGGCGGCGGCGGUAGUCCAUGGGCGAUUAGGGCGUCGGUGUCUGCGUCGGGCAGACGAAUACAAAAAGACCUGGCUGAGCUCAACGAUCUCUCCCUCUGCUCCGCCGGCCCCAAA	-51.6
Known	ptc-MIR6423-p5_2	CGGCGGUGGCGGCGGCGGC	-4	GGCUCCGGCGGCGGCGGCGGCGGCGGUGCUCCGGAGGGGCAAGGAAAGGGUUAGGCCGUUGGAAGAAGCUCCGCCGCCCUCCGCGGC	-40.5
Known	ptc-MIR6423-p5_2	CGGCGGUGGCGGCGGCGGC	-4	GCGGCGGCGGUGGCGGCGGCGGCGGCGGCAGGAGGAGGAGGUGGCGGGGACUUAUAAGUGGCGGCCUUGGCUCUCUCUCUCAGCAAAUCCUCCAAAUCCUUGUAGCAAGACAUCUUGGCAGAUCCGCCACCGCCCCUAU	-58.2
Known	ptc-MIR6423-p5_2	CGGCGGUGGCGGCGGCGGC	-4	GCGGCGGCGGCGGCGGCGGCGGCGAUGAGGCGGCGCUAAUCGUAGGGCUGGUGGAGGCGGUGCGGGAAUAUCGAAGGGCGGCGCUUAAGCCGCUCCUGGCGCUAUGUCUGGCGGAGCCGCAGAACCGUGGGGAAGCCGUUAGGGCCGGCGCAGU	-74.2
Known	ptc-MIR6423-p5_2	CGGCGGUGGCGGCGGCGGC	-4	CGGGUGCGGCGGCGGCGGCGGCGGCGCCGCUAAGCCGUUACGAG	-24.8
Known	ptc-MIR6423-p5_2	CGGCGGUGGCGGCGGCGGC	-4	GGCGGCGGCGGCGGCGGCGGCUUAUUGAGCAGAACCCCCGCUGUGGUUGCGCCGCUCAAGUUUCGUGGAACAUUCGGCAGGAACAUUCUUGCAUGCAAGUUUUUCUCGUGCACUGCCCAGCAUGGCGGCGGGCAGCGGAUGAGAACAGUGGCGGCGGGAGUUGAGCUUCACCCCAUGCAAAAUCAGUUCCGCCGCCGCUUGGAGGAGCCGCCAGA	-94.2
Known	ptc-MIR6423-p5_2ss7GA17AC	GUGGCGACGGCGGCGGCG	-4.6	CAGGCGGCGGCGACGGCGGCGGCGGCGACAC	-10.7
Known	osa-MIR5082-p3_2ss15GA18AC	CGGCGGCGGCGGCGACUC	-3.8	CAGGCGGCGGCGACGGCGGCGGCGGCGACAC	-10.7
Known	ptc-MIR6423-p5_1ss15CT	GGCGGCGGUGGCGGUGGC	-3.9	UUUGGGGUUAUUGUCGUCGGCGGUGGCGGUGGCGGUGGCGGUAGCGGUGGCGACCCUCUC	-19.8
Known	ptc-MIR6423-p3_1ss3CT	GGUGGCGGUGGCGGCGGC	-4.6	UUUGGGGUUAUUGUCGUCGGCGGUGGCGGUGGCGGUGGCGGUAGCGGUGGCGACCCUCUC	-19.8
Known	ptc-MIR6423-p5_1ss15CT	GGCGGCGGUGGCGGUGGC	-3.9	AGCGGCGGUGGCGGUGGCGGUGGCGGAUUCUCCAUUGGGUGCAUUCAGACUUGUAUUGGGUUGAGGUUUUCUUCUUCGUCGAUUGUGAUCUGCAAGCCGUUUUCUGCAGCUUCGUUUGCCCUCGUCGAAUUCAGCCAAGACAUGGAAUCUGCUGCAUUGCUGGCAAAAGCGCUGGCUGAUGCCACCGCUUAC	-70.4
Known	ptc-MIR6423-p5_1ss15CT	GGCGGCGGUGGCGGUGGC	-3.9	GUGGCGGCGGCGGUGGUGGUGGCGGCGGUGGUCUUACGCUUUCGCUUCCCUUGCAGGCGUCGCCAUCGGGGACCAAAAUUGUUGCGGCAUCGCCUCCUGGGGUUUCAGUUGCGCCGCCGGCAAAUGGCGGCGCCGCCACCACCACCACCAAU	-77.1
Known	ptc-MIR6423-p5_1ss3GC	CGCUGGCGGCGGCGGCGG	-6.4	GAGGCGGGCGGCGGCGGCGAAGGCAGAAUUAAUGCUGGCGGCGGCGGCGGCGGCAGGAUUAAUGCUGGCGGCGGUGGCGGCGGCAGG	-34.1
Known	osa-MIR396g-p3_2ss15GC19CA	GGCGGCGGCGGCGGCGGGA	-5.9	GAGGCGGGCGGCGGCGGCGAAGGCAGAAUUAAUGCUGGCGGCGGCGGCGGCGGCAGGAUUAAUGCUGGCGGCGGUGGCGGCGGCAGG	-34.1
Known	ptc-MIR6423-p3_1ss15CT	GGCGGCGGUGGCGGUGGC	-3.9	GGCGCCCUCGCGUUUCCCUGCGCAUCAGAUGAUCAUGGCGUUGGGCGGAGAUAGUGACGACGGUGGUGGCGGCGGUGGCGGUUAUAUGAGCGCGUACGGCGGUGGCGGUGGCGGUGGC	-37.7
Known	ptc-MIR6423-p5_1ss10GA	GGCGGCGGCAGCGGUGGC	-4.5	CGGCUGCGGCGGCGGCGGCGGUGGCGGCCGCCGCCUCCGCCGCCUU	-37.7
Known	ptc-MIR6423-p5_1ss10GA	GGCGGCGGCAGCGGUGGC	-4.5	GGCACAGGGGAUCAUCACUUUCCGUGGCGGCGGCGGCGGUGGCGGCGCAAGCGAGCGCCGUCUGGUGAACUAAAUUGGCCCCUGCGCUUUCCCCCAUCAGAAAACAGCGCCGGAAAUCGGCCGUCUCGGUGAGCCGGUGAUGAUCAUGCUUGUUUU	-64.4
Known	ptc-MIR6423-p3_1ss8GT	GGCGGCGUUGGCGGCGGC	-5.9	CGGCGCCGCCUCCGCCGCCGUUUGCGGAGGCGGCGGCGACCAUGGUCUUCUUCCGCCCAGGCGGAGCAACGCGUCGGCGGCGGCGGCGUUGGCGGCGGAG	-62.1
Known	ptc-MIR6423-p3_1ss19CG	CGGCGGUGGCGGCGGCGGG	-4	UAUUCUUCCUGCAACUACGGAGACAAGCACGUGCCGGCGGCGGUGGUGGCGGCGGGUGAGGUAA	-19.3
Known	ptc-MIR6423-p3_1ss19CG	CGGCGGUGGCGGCGGCGGG	-4	GAACCCGCCUCGUCUUUCCUCCACCGCCGCCGCUGCCACUAGUGUUGUUGAUGAUCGGCGUCGACGACGGCGGCGGUGGCGGCGACGGGAUGAGGUUGGAGG	-58.6
Known	ptc-MIR6423-p5_1	CGGCGGCGGCGGUGGCGGCGGC	-9	CCGGUGGCGGUUGCGGUGACGGCUGCGGCGGCGGCGAUGGCGGCGGCGGGACUUCCUUCUUCAGUCCAGAAGUAGUGGAGGUGGAGAUUCCGGUGGUUUUGAGGUCUUUGAGCAGCAUGGGCGGCUGUUUAACAGGCGGGCGGAGAACCAGCAUGCCGCCGCCACCGCCGCCAUGAGCAGAGCCGCCUCUGUUGCGGC	-98.3
Known	ptc-MIR6423-p3_1ss1CT	UGGCGGUGGCGGCGGCGGC	-3.7	UAACUCUGCCGCUGAAGCCAUGAUGUUUUGACGAUGAGACUCAUUUUUACUUUGAUCAACUGGUUUUUCCCGAGGAUGACUAUGGCGGUGGCGUCGGCGGCGGCGGAGGCGGC	-36.9
Known	ptc-MIR6426b-p5_2ss12CG18CT	UUUUUCUUCUUGUUCUUUUGC	2.1	UCUUUUUUCUUCUUGUUCUUUUGCGUUC	0.4
Known	ptc-MIR6426b-p3_2ss11CG17CT	UUUUCUUCUUGUUCUUUUGC	2.1	UCUUUUUUCUUCUUGUUCUUUUGCGUUC	0.4
Known	ptc-MIR6426b-p3_2ss11CG17CT	UUUUCUUCUUGUUCUUUUGC	2.1	UGCACAAGAAGAUUAAAAAUGGCCCAUACAGGAGCAGAAGGGGACAUUUUUCAAUUCGCGUGCUGUGUAUGGUUCAGAUUGUUGCACAUGCUUUUUACUUUGCCAAUUUAUUGCCUCUUAUUUUGUUUUAAGAUCUUUUAGGCUGUAUUUUCUUCUUUUUGUUAAUUUUCAGAAAUUUUUUUCUUCUUGUUCUUUUGU	-39.8
Known	ptc-MIR6426b-p3_2ss9AT15AT	AGAAGAAGUAGAAGUAGGA	3.6	AAGCUUACGAAUGAUAUUCACCAUUACAUAAGGAUAUUUCUUCUUUAGAUGAACUAGAGCAAGCUUGCUUAGAUAGAUGUGCUCAAGAAGAAGAUGGAGGACAAGAACAAGAAGAUGAAGAAGAAAGUGGAGAAGAAGAAGAAUUAGAAGUAGGAGA	-27.6
Known	ptc-MIR6455-p5_2ss4TA14TA	AUGAUGAGGAUGUAUUUU	1.9	AUAGGGAUGAUGAGGAUGUAUUUUUUGAUGACGAGUCAGCUGAAAUGGUGGUUUCCUCUCUCAGGAUAGCAGAGGAACAGGACAGUGGGGGUUUGAGAGAAGCGAUGUUUACGAAUGCGAAUUGGUUUGCUUUUCAAGAUGAUAGGCCUACGGAACAGUCUGUGGCAACAUCUCAUGUUUCCUCAUCCCCAAG	-55.3
Known	ptc-MIR6478-p5_1ss15GA	UUAGCUCAGUUGGUAGAG	-0.6	UAUAGCUCAGUUGGUAGAGCUCCG	-5.9
Known	ptc-MIR6478-p5_1ss15GA	UUAGCUCAGUUGGUAGAG	-0.6	GUAGCUCAGUUGGUAGAGCACU	-5.5
Known	hbr-MIR6484-p3_2ss3TC14GT	CCCUAAUUAAUGGUCUCUGCA	-0.6	UUAAUUAAUGGUUGGUGCAAGGUGGGUAAAGUAGAUGAAGCUCUUGGAUUGGCAGAUAAAAUGAUACAAGAGCAUUAUUCUCCAGAUAUUAUUACAUAUGGUACCCUAAUUAAUGGUCUCUGCA	-23
Known	hbr-MIR6484-p5_2ss3TC14GT	CCCUAAUUAAUGGUCUCUGCA	-0.6	CCCUAAUUAAUGGUCUCUGCAGCAGAGGUA	-5
Known	hbr-MIR6484-p5_2ss3TC14GT	CCCUAAUUAAUGGUCUCUGCA	-0.6	CCCUAAUUAAUGGUCUCUGCAAGGUGGGGAGGGAAGAUGAAGCUCUCAGGUUAUUGGGUAGAAUGAGAAAUACUCACUGUUCUCCAGAUAUUGUUACAUAUUGCACCCUGAUAGAUGGUCUCUGCAAAGUUGAAAAAGUAGGGGCAGCUCUAGGAUUAGUAGCUAAAAUUAUACAAGAUGGUUAUUUUCCUGACAUUUACACUUAUACUAACCUAAUAGAU	-47.1
Known	ghr-MIR7485-p5_2ss5TA7GA	UUCCAUAUGAGGUAGAAUUU	-0.1	ACGGCCACAUUUUGAACGCAUUCCAUAUGAGGUAGAAUUGCUUUCCCAGUCAGACUCGAAAAAACUUUUAUGUAAGAAAGCUCUAGGCAGUGCCAACGCAUCACUUCCCCAAGGCAUAGAGAGCAUAGAUGUGGAAAAAAUUGUGGACAUGUGCGGUGGGAUUCCUUUACUUAUAGAAUUAGUUGGGCCU	-40.3
Known	mdm-MIR156aa-p3_2ss10CT16AT	UAGAGAGCAUAGAUGUGGAAA	0.1	ACGGCCACAUUUUGAACGCAUUCCAUAUGAGGUAGAAUUGCUUUCCCAGUCAGACUCGAAAAAACUUUUAUGUAAGAAAGCUCUAGGCAGUGCCAACGCAUCACUUCCCCAAGGCAUAGAGAGCAUAGAUGUGGAAAAAAUUGUGGACAUGUGCGGUGGGAUUCCUUUACUUAUAGAAUUAGUUGGGCCU	-40.3
Known	gra-MIR7504e-p5_1ss9CA	GAAAAUGAAAAAUCUGAUUUU	1.7	GAAAAUGAAAAAUCCGAUUUUUGUACCAAAUGUGGAGUUGAACUUGUUGUUGAUCCUCGAAUUCGAAGAUAUCGAAUGGGAUACAUUAAAUUGGCAUGCCCGGUUGUUCAUAUUUGGUAUUUCAAACGACG	-28.5
Known	lja-MIR7518-p3_2ss8GC10CT	UUUUUCUCUUCUUCUUGUUGU	0	CAUGGCUUUCUACAAGAUUUCAUCUGUUUUUUUUCUCUUCUUCUUGUUGUUGAUUGCCUUU	-9.6
Known	lja-MIR7533a-p5_2ss7GT16AT	UUAAAGUCUUGAAUUUAUU	1.1	UUAAAGUCUUGAAUUUAUUGCAAUAGACUACAACAUCUACCUGAGUGGAUAGGUGAACUUGACUGGAUAAGUGAGCUCAAGUAUUUGAUGUAUAAGAUUGCUUACAAGAGUUUCUUCAUAAUCAUGCCCAAGGGAAUAUCAAAGAGAUCAGAUUGGAUCUACUGAAGAUAUUGAAUAAUUAAAUGUAAAAGAUGUUGGCAAUUUGAUCUG	-40.3
Known	gra-MIR8639c-p3_2ss17TA18CT	UAAUUAAAUAUAAAAGAU	2.5	UUAAAGUCUUGAAUUUAUUGCAAUAGACUACAACAUCUACCUGAGUGGAUAGGUGAACUUGACUGGAUAAGUGAGCUCAAGUAUUUGAUGUAUAAGAUUGCUUACAAGAGUUUCUUCAUAAUCAUGCCCAAGGGAAUAUCAAAGAGAUCAGAUUGGAUCUACUGAAGAUAUUGAAUAAUUAAAUGUAAAAGAUGUUGGCAAUUUGAUCUG	-40.3
Known	mtr-MIR7699-p5_2ss8TA19AC	ACACAACAUUGAAUGCAAC	1	ACACAACAUUGAAUACAACCUGUCCAAUUCGAACAUGGCAACUACAUUAAACAAUAUGAAAAUUUCUGUCAAACUCUCAAAUGCACGCAUGAUUGAGAAUUAAAAAGAAAAUCGAAAGAUAAAGUCAUUGAAGGGCACAGUGUUUUACGAGGAGUCCAUUCCUCAGAAAGUAAAUAUAAAAAAUAUUUUAGUAAAUUUAGUACA	-35.5
Known	bdi-MIR7711-p3_2ss1GT13TA	UUUUUAAAUGUCAAAGAUGUU	0.1	AGUUUCUUGAUGUUUCUGAGUGCCGAAGCCUACAACGUGUACCUGACUGGAUAGGUGAGCUCAAAUGUCUUUCCCAUCUCAAUGUAGAAUGGUGCUCAAAGGAGCUUUUUAACAAUCAUAUGCCCAAGGGAUUGUCAAGGCUCUCCAGUCUGAGGACACUGAGAUCAGGUUUCUUCCCACUAUGUAGUGAAGAGAAUGAAUUUUUAAAUGUCAAAGAUGUUGGCACUUUGACCAAUCUUCAAGAAAUAAG	-68.6
Known	bdi-MIR7761-p5_2ss15TC16AG	GAUCGAAAGGGAGUCGGG	-1.7	GAUCGAAAGGGAGUCGGGUUCAGAUCCCCGAAUCCGGAGUGGCGGAGAUGGGCGCCGCGAGGCGUCCAGUGCGGUAACGCAAACGAUCCCGGAGAAGCUGGCGGGAGCCCCGGGGAGAGUUCUCUUUUCUUUGUGAAGGGCAGGGCGCCCUGGAAUGGGUUCGCCCCGAGAGAGGGGCCCGUGCCCUGGAAAGCGUCGCGGUUCCGGCGGCGUCCGGUGAGCUCUCGCUGGCCCUUGAAAAUCCGGGGGAGAAGGU	-119.5
Known	osa-MIR2102-p3_2ss10TC18AG	CGGUUCCGGCGGCGUCCG	-1.7	GAUCGAAAGGGAGUCGGGUUCAGAUCCCCGAAUCCGGAGUGGCGGAGAUGGGCGCCGCGAGGCGUCCAGUGCGGUAACGCAAACGAUCCCGGAGAAGCUGGCGGGAGCCCCGGGGAGAGUUCUCUUUUCUUUGUGAAGGGCAGGGCGCCCUGGAAUGGGUUCGCCCCGAGAGAGGGGCCCGUGCCCUGGAAAGCGUCGCGGUUCCGGCGGCGUCCGGUGAGCUCUCGCUGGCCCUUGAAAAUCCGGGGGAGAAGGU	-119.5
Known	bdi-MIR7768b-p5_1ss11GT	CGGCGGCGGCUGCGGCGGC	-5.4	AGAGCGUCUGCGGCUGCGGCUGCGGCGGCGGCGGCGGAGGCGGAGGC	-28.7
Known	ptc-MIR6423-p3_1ss5GT	CGGUUGCGGCGGCGGCGG	-5.5	AGAGCGUCUGCGGCUGCGGCUGCGGCGGCGGCGGCGGAGGCGGAGGC	-28.7
Known	bdi-MIR7768b-p3_1ss3CG	CGGGGCGGCGGCGGCGGCG	-5.9	GCGCGGCAGAGUGGCUGUGAGAAGUCUCACUGUGCGGCAAUUUUGCAUGAGUGUUAAAAACUAUGAGCAUUUUCUGGGGUUUAGCUGGGCAGGGGUUUUUGUGAAGUCUGUGGAGUUUCAAUUGUGUUGUUUUAGUGGGGUUUAUCUUUUUUUUUGUGCGUUAGGGUUUUGUUGGGGCUAUGGCGCCCAGCCGUAAGCGAGGCGGCGGCGGCGGCGGCG	-61.7
Known	bdi-MIR7768b-p3_1ss5GC	GGCGCCGGCGGCGGCGGCG	-8.8	UUACGCCCGAUCUCGCCGCCGCCUUUAAAAUCCACUCUCCGCCGGAAUCUCUGUCUGUAUUUCCCCACCAGACCCAGCAUAACCACCAGCCCCAGCAUAACCACAGACCAGAGGUUUCCAAGAGAUUGGGAGAAGCAGAGGAGGAGGAAUCCUCCGUUGGCGGCGGCGGCGGCAGCGGCGGAGCCGGCGGCGGCGGCGGCGGAGGC	-85
Known	bdi-MIR7768b-p5_2ss17CG18GA	GCGGCGGCGGCGGCGGGAC	-5.9	AGCGGCGGCGGCGGCGGGCCAGUGGCGCGUACAAAUAGCCUCCCAAAGCGCCUCUUCAUCCGUUGCCCGCCGCCAUU	-39.2
Known	bdi-MIR7782-p5_2ss1TA2GA	AAACCUGCUCUGAUACCA	2.4	UCCUGCAACCUGCUCUGAUACCAAAUAAAAGAAAUAAAUGCAAAA	-3.1
Known	bdi-MIR7782-p3_2ss1TA2GA	AAACCUGCUCUGAUACCA	2.4	ACAGGGGCAGGAGGGAACCUGCUCUGAUACCA	-12.5
Known	ppe-MIR8126-p5_2ss8CT16TA	CUUUCAUUGGAAGUGACU	-1.1	GCUUGUAAGGGGCAUCCUCUUUCAUUGGAAGUGAUUGGAUCUUCCUUAUAUGAUAAGCACAAUGUCACAGAUUGCUGGACUGAAGCUCUUAGUAACAUUACUCUCAACCCAGGCAUUCAUGAAAGACUCUACAUCAGUUAUAGGGGUCUUACUGAUGAUGAAAAGGAAAUAUUUGUCGACAUUGCUUGCUUCUUCAUUGGAGAACACAAAAGACUUCCCAUUAUUUUCUGGAAAUCCUUGUAUGAUAAGGUAGACAC	-55.3
Known	mtr-MIR2609a-p3_2ss8CT14TC	UUGACAUUGCUUGCUUCUUCA	1.5	GCUUGUAAGGGGCAUCCUCUUUCAUUGGAAGUGAUUGGAUCUUCCUUAUAUGAUAAGCACAAUGUCACAGAUUGCUGGACUGAAGCUCUUAGUAACAUUACUCUCAACCCAGGCAUUCAUGAAAGACUCUACAUCAGUUAUAGGGGUCUUACUGAUGAUGAAAAGGAAAUAUUUGUCGACAUUGCUUGCUUCUUCAUUGGAGAACACAAAAGACUUCCCAUUAUUUUCUGGAAAUCCUUGUAUGAUAAGGUAGACAC	-55.3
Known	cpa-miR8155_L-1	AACCUGGCUCUGAUACCA	-0.5	AUAAACAUGGCUCUGAUACCAACUGUUAGGA	-3.4
Known	vvi-miR845d_R-2_1ss19AT	UGGCUCUGAUACCAAUUGU	-1.2	AUAAACAUGGCUCUGAUACCAACUGUUAGGA	-3.4
Known	cpa-miR8155_L-1	AACCUGGCUCUGAUACCA	-0.5	UCCCAGAGUACCCAGUGUUAGAAACCUGGCUCUGAUACCAGA	-10.9
Known	cpa-miR8155_L-1	AACCUGGCUCUGAUACCA	-0.5	CCAGUGUUGCAAACUUGGCUCUGAUACCAGAUGUAACGCCCCACCGUGAAACACUAG	-12.4
Known	cpa-miR8155_L-1	AACCUGGCUCUGAUACCA	-0.5	AUGCGGAGCUUCCUUCUUAUAAGACAUCUUGGAUCUUCCUCAAGUUGUUAGGCUUUCUUUUGAGGAACUUGGCUCUGAUACCAA	-20.1
Known	cpa-miR8155_L-1	AACCUGGCUCUGAUACCA	-0.5	ACCAACCUGGCUCUGAUACCAAUCUGAUAGCAUGGUUCGAACACAUGCACAAAUACCCAAUGAUGGCACGCUACUCACACAUGCUCUGAUACCUAGGUGCUUACAGCACAGACUCAUAUACCCCAAUGUUAUCUAACAACUGAAUACCUGGUCUCUCAGCACAGACUUCUACAGACCU	-33.7
Known	cpa-miR8155_L-1	AACCUGGCUCUGAUACCA	-0.5	CUAACUUGGCUCUGAUACCAUAUGUAAUGCCCCAACAUGCAACCCAAAAGAUAAGUCAACUAACACAAUACAAAGGCAGAGAUAAUAUUUUUUUUUUAACAGAGUUAAGCAAUAUAACAUAGUCUGAAACAACAUAUUAACUACAUCUUGAGGGAUAACAUGAUUGCAUUAUAGAAAAUUAAGCCAUAA	-31.7
Known	cpa-miR8155_L-1	AACCUGGCUCUGAUACCA	-0.5	CAUUGUCAAUCCGGGCGUGCCUUACUUCCAACACCGCCCUUUUGCCACACUGCAGGUGCUUGGGGCUCCUAGCCUGGCUCUGAUACCAAUUGUU	-26.2
Known	cpa-miR8155_L-1	AACCUGGCUCUGAUACCA	-0.5	GAACAUGGCUCUGAUACCAUUUGUUAGGAAUUUAUAAGUUGAUCAAACCAAUUUAACAUAACCCAAAAAGAGAUAAUGAUGCAUGCAAGCUUACAGAUUUACCAUAAUGUAAAGAUCAAAUAGACAGCCACAAGAUAACACAAGAUAUGCCCUGGGAAAACCCUCGAGAGAGAAAAACCCAGUCUCCAAAAACAUCCAUACA	-28.2
Known	cpa-miR8155_L-1	AACCUGGCUCUGAUACCA	-0.5	GAAACCGGGCUCUGAUACCAAAUGUCAUGCCCAAA	-10.6
Known	cpa-miR8155_L-1	AACCUGGCUCUGAUACCA	-0.5	GGAACUUGGCUCUGAUACCAAUUGUUGGAUCUAGGGCAUA	-11.3
Known	cpa-miR8155_L-1	AACCUGGCUCUGAUACCA	-0.5	UCCCAGAGCUCCCAAAGCUGAGAACCUGGCUCUGAUACCUAU	-8.6
Known	cpa-miR8155_L-1	AACCUGGCUCUGAUACCA	-0.5	AAAGGAGUCUGCAGACUAGAAAGACUAGCACCAGAAGAAGAAGCCAUUGAAAGCAAUUUAGGAUUGAAUCAACUGAAAAAUAGAGAACCAGGCUCUGAUACCACU	-17.5
Known	cpa-miR8155_L-1	AACCUGGCUCUGAUACCA	-0.5	CCCCAGAGUUCCCAGAGUUGUAAAACCUAACCUGGCUCUGAUACCUAU	-12.5
Known	cpa-miR8155_L-1	AACCUGGCUCUGAUACCA	-0.5	UUUCCCGCUCAACCGGGCUCUGAUACCAUGUUGA	-4.8
Known	cpa-miR8155_L-1	AACCUGGCUCUGAUACCA	-0.5	UUCGGUGGAGCGAGGGAGCAAGGUCUAACAAUAUCCUUCAAACAUCCUUCCUAUAAUUUUAAAUCAUAGGCACACAGAAACUAUAAACUUGGCUCUGAUACCAUGU	-18.2
Known	cpa-miR8155_L-1	AACCUGGCUCUGAUACCA	-0.5	UGAGGAGCUUCUUUCUUAUAAGACAUCCUGGAUCGACCUCAAGCUGUUAGGCUUACUUCCGAGGAACUUGGCUCUGAUACCAA	-18.2
Known	cpa-miR8155_L-1	AACCUGGCUCUGAUACCA	-0.5	UUAAGAGUUAACAACCCACGAAAACCAGAAGAAAAAGAUCUUCACUGGAGCACGGGCAAGAGAACGAAACCUAGCUCUGAUACCAU	-14.3
Known	cpa-miR8155_L-1_3ss4CA6TC7GT	AAACCUGCUCUGAUACCA	2.4	AAACUUGCUCUGAUACCACUUGAUCUGUAAACA	-0.7
Known	cpa-miR8155_L-1_1ss19AG	AACCUGGCUCUGAUACCG	-0.5	UCAGAUUUCUAAAAAAAAUGCUAACCCACAACUCACAAUCUGGCUCUGAUACCGUGUUAGAUUCUUACCCAAGAAUGCAAGUGAUUGAGAGAAAGCAAAAUAGAAAUCACA	-20.5
Known	cpa-miR8155_L-1_1ss5CT	AACUUGGCUCUGAUACCA	-0.6	CCAACAGGCUGGCAGGAAAACUUGGCUUUGAUACCACUGUAAUGUCCCAACUAGUUUGUAUU	-13.6
Known	cpa-miR8155_L-1_1ss5CT	AACUUGGCUCUGAUACCA	-0.6	CUAGCCCGUACAAUUACUUCCUAGAGUUUCUAGAGUUGUAAACUUGGCUCUGAUACCU	-11.5
Known	ath-MIR8176-p3_2ss5AC7TC	ACCGCGCUUCUUACAUUU	0	CACAGAAGCAUAUGGCCGUGCGCAAUUUCUCAUUUGCUCAUGGUUACCGCGCUUCUUACAUUU	-20.3
Known	gra-MIR8637-p3_2ss6CT10TC	UGUAAUAGUCUAGUUAUU	0.1	GAACAAGCUAUCUCAAAGAUCAUCUAGAAAGGGAGCCCCAUUCAAACUUUCUAAUUGUUGCAGAUGACAUCGAUCAUGUGGAACAGUUAAAUGCUCUACGGAUCAUGGAUAUAUUAGAUAGAUCUUGUAAUAGUCUGGUUAUU	-37.7
Known	gra-MIR8637-p5_2ss6CT10TC	UGUAAUAGUCUAGUUAUU	0.1	UGUAAUAGUCUAGUUAUUGUCACAACCCGUGACCAUGGUGUGCUUAUAACCGCAGGAAUUACUGUUGGUUAUAAUUUGAGAGGAAUGGAUUUUAAUUAUGGGAGAGAACUCUUCUGUUGGCAUGCCUUCAGGCAACCCCAUCCAUCUAGCGAGUACGAGGCGCUGGUUGAGGCCUUUGUAGACGUG	-56.5
Known	gra-MIR8639a-p5_2ss12AC15AC	UUUUUCAAAUGCUUCAAUAU	2.4	UAUCUUUUUCAAAUGCUUCAAUAUAAACUUUGUUAGAAUGAAGAAACAAGCAAUAUCCAAGAAUAUUUCUUUCUUUUCUUCAUUCAAAGUAUCUUAGCUC	-16.6
Known	ath-MIR847-p3_2ss17AG18GC	UAUUCAAAGUAUCUUAGCU	0.5	UAUCUUUUUCAAAUGCUUCAAUAUAAACUUUGUUAGAAUGAAGAAACAAGCAAUAUCCAAGAAUAUUUCUUUCUUUUCUUCAUUCAAAGUAUCUUAGCUC	-16.6
Known	gra-MIR8639f-p5_2ss3AC4TG	UUCGGUUUAACAACUCUUU	0.4	GCACGGCUAUAUUGGGACUGCUUUCGGUUGAACAACUCUUUGGCCAGAGUUGUUUUGCCCACUCCACCCAUUCCAAAAAUGCCGACA	-26.4
Known	nta-miR6024_L-1_2ss5AT20CG	UUUUGCCAGAGUUGUUUUGCC	0.4	GCACGGCUAUAUUGGGACUGCUUUCGGUUGAACAACUCUUUGGCCAGAGUUGUUUUGCCCACUCCACCCAUUCCAAAAAUGCCGACA	-26.4
Known	gra-MIR8654c-p5_2ss7CT16GT	CCUCUGUCGCCCCGAUUCG	0	CCUCUGUCGCCCCGAUUCGUAAAACCCUUGGUCACUUGCUAGUGGGGUUGCUUCUGCCCAUGAAUGAAUCCUUCACUUUUUCCGGAGUGUGGGGUGGGGGUUUCCUUUUACCCCGGCGGCAUUC	-42.4
Known	gra-MIR8657c-p5_2ss3TC14GC	AACUGUAGUAAUUCUAGA	0.2	GCCAUGCAUGUCUAAGUAUGAACUAUUUCAGACUGUGAAACUGCGGAUGGCUCAUUAAAUCAGUUAUAGUUUCUUUGAUGGUACUUUGCUACUCGGAUAACCGUAGUAAUUCUAGAGCUAAUACGUGCACCAAAUCCCGACUCUUGGAAGGGAUGCAUUUAUUAGAUAAAAGGCCGGCGCGGGCUCGCCCGCUACUCCGGUGAUUCAUGAUAACUCGACGGAUCGCACGGCCUUUGUGCCGGCGACGCUUCAUUCAAAUUUCUGCCCUAUCAACUUUCGAUGGUAGGAUAGAGGCCU	-87.3
Known	gma-MIR169j-p3_2ss3TG5CG	AAGGGAUGCAUUUAUUAG	1.4	GCCAUGCAUGUCUAAGUAUGAACUAUUUCAGACUGUGAAACUGCGGAUGGCUCAUUAAAUCAGUUAUAGUUUCUUUGAUGGUACUUUGCUACUCGGAUAACCGUAGUAAUUCUAGAGCUAAUACGUGCACCAAAUCCCGACUCUUGGAAGGGAUGCAUUUAUUAGAUAAAAGGCCGGCGCGGGCUCGCCCGCUACUCCGGUGAUUCAUGAUAACUCGACGGAUCGCACGGCCUUUGUGCCGGCGACGCUUCAUUCAAAUUUCUGCCCUAUCAACUUUCGAUGGUAGGAUAGAGGCCU	-87.3
Known	gra-MIR8657c-p5_2ss8AC12AG	AUUUCCACACUGUUUUACAAU	1.2	AUUUCCACACUGUUUUACAAUCUUCCGACCCUCCUCUUCCAGCUGCUGCUGUGGCGCUCUAUUUCUAAAUGCAUAGAAAGAAAACAGACUCCAACUCUCUUCCUCUGACAAA	-14.5
Known	sly-MIR403-p3_2ss7TC17AC	AACUCUCUUCAUCUGACAAA	1.2	AUUUCCACACUGUUUUACAAUCUUCCGACCCUCCUCUUCCAGCUGCUGCUGUGGCGCUCUAUUUCUAAAUGCAUAGAAAGAAAACAGACUCCAACUCUCUUCCUCUGACAAA	-14.5
Known	gra-MIR8663a-p3_2ss9AC17CT	UUUUAUCCCAGUUAGAUCC	1.3	UUACAGGGUUUAAUUCCGCAGCCUUAAAAAAUGCUGGAUAUCCUCAAUUUUUUUGGACUGGUGCUUCGCUUGGGUAGAAGAUUUUCUAGAUGUUCUCUUUAAGACGUUGUAAAUAUGUAUAAUGACAACUUCUCUCUCUAUAACAGAUUUCAGCACUUGCCGUCCACCCUGAGAGUCUCUUACACUUUGUUUUAUCCCAGUUAGAUCCUGCAA	-44.6
Known	gra-MIR8671-p3_2ss7AT19CT	AAAAAUUGUUGAAGAAAGU	2.7	AAAGUACAGAUCUGGAACUUCUUCUACCUGAAGACUUGGGCAGUUGCCUUCCACUGAAGAGCAGAAUACUUGUCCCUCCUCGAAAUCUCCAUGAGACGGACAUAUUUGUUGGCAAGGAAUACUCAACACCAACAAUAUGCUGCGAGUCCUCUUCCAGAGACGGGCCAGAAAAAAAUUGUUGAAGAAAGUUCCAGAGUACAAUGAUGAAAAGAAUAUA	-58.5
Known	gra-MIR8674c-p5_2ss2CT3AT	CUUAAGUUUAGGGUUUAG	0	CUCAAGUUUAGGGUUUAGGAGUUAGGAAAUAGGGGUUAGGGGUUAGGUUUAAUCAUGCAUCCCAGUCAUUCCCCUAUCAUUCCUAUAUAUCCUAUCUCUCCCCUCUAUCUUUCCCUCUCCCUUAUCGACGAAGCAAAUGGAAACAAGAAAACUAGGACUCCCUUUCUCAGGUUUAGGGUUUAGGGCUUAGGGGAAUUAUUUAGGGUUUAUGGUUUAGGGGUUA	-63
Known	stu-MIR8005a-p3_2ss11GT19GA	UUAGGGUUUAUGGUUUAGAGG	0.8	CUCAAGUUUAGGGUUUAGGAGUUAGGAAAUAGGGGUUAGGGGUUAGGUUUAAUCAUGCAUCCCAGUCAUUCCCCUAUCAUUCCUAUAUAUCCUAUCUCUCCCCUCUAUCUUUCCCUCUCCCUUAUCGACGAAGCAAAUGGAAACAAGAAAACUAGGACUCCCUUUCUCAGGUUUAGGGUUUAGGGCUUAGGGGAAUUAUUUAGGGUUUAUGGUUUAGGGGUUA	-63
Known	gra-MIR8674b-p5_2ss10CT21TC	ACUCAAACCUAAACCCUAAACCCU	3.4	ACUAAAACCUAAACCCUAAACCCUA	3.3
Known	gra-MIR8674b-p3_2ss3CT14TC	CCUAAACCCUAAACCCUA	3.4	ACUAAAACCUAAACCCUAAACCCUA	3.3
Known	gra-MIR8674b-p3_1ss9AG	AGGGUUUAGGGUUUAGGGUUU	1.2	GUAUGAGGGUUUUGCCCAGUUAUAGCAGGUAUAAACAAAAAGUGGGGCUGCUGUUAACGGGCUGUGCUAUUUUUCUUGUGCUUGUGAUGACGCCCUACGGUCACCUGACGGGGGCUCCGGCUGAACAACCAGCUCCCACGCGACGACGCUGUGCUUGAUAUUUUAGGUUUAGGGUUUACUGCUAAACGUGAAAAGGGUUUAGGGUUUAGGGUUUAGG	-64.6
Known	gra-MIR8674b-p3_1ss9AG	AGGGUUUAGGGUUUAGGGUUU	1.2	CCACCUAGCAAUGAUGUCUGCUUGCAAUUUUCUGGCCUCAGCAGGCUUGUUUCUAACCAUGUUCCGAGAUUGUGAAGAAAUUUAAAAGUAUGGUUACUCUAAUUUUAUGAUAGCUUUGCCUUAGUAAUUAUGGUAUUGCAAAUUUGUGUUAGCUUUAAGGUAAGUGUUUGUGGGGUGACUUAGGGUUUAGGGUUUAGGGUUU	-43
Known	gra-MIR8674b-p3_1ss9AG	AGGGUUUAGGGUUUAGGGUUU	1.2	ACUCCUCCCGUGCAGCUUUCCAUCAAAACAUAAGCUGGAGACAGAAUUCCAGAAUUCAGAGGUAGCCCCUAUCUAUAUAACUGGGUCGGGAGAUGGGAAUGAACUGACUACAAGAAGAGCGGGUGCCUGCCUUCACAUGCCUCGUCUUAUGCUUCAACAUUUUAGGGUUUCGGGUUUAGGGUUUAGAUGGGCAUGGAGAAGGUGG	-65.3
Known	gra-MIR8674b-p3_1ss9AG	AGGGUUUAGGGUUUAGGGUUU	1.2	UAGUAGACAUUUAACAAAUAGCCUUCAAAUUAGACUAAUAGAUCACAUUUCUCAAAGCUAAGCAUCAACCCAUCAAAGACCCUUGUCAAUUAUAUUCAUCGUUUAGUGAUACAACAAAGCAUGAAUCUUGUGGUUUAGGGUUUUAGUUUUAGGUUUUGUGGUUUAAGUUUUAGGGUUUACAGUUUAGGGUUUUAGGUUUAGGAUUUAGGGUUUAGGGUUUUAGGUUUAGGUUUUAGAGUUUAGGA	-50
Known	gra-MIR8674c-p5_2ss2TC11TC	ACCCUGAACCCUGAACCCUAAACC	3.7	ACCCUGAACCCUGAACCCUGAACCCUCAUCAGGAUGUGUGAACCUUAAUGUUGAUGUGAACAAAACUGUGAUUAUAUGCAAGUCCAAGAGAUCCGGAUGAUUGCUGACAAAAGAGAUCCCGAUGAUUGUUCACAGUGCGAUCCAAAAUGUUGAUGCAAACAAAACUAUGAUUAUCUCCAAGUCCAAUAGAUCCUGAUGACUGUUCACCU	-46.4
Known	gra-MIR8694b-p5_2ss10CG14CT	AAAAAGCUCGUAGUUGGA	0.3	GUUAAAAAGCUCGUAGUUGGAUCUCGGGAUCGAGCUGACGGUCCGCCGCGAGGCGAGCUACCGUCUGUCCCAGCCCCUGCCUCUCGGCGCCCCCUCGAUGCUCUUAGCUGAGUGUCCCGCGGGGUCCGAAGCGUUUACUUUGAAAAAAUUAGAGUGUUCAAAGCAGGCCC	-63.1
Known	gra-MIR8723b-p3_2ss10AG12TG	AAAAAAUUAGAGUGCUCA	0.1	GUUAAAAAGCUCGUAGUUGGAUCUCGGGAUCGAGCUGACGGUCCGCCGCGAGGCGAGCUACCGUCUGUCCCAGCCCCUGCCUCUCGGCGCCCCCUCGAUGCUCUUAGCUGAGUGUCCCGCGGGGUCCGAAGCGUUUACUUUGAAAAAAUUAGAGUGUUCAAAGCAGGCCC	-63.1
Known	gra-MIR8694b-p5_2ss10CG14CT	AAAAAGCUCGUAGUUGGA	0.3	GUUAAAAAGCUCGUAGUUGGAUUUCGGGCGGGUGCUGCCGGUCCGCCCUUUGGGUGUGCACCGGUUGCGCCCGUCCUGCUGCCGGGGACGGGUGCCUGGGCUUCACUGUCCGGGCCCCGGAGUCGGCGAGGUUACUUUGAGUAAAUUAGAGUGUUCAAAGCAGGCCUUUGCUCGAAUACAUUAGCA	-89.7
Known	ppt-MIR1076-p3_2ss10GT16GA	UUGCUCGAAUACAUUAGCA	-0.8	GUUAAAAAGCUCGUAGUUGGAUUUCGGGCGGGUGCUGCCGGUCCGCCCUUUGGGUGUGCACCGGUUGCGCCCGUCCUGCUGCCGGGGACGGGUGCCUGGGCUUCACUGUCCGGGCCCCGGAGUCGGCGAGGUUACUUUGAGUAAAUUAGAGUGUUCAAAGCAGGCCUUUGCUCGAAUACAUUAGCA	-89.7
Known	gra-MIR8694b-p5_2ss10CG14CT	AAAAAGCUCGUAGUUGGA	0.3	UGACACGGGGAGGUAGUGACAAUAAAUAACAAUACUGGGCUCAUCGAGUCUGGUAAUUGGAAUGAGUACAAUCUAAAUCCCUUAACGAGGAUCCAUUGGAGGGCAAGUCUGGUGCCAGCAGCCGCGGUAAUUCCAGCUCCAAUAGCGUAUAUUUAAGUUGUUGCAGUUAAAAAGCUCGUAGUUGGACCUUGGGUCGUCACGGUCGGUCCGCCUACUCGGUGUGCACUGGCCCUCACGUCCCUUCUGCCGGCGGCGUGUUCCUGGCCUUAAUUGGCUGGGUCACGGUUCCGGCGCCGUUACUUUGAAAAAAUUAGAGUGCUCAAAGCAAGCCUACGCUCUGAAUACAUUAGCAUGGAAUAACGCGAUAGGAGUCUGGUCCUGUUCC	-127
Known	gra-MIR8697-p5_2ss2GC6AG	GCUUUGUUUAUCUUUCUUUCU	3.6	AAAAAAGAUAGGAAAUGCAGAGGAUUCCAUCAUGAAGAUUCUGAAGCUGAGUUAUGACUCUCUUCCUCCCAAUCUGAAAUCUUGCUUUGCUUAUCUUUCUUUCUUUCCAGAGGACACGCUCAUUUCUUUUUCUUCCCUUGCAUAUGAGAGACGUAUACACGAGAACUAUGUAAUAAAUUUGUGGGUAGCAGAAGGAUUCAUUCCACAAGUAGAAGACAGAGAAC	-49.2
Known	mtr-MIR5234-p3_2ss9GA18CA	UUGUGGAUAGCAGAAGGAUUC	-0.7	AAAAAAGAUAGGAAAUGCAGAGGAUUCCAUCAUGAAGAUUCUGAAGCUGAGUUAUGACUCUCUUCCUCCCAAUCUGAAAUCUUGCUUUGCUUAUCUUUCUUUCUUUCCAGAGGACACGCUCAUUUCUUUUUCUUCCCUUGCAUAUGAGAGACGUAUACACGAGAACUAUGUAAUAAAUUUGUGGGUAGCAGAAGGAUUCAUUCCACAAGUAGAAGACAGAGAAC	-49.2
Known	gra-MIR8723b-p5_2ss10AG12TG	AAAAAAUUAGAGUGCUCA	0.1	GAAAAAAUUAGAGUGCUCAAAGCAAGCCUACGCUCUGAAUACAUUAGCAUGGAAUAACGCGAUAGGAGUCUGGUCCUGUUCCGUUGGCCUUCGGGACCGGAGUAAUGAUUAAUAGGGACUGUCGGGGGCAUUCGUAUUUCAUUGUCAGAGGUGAAAUUCUUGGAUUUAUGGAAGACGAACCACUGCGAAAGCAUUUGCCAAGGAUGUUUUCAUUAAUCAAGAACGAAAGUUGGGGGCU	-69.6
Known	sly-MIR9475-p3_2ss2CT12TG	UUGCCAAGGAUGUUUUCA	-0.2	GAAAAAAUUAGAGUGCUCAAAGCAAGCCUACGCUCUGAAUACAUUAGCAUGGAAUAACGCGAUAGGAGUCUGGUCCUGUUCCGUUGGCCUUCGGGACCGGAGUAAUGAUUAAUAGGGACUGUCGGGGGCAUUCGUAUUUCAUUGUCAGAGGUGAAAUUCUUGGAUUUAUGGAAGACGAACCACUGCGAAAGCAUUUGCCAAGGAUGUUUUCAUUAAUCAAGAACGAAAGUUGGGGGCU	-69.6
Known	gra-MIR8743c-p5_2ss2AG17CA	UGAAUUUCUUUUUUGGAC	0.1	CUAGAAAUCUGAAUUUAUUUUUUGGACUUUGAGCCUUUUUCUUCCUUCUGAUUGUGGGUUAUGCUGGGUUUUCUUCAAUUUAGGGGUUAAACUGGCUUUGCUUUUCUUGAAUUCAGGUUUUAUCAGCGAUAAAUCUGGUGUUCGCUGAAUGCAAAAUCAAUGUUUAUUCUGGAGAUGGCUAAAGAUUGAAAGAGCAGUUA	-51.7
Known	gra-MIR167a-p3_2ss1CA13CG	AAGAUUGAAAGAGCAGUUU	-1.7	CUAGAAAUCUGAAUUUAUUUUUUGGACUUUGAGCCUUUUUCUUCCUUCUGAUUGUGGGUUAUGCUGGGUUUUCUUCAAUUUAGGGGUUAAACUGGCUUUGCUUUUCUUGAAUUCAGGUUUUAUCAGCGAUAAAUCUGGUGUUCGCUGAAUGCAAAAUCAAUGUUUAUUCUGGAGAUGGCUAAAGAUUGAAAGAGCAGUUA	-51.7
Known	gra-MIR8751b-p5_3ss2TN3GA17GA	UNAAAAUUUGUAGAGAAA	2	UAAAAAUUUGUAGAGAAAAGUUGGUGAAUGAGAGAGAUUGAAUAAGAAUGCAUGACCACAAAAGAGAUUUGGGAAGGGAAAUUGCAAAUCAACAAUCACCCUACCGUC	-13.3
Known	osa-MIR1440b-p3_2ss3TG13TG_2	GGGAUUUGGGAAGGGAAAUU	0.8	UAAAAAUUUGUAGAGAAAAGUUGGUGAAUGAGAGAGAUUGAAUAAGAAUGCAUGACCACAAAAGAGAUUUGGGAAGGGAAAUUGCAAAUCAACAAUCACCCUACCGUC	-13.3
Known	sly-MIR9471b-p5_3ss4AT9TC19GT	AAAUAAAACUGGAUCUUUU	3.3	AAACAAAACUGGAUCUUUUUACAGAGGACUGUUUUUUAUUAUAUAAUUCUUUUGCAAGAGUGGUUUUUCCAGAACCACCCA	-12.5
Known	stu-MIR6024-p3_2ss2AT17CT	UUGCAAGAGUUGUUUUUCC	0.3	AAACAAAACUGGAUCUUUUUACAGAGGACUGUUUUUUAUUAUAUAAUUCUUUUGCAAGAGUGGUUUUUCCAGAACCACCCA	-12.5
Known	sly-MIR9475-p3_2ss13CG17TG	CAAUGUAGAGAUGGUUGU	1.1	ACACUUUAAGAAGCAUCAUCCUUCCAACGGACACAGGCAAUGUAGAGAUGUUUGUGAAGCUC	-12
Known	bdi-miR9483a_L-7R+1_1ss23CT	GUUUCCUCUGAAGUUUCC	0.6	UGCAAAUCGUUCGUCUGACUUGGGUAUAGGGGCGAAAGACUAAUCGAACCGUCUAGUAGCUGGUUUCCUCCGAAGUUUCCCUCAGGAUAGCUGGAGCUCACGUGCGAGUUUUAUCGGGUAAAGCAAAUGAUUAGAGGCAUCGGGGGCGUAACGCCCUCGACCUAUUCUCAAACUUUAAAUAGGUAAGGCGGC	-55.7
Known	mtr-MIR2671i-p3_2ss7TA13TG	AACUUUAAAUAGGUAAGG	-0.6	UGCAAAUCGUUCGUCUGACUUGGGUAUAGGGGCGAAAGACUAAUCGAACCGUCUAGUAGCUGGUUUCCUCCGAAGUUUCCCUCAGGAUAGCUGGAGCUCACGUGCGAGUUUUAUCGGGUAAAGCAAAUGAUUAGAGGCAUCGGGGGCGUAACGCCCUCGACCUAUUCUCAAACUUUAAAUAGGUAAGGCGGC	-55.7
Known	bdi-MIR9494-p5_1ss19CG	CGCCGGCGGCGGCGGCGGG	-8.6	ACCGUUAGCCCGCGUUAAGGGUGCCACCGCCGGCGGCGGCGGCGGCGGUUCCCGGGCCCCGACGCCGGCAACUUU	-40.7
Known	osa-MIR396g-p3_1ss19GT	CGGCGGCGGCGGCGGGGGU	-4	ACCGUUAGCCCGCGUUAAGGGUGCCACCGCCGGCGGCGGCGGCGGCGGUUCCCGGGCCCCGACGCCGGCAACUUU	-40.7
Known	bra-MIR9552a-p5_3ss2CG4GA17CG	UGAACAGACUAUCGGUGU	1	UCGUGUUUAGUUGCCAUAAGAGUUUGGAACCCUGAACAGACUAUCGGUGUUAAGCCGGAGGAAGGUGAGGAUGAUGUCAAGUCAUCAUGCCCCUUACACCCUGGGCGACACACGUGCUACAAUGGCCGGGACAAAGAGUUGCGCCCCCGCGAGGGCAAGCUAACCUCAAAAACCUGGCCUCAAUUCGGAUUGCAGGCUGCAACUCGCCUGCAUGAAGUAGGAAUCGCUAGUAAUCGC	-81.7
Known	osa-MIR5794-p3_2ss8AG15GA	AGGAAUCGCUAGUAAUCG	1.7	UCGUGUUUAGUUGCCAUAAGAGUUUGGAACCCUGAACAGACUAUCGGUGUUAAGCCGGAGGAAGGUGAGGAUGAUGUCAAGUCAUCAUGCCCCUUACACCCUGGGCGACACACGUGCUACAAUGGCCGGGACAAAGAGUUGCGCCCCCGCGAGGGCAAGCUAACCUCAAAAACCUGGCCUCAAUUCGGAUUGCAGGCUGCAACUCGCCUGCAUGAAGUAGGAAUCGCUAGUAAUCGC	-81.7
Known	gma-MIR9762-p3_2ss14TA16TG	UGUUUUCAAUUUGAUGUC	1.3	AAUGACAUAGUUUGUAUUCAAUUUGAUGUCUUU	-5.6
Known	gma-MIR9762-p3_2ss14TA16TG	UGUUUUCAAUUUGAUGUC	1.1	GCUGGAGAAGUUUGACUUAAACAAUGAUCAAUGCAAUGCAGCUUCUCAAUCAAUGAAUAAGUGCUCGCUUGAACCCUUAGGGUGAGGAAAGGAGUAUUGAAUCUUCCAAACUUGAUAUCUCUCUAUGUGGUUGGAGUCAUAUGGGUGUGUUGGGAAAUAUAUCUUUGCAUUUAUUGACAAUUGUUUUGAAUUUGAUGUCUUCUUU	-49.5
Known	ata-MIR9863a-p5_2ss1TA12GA	AAUUUUUGAAAAUUUGAG	1.9	AAUUUUUGAAAAUUUGAGGUAUCUGAAUGAUAUUUUGAAUUGUUUACUGUAAUCUUUUUUUUUUUCAGGUCAUAUCAUAAAACUCAUAGUUUGAUUGUGUUUUUUUAUCCAUUGUCAGGGGUAGUUUUUGGAAAAAAUGGCUUAUGAAAUCAAUUGGUGGAAA	-24.4
Known	mtr-MIR2666-p3_2ss1AT14CA	UAGUUUUUGGAAAAAAUU	-0.3	AAUUUUUGAAAAUUUGAGGUAUCUGAAUGAUAUUUUGAAUUGUUUACUGUAAUCUUUUUUUUUUUCAGGUCAUAUCAUAAAACUCAUAGUUUGAUUGUGUUUUUUUAUCCAUUGUCAGGGGUAGUUUUUGGAAAAAAUGGCUUAUGAAAUCAAUUGGUGGAAA	-24.4
Known	far-miR156a_L+1R-1_1ss15AT	UUGACAGAAGAGAGUGAGCAC	0.9		-41.2
Known	aly-miR158a-3p_R-1	UCCCAAAUGUAGACAAAGC	1		-41
Known	aly-miR158a-3p_R-1	UCCCAAAUGUAGACAAAGC	1		-41
Known	pde-miR159_R+2	UUUGGUUUGAAGGGAGCUCUAUU	-1		-95.1
Known	zma-miR159a-3p	UUUGGAUUGAAGGGAGCUCUG	-0.1		-102.1
Known	mtr-miR166g-5p_2ss20GC21GT	GGAAUGUUGUCUGGCUCGACU	-1.8		-55.4
Known	ptc-miR166p_R-2_3ss13CT18CT19CT	UCGGACCAGGCUUCAUUUU	0.4		-55.4
Known	aly-miR166b-5p	GGACUGUUGUCUGGCUCGAGG	-3.3		-58.9
Known	zma-miR167e-5p	UGAAGCUGCCAGCAUGAUCUG	-1.4		-125.1
Known	zma-miR167g-3p_L+1	AGGUCAUGCUGUAGUUUCAUC	0.8		-125.1
Known	cca-miR167_R-1	UGAAGCUGCCAGCAUGAUCUG	-1.4		-67.3
Known	aly-miR168a-5p	UCGCUUGGUGCAGGUCGGGAA	-2.9		-62.5
Known	pde-miR169_2ss9GA20TC	CAGCCAAGAAUGACUUGCCCA	-1.3		-40.9
Known	ath-miR169b-3p_L+1R-1_2ss6AG16C-	UGGCAGGUUGUCCUUGGCUAC	-4.5		-40.9
Known	ptc-miR169z_R+1_2ss14TC20GC	CAGCCAAGAAUGACUUGCCCGC	-1.3		-51.8
Known	ptc-miR169ab_1ss11AT	CAGCCAAGGAUGACUUGCCC	-2.6		-27.1
Known	vvi-miR171f	UUGAGCCGCGCCAAUAUCACU	-0.3		-46.2
Known	ctr-miR171_L-1R+1_1ss19TC	UGAGCCGCGUCAAUAUCCCCU	0.4		-113.6
Known	aau-miR172_L-2_1ss3AT	UGAAUCUUGAUGAUGCUGCAU	-0.4		-59.1
Known	ata-miR172c-3p	GGAAUCUUGAUGAUGCUGCAU	-1.1		-101.1
Known	aly-miR172e-3p_L+1	GGAAUCUUGAUGAUGCUGCAU	-1.1		-57.3
Known	tcc-miR319_L+1R-1	CUUUGGACUGAAGGGAGCUCC	-1.5		-53.1
Known	sly-miR319a_L-1R+5	UUGGACUGAAGGGAGCUCCGUUUU	-3.2		-116.2
Known	osa-miR319a-3p.2-3p_L+1	UUUGGACUGAAGGGUGCUCCC	-2.7		-101.5
Known	ptc-miR319i_L+1	UUUGGGCUGAAGGGAGCUCCC	-5.2		-32.8
Known	ptc-miR390a	AAGCUCAGGAGGGAUAGCGCC	-0.9		-44.2
Known	ptc-miR390d-3p_2ss1CT17TC	UGCUAUCCAUCCUGAGCUUUA	-0.8		-44.2
Known	ppt-miR390a	AAGCUCAGGAGGGAUAGCGCC	-0.9		-74.7
Known	gma-miR393a_2ss12CT21CT	UCCAAAGGGAUUGCAUUGAUU	-1.6		-70.4
Known	gma-miR394a-5p_1ss1TC	CUGGCAUUCUGUCCACCUCC	-1.3		-78.2
Known	cme-miR396a_R+2	UUCCACAGCUUUCUUGAACUUUU	1.1		-39.434
Known	mtr-miR396a-3p_L-1R+2_1ss20GA	CUCAAGAAAGCUGUGGGAAAUU	-1.7		-39.434
Known	zma-miR396e-5p_1ss10TC	UUCCACAGCCUUCUUGAACUU	1.1		-46
Known	zma-miR396f-3p_2ss2GT7GT	GUUCAAUAAAGCUGUGGGAAG	0.1		-46
Known	aly-miR396b-5p_1ss10TC	UUCCACAGCCUUCUUGAACUU	1.1		-65.3
Known	aly-miR396b-3p_L-1R+2	CUCAAGAAAGCUGUGGGAAACU	-1.7		-65.3
Known	sbi-miR396c_1ss10TC	UUCCACAGCCUUCUUGAACUU	1.1		-45.4
Known	smo-miR396_R+1_1ss7GA	UUCCACAGCUUUCUUGAACCU	1.1		-61.5
Known	sbi-miR397-3p	UCACCGGCGCUGCACUCAAUU	0.6		-66.4
Known	vun-miR399b_1ss17CT	UGCCAAAGGAGAAUUGUCCUG	-3.1		-34.6
Known	tcc-miR399a_1ss20TG	CGCCAAAGGAGAGUUGCCCGG	-1.1		-51
Known	osa-miR444a-3p.2_L+1R-1_1ss13CT	AUGCAGUUGCUGUCUCAAGCU	-2.7		-89.9
Known	zma-miR529-5p_2ss14TC17AC	AGAAGAGAGAGAGCACCGCCU	0.8		-50.5
Known	zma-miR529-3p_1ss8CT	GCUGUACUCUCUCUCUUCUUC	-		-50.5
Known	zma-miR529-5p_2ss14TC17AC	AGAAGAGAGAGAGCACCGCCU	0.8		-50.5
Known	zma-miR529-3p_1ss8CT	GCUGUACUCUCUCUCUUCUUC	-		-50.5
Known	ppt-miR529d_2ss17AC21CT	AGAAGAGAGAGAGCACCGCCU	0.8		-66.7
Known	mdm-miR827_2ss15AG17GA	UUAGAUGACCAUCAGCAAACA	-1		-64.8
Known	aly-miR858-5p_L-1R+1	UUCGUUGUCUGUUCGACCUUA	-2.1		-237.2
Known	ppt-miR894_R+1_1ss12GA	CGUUUCACGUCAGGUUCACCA	-1.5		-34.3
Known	pab-miR950-5p	UCACAUCUGGGCCACGAUGGUU	-3.2		-174.9
Known	ppt-miR1030h_1ss2CT	UUUGCAUCUGCACCUGCACCG	-2.5		-68.6
Known	smo-miR1083_R-1_1ss20GC	UAGCCUGGAACGAAGCACGC	-0.4		-47.5
Known	gma-miR1507a	UCUCAUUCCAUACAUCGUCUGA	1.6		-54.7
Known	bna-miR2111a-5p	UAAUCUGCAUCCUGAGGUUUA	-0.8		-42.5
Known	vvi-miR2950-5p_L-1R+2_1ss20GA	UCCAUCUCUUGCACACUGAACU	1.6		-48.8
Known	vvi-miR3630-3p_L-3	GGGAAUCUCUCUGAUGCAC	-1.3		-34.7
Known	bdi-miR5059_L-2_1ss3GA	ACCUGGGCAGCACCACCA	-2.5		-28.6
Known	osa-miR5072_L-3_1ss4TA	AUCCCCAGCGGAGUCGCCA	-2.4		-19.4
Known	osa-miR5077_1ss5GA	GUUCACGUCGGGUUCACCA	-2.1		-27.5
Known	mtr-miR5298b_R-5_1ss9AT	UGAUGGAGUUGAUAUGAAG	2.3		-15.5
Known	osa-miR5523_L+2R-3	CAUGAGGAGGAACAUAUUUAC	0.8		-16.9
Known	stu-miR6027_R-1	UGAAUCCUUCGGCUAUCCAUA	-0.2		-57.1
Known	gma-miR6300_R+1	GUCGUUGUAGUAUAGUGGU	1.3		-72
Known	stu-miR8014-5p_L-3R-1_1ss4GA	AUUUCAUAUUGUAUUGUAUU	0.9		-11.5
Known	ath-miR8175_L-2	UCCCCGGCAACGGCGCCA	-5.7		-127.6
Novel	PC-5p-216163_5	UCCAUUGCAAGACAUUCUGCC	-1.2	ATTGGCTTAAAGACAACAATTGGAAGTGGTTGGGTAAAAGGTGAGATGTTTAAATCTTCTTCTCAATCCATTGCAAGACATTCTGCCATAGGGTGGCGGTTGTACTCTCAAGGTAAAAGGCATGCCACCCTATGGTAGTATGTCTTGCAGTGGGAAGAAGATTTTCTTTTGGATCACACAGCCTCTGGATCACCTGACCTCTATCTCTTGTAGACAAGTTTTGAATTTGTACCAAAATCTTGATGGCCACCCATGTTTTTATTCTTCTTGTTGGGCTCCATC	-105.8
Novel	PC-3p-416971_3	UGGCAGUAUGUCUUGCAGUGG	-2.7	ATTGGCTTAAAGACAACAATTGGAAGTGGTTGGGTAAAAGGTGAGATGTTTAAATCTTCTTCTCAATCCATTGCAAGACATTCTGCCATAGGGTGGCGGTTGTACTCTCAAGGTAAAAGGCATGCCACCCTATGGTAGTATGTCTTGCAGTGGGAAGAAGATTTTCTTTTGGATCACACAGCCTCTGGATCACCTGACCTCTATCTCTTGTAGACAAGTTTTGAATTTGTACCAAAATCTTGATGGCCACCCATGTTTTTATTCTTCTTGTTGGGCTCCATC	-105.8
Novel	PC-5p-24532_100	UAGGGAACAUCAUUGGGUAGA	0.4	ATAAATGTAATGCAAAAAGTAGGGAACATCATTGGGTAGAAGGAGGTATTGAACATGGCATATTTGCTCCATCATTACTTAGTTGTGACTAATCACTTCTGCTACCCAATGGATCTTCCCAACTTCTTGCATTATGTTAAA	-53.6
Novel	PC-3p-180_12590	UACCCAAUGGAUCUUCCCAACU	-2.1	ATAAATGTAATGCAAAAAGTAGGGAACATCATTGGGTAGAAGGAGGTATTGAACATGGCATATTTGCTCCATCATTACTTAGTTGTGACTAATCACTTCTGCTACCCAATGGATCTTCCCAACTTCTTGCATTATGTTAAA	-53.6
Novel	PC-5p-30370_74	AGUGGGACGGUGGGAAAGACU	1.1	TGGGAAGGTTTAAGGAGTGGGACGGTGGGAAAGACTATCTGCTTTTAGTCTTAGCTACCATTAATATTATTGGTATTATTACTGTTTAGTCTTTCCTACGCCTCCCATTCCCTTTGCTTTCATC	-48.6
Novel	PC-3p-2384136_1	UCUCUCCUACGCCUCCCAUUCC	0	TGGGAAGGTTTAAGGAGTGGGACGGTGGGAAAGACTATCTGCTTTTAGTCTTAGCTACCATTAATATTATTGGTATTATTACTGTTTAGTCTTTCCTACGCCTCCCATTCCCTTTGCTTTCATC	-48.6
Novel	PC-5p-223076_5	UUAAUCCUUCGCCCCAUU	4.7	TCACGACTTTAGTCCTTCGCCCCATTTATAGCCGAAAATCACTTAGTTTTCCGCTATAAAATGGGGCGAAGGATTAAAGACGAGG	-48
Novel	PC-3p-75283_20	AAAUGGGGCGAAGGACUAAAG	0.3	TCACGACTTTAGTCCTTCGCCCCATTTATAGCCGAAAATCACTTAGTTTTCCGCTATAAAATGGGGCGAAGGATTAAAGACGAGG	-48
Novel	PC-5p-68515_23	AGUGCUUCUGGAUUCAACUGU	0.9	TTCTTGATAGTGCTTCTAGATTCAACTGTGTATAAAGCTTTAGCATCTGCACAGTTGAATCCAGAAACACTATCAATCA	-37.8
Novel	PC-3p-91049_16	CACAGUUGAAUCCAGAAACUC	-0.1	TTCTTGATAGTGCTTCTAGATTCAACTGTGTATAAAGCTTTAGCATCTGCACAGTTGAATCCAGAAACACTATCAATCA	-37.8
Novel	PC-5p-5805_507	GAAGCUGUGAAGAAUUAUGUG	0.8	ATTTATCATCGCAACTAGCCTTGAATAGGTTGACAGTGTTGGAGGATTTATTCCGAGGGAAGTTCGAAGACAAAAGAATACGCCATGAATGTGTTTGAAGCGCATGTGAAAGCTGTGAAGAATTATGTGTCTAGTGTGTTTGAAGCTGCTCATAAATTACTTGTATGATAGGAATACGCGATGAGTGTGTGAAGGGCATGTGGAAGTTGTGAACAAACAGCTTCCACACGCTTCAAACACACTAATGGTGTATTCTCTGTCATTTATGAGCAGCACGCACATAATTCTTCACAGCTTCCACATGCGCTTCAAACATACACATGGCCTA	-161.9
Novel	PC-3p-108004_13	CAUAAUUCUUCACAGCUUUCA	2.9	ATTTATCATCGCAACTAGCCTTGAATAGGTTGACAGTGTTGGAGGATTTATTCCGAGGGAAGTTCGAAGACAAAAGAATACGCCATGAATGTGTTTGAAGCGCATGTGAAAGCTGTGAAGAATTATGTGTCTAGTGTGTTTGAAGCTGCTCATAAATTACTTGTATGATAGGAATACGCGATGAGTGTGTGAAGGGCATGTGGAAGTTGTGAACAAACAGCTTCCACACGCTTCAAACACACTAATGGTGTATTCTCTGTCATTTATGAGCAGCACGCACATAATTCTTCACAGCTTCCACATGCGCTTCAAACATACACATGGCCTA	-161.9
Novel	PC-5p-1545_1430	UUUGAGUGAAUCCAGAGUCUCU	-0.5	CATGGTTTTGAGTGAATCCAGAGTCTCTAAATAGCCTAACATCACAGCAACCATTTGGGCTATACAGAGCTCTGGATTCCCTCAAAACCGCC	-46.7
Novel	PC-3p-208117_6	AGCUCUGGAUUCCCUCAAAAC	-0.4	CATGGTTTTGAGTGAATCCAGAGTCTCTAAATAGCCTAACATCACAGCAACCATTTGGGCTATACAGAGCTCTGGATTCCCTCAAAACCGCC	-46.7
Novel	PC-5p-39376_51	AGUGCUUUUGGAUUUAACUGU	0.9	TGAATTGAAAGTGCTTTTGGATTTAACTATGTATATTTTATGTATTGATGTTTTGGATAACTCTTCCTCATCTTGATGATGGATCAAGAGTGTGATTTGAAACATCAATACAAAAAATACACACAGTTGAATCCAAAAACACTTTCAATCTA	-68.4
Novel	PC-3p-208362_6	CAGUUGAAUCCAGAAACACU	0	TGAATTGAAAGTGCTTTTGGATTTAACTATGTATATTTTATGTATTGATGTTTTGGATAACTCTTCCTCATCTTGATGATGGATCAAGAGTGTGATTTGAAACATCAATACAAAAAATACACACAGTTGAATCCAAAAACACTTTCAATCTA	-68.4
Novel	PC-5p-498_4058	UAAAAAUCAAUCUGCGCCCUGC	1.1	TTTTTTTTTGGTTCCAAACGGGAAGGTAAAATCGATGAACTTCGAGCTATAAAAATCAATCTGCGCCCTGCAAGTAAATGGCATCGATTATCCATAACAATTAACTGTACCACCACTTATTTGCTGGGTGGGGATTGGTTTTTATAACTCATCTATTTTACCTTTCTCTTTGTACAAAAAATGC	-61.8
Novel	PC-3p-70762_22	UGGGUGGGGAUUGGUUUUUAUA	-1.6	TTTTTTTTTGGTTCCAAACGGGAAGGTAAAATCGATGAACTTCGAGCTATAAAAATCAATCTGCGCCCTGCAAGTAAATGGCATCGATTATCCATAACAATTAACTGTACCACCACTTATTTGCTGGGTGGGGATTGGTTTTTATAACTCATCTATTTTACCTTTCTCTTTGTACAAAAAATGC	-61.8
Novel	PC-5p-35981_58	UCAACGUUUCGGAUCACACUC	1.3	ATATTTGAATCAACATTTCGGATCACACTCGATGTTCCATCATCAGGGAGAGGGAAAAATTTCATGGAGTGTGATCCAAAATTTTGATTCAAAAAT	-39.5
Novel	PC-3p-416038_3	AGUGUGAUCCAAAAUGUUGAU	0.9	ATATTTGAATCAACATTTCGGATCACACTCGATGTTCCATCATCAGGGAGAGGGAAAAATTTCATGGAGTGTGATCCAAAATTTTGATTCAAAAAT	-39.5
Novel	PC-5p-29443_77	ACUUCUGCUAUGAUGGGCCCU	-1.5	CATGTGCCTATACCATACTATGATGACCAAAGATGAGATGTCGGGTGGTGTGAAGCAACGGAACAAAAATGGTAACGGGACATTTTGGCTCATGTCCTTTCCGATGACCACTTCTGCTATGATGGGCCCTTCGTACGCCACAACTAAAAAAAAAGTCAAGCTTTGAACATCAGTGTCATTTTTTGAAAGTTGCAGCATACGAGGGGCTCATCATAACCGGAAGTGGCCATTGGAATCGGCATGAGCCAAAACGTCTCGTTAATGTTCTTTCTCCTTCCCATGACGCTAGTGGTGTCTCATCCTCTATCATCATGGTATGGTATGGGTATG	-167.1
Novel	PC-3p-141823_9	GCUCAUCAUAACCGGAAGUGGC	-0.3	CATGTGCCTATACCATACTATGATGACCAAAGATGAGATGTCGGGTGGTGTGAAGCAACGGAACAAAAATGGTAACGGGACATTTTGGCTCATGTCCTTTCCGATGACCACTTCTGCTATGATGGGCCCTTCGTACGCCACAACTAAAAAAAAAGTCAAGCTTTGAACATCAGTGTCATTTTTTGAAAGTTGCAGCATACGAGGGGCTCATCATAACCGGAAGTGGCCATTGGAATCGGCATGAGCCAAAACGTCTCGTTAATGTTCTTTCTCCTTCCCATGACGCTAGTGGTGTCTCATCCTCTATCATCATGGTATGGTATGGGTATG	-167.1
Novel	PC-5p-106246_13	UCAACAUUUUGGAUCACACUC	0.6	ATTTTTGAATCAAAATTTTGGATCACACTCCATGAAATTTTTCCCTCTCCCTGATGATGGAACATCGAGTGTGATCCGAAATGTTGATTCAAATAT	-41.7
Novel	PC-3p-64654_25	AGUGUGAUCCGAAACGUUGAU	0.3	ATTTTTGAATCAAAATTTTGGATCACACTCCATGAAATTTTTCCCTCTCCCTGATGATGGAACATCGAGTGTGATCCGAAATGTTGATTCAAATAT	-41.7
Novel	PC-5p-11649_252	UGUCGGGAGGCGAGGAAAGAUU	-3.8	TGAGTGTGGATATGACAGGAATGTGTATGAAGGGGGTGTTTGGTGTCGGGAGGCGAGGAAAGATTTAGATGGGAATACCAGATGCTTTAAATCTTTCCTTTACCACCGATACCTATCCTTCTCATTCTACACTCCTGTACTTTCCTCACACGACCCCGGACACTTCAAACC	-67.9
Novel	PC-3p-36_45500	UCUUUCCUUUACCACCGAUACC	2.9	TGAGTGTGGATATGACAGGAATGTGTATGAAGGGGGTGTTTGGTGTCGGGAGGCGAGGAAAGATTTAGATGGGAATACCAGATGCTTTAAATCTTTCCTTTACCACCGATACCTATCCTTCTCATTCTACACTCCTGTACTTTCCTCACACGACCCCGGACACTTCAAACC	-67.9
Novel	PC-5p-6122_483	AAAACACACCACAAUCCACUU	4.6	CTGGAGGAAACTTGCACCAGCAAAACACACCACAATCCACTTGACTGTGCAGGATCTGTTGTTTCTTGTGATGATCCCTACTGTAAAGTGGATTGTGGCGTGTTTTGTTGGTGCCGTTGCCTTGGG	-65.8
Novel	PC-3p-1029_1999	GUGGAUUGUGGCGUGUUUUGU	0.7	CTGGAGGAAACTTGCACCAGCAAAACACACCACAATCCACTTGACTGTGCAGGATCTGTTGTTTCTTGTGATGATCCCTACTGTAAAGTGGATTGTGGCGTGTTTTGTTGGTGCCGTTGCCTTGGG	-65.8
Novel	PC-5p-9945_299	UCCUCCUAACUGGUGUGAGCUU	-0.8	ATAAACTGTCCAAGTATGAGCTCCTCCTAACTGGTGTGAGCTTTAGGTCTGCCTATGATTATGGCTGATTTGGAGCTCACACCAGTGGAGGAGTTCATACAAGGTGGAA	-63.9
Novel	PC-3p-1662_1348	AGCUCACACCAGUGGAGGAGU	-3.5	ATAAACTGTCCAAGTATGAGCTCCTCCTAACTGGTGTGAGCTTTAGGTCTGCCTATGATTATGGCTGATTTGGAGCTCACACCAGTGGAGGAGTTCATACAAGGTGGAA	-63.9
Novel	PC-5p-2205_1081	AGUGGACGGUCUGGUGAAACU	0.4	GTATAATCTTGGGGGAATAGCAGTAGTGGACGGTCTGGTGAAACTATCGTTTTCTTTATTTTCTTAAGAAAAGAAAGTTTTACCAGAACCGCCCATTCCTGCTATTCCGATTAAGC	-52.7
Novel	PC-3p-55_36127	UUUUACCAGAACCGCCCAUUCC	1.5	GTATAATCTTGGGGGAATAGCAGTAGTGGACGGTCTGGTGAAACTATCGTTTTCTTTATTTTCTTAAGAAAAGAAAGTTTTACCAGAACCGCCCATTCCTGCTATTCCGATTAAGC	-52.7
Novel	PC-5p-1366378_2	UGGACCCAUGCACCCUGCUCC	-0.8	TCCCAAAACCATGGGCCAATACATAATCAAAACGGTCTAACATGGACCCATGCACCCTGCTCCAAGACCAGAATAGTAAATAACTCCTCTATGAAAAATGCCCGAACAGGAGAAAGGAAGTGCACCACCCCTACCTTAACTCTGGACCACCTTAATTGGTCTTAATGGAGGAGTTATTTACTATTCTGGGAGGAGTTACTCTTGGAGCAGGGTGCATGGTTCTATGTTAGACCATTTTGACTATGTATTGGCTCATGGTTTTG	-154.7
Novel	PC-3p-3928554_1	UUGGAGCAGGGUGCAUGGUUC	-1.5	TCCCAAAACCATGGGCCAATACATAATCAAAACGGTCTAACATGGACCCATGCACCCTGCTCCAAGACCAGAATAGTAAATAACTCCTCTATGAAAAATGCCCGAACAGGAGAAAGGAAGTGCACCACCCCTACCTTAACTCTGGACCACCTTAATTGGTCTTAATGGAGGAGTTATTTACTATTCTGGGAGGAGTTACTCTTGGAGCAGGGTGCATGGTTCTATGTTAGACCATTTTGACTATGTATTGGCTCATGGTTTTG	-154.7
Novel	PC-5p-18061_150	UGGGAUAAUGGAAGGCCUAUU	-1.2	AATTCGTGGGATAATGGAAGGCCTATTCCAGATTGACTTCTTGCAGGACTCCAAGAAGCCCTCTCAAATAGGCCTTACATATATCCCATGACTA	-40.9
Novel	PC-3p-1549_1426	UAGGCCUUACAUAUAUCCCAUG	0.9	AATTCGTGGGATAATGGAAGGCCTATTCCAGATTGACTTCTTGCAGGACTCCAAGAAGCCCTCTCAAATAGGCCTTACATATATCCCATGACTA	-40.9
Novel	PC-5p-33571_64	UCAACGUUUUGGAUCACACUC	0.6	TTAGATTTAATTGTGTGCAAGTTTTTTCCTCAATGTTTTGGATCACACTCAGTGATCCATTATCAGGAGAAAGAGCAAGAGAAGAGAAAATGGAGTGTGATCCCAACCCTTGAGGTATAAACTTGTACACAGTTAAATCCTG	-56.8
Novel	PC-3p-143501_9	UUGUAUUCCACAAUUUGUAGU	0	CTCTGCAAAAAAATGTGCTGCAAAAGAAATGGGTATGCCAGATTATAAATATCTTCTCCCCAAAATCATTAATTAGCAGACCCACTAACTACAAATTGTGGAATACAATACACCAACACCCAAATCATTGGCAATCTCACAGCCTGGGCCAACCCAGTTGGTAAAAACCCGTCACAGCAAATGATTTGGGCGTTGGTGGATTGTATTCCACAATTTGTACTTCGTGGGTCTCAGCTAAATAATGATTTTTGGGAGTGGATATTCATAATCTAGCATAGCCATTTCTTTACAGGCACATTTTTTGCAGAATT	-170.6
Novel	PC-3p-242165_5	UAGACCCUUGGCCUAAAUUUG	-0.9	CTTGATCGACCGTCAAATTTAGGCCAAGGGTCTAACTCCGACAACCCAACTACGAAAAAGTTCCCTAGCATATGTTTTTCAATGTCTTCAAATCACTACGTACGATATTTTCTTCTGTATTATCTGGCTTTTCAAATCTCCACGCTGCCGTAGTTGGATTTTTGGAGGAGTTAGACCCATGGCCTAAATTTGACGGTTGATCCTGCCT	-85.9
Novel	PC-5p-123471_11	UGGAUAGUUGGGUUUGGU	1.2	TCAAGCTTAGTCGGTGGATATTTGGGTTTGGTAGATTTTGATGACTGTTAGCCCTTGAATAGGGCATATTAGTTCTTTTAGTTCAATGTTTGAAAAGATTCTTTAAATCCTGAATTGTGATTATATATCTAAAGCCAAATTTCCGCCTGATTCAGCTATT	-49.7
Novel	PC-5p-6896_433	AUCAACCGUCAAAUUUAGGCC	-0.7	CAGGCAGGATCAACCGTCAAATTTAGGCCATGGGTCTAACTCCTCCAAAAATCCAACTACGGCAGCGTGGAGATTTGAAAAGCCAGATAATACAGAAGAAAATATCGTACGTAGTGATTTGAAGACATTGAAAAACATATGCTAGGGAACTTTTTCGTAGTTGGGTTGTCGGAGTTAGACCCTTGGCCTAAATTTGACGGTCGATCAAGCAAA	-91.8
Novel	PC-5p-304757_4	GCUUUCUUGAACUGAGCGCU	-2.9	TGCTTTTCCACAGCTTTCTTGAACTGAGCGCTCAGACTGCACAGCAGATTTTTTTATTTCTTTTTTGTTAAGGTGGTCTTTCGTCCGGGCAGATCTGAGTTCAGAGCTCAAGAAAGCTGTGGGAAAACA	-54
Novel	PC-5p-55979_30	AGCUCCUUUCUCUCCAAUUG	3.7	GTGGGAGCTCCTTTCTCTCCAATTGAGGCTGGTTTGGTAATGTTTCAGCTGCTGGTTCATGGATTCCATTGGTCTGTCAATATGGGTATGACAGAATAATGGTGTGCATGACACAGGAGATGTTATATAACTGATCTGACCTTCCTTGGATTGAAGGGAGCTCCAAT	-75.5
Novel	PC-5p-38028_53	UCGCAAGGUGGUUGUUGGGCC	-2.2	GCAACACCGCAAGGTGGTTGTTGGGCCTTCGCGATGATGCAGGGAACTCCTCGCATCACTGTGAAGGCCCAACAGTGACCTTGTGGTGT	-65.6
Novel	PC-5p-358567_3	AGUGUUUCAGGAUUUAACUGU	-1.4	ATAGACATCAGATTTCCACAGTTCCTGATAATTATATCTGAGTGTTTCAGGCTTTAACTGTGTAAATTTTTTTTGAGACAGTCTCTGATAATTATATCTGAATGTTTCCGGCCTTAACTAGGAATGTTCACAGTGTTAAAGCCTGAAGCACTCAGATATAACCATTTTCTCTGGAAACCA	-62.4
Novel	PC-3p-4_205367	UUUUCCCUGAACCACCCAUUCC	1.7	GAGTGGGTGGTGAGGGCAAAGCACCTATTATTACATAGCTTTTCCCTGAACCACCCATTCCACTTGC	-30.9
Novel	PC-5p-7728_389	GGGGGACUCUUCUUUGGCUGG	-1.7	GAAATTGCAGGGGATAATTACTGGGGGACTCTTCTTTGGCTGGAATTATTCAATCTCTTAACTCATGTTAATGTTTTGTTGCCTGCCAAAGGAGAGTTGCCCTGCAATTGTTCTCTGCAATATA	-54.7
Novel	PC-3p-30671_72	AUGAUGGAUCAUGGAGUGUGA	-0.8	ACATTCCAGATTACACACCATGGTCCATCATCATGTAGGAAAATCTCTGATGATGGATCATGGTGTGTGATCCGAAACATT	-42.4
Novel	PC-3p-167625_7	CGAGGGAAAAAGAAGGUAGCU	2.3	GTAGCTACCTTCTTTTTCCCTCGAAGATTAGCTACCATCATCTACAAGAAGGTAGCTAATCTCCGAGGGAGAAAGAAGGTAGCTAA	-61.4

## Sheet: this study
Novel or Known		miRNA	miR_seq_MFE	pre_seq_MFE
Known	MIR156	cln-miR156	3.1	-79.84
Known	MIR159	cln-miR159a	-1	-91.05
Known	MIR159	cln-miR159b	-1	-97.3
Known	MIR159	cln-miR159c	-1	-94.6
Known	MIR159	cln-miR159d	-1	-90.15
Known	MIR159	cln-miR159e	-1	-97.6
Known	MIR160	cln-miR160	-4.2	-58.64
Known	MIR162_1	cln-miR162	1.5	-62.7
Known	MIR164	cln-miR164	-1.7	-47
Known	MIR166	cln-miR166	-0.4	-77.4
Known	MIR171_1	cln-miR171	-1.1	-68.9
Known	MIR319	cln-miR319a	-3.3	-94.9
Known	MIR319	cln-miR319b	-3.2	-97.4
Known	MIR395	cln-miR395	-3.2	-52
Known	MIR396	cln-miR396a	-0.1	-39.75
Known	MIR396	cln-miR396b	2.4	-73.43
Known	MIR396	cln-miR396c	-1.7	-73.98
Known	MIR396	cln-miR396d	-4	-69.29
Known	MIR396	cln-miR396e	-1.7	-80.7
Known	MIR398	cln-miR398a	-3	-79.8
Known	MIR398	cln-miR398b	-3	-85.1
Known	MIR399	cln-miR399a	-1.3	-47.9
Known	MIR399	cln-miR399b	0.4	-71.07
Known	MIR399	cln-miR399c	-1.8	-51.3
Known	MIR399	cln-miR399d	-1.8	-59.2
Known	MIR408	cln-miR408	-4.3	-72.8
Known	MIR529	cln-miR529a	2.4	-62.4
Known	MIR529	cln-miR529b	2.4	-86.6
Known	MIR536	cln-miR536	-2.6	-56.7
Known	MIR6725	cln-miR6725	-3.3	-53.3
novel		cln-miR01	0.9	-59.21
novel		cln-miR02	0.3	-100.8
novel		cln-miR03	-1.3	-80.6
novel		cln-miR04	0.4	-71.9
novel		cln-miR05	0.1	-58.13
novel		cln-miR06	-0.3	-78.74
novel		cln-miR07	1.9	-46.03
novel		cln-miR08	1.7	-30.9
novel		cln-miR09	1.1	-76.03
novel		cln-miR10	-1.2	-56.53
novel		cln-miR11	-3.5	-75.68
novel		cln-miR12	-0.3	-81.22
novel		cln-miR13	1	-63.38
novel		cln-miR14	1.1	-67.87
novel		cln-miR15	0.5	-58.41
novel		cln-miR16	0.7	-95.32
novel		cln-miR17	-1.3	-80.12
novel		cln-miR18	0.9	-61.94
novel		cln-miR19	1	-72.01
novel		cln-miR20	-4.8	-56.6
novel		cln-miR21	-2.2	-89.03
novel		cln-miR22	0.7	-85.88
novel		cln-miR23	0.9	-66.72
novel		cln-miR24	-1.2	-68.7
novel		cln-miR25	0.1	-52.13
novel		cln-miR26	2.9	-66.5
novel		cln-miR27	-1.2	-66.07
novel		cln-miR28	1.2	-62.14
novel		cln-miR29	-1.4	-70.5
novel		cln-miR30	0.5	-86.9
novel		cln-miR31	3.2	-55.2
novel		cln-miR32	-1.4	-66.04
novel		cln-miR33	2.6	-73.08
novel		cln-miR34	-0.2	-72.08
novel		cln-miR35	-0.8	-52.42
novel		cln-miR36	-0.7	-18.3
novel		cln-miR37	1.2	-14.3
novel		cln-miR38	2.8	-79.3
novel		cln-miR39	0.4	-77.1
novel		cln-miR40	-0.8	-11.1
novel		cln-miR41	-2.8	-80.1
novel		cln-miR42	1.7	-85.84
novel		cln-miR43	0.7	-69.7
novel		cln-miR44	1.8	-59.8
novel		cln-miR45	-1.5	-70.4
novel		cln-miR46	-0.8	-89.43
novel		cln-miR47	-2.6	-107.43
novel		cln-miR48	1.2	-82.05
novel		cln-miR49	-2.4	-82.92
novel		cln-miR50	-2.4	-68.7
novel		cln-miR51	-1	-68.46
novel		cln-miR52	-0.1	-55.68
novel		cln-miR53	1.8	-64.43
novel		cln-miR54	-2.1	-67.05
novel		cln-miR55	0.8	-70.33
novel		cln-miR56	1.2	-47.56
novel		cln-miR57	-4.7	-52.17
novel		cln-miR58	-1	-101.9
novel		cln-miR59	-0.5	-74.48
novel		cln-miR60	1.8	-85.69
novel		cln-miR61	0.1	-40.79
novel		cln-miR62	0.9	-88.84
novel		cln-miR63	1	-36.08
novel		cln-miR64	-0.8	-70.19
novel		cln-miR65	1.3	-87.07
novel		cln-miR66	-1.6	-56.3
novel		cln-miR67	0.7	-27.1
novel		cln-miR68	0.8	-83.45
novel		cln-miR69	-0.8	-73.8
novel		cln-miR70	0.8	-77.99
novel		cln-miR71	0.5	-67.55
novel		cln-miR72	1.2	-52.6
novel		cln-miR73	1	-21.3
novel		cln-miR74	2.5	-59.86
novel		cln-miR75	1.2	-65.62
novel		cln-miR76	0.2	-69.2
novel		cln-miR77	-0.1	-65.98
novel		cln-miR78	0.5	-41.78
novel		cln-miR79	1.2	-83.8
novel		cln-miR80	0	-74.43
novel		cln-miR81	-0.6	-115.5
novel		cln-miR82	-0.9	-41.69
novel		cln-miR83	0.6	-57.78
novel		cln-miR84	1.1	-48.96
novel		cln-miR85	0.3	-55.46
novel		cln-miR86	0.9	-64.57
novel		cln-miR87	4	-74.07
novel		cln-miR88	-4.6	-72.61
novel		cln-miR89	0.6	-57.84
novel		cln-miR90	2.7	-78.76
novel		cln-miR91	1	-93.93
novel		cln-miR92	2.6	-85
novel		cln-miR93	-2.2	-62.27
novel		cln-miR94	0.2	-77.65
novel		cln-miR95	0.4	-41.26
novel		cln-miR96	-1.9	-82.5
novel		cln-miR97	1.4	-38.3
novel		cln-miR98	-3.1	-78.92
novel		cln-miR99	0.1	-88.67
novel		cln-miR100	-0.3	-91.94
novel		cln-miR101	0.6	-87.78
novel		cln-miR102	-3.7	-60.76
novel		cln-miR103	0.9	-25.83
novel		cln-miR104	-2.2	-85.67
novel		cln-miR105	2.7	-81.34
novel		cln-miR106	0.4	-61.97
novel		cln-miR107	-0.1	-55.63
novel		cln-miR108	-3.7	-90.9
novel		cln-miR109	2	-66.28
novel		cln-miR110	-0.3	-78.28
