# Supplementary material for: Further Mining and Characterization of miRNA Resource in Chinese Fir (Cunninghamia lanceolata)
Source: Genes (Basel). 2022 Nov 17;13(11):2137. doi: 10.3390/genes13112137 (PMC9690001; doi:10.3390/genes13112137)
Supplement: Supplementary file 1 [file genes-13-02137-s001.zip › Supplemental Table S2 Length distribution of small RNAs in C. lanceolata.xlsx]

## Sheet: Table S2
Table S2 Length distribution of small RNAs in C. lanceolata
Length (nt)	S116L	%	S134L	%	S157L	%	S189L	%	S193L	%	S217L	%	S218L	%	S21L	%	S220L	%	S221L	%	S231L	%	S256L	%	S29L	%	S38L	%	S42L	%	S64L	%	S98L	%
18	1767825	10.1989	596847	4.24325	807614	5.10865	644098	3.88985	1317998	7.59726	729442	4.49941	959173	8.16614	843547	5.0952	291905	1.92998	1577435	7.01017	1219903	5.25665	1055426	6.15808	918905	6.49045	1049198	6.14692	841786	4.79572	1017001	5.41811	1073201	5.52758
19	2305387	13.3001	1080003	7.67822	1119435	7.0811	1109027	6.69766	1660191	9.56974	1232097	7.59992	1293287	11.0107	1295572	7.82553	668218	4.41803	2133508	9.48138	1740345	7.49927	1671930	9.7552	1228291	8.67571	1440822	8.44132	1345573	7.66583	1556639	8.29305	1819718	9.37255
20	2410488	13.9065	1446892	10.2866	1446504	9.15001	1466906	8.85897	1932579	11.1399	1647374	10.1615	1437033	12.2345	1682946	10.1653	1104472	7.30239	2565781	11.4024	2358524	10.163	2029952	11.8441	1505295	10.6323	1769540	10.3672	1725485	9.83022	1947887	10.3774	2239695	11.5357
21	6566573	37.8836	5625541	39.9945	5708677	36.1108	6033805	36.4395	7152838	41.2307	5724781	35.3121	4257830	36.25	6703084	40.488	3921163	25.9254	7691644	34.1819	8539335	36.7966	6773063	39.5187	4878843	34.4604	6233985	36.5229	6883637	39.2166	6217246	33.1226	8135377	41.9017
22	1965647	11.3401	1817547	12.9217	1824809	11.543	2366585	14.2923	2054878	11.8448	2020187	12.4611	1528958	13.0171	2048728	12.3747	2122013	14.03	2764232	12.2843	3012549	12.9813	1967435	11.4794	1524184	10.7657	2034397	11.9189	2234091	12.7278	2281114	12.1527	2398152	12.3518
23	663043	3.8252	558722	3.9722	754767	4.77436	801114	4.8381	771178	4.44526	866874	5.34713	559517	4.76358	728388	4.39962	943314	6.23687	1305237	5.80051	1247076	5.37374	776487	4.53056	763237	5.39093	964625	5.65143	819226	4.66719	1131214	6.02658	793258	4.08572
24	663429	3.82743	996841	7.08699	1151548	7.28424	1045020	6.31111	883293	5.09151	1036482	6.39332	580920	4.94579	1060032	6.40282	1349719	8.92388	1401138	6.2267	1560332	6.72358	979744	5.7165	961456	6.79099	1155214	6.76803	1072880	6.11228	1266966	6.74981	1019306	5.24999
25	355037	2.04827	522691	3.71604	765061	4.83947	758472	4.58058	510383	2.94197	786788	4.85313	365506	3.11182	639644	3.86358	1027156	6.79121	981249	4.3607	1001191	4.3142	620368	3.61966	707813	4.99945	716840	4.19974	746981	4.25561	939319	5.00425	619370	3.1901
26	243658	1.4057	428837	3.04879	589905	3.7315	657659	3.97175	366705	2.11378	633969	3.9105	268449	2.2855	474259	2.86462	939100	6.20901	732535	3.25541	803265	3.46133	440619	2.57088	522352	3.6895	567022	3.322	568648	3.23963	760382	4.05096	434607	2.23847
27	163527	0.943413	364169	2.58904	519191	3.2842	568548	3.43359	265530	1.53058	540882	3.33631	188630	1.60594	377126	2.27792	831200	5.49561	532997	2.36866	633903	2.73153	326920	1.90748	410284	2.89793	435613	2.55212	459051	2.61525	599472	3.19371	317648	1.63606
28	103942	0.599658	253611	1.80303	420259	2.65839	434529	2.62422	187511	1.08086	406117	2.50505	131097	1.11612	286488	1.73045	701773	4.63988	365698	1.62517	457303	1.97055	217391	1.26841	301703	2.131	308582	1.80788	348756	1.98689	448862	2.39133	233320	1.20173
29	75646	0.436414	215089	1.52916	380997	2.41004	372933	2.25222	141710	0.816851	333638	2.05797	102270	0.870699	235776	1.42414	651716	4.30892	267635	1.18938	365091	1.5732	162448	0.947834	247952	1.75134	231754	1.35777	285643	1.62733	351275	1.87143	188303	0.969864
30	49345	0.284679	159007	1.13045	320002	2.02421	299733	1.81015	103542	0.596841	253332	1.56262	73066	0.622064	180123	1.08798	573047	3.78879	183004	0.813275	268044	1.15502	117085	0.683155	187496	1.32433	161096	0.94381	221110	1.25968	253031	1.34803	143438	0.738785
Total	17333547	100	14065797	100	15808769	100	16558429	100	17348336	100	16211963	100	11745736	100	16555713	100	15124796	100	22502093	100	23206861	100	17138868	100	14157811	100	17068688	100	17552867	100	18770408	100	19415393	100
