# Supplementary material for: Further Mining and Characterization of miRNA Resource in Chinese Fir (Cunninghamia lanceolata)
Source: Genes (Basel). 2022 Nov 17;13(11):2137. doi: 10.3390/genes13112137 (PMC9690001; doi:10.3390/genes13112137)
Supplement: Supplementary file 1 [file genes-13-02137-s001.zip › Supplemental Table S3 Distribution of C. lanceolata sRNAs among different categories.xlsx]

## Sheet: Table S3
Table S3 Distribution of C. lanceolata sRNAs among different categories
Category	S21L	S38L	S42L	S189L	S218L	S220L	S221L	S29L	S64L	S98L	S116L	S134L	S157L	S193L	S217L	S231L	S256L
snRNA	0	0	1	0	0	0	0	3	1	0	0	0	0	2	0	0	0
snoRNA	1793	1664	1732	1506	1721	1188	1612	1223	1176	1269	1413	939	811	1639	887	2413	1280
Repbase	11464	17771	8465	7479	14401	4523	9945	9798	13358	11762	23185	6431	6318	10178	7187	13555	11433
tRNA	150461	186441	148053	166234	129660	152944	162570	120527	221147	155703	172392	106892	110971	164445	132221	204995	151980
rRNA	4191964	6295731	4922190	4933786	3820953	5425683	9114419	5132917	7191746	4749733	5438978	3116014	5458273	5714701	5359547	7696345	4819079
Unannotated	12200031	10567081	12472426	11449424	7779001	9540458	13213547	8893343	11342980	14496926	11697579	10835521	10232396	11457371	10712121	15289553	12155096
total	16555713	17068688	17552867	16558429	11745736	15124796	22502093	14157811	18770408	19415393	17333547	14065797	15808769	17348336	16211963	23206861	17138868
