# Supplementary material for: Further Mining and Characterization of miRNA Resource in Chinese Fir (Cunninghamia lanceolata)
Source: Genes (Basel). 2022 Nov 17;13(11):2137. doi: 10.3390/genes13112137 (PMC9690001; doi:10.3390/genes13112137)
Supplement: Supplementary file 1 [file genes-13-02137-s001.zip › Supplemental Table S4 Reference transcriptome comparison statistics.xlsx]

## Sheet: Table S4
Table S4 Reference transcriptome comparison statistics.
Sample	Total reads	Mapped reads	Mapped read rate
S116L	11697579	4206441	0.3596
S134L	10835521	4055275	0.3743
S157L	10232396	3396099	0.3319
S189L	11449424	4092231	0.3574
S193L	11457371	3730616	0.3256
S217L	10712121	3657197	0.3414
S218L	7779001	2636924	0.339
S21L	12200031	3831964	0.3141
S220L	9540458	3223715	0.3379
S221L	13213547	4560825	0.3452
S231L	15289553	5192646	0.3396
S256L	12155096	4316368	0.3551
S29L	8893343	2940336	0.3306
S38L	10567081	3388620	0.3207
S42L	12472426	4276174	0.3429
S64L	11342980	3904781	0.3442
S98L	14496926	5207997	0.3592
