# Supplementary material for: Further Mining and Characterization of miRNA Resource in Chinese Fir (Cunninghamia lanceolata)
Source: Genes (Basel). 2022 Nov 17;13(11):2137. doi: 10.3390/genes13112137 (PMC9690001; doi:10.3390/genes13112137)
Supplement: Supplementary file 1 [file genes-13-02137-s001.zip › Supplemental Table S5 Identification of known miRNAs in Chinese fir.xlsx]

## Sheet: Table S5
Table S5 Identification of known miRNAs in Chinese fir
Family	Name	Reference miRNA	Mismatch	miRNA	Mature_sequence	LM (nt)	Mature_sequence_MFE	Star_sequence	GenomeID	Strand	Start	End	pre_seq	LP (nt)	pre_seq_MFE	CG%	MFEI
MIR156	cln-miR156	cme-miR156e	no	novel_miR_61	UUGACAGAAGAUAGAGGGCAC	21	3.1	gcucucuauacuucugucauc	c306417.graph_c0	+	170	419	AGAGGGAAGGUUGGUGUUAAUGUUGACAGAAGAUAGAGGGCACAUACCUUCACAUGCAGAGAAUCUGCAUUUGAUUUGUAUGUGCUCUCUAUACUUCUGUCAUCACUUCCUUAAUUACAUCCUUCUCCUUUUCAAAUUGUUUUUCUUUGUCUCCUUUUUUAUGUACUUUCUAUAUGUAAGACCACUUUGACCAGGUAGAUAGUUUUUUAAGUGGAUCAUAAGCUGUACCAAUAGUUUUUAUAGGUUUUUC	250	-79.84	34.8	0.917701
MIR159	cln-miR159a	smo-miR159c	no	novel_miR_1	CUUGGAUUGAAGGGAGCUCC	20	-1	agcuccuuucucuccaauu	c339669.graph_c0	-	297	546	GGCCAUAGAGGGUUUGUCAUUUACAUUGUAAGGUUUGUGCUUUUUUUUAUAUGUGGUUGCAUUUGUGGGAGCUCCUUUCUCUCCAAUUGAGGCUGGUUUGGUAAUGUUUCAGCUGCUGGUUCAUGGAUUCCAUUGGUCUGUCAAUAUGGGUAUGACAGAAUAAUGGUGUGCAUGACACAGGAGAUGUUAUAUAACUGAUCUGACCUUCCUUGGAUUGAAGGGAGCUCCAAUGAAUCUGAUCUUAUUGCCA	250	-91.05	41.2	0.883981
MIR159	cln-miR159b	mdm-miR159a	no	novel_miR_31	CUUGGAUUGAAGGGAGCUCC	20	-1	agccccccucaguccaacc	c302994.graph_c0	+	432	681	UUCUAUUUAUGUGCAUGAGUAUUGCAUGGUUGUACAAAGGAGGUGUAGGAGGAGCCCCCCUCAGUCCAACCAAGGGUUGUGUGGGGUCGAUUCAACUGCUGGUUCAUGGAUUCUAUUGUCUUGUCACGUUGAGAGGAGUGUUUUUGUGUUCGUGGCAAAAUGAUGGUGUGCAUGACACAGGAGUUGUAUAGCCACUAUGCUGUUCUUACUUGGAUUGAAGGGAGCUCCUCAAAGGUCUCUCUCUAUAACU	250	-97.3	45.6	0.853509
MIR159	cln-miR159c	pde-miR159	no	novel_miR_64	UUUGGUUUGAAGGGAGCUCUA	21	-1	uagagcuccuuugauaccaau	c334464.graph_c0	-	2378	2627	GAAUCGAGGAAGAAACUUUUUUUUAUUAAAUCAGGUAUGUAGUAGGAGUAUAUUGGUAGAGCUCCUUUGAUACCAAUCAAAGGCUCUGUGCCAAAUUAAUCCAACUGCUGAUUUAUGCAUUUCACCAUCCUGCCUAUGUUCCUGCAUUGCAUUGCAGGCUGGUGGUGUGCAUAACGCCGGAGUUGUGUUAAUUGUGUACUGCCCUUGUUUGGUUUGAAGGGAGCUCUACAGUAUUCCUUUUGCUUUCAAC	250	-94.6	41.2	0.918447
MIR159	cln-miR159d	smo-miR159c	no	novel_miR_87	CUUGGAUUGAAGGGAGCUCC	20	-1	agcuccuuucucuccaauu	c339669.graph_c0	-	250	499	UAUAUGUGGUUGCAUUUGUGGGAGCUCCUUUCUCUCCAAUUGAGGCUGGUUUGGUAAUGUUUCAGCUGCUGGUUCAUGGAUUCCAUUGGUCUGUCAAUAUGGGUAUGACAGAAUAAUGGUGUGCAUGACACAGGAGAUGUUAUAUAACUGAUCUGACCUUCCUUGGAUUGAAGGGAGCUCCAAUGAAUCUGAUCUUAUUGCCAUCCCUAUUUUAGCAGUAAAUGUUGGAUUGUUUGCAAAACUUUUGUUU	250	-90.15	40	0.9015
MIR159	cln-miR159e	pde-miR159	no	novel_miR_113	UUUGGUUUGAAGGGAGCUCUA	21	-1	uagagcuccuuugauaccaau	c334464.graph_c0	-	2344	2593	GUAUGUAGUAGGAGUAUAUUGGUAGAGCUCCUUUGAUACCAAUCAAAGGCUCUGUGCCAAAUUAAUCCAACUGCUGAUUUAUGCAUUUCACCAUCCUGCCUAUGUUCCUGCAUUGCAUUGCAGGCUGGUGGUGUGCAUAACGCCGGAGUUGUGUUAAUUGUGUACUGCCCUUGUUUGGUUUGAAGGGAGCUCUACAGUAUUCCUUUUGCUUUCAACAAUUCUCUAGUAAUCAUCAUGUGGUGAUCGAAGU	250	-97.6	42.4	0.920755
MIR160	cln-miR160	osa-miR160a-5p	no	novel_miR_78	UGCCUGGCUCCCUGUAUGCCA	21	-4.2	uuacaaggagccaagcauacg	c261856.graph_c0	-	1459	1708	UAUUAUGACUCAGGUGAAAGUAUGCCUGGCUCCCUGUAUGCCACAUACAAAGUUCAUCAGUUGUUGAUUGACUUCAUAGGUGGCUUACAAGGAGCCAAGCAUACGUUUUCUGACCCUAACACAGUUUUUUAUCAUGAUUUUUUUUCUAAUUUUUUCCGUUUUCCUUUUUCAGUUUUGAGUUUUUUCAUAAGCAUUUUCUGCUUUAUCAUUGAUUUAGAUAUAUUUUCACAUGCCAUUAAAUCUUCAUUUU	250	-58.64	32.8	0.715122
MIR162_1	cln-miR162	cln-miR162	one	novel_miR_55	UUGAUAAACCUCUGCAUCCAU	21	1.5	uggaggcagaguuuuaucuauc	c320684.graph_c0	+	20	269	GAAAGGGGGGACCAAGAUUCCUCAUCAACUUUCAGGUCAUAUAUUAUUUGUUUGCAGGUUUAGUUAUAUAUUCUUCUCUAUGUACCUUGUAUUUCUCGUUUAAGGCUUUUGAAGGGUUGUAAGAAGUUAACUGGAGGCAGAGUUUUAUCUAUCCCUUCCUGUUACCGCCUUAAGGUUUGUUCUCAUUUAACUGCAGUUAACAGGCAUGGGUUGAUAAACCUCUGCAUCCAUUUUGAUUGCUGCCCUUGUA	250	-62.7	38.8	0.646392
MIR164	cln-miR164	cln-miR164	no	cln-miR164	TGGAGAAGCAGGGCACGTGCG	21	-1.7	--	c320929.graph_c0	+	41	123	CCUGGUGGAGAAGCAGGGCACGUGCGAUACACAGAAACAAUUGUAUAAACCAUUAUCGCAUGUGCUUUCCUUCUCCACCAGGC	83	-47	49.3976	1.14634
MIR166	cln-miR166	hvu-miR166b	no	novel_miR_127	UCGGACCAGGCUUCAUUCCCC	21	-0.4	ggaauguugucuggcucgacu	c327029.graph_c5	-	2042	2291	AUUUAUUUUUUCUUUCUCUGUGAUUUUUUUCUUUAAAUUUUGUCUGUGUGUGGUUUUGAUUCUUUUUGAGAGAAGGGCGAGGGGAUUUCUGUAGUUGUGGCUGUCAAAAAUCAUGGCUUUUUUGCAGGUGAUGAUUGAGGAGGGAGGAAGACCUCAAUGUUGAGGGGAAUGUUGUCUGGCUCGACUACAUCCCAAUGUUAGAUGCCGUCGGACCAGGCUUCAUUCCCCCCAAUUUGACGUUUCCCAGAUC	250	-77.4	42.4	0.730189
MIR171_1	cln-miR171	pab-miR171a	no	novel_miR_14	UUGAGCCGUGCCAAUAUCGCA	21	-1.1	auauuggagcgguucaacc	c310426.graph_c0	+	394	643	UUGUUUAUUCUUAUUCUCAUUUUGAUAGCUUUUGUUACUAUUUUCUAAUGGCACUGUAGUAGAAGUUGAGCAUAGUUCCAUACGAGGUAAAGUGGUAAGGAGGAAUAGUGAUAAGUAUAUUACAAGUUAUUCAGUCUUGGGCUGUCUUGAGAUAUUGGAGCGGUUCAACCAGACAACCUUAUUAUUUGUCGUUAUAAUUUUGCUGUCUGUUUGAGCCGUGCCAAUAUCGCACUAGACUUGCUCCACUCAC	250	-68.9	37.2	0.74086
MIR319	cln-miR319a	ath-miR319a	one	novel_miR_19	UUGGACUGAAGGGAGCUCCC	20	-3.3	gagcuccauucaguucaauc	c317398.graph_c0	+	1323	1572	UUGCAUCAGUAGGCAGUUUGUGUUAGAAAUUAUAAUUUAUUGGGUUAGAGUUGUGGAGAGCUCCAUUCAGUUCAAUCAUGGGUGCAGAGAAGUGGGUGCAGCUGCCAGUUCAAGCAUCUGAAUAGGCUAUAUUGCAUACAUAAGUUUUAUGAUAGUCUAGUCUCAUGCUUGAUGAGGGAGCUGACUCUGCUGCUUCCUCAGUCCCUGGAUUGGACUGAAGGGAGCUCCCCAUUCUCUCUUUACACUACAA	250	-94.9	43.6	0.870642
MIR319	cln-miR319b	mtr-miR319a-3p	one	novel_miR_120	UUGGACUGAAGGGAGCUCCG	20	-3.2	gagcuuucuucagcccgaga	c337333.graph_c0	+	1078	1327	GCAGGAUUUUAGAAGGGUGUAUGGCUAUUUUAUUUAGUUAAGUUUGUCUAUAUGAACGGAGCUUUCUUCAGCCCGAGAAGGAUAUUGCAUGGAUUGAAACAGCUGCCGACUCAUUCAUUUACCAGCUCUCUUUGCUAAAGCUUUGGACAAAGUGGGUUGACAUGUGAAUGAAGGGGGAGCUGAUAUCAUUCAUGGAUCAAUACCCUUUCUUGGACUGAAGGGAGCUCCGUCUGAGCUCCAAAUUCAUGAA	250	-97.4	42.4	0.918868
MIR395	cln-miR395	ath-miR395b	no	novel_miR_134	CUGAAGAGUUUGGGGGGACUC	21	-3.2	guucucccaacuccuucagug	c209047.graph_c0	-	228	477	CUUCACUACUAAUGUUCUGGACUGCCUGAGUUCUCCCAACUCCUUCAGUGAGAUAAUUUAUCAUUAGAAUUGACUUGCUGAAGAGUUUGGGGGGACUCUGGAAGUCACUGAACACUUGCU	120	-52	43.3333	1
MIR396	cln-miR396a	csi-miR396a-3p	one	novel_miR_17	UUCAAGAAAGCUGUGGAAAA	20	-0.1	ucccacagcuuucuugagcuc	c319091.graph_c1	-	728	977	UUCCCACAGCUUUCUUGAGCUCUGCAGGCAGACUAGACGUCAGAUGGUAACCGUUCGUCAUUGCCAUCCCACUAAGUUCAAGAAAGCUGUGGAAAAGUAUGGCGAGAUUCUACU	114	-39.75	47.3684	0.736111
MIR396	cln-miR396b	ptc-miR396g-5p	no	novel_miR_33	UUCCACGGCUUUCUUGAACUU	21	2.4	cucaagaaagccgugggaaa	c334976.graph_c1	-	1403	1652	GAUAGAAUCCGUGGUCAUAUUUUUCCACGGCUUUCUUGAACUUUAAUGGCGGGCAGAUUAGUUGUGUAGAGUAAGUACCCAGUGAAAAAAAGCUCAAGAAAGCCGUGGGAAAAUAUAGAGGGAUUCAGAAAUGCACUACAAACUGACCUUUUUUUGCUCCUUGUGAGGAGGAUUCGGAUGCAAUAGAACAGAAGAGCAGAGUGGAGUUCGUGUUCUCUCUACGAGUAUCAGAUACAAAUGAUACCUGUCA	250	-73.43	41.6	0.706058
MIR396	cln-miR396c	aly-miR396b-3p	one	novel_miR_42	CUCAAGAAAGCUGUGGGAAA	20	-1.7	uuccacagcuuucuugaacug	c300765.graph_c0	-	1018	1267	AGUACUACAUAACCAGUUGUUCGUCUUCUGCAAGCUCUUGUUUCAUGGUUUAAACUUACCAUAAUGUGUGGUAAUUAUUUCUGGUAUAACAGAAUCCUCCCAUGCUUUUCCACAGCUUUCUUGAACUGAGCGCUCAGACUGCACAGCAGAUUUUUUUAUUUCUUUUUUGUUAAGGUGGUCUUUCGUCCGGGCAGAUCUGAGUUCAGAGCUCAAGAAAGCUGUGGGAAAACAUAGACGGAUUUGAUUCAAU	250	-73.98	39.6	0.747273
MIR396	cln-miR396d	pde-miR396	no	novel_miR_88	UCCCACGGCUUUCUUGAGCUU	21	-4	uucaagaaagccguggaaaa	c334976.graph_c1	+	1491	1740	AAGGAGCAAAAAAAGGUCAGUUUGUAGUGCAUUUCUGAAUCCCUCUAUAUUUUCCCACGGCUUUCUUGAGCUUUUUUUCACUGGGUACUUACUCUACACAACUAAUCUGCCCGCCAUUAAAGUUCAAGAAAGCCGUGGAAAAAUAUGACCACGGAUUCUAUCUACCAUUCCAAGCUAUUACCGAUUUAGCAAAACCUUUUCCACAAUUGCUGCAGCAAAAUGCGUCCUUUAUAUUUUUUAAGGUUUGGAC	250	-69.29	38.8	0.71433
MIR396	cln-miR396e	aly-miR396b-3p	one	novel_miR_103	CUCAAGAAAGCUGUGGGAAA	20	-1.7	uuccacagcuuucuugaacug	c300765.graph_c0	-	933	1182	AUAACAGAAUCCUCCCAUGCUUUUCCACAGCUUUCUUGAACUGAGCGCUCAGACUGCACAGCAGAUUUUUUUAUUUCUUUUUUGUUAAGGUGGUCUUUCGUCCGGGCAGAUCUGAGUUCAGAGCUCAAGAAAGCUGUGGGAAAACAUAGACGGAUUUGAUUCAAUCUUAUUAUGACUUGGAGGAGAGCAUUUUACCUUUUCAGCUCUACGGUGAAGUUGUUCUUUAAAAGUUAGUUAUAAAUCUUAAUCU	250	-80.7	38.4	0.840625
MIR398	cln-miR398a	ath-miR398b-3p	no	novel_miR_50	UGUGUUCUCAGGUCACCCCUG	21	-3	gggaugaauuugagaacacaug	c209359.graph_c1	-	177	426	UUUCAGCUUUCAAAUGAUAAACAACAGACCGGAUGUUUUCUUUUAGGUGCGAGUUAGUGAAGUUGCAGGCAUGGAUGAAGCCGGCAGGGAUGAAUUUGAGAACACAUGCUCGUCAUAUAGUUUUCUUUUAGCAAGGCACAAAAAAAACAUUAUUUGACAGAGAUAUUGAGUGCAUAAUGUGUUAUUCCAAGCUGUAGUUGACUGGCAUGUGUUCUCAGGUCACCCCUGUCGGAGAUAUCUGCUAAUCGAA	250	-79.8	40.4	0.790099
MIR398	cln-miR398b	ath-miR398c-3p	no	novel_miR_91	UGUGUUCUCAGGUCACCCCUG	21	-3	gggaugaauuugagaacacaug	c209359.graph_c1	-	113	362	GCAGGCAUGGAUGAAGCCGGCAGGGAUGAAUUUGAGAACACAUGCUCGUCAUAUAGUUUUCUUUUAGCAAGGCACAAAAAAAACAUUAUUUGACAGAGAUAUUGAGUGCAUAAUGUGUUAUUCCAAGCUGUAGUUGACUGGCAUGUGUUCUCAGGUCACCCCUGUCGGAGAUAUCUGCUAAUCGAACCACCAAAACAGCUCUCAGUAAUCUGUCAUAUGGGUAUUUUUGUUUGUUACAGUUUGAGUUGUU	250	-85.1	40.4	0.842574
MIR399	cln-miR399a	ssl-miR399	one	novel_miR_3	UGCCAAAGGAGAAUUGCCUGC	21	-1.3	aggcaguucaaguuuggcagc	c310215.graph_c0	+	0	103	GUGAAGAUAAGUGGCAGGCAGUUCAAGUUUGGCAGCAAAAUGUUUGUGGAGAAACAUAUCCUGCCAAAGGAGAAUUGCCUGCUACUGCUCUUCCACAAAUCUC	103	-47.9	44.6602	1.0413
MIR399	cln-miR399b	osa-miR399a	one	novel_miR_119	UGCCAAAGGAGAAUUGCACUG	21	0.4	ggcacuucuccuuuuggcagg	c282241.graph_c0	+	6	255	UCAUGCAAAAUAAAUCUUCCUUAAUAUCUCAUGAUUCUGGGUAAUAUUAUUGAAUAUGCCAUUCGCUCAGUCGAUAUAAACUGCCUCUCUUCUAACUACUGGUCAAGGCAGCUUCACCGCAUUUAGUAAAGAGAGAGUGAAGAUCAGUGACAGGCACUUCUCCUUUUGGCAGGAAAAUAUUUGUGGAGGCAUUUCUGAAAAACGUAUCCUGCCAAAGGAGAAUUGCACUGCUACUGCUCUUCCACAAAUC	250	-71.07	40	0.7107
MIR399	cln-miR399c	ath-miR399b	no	novel_miR_129	UGCCAAAGGAGAGUUGCCCUG	21	-1.8	ggggagcucucccuuagcagg	c304942.graph_c0	+	0	150	GUGUUUCUCAGCAGAAAAAGUUGCAGGGGAUAAUCACAGGGGAGCUCUCCCUUAGCAGGUAUCAUCACAGCAUACUAAUCAGUACUGCCUCACUCUUUCAUUCUUACCUGCCAAAGGAGAGUUGCCCUGCUAUUGUUCAACGCAAUACAU	150	-51.3	45.3333	0.754412
MIR399	cln-miR399d	osa-miR399d	no	novel_miR_137	UGCCAAAGGAGAGUUGCCCUG	21	-1.8	gggggacucuucuuuggcugg	c314192.graph_c0	+	0	141	GUGAAUCUCAGCAAGGGAAAUUGCAGGGGAUAAUUACUGGGGGACUCUUCUUUGGCUGGAAUUAUUCAAUCUCUUAACUCAUGUUAAUGUUUUGUUGCCUGCCAAAGGAGAGUUGCCCUGCAAUUGUUCUCUGCAAUAUAA	141	-59.2	41.1348	1.02069
MIR408	cln-miR408	smo-miR408	no	novel_miR_39	UGCACUGCCUCUUCCCUGGCUG	22	-4.3	gccgagaagagauagugcaug	c329279.graph_c1	+	31	280	UUGUGUUAGAUCCAUCAGAUAGAUCUGGUGGAAAUUUAUGAAAUUUAUGAAAUUUAUGUGUACAGGCGAUUUCUUGAUUUGCAGAAAGAGUAAGAAUAAGAAUGGAAGUGGAUUAAGGGAGAAGGUUUUGCUGUUAUAUGCAUGUAAUGGCAGCCGAGAAGAGAUAGUGCAUGGGAAUUACACAGAAAAUCUUUGUGUUUGCUAUUCUCAUGCACUGCCUCUUCCCUGGCUGCAAUCACAUCCAUAUCUU	250	-72.8	37.6	0.774468
MIR529	cln-miR529a	ppt-miR529e	no	novel_miR_28	AGAAGAGAGAGAGUACAGCCC	21	2.4	gcuguacucucucucuucu	c306340.graph_c0	+	316	565	UUUAACACCUAAGACUAAUAGAAGAAGAGAGAGAGUACAGCCCUUGCUGAAAAAGGGAAGUUGAACUAAGCUUUAAUGCCGGGGCUGUACUCUCUCUCUUCUCCUAUAGGUAUUGGUGACCCAUAACAUAAGCAAUCUAUGAAGAGG	147	-62.4	41.4966	1.02295
MIR529	cln-miR529b	ppt-miR529e	no	novel_miR_45	AGAAGAGAGAGAGUACAGCCC	21	2.4	gcuguacucucucucuucuuc	c306340.graph_c0	-	190	439	AUGGGUCACCAAUACCUAUAGGAGAAGAGAGAGAGUACAGCCCCGGCAUUAAAGCUUAGUUCAACUUCCCUUUUUCAGCAAGGGCUGUACUCUCUCUCUUCUUCUAUUAGUCUUAGGUGUUAAAUUCAAUAUGCCUGAGAAGUUUCAAGUCUUCCUGAGUUGUGAAAGAUAAGUCGAGUUACAUUAUAUGUUCCUGAUUUUUGUUGACAUUUUUAAUAACGUGGGAUGCUGUCAUUUUUUAGCCGUCUAU	250	-86.6	38.4	0.902083
MIR536	cln-miR536	pab-miR536a	one	novel_miR_68	CCGUGCCAAGCUGCGUGCAAC	21	-2.6	agccgcaguuuggcacgauc	c289193.graph_c0	+	0	126	GAAAAAAUGCUCAUUCCUUUCAGAAGCCGCAGUUUGGCACGAUCCAAUCAGCAUAUUUAUCACUAGUUGAUAUAAAUGCUAUUGCACCGUGCCAAGCUGCGUGCAACUGAAAGUGGUUUGCAAUAU	126	-56.7	41.2698	1.09038
MIR6725	cln-miR6725	cln-miR6725	no	cln-miR6725	TGGCATCTGTCGAGGTCATCTA	22	-3.3	--	c331623.graph_c0	+	257	383	GGUAGAUUCUUGGCAUCUGUCGAGGUCAUCUACAAAGUUUUCGUUUGUUGAUAUUAGAAAAAUAUAAAUUUUAGCAAGUGGAUCUAAAACAUUGUGGAUGAUCUCGAGGAUGCCCAAGGGUUUAUUA	127	-53.3	35.4331	1.18444
