# Supplementary material for: Further Mining and Characterization of miRNA Resource in Chinese Fir (Cunninghamia lanceolata)
Source: Genes (Basel). 2022 Nov 17;13(11):2137. doi: 10.3390/genes13112137 (PMC9690001; doi:10.3390/genes13112137)
Supplement: Supplementary file 1 [file genes-13-02137-s001.zip › Supplemental Table S6 Known miRNA targets and their putative function.xlsx]

## Sheet: Table S6
Table S6 Known miRNA targets and their putative function
Family	Name	#ID	Target_gene	miRNA_Seq	miRNA_Length	COG_class	COG_class_annotation	GO_annotation	KEGG_annotation	KEGG_pathway_annotation	KOG_class	KOG_class_annotation	Pfam_annotation	Swissprot_annotation	eggNOG_class	eggNOG_class_annotation	nr_annotation	GO_second_level_annotation
MIR399	cln-miR399a	novel_miR_3	c152085	UGCCAAAGGAGAAUUGCCUGC	21	--	--	--	--	--	--	--	Lytic transglycolase	--	S	Function unknown	hypothetical protein LRAMOSA06779 [Lichtheimia ramosa]	--
MIR399	cln-miR399a	novel_miR_3	c152401	UGCCAAAGGAGAAUUGCCUGC	21	--	--	Molecular Function: calcium ion binding (GO:0005509);; Molecular Function: protein binding (GO:0005515);; Cellular Component: nucleus (GO:0005634);; Cellular Component: actomyosin contractile ring (GO:0005826);; Cellular Component: cytosol (GO:0005829);; Cellular Component: myosin II complex (GO:0016460);; Cellular Component: medial cortical node (GO:0071341);; Biological Process: protein localiz…	K02183|2.86718e-17|cvr:CHLNCDRAFT_59820|K02183 calmodulin | (RefSeq) hypothetical protein	Phosphatidylinositol signaling system (ko04070)	[Z]	Cytoskeleton	EF-hand domain pair;; EF-hand domain	Calmodulin OS=Macrocystis pyrifera OX=35122 PE=2 SV=3	DTZ	--	EF-hand [Mortierella elongata AG-77]	molecular function: binding (GO:0005488);; cellular component: cell (GO:0005623);; cellular component: organelle (GO:0043226);; cellular component: cell part (GO:0044464);; cellular component: organelle part (GO:0044422);; cellular component: macromolecular complex (GO:0032991);; biological process: localization (GO:0051179);; biological process: cellular process (GO:0009987);; biological process…
MIR399	cln-miR399a	novel_miR_3	c202724	UGCCAAAGGAGAAUUGCCUGC	21	--	--	--	--	--	--	--	--	--	--
MIR399	cln-miR399a	novel_miR_3	c210566	UGCCAAAGGAGAAUUGCCUGC	21	--	--	--	--	--	--	--	Rapid ALkalinization Factor (RALF)	Protein RALF-like 33 OS=Arabidopsis thaliana OX=3702 GN=RALFL33 PE=2 SV=1	S	Function unknown	unknown [Picea sitchensis]	--
MIR399	cln-miR399a	novel_miR_3	c221267	UGCCAAAGGAGAAUUGCCUGC	21	[QR]	Secondary metabolites biosynthesis, transport and catabolism ;; General function prediction only	Molecular Function: zinc ion binding (GO:0008270);; Cellular Component: integral component of membrane (GO:0016021);; Molecular Function: oxidoreductase activity (GO:0016491);; Biological Process: oxidation-reduction process (GO:0055114);;	K08070|1.21824e-22|thj:104805677|K08070 2-alkenal reductase [EC:1.3.1.74] | (RefSeq) 2-alkenal reductase (NADP(+)-dependent)	--	[R]	General function prediction only	--	2-alkenal reductase (NADP(+)-dependent) OS=Nicotiana tabacum OX=4097 GN=DBR PE=1 SV=1	S	Function unknown	unknown [Picea sitchensis]	molecular function: binding (GO:0005488);; cellular component: membrane (GO:0016020);; cellular component: membrane part (GO:0044425);; biological process: metabolic process (GO:0008152);; molecular function: catalytic activity (GO:0003824);; biological process: single-organism process (GO:0044699)
MIR399	cln-miR399a	novel_miR_3	c231884	UGCCAAAGGAGAAUUGCCUGC	21	--	--	--	K17279|2.39387e-21|pop:POPTR_0007s12470g|K17279 receptor expression-enhancing protein 5/6 | (RefSeq) POPTRDRAFT_719457; abscisic acid-responsive HVA22 family protein	--	[V]	Defense mechanisms	TB2/DP1, HVA22 family	HVA22-like protein k OS=Arabidopsis thaliana OX=3702 GN=HVA22K PE=2 SV=1	U	Intracellular trafficking, secretion, and vesicular transport	hypothetical protein MELLADRAFT_114893 [Melampsora larici-populina 98AG31]	--
MIR399	cln-miR399a	novel_miR_3	c254694	UGCCAAAGGAGAAUUGCCUGC	21	--	--	--	--	--	--	--	Wound-induced protein WI12	Wound-induced protein 1 OS=Solanum tuberosum OX=4113 GN=WUN1 PE=2 SV=1	S	Function unknown	PREDICTED: uncharacterized protein LOC104597350 [Nelumbo nucifera]	--
MIR399	cln-miR399a	novel_miR_3	c282241	UGCCAAAGGAGAAUUGCCUGC	21	--	--	--	--	--	--	--	--	--	--
MIR399	cln-miR399a	novel_miR_3	c290414	UGCCAAAGGAGAAUUGCCUGC	21	[R]	General function prediction only	Biological Process: mRNA splicing, via spliceosome (GO:0000398);;	K12816|3.35517e-120|bna:106350300|K12816 pre-mRNA-processing factor 17 | (RefSeq) pre-mRNA-processing factor 17-like	Spliceosome (ko03040)	[S]	Function unknown	WD domain, G-beta repeat;; Anaphase-promoting complex subunit 4 WD40 domain	Protein Mut11 OS=Chlamydomonas reinhardtii OX=3055 GN=Mut11 PE=2 SV=1	A	RNA processing and modification	hypothetical protein L969DRAFT_413647 [Mixia osmundae IAM 14324]	biological process: metabolic process (GO:0008152);; biological process: cellular process (GO:0009987)
MIR399	cln-miR399a	novel_miR_3	c293719	UGCCAAAGGAGAAUUGCCUGC	21	[P]	Inorganic ion transport and metabolism	Molecular Function: potassium ion transmembrane transporter activity (GO:0015079);; Cellular Component: integral component of membrane (GO:0016021);; Biological Process: potassium ion transmembrane transport (GO:0071805);;	K03549|2.46408e-133|nnu:104599659|K03549 KUP system potassium uptake protein | (RefSeq) potassium transporter 10-like	--	--	--	K+ potassium transporter;; K+ potassium transporter	Putative potassium transporter 12 OS=Oryza sativa subsp. japonica OX=39947 GN=HAK12 PE=2 SV=1	P	Inorganic ion transport and metabolism	PREDICTED: potassium transporter 11-like isoform X1 [Ipomoea nil]	biological process: cellular process (GO:0009987);; biological process: single-organism process (GO:0044699);; biological process: localization (GO:0051179);; molecular function: transporter activity (GO:0005215);; cellular component: membrane (GO:0016020);; cellular component: membrane part (GO:0044425)
MIR399	cln-miR399a	novel_miR_3	c299446	UGCCAAAGGAGAAUUGCCUGC	21	--	--	--	K15199|0|nnu:104608836|K15199 general transcription factor 3C polypeptide 1 | (RefSeq) uncharacterized LOC104608836	--	--	--	B-block binding subunit of TFIIIC	--	S	Function unknown	B-block binding subunit of TFIIIC [Macleaya cordata]	--
MIR399	cln-miR399a	novel_miR_3	c301213	UGCCAAAGGAGAAUUGCCUGC	21	--	--	--	--	--	--	--	--	--	--
MIR399	cln-miR399a	novel_miR_3	c302039	UGCCAAAGGAGAAUUGCCUGC	21	[I]	Lipid transport and metabolism	Molecular Function: fatty acid synthase activity (GO:0004312);; Biological Process: single-organism metabolic process (GO:0044710);;	--	--	--	--	Domain of unknown function (DUF1729)	--	I	Lipid transport and metabolism	hypothetical protein BMF94_3547 [Rhodotorula taiwanensis]	biological process: metabolic process (GO:0008152);; molecular function: catalytic activity (GO:0003824);; biological process: single-organism process (GO:0044699)
MIR399	cln-miR399a	novel_miR_3	c302287	UGCCAAAGGAGAAUUGCCUGC	21	[V]	Defense mechanisms	Molecular Function: endopolyphosphatase activity (GO:0000298);; Cellular Component: nucleus (GO:0005634);; Cellular Component: cytosol (GO:0005829);; Biological Process: polyphosphate catabolic process (GO:0006798);; Molecular Function: diphosphoinositol-polyphosphate diphosphatase activity (GO:0008486);; Molecular Function: bis(5'-adenosyl)-hexaphosphatase activity (GO:0034431);; Molecular Funct…	K07766|5.01301e-15|pmum:103338670|K07766 diphosphoinositol-polyphosphate diphosphatase [EC:3.6.1.52] | (RefSeq) nudix hydrolase 17, mitochondrial-like	--	[T]	Signal transduction mechanisms	--	Nudix hydrolase 21, chloroplastic OS=Arabidopsis thaliana OX=3702 GN=NUDT21 PE=2 SV=1	L	Replication, recombination and repair	polyphosphatase DDP1 [Rhizophagus irregularis DAOM 197198w]	biological process: metabolic process (GO:0008152);; molecular function: catalytic activity (GO:0003824);; cellular component: cell (GO:0005623);; cellular component: organelle (GO:0043226);; cellular component: cell part (GO:0044464);; biological process: cellular process (GO:0009987);; biological process: single-organism process (GO:0044699)
MIR399	cln-miR399a	novel_miR_3	c303753	UGCCAAAGGAGAAUUGCCUGC	21	--	--	Molecular Function: carbamoyl-phosphate synthase (glutamine-hydrolyzing) activity (GO:0004088);; Cellular Component: nucleoplasm (GO:0005654);; Biological Process: specification of symmetry (GO:0009799);; Biological Process: polarity specification of adaxial/abaxial axis (GO:0009944);; Biological Process: proximal/distal pattern formation (GO:0009954);; Cellular Component: integral component of m…	--	--	--	--	Lateral organ boundaries (LOB) domain	Protein LATERAL ORGAN BOUNDARIES OS=Arabidopsis thaliana OX=3702 GN=LOB PE=1 SV=1	S	Function unknown	hypothetical protein PHYPA_024333 [Physcomitrella patens]	biological process: metabolic process (GO:0008152);; molecular function: catalytic activity (GO:0003824);; cellular component: cell (GO:0005623);; cellular component: organelle (GO:0043226);; cellular component: organelle part (GO:0044422);; cellular component: cell part (GO:0044464);; biological process: multicellular organismal process (GO:0032501);; biological process: developmental process (G…
MIR399	cln-miR399a	novel_miR_3	c304815	UGCCAAAGGAGAAUUGCCUGC	21	--	--	--	--	--	--	--	--	--	--	--	unknown [Picea sitchensis]	--
MIR399	cln-miR399a	novel_miR_3	c305609	UGCCAAAGGAGAAUUGCCUGC	21	[L]	Replication, recombination and repair	Cellular Component: nuclear chromosome (GO:0000228);; Biological Process: meiotic mismatch repair (GO:0000710);; Molecular Function: damaged DNA binding (GO:0003684);; Biological Process: reciprocal meiotic recombination (GO:0007131);; Molecular Function: mismatched DNA binding (GO:0030983);; Cellular Component: mismatch repair complex (GO:0032300);;	K08736|0|ppp:PHYPADRAFT_178460|K08736 DNA mismatch repair protein MSH3 | (RefSeq) hypothetical protein	Mismatch repair (ko03430)	[L]	Replication, recombination and repair	MutS domain V;; MutS domain III;; MutS domain I;; MutS domain II	DNA mismatch repair protein MSH3 OS=Arabidopsis thaliana OX=3702 GN=MSH3 PE=1 SV=2	L	Replication, recombination and repair	hypothetical protein PHYPA_002758 [Physcomitrella patens]	cellular component: cell (GO:0005623);; cellular component: organelle (GO:0043226);; cellular component: organelle part (GO:0044422);; cellular component: cell part (GO:0044464);; biological process: reproduction (GO:0000003);; biological process: metabolic process (GO:0008152);; biological process: cellular process (GO:0009987);; biological process: single-organism process (GO:0044699);; biologi…
MIR399	cln-miR399a	novel_miR_3	c308535	UGCCAAAGGAGAAUUGCCUGC	21	--	--	--	--	--	--	--	Dof domain, zinc finger	Cyclic dof factor 1 OS=Arabidopsis thaliana OX=3702 GN=CDF1 PE=1 SV=2	K	Transcription	Dof8 [Pinus pinaster]	--
MIR399	cln-miR399a	novel_miR_3	c309306	UGCCAAAGGAGAAUUGCCUGC	21	--	--	Molecular Function: protein tyrosine phosphatase activity (GO:0004725);; Molecular Function: protein tyrosine/serine/threonine phosphatase activity (GO:0008138);; Cellular Component: integral component of membrane (GO:0016021);; Biological Process: peptidyl-tyrosine dephosphorylation (GO:0035335);;	--	--	--	--	GDP-fucose protein O-fucosyltransferase	Protein PECTIC ARABINOGALACTAN SYNTHESIS-RELATED OS=Arabidopsis thaliana OX=3702 GN=PAGR PE=2 SV=1	S	Function unknown	PREDICTED: uncharacterized protein At1g04910 [Musa acuminata subsp. malaccensis]	biological process: metabolic process (GO:0008152);; biological process: cellular process (GO:0009987);; molecular function: catalytic activity (GO:0003824);; cellular component: membrane (GO:0016020);; cellular component: membrane part (GO:0044425)
MIR399	cln-miR399a	novel_miR_3	c314121	UGCCAAAGGAGAAUUGCCUGC	21	[T]	Signal transduction mechanisms	Cellular Component: endoplasmic reticulum (GO:0005783);; Biological Process: response to stress (GO:0006950);; Biological Process: multicellular organism development (GO:0007275);; Biological Process: response to abiotic stimulus (GO:0009628);; Biological Process: negative regulation of ethylene-activated signaling pathway (GO:0010105);; Cellular Component: membrane (GO:0016020);; Molecular Funct…	--	--	[T]	Signal transduction mechanisms	Histidine kinase-, DNA gyrase B-, and HSP90-like ATPase;; Response regulator receiver domain;; His Kinase A (phospho-acceptor) domain	Histidine kinase 1 OS=Arabidopsis thaliana OX=3702 GN=AHK1 PE=1 SV=2	T	Signal transduction mechanisms	unnamed protein product, partial [Vitis vinifera]	cellular component: cell (GO:0005623);; cellular component: organelle (GO:0043226);; cellular component: cell part (GO:0044464);; biological process: response to stimulus (GO:0050896);; biological process: multicellular organismal process (GO:0032501);; biological process: developmental process (GO:0032502);; biological process: single-organism process (GO:0044699);; biological process: biologica…
MIR399	cln-miR399a	novel_miR_3	c317454	UGCCAAAGGAGAAUUGCCUGC	21	--	--	Cellular Component: integral component of membrane (GO:0016021);;	--	--	--	--	Yos1-like	--	S	Function unknown	unknown [Picea sitchensis]	cellular component: membrane (GO:0016020);; cellular component: membrane part (GO:0044425)
MIR399	cln-miR399a	novel_miR_3	c317798	UGCCAAAGGAGAAUUGCCUGC	21	--	--	--	--	--	[R]	General function prediction only	HIT zinc finger	--	S	Function unknown	PREDICTED: box C/D snoRNA protein 1 isoform X2 [Lupinus angustifolius]	--
MIR399	cln-miR399a	novel_miR_3	c319239	UGCCAAAGGAGAAUUGCCUGC	21	[O]	Posttranslational modification, protein turnover, chaperones	Cellular Component: integral component of membrane (GO:0016021);;	K09518|6.54146e-93|jcu:105639348|K09518 DnaJ homolog subfamily B member 12 | (RefSeq) chaperone protein dnaJ 49-like	Protein processing in endoplasmic reticulum (ko04141)	[O]	Posttranslational modification, protein turnover, chaperones	DnaJ domain;; Domain of unknown function (DUF1977)	Chaperone protein dnaJ 49 OS=Arabidopsis thaliana OX=3702 GN=ATJ49 PE=2 SV=2	O	Posttranslational modification, protein turnover, chaperones	unknown [Picea sitchensis]	cellular component: membrane (GO:0016020);; cellular component: membrane part (GO:0044425)
MIR399	cln-miR399a	novel_miR_3	c320382	UGCCAAAGGAGAAUUGCCUGC	21	--	--	Molecular Function: binding (GO:0005488);;	--	--	--	--	Zinc-finger of C2H2 type	Histone deacetylase HDT2 OS=Zea mays OX=4577 GN=HDT2 PE=1 SV=1	B	Chromatin structure and dynamics	unknown [Picea sitchensis]	molecular function: binding (GO:0005488)
MIR399	cln-miR399a	novel_miR_3	c323630	UGCCAAAGGAGAAUUGCCUGC	21	--	--	--	--	--	--	--	Plant mobile domain	Serine/threonine-protein phosphatase 7 long form homolog OS=Arabidopsis thaliana OX=3702 GN=MAIL3 PE=2 SV=1	T	Signal transduction mechanisms	PREDICTED: serine/threonine-protein phosphatase 7 long form homolog [Glycine max]	--
MIR399	cln-miR399a	novel_miR_3	c324145	UGCCAAAGGAGAAUUGCCUGC	21	[T]	Signal transduction mechanisms	Molecular Function: kinase activity (GO:0016301);; Biological Process: phosphorylation (GO:0016310);;	K02178|8.71676e-148|nnu:104608191|K02178 checkpoint serine/threonine-protein kinase [EC:2.7.11.1] | (RefSeq) mitotic checkpoint serine/threonine-protein kinase BUB1	--	[D]	Cell cycle control, cell division, chromosome partitioning	Mad3/BUB1 homology region 1;; Protein kinase domain;; Protein tyrosine kinase	Mitotic checkpoint serine/threonine-protein kinase BUB1 OS=Arabidopsis thaliana OX=3702 GN=BUB1 PE=1 SV=1	T	Signal transduction mechanisms	PREDICTED: mitotic checkpoint serine/threonine-protein kinase BUB1 [Nelumbo nucifera]	biological process: metabolic process (GO:0008152);; molecular function: catalytic activity (GO:0003824);; biological process: cellular process (GO:0009987)
MIR399	cln-miR399a	novel_miR_3	c324774	UGCCAAAGGAGAAUUGCCUGC	21	--	--	Molecular Function: transferase activity (GO:0016740);;	--	--	--	--	Domain of unknown function (DUF4336);; Domain of unknown function (DUF4336)	--	S	Function unknown	PREDICTED: uncharacterized protein LOC103404489 [Malus domestica]	biological process: metabolic process (GO:0008152);; molecular function: catalytic activity (GO:0003824)
MIR399	cln-miR399a	novel_miR_3	c328778	UGCCAAAGGAGAAUUGCCUGC	21	--	--	--	--	--	--	--	--	--	S	Function unknown	unknown [Picea sitchensis]	--
MIR399	cln-miR399a	novel_miR_3	c329419	UGCCAAAGGAGAAUUGCCUGC	21	[E]	Amino acid transport and metabolism	--	--	--	--	--	Tryptophan/tyrosine permease family;; Transmembrane amino acid transporter protein	--	E	Amino acid transport and metabolism	Tryptophan/tyrosine permease [Corchorus olitorius]	--
MIR399	cln-miR399a	novel_miR_3	c329766	UGCCAAAGGAGAAUUGCCUGC	21	--	--	--	--	--	--	--	SET domain;; Rubisco LSMT substrate-binding	--	S	Function unknown	histone-lysine N-methyltransferase setd3 [Ananas comosus]	--
MIR399	cln-miR399a	novel_miR_3	c329877	UGCCAAAGGAGAAUUGCCUGC	21	--	--	--	--	--	--	--	--	--	--
MIR399	cln-miR399a	novel_miR_3	c330564	UGCCAAAGGAGAAUUGCCUGC	21	[J]	Translation, ribosomal structure and biogenesis	Molecular Function: nucleotide binding (GO:0000166);; Molecular Function: RNA binding (GO:0003723);; Cellular Component: nucleus (GO:0005634);; Biological Process: mRNA processing (GO:0006397);;	K13091|6.21396e-178|egu:105055130|K13091 RNA-binding protein 39 | (RefSeq) RNA-binding protein 39	--	[K]	Transcription	RNA recognition motif. (a.k.a. RRM, RBD, or RNP domain);; linker between RRM2 and RRM3 domains in RBM39 protein	30S ribosomal protein 2, chloroplastic OS=Spinacia oleracea OX=3562 GN=PSRP2 PE=1 SV=1	S	Function unknown	RNA recognition motif domain [Macleaya cordata]	molecular function: binding (GO:0005488);; cellular component: cell (GO:0005623);; cellular component: organelle (GO:0043226);; cellular component: cell part (GO:0044464);; biological process: metabolic process (GO:0008152);; biological process: cellular process (GO:0009987)
MIR399	cln-miR399a	novel_miR_3	c332751	UGCCAAAGGAGAAUUGCCUGC	21	[E]	Amino acid transport and metabolism	Molecular Function: iron ion binding (GO:0005506);; Cellular Component: nucleus (GO:0005634);; Cellular Component: cytoplasm (GO:0005737);; Molecular Function: acireductone dioxygenase [iron(II)-requiring] activity (GO:0010309);; Biological Process: L-methionine salvage from methylthioadenosine (GO:0019509);; Biological Process: oxidation-reduction process (GO:0055114);;	K08967|1.1149e-83|ppp:PHYPADRAFT_128349|K08967 1,2-dihydroxy-3-keto-5-methylthiopentene dioxygenase [EC:1.13.11.53 1.13.11.54] | (RefSeq) hypothetical protein	Cysteine and methionine metabolism (ko00270)	[S]	Function unknown	ARD/ARD' family;; Cupin domain;; AraC-like ligand binding domain;; Cupin	1,2-dihydroxy-3-keto-5-methylthiopentene dioxygenase 1 OS=Physcomitrella patens subsp. patens OX=3218 GN=PHYPADRAFT_128349 PE=3 SV=1	S	Function unknown	unknown [Picea sitchensis]	molecular function: binding (GO:0005488);; cellular component: cell (GO:0005623);; cellular component: organelle (GO:0043226);; cellular component: cell part (GO:0044464);; biological process: metabolic process (GO:0008152);; biological process: single-organism process (GO:0044699);; molecular function: catalytic activity (GO:0003824);; biological process: cellular process (GO:0009987)
MIR399	cln-miR399a	novel_miR_3	c335644	UGCCAAAGGAGAAUUGCCUGC	21	[L]	Replication, recombination and repair	--	--	--	[S]	Function unknown	U-box domain;; Armadillo/beta-catenin-like repeat;; Kinesin-associated protein (KAP);; Armadillo-like;; Plant mobile domain	U-box domain-containing protein 45 OS=Arabidopsis thaliana OX=3702 GN=PUB45 PE=1 SV=1	O	Posttranslational modification, protein turnover, chaperones	ubiquitin-protein ligase, putative [Ricinus communis]	--
MIR399	cln-miR399a	novel_miR_3	c338768	UGCCAAAGGAGAAUUGCCUGC	21	[I]	Lipid transport and metabolism	Molecular Function: acetyl-CoA carboxylase activity (GO:0003989);; Molecular Function: biotin carboxylase activity (GO:0004075);; Molecular Function: ATP binding (GO:0005524);; Biological Process: fatty acid biosynthetic process (GO:0006633);; Molecular Function: metal ion binding (GO:0046872);;	K11262|0|atr:18422110|K11262 acetyl-CoA carboxylase / biotin carboxylase 1 [EC:6.4.1.2 6.3.4.14] | (RefSeq) acetyl-CoA carboxylase 1	Fatty acid metabolism (ko01212)	[I]	Lipid transport and metabolism	Carbamoyl-phosphate synthase L chain, ATP binding domain;; Biotin carboxylase, N-terminal domain;; Biotin carboxylase C-terminal domain;; ATP-grasp domain;; ATP-grasp domain;; D-ala D-ala ligase C-terminus;; Acetyl-CoA carboxylase, central region;; Biotin-requiring enzyme	Acetyl-CoA carboxylase 1 OS=Arabidopsis thaliana OX=3702 GN=ACC1 PE=1 SV=1	I	Lipid transport and metabolism	acetyl-CoA carboxylase 1 isoform X2 [Amborella trichopoda]	biological process: metabolic process (GO:0008152);; molecular function: catalytic activity (GO:0003824);; molecular function: binding (GO:0005488);; biological process: cellular process (GO:0009987);; biological process: single-organism process (GO:0044699)
MIR399	cln-miR399a	novel_miR_3	c339326	UGCCAAAGGAGAAUUGCCUGC	21	[X]	Mobilome: prophages, transposons	--	--	--	[R]	General function prediction only	gag-polypeptide of LTR copia-type;; Integrase core domain;; Reverse transcriptase (RNA-dependent DNA polymerase);; GAG-pre-integrase domain;; Reverse transcriptase (RNA-dependent DNA polymerase)	Retrovirus-related Pol polyprotein from transposon TNT 1-94 OS=Nicotiana tabacum OX=4097 PE=2 SV=1	S	Function unknown	Putative gag-pol polyprotein, identical [Solanum demissum]	--
MIR399	cln-miR399a	novel_miR_3	c341904	UGCCAAAGGAGAAUUGCCUGC	21	--	--	--	--	--	--	--	--	--	--
MIR399	cln-miR399a	novel_miR_3	c357305	UGCCAAAGGAGAAUUGCCUGC	21	--	--	--	--	--	--	--	--	--	--
MIR399	cln-miR399a	novel_miR_3	c384287	UGCCAAAGGAGAAUUGCCUGC	21	--	--	Molecular Function: GTPase activity (GO:0003924);; Molecular Function: GTP binding (GO:0005525);; Cellular Component: intracellular (GO:0005622);; Biological Process: protein targeting to vacuole (GO:0006623);; Biological Process: peroxisome organization (GO:0007031);; Biological Process: actin cytoskeleton organization (GO:0030036);;	--	--	[UR]	--	Dynamin GTPase effector domain	Dynamin-related protein 3B OS=Arabidopsis thaliana OX=3702 GN=DRP3B PE=1 SV=2	S	Function unknown	hypothetical protein RhiirA4_392101 [Rhizophagus irregularis]	biological process: metabolic process (GO:0008152);; molecular function: catalytic activity (GO:0003824);; molecular function: binding (GO:0005488);; cellular component: cell (GO:0005623);; cellular component: cell part (GO:0044464);; biological process: single-organism process (GO:0044699);; biological process: localization (GO:0051179);; biological process: cellular process (GO:0009987);; biolo…
MIR399	cln-miR399a	novel_miR_3	c388574	UGCCAAAGGAGAAUUGCCUGC	21	--	--	--	--	--	--	--	--	--	--
MIR398	cln-miR398b	novel_miR_91	c200550	UGUGUUCUCAGGUCACCCCUG	21	--	--	Molecular Function: zinc ion binding (GO:0008270);;	--	--	[TZ]	--	LIM domain	LIM domain-containing protein WLIM1 OS=Arabidopsis thaliana OX=3702 GN=WLIM1 PE=1 SV=1	Z	Cytoskeleton	unknown [Picea sitchensis]	molecular function: binding (GO:0005488)
MIR398	cln-miR398b	novel_miR_91	c209359	UGUGUUCUCAGGUCACCCCUG	21	--	--	--	--	--	--	--	--	--	--
MIR398	cln-miR398b	novel_miR_91	c306681	UGUGUUCUCAGGUCACCCCUG	21	[J]	Translation, ribosomal structure and biogenesis	Molecular Function: structural constituent of ribosome (GO:0003735);; Cellular Component: endosome (GO:0005768);; Cellular Component: ribosome (GO:0005840);; Biological Process: translation (GO:0006412);; Biological Process: intracellular protein transport (GO:0006886);; Biological Process: vesicle-mediated transport (GO:0016192);; Cellular Component: clathrin coat of trans-Golgi network vesicle …	K02949|1.13056e-44|cre:CHLREDRAFT_180130|K02949 small subunit ribosomal protein S11e | (RefSeq) RPS11; ribosomal protein S11, component of cytosolic 80S ribosome and 40S small subunit	Ribosome (ko03010)	[J]	Translation, ribosomal structure and biogenesis	Ribosomal protein S17;; Ribosomal_S17 N-terminal	40S ribosomal protein S11 OS=Dunaliella tertiolecta OX=3047 GN=RPS11 PE=2 SV=1	J	Translation, ribosomal structure and biogenesis	40S ribosomal protein S11 [Pseudozyma hubeiensis SY62]	molecular function: structural molecule activity (GO:0005198);; cellular component: cell (GO:0005623);; cellular component: organelle (GO:0043226);; cellular component: cell part (GO:0044464);; cellular component: macromolecular complex (GO:0032991);; biological process: metabolic process (GO:0008152);; biological process: cellular process (GO:0009987);; biological process: localization (GO:00511…
MIR398	cln-miR398b	novel_miR_91	c307588	UGUGUUCUCAGGUCACCCCUG	21	[EF]	Amino acid transport and metabolism ;; Nucleotide transport and metabolism	Molecular Function: carbamoyl-phosphate synthase (glutamine-hydrolyzing) activity (GO:0004088);; Cellular Component: carbamoyl-phosphate synthase complex (GO:0005951);; Biological Process: 'de novo' pyrimidine nucleobase biosynthetic process (GO:0006207);; Biological Process: arginine biosynthetic process (GO:0006526);; Biological Process: glutamine metabolic process (GO:0006541);;	K11541|1.03429e-109|cme:CYME_CMQ255C|K11541 carbamoyl-phosphate synthase / aspartate carbamoyltransferase [EC:6.3.5.5 2.1.3.2] | (RefSeq) CAD complex	Alanine, aspartate and glutamate metabolism (ko00250)	[R]	General function prediction only	Glutamine amidotransferase class-I;; Carbamoyl-phosphate synthase small chain, CPSase domain;; Peptidase C26	Carbamoyl-phosphate synthase small chain, chloroplastic OS=Oryza sativa subsp. japonica OX=39947 GN=CARA PE=2 SV=2	F	Nucleotide transport and metabolism	carbamoyl-phosphate synthase arginine-specific small chain [Exophiala aquamarina CBS 119918]	biological process: metabolic process (GO:0008152);; molecular function: catalytic activity (GO:0003824);; cellular component: cell (GO:0005623);; cellular component: macromolecular complex (GO:0032991);; cellular component: cell part (GO:0044464);; biological process: cellular process (GO:0009987);; biological process: single-organism process (GO:0044699)
MIR398	cln-miR398b	novel_miR_91	c309489	UGUGUUCUCAGGUCACCCCUG	21	--	--	--	--	--	--	--	--	--	--
MIR398	cln-miR398b	novel_miR_91	c316394	UGUGUUCUCAGGUCACCCCUG	21	--	--	Cellular Component: vacuole (GO:0005773);; Cellular Component: chloroplast (GO:0009507);; Cellular Component: integral component of membrane (GO:0016021);; Molecular Function: oxidoreductase activity (GO:0016491);; Molecular Function: metal ion binding (GO:0046872);; Biological Process: oxidation-reduction process (GO:0055114);;	K08360|1.78613e-73|atr:18423054|K08360 cytochrome b-561 [EC:1.16.5.1] | (RefSeq) ascorbate-specific transmembrane electron transporter 2	--	[C]	Energy production and conversion	Eukaryotic cytochrome b561	Probable ascorbate-specific transmembrane electron transporter 1 OS=Oryza sativa subsp. japonica OX=39947 GN=Os02g0642300 PE=3 SV=1	O	Posttranslational modification, protein turnover, chaperones	unknown [Picea sitchensis]	cellular component: cell (GO:0005623);; cellular component: organelle (GO:0043226);; cellular component: cell part (GO:0044464);; cellular component: membrane (GO:0016020);; cellular component: membrane part (GO:0044425);; biological process: metabolic process (GO:0008152);; molecular function: catalytic activity (GO:0003824);; molecular function: binding (GO:0005488);; biological process: single…
MIR398	cln-miR398b	novel_miR_91	c323480	UGUGUUCUCAGGUCACCCCUG	21	--	--	Cellular Component: plasma membrane (GO:0005886);;	--	--	--	--	Coatomer WD associated region;; WD domain, G-beta repeat	--	S	Function unknown	PREDICTED: uncharacterized protein LOC104585868 [Nelumbo nucifera]	cellular component: cell (GO:0005623);; cellular component: membrane (GO:0016020);; cellular component: cell part (GO:0044464)
MIR159	cln-miR159c	novel_miR_64	c167295	UUUGGUUUGAAGGGAGCUCUA	21	--	--	--	--	--	--	--	--	--	S	Function unknown	unknown [Picea sitchensis]	--
MIR159	cln-miR159c	novel_miR_64	c198440	UUUGGUUUGAAGGGAGCUCUA	21	--	--	--	--	--	--	--	NPR1 interacting	--	--	--	--	--
MIR159	cln-miR159c	novel_miR_64	c202718	UUUGGUUUGAAGGGAGCUCUA	21	--	--	Biological Process: multicellular organism development (GO:0007275);; Cellular Component: membrane (GO:0016020);;	--	--	--	--	--	Protein GAMETE EXPRESSED 1 OS=Arabidopsis thaliana OX=3702 GN=GEX1 PE=1 SV=1	S	Function unknown	protein GAMETE EXPRESSED 1 [Amborella trichopoda]	biological process: multicellular organismal process (GO:0032501);; biological process: developmental process (GO:0032502);; biological process: single-organism process (GO:0044699);; cellular component: membrane (GO:0016020)
MIR159	cln-miR159c	novel_miR_64	c241382	UUUGGUUUGAAGGGAGCUCUA	21	[R]	General function prediction only	Cellular Component: intracellular part (GO:0044424);;	--	--	[Z]	Cytoskeleton	WD domain, G-beta repeat;; Eukaryotic translation initiation factor eIF2A;; Anaphase-promoting complex subunit 4 WD40 domain;; WD40-like Beta Propeller Repeat	Actin-interacting protein 1-2 OS=Arabidopsis thaliana OX=3702 GN=AIP1-2 PE=2 SV=1	S	Function unknown	hypothetical protein BATDEDRAFT_37053 [Batrachochytrium dendrobatidis JAM81]	cellular component: cell (GO:0005623);; cellular component: cell part (GO:0044464)
MIR159	cln-miR159c	novel_miR_64	c254110	UUUGGUUUGAAGGGAGCUCUA	21	--	--	Biological Process: mitochondrial genome maintenance (GO:0000002);; Molecular Function: guanine nucleotide transmembrane transporter activity (GO:0001409);; Cellular Component: mitochondrion (GO:0005739);; Biological Process: cellular iron ion homeostasis (GO:0006879);; Cellular Component: integral component of membrane (GO:0016021);; Biological Process: guanine nucleotide transmembrane transport…	--	--	[C]	Energy production and conversion	Mitochondrial carrier protein	S-adenosylmethionine carrier 1, chloroplastic/mitochondrial OS=Arabidopsis thaliana OX=3702 GN=SAMC1 PE=1 SV=1	S	Function unknown	mitochondrial GTP/GDP carrier protein 1 [Puccinia triticina 1-1 BBBD Race 1]	biological process: cellular process (GO:0009987);; biological process: cellular component organization or biogenesis (GO:0071840);; biological process: single-organism process (GO:0044699);; biological process: localization (GO:0051179);; molecular function: transporter activity (GO:0005215);; cellular component: cell (GO:0005623);; cellular component: organelle (GO:0043226);; cellular component…
MIR159	cln-miR159c	novel_miR_64	c258427	UUUGGUUUGAAGGGAGCUCUA	21	[G]	Carbohydrate transport and metabolism	Molecular Function: hydrolase activity, hydrolyzing O-glycosyl compounds (GO:0004553);; Biological Process: carbohydrate metabolic process (GO:0005975);; Cellular Component: intracellular membrane-bounded organelle (GO:0043231);;	K01190|0|atr:18444545|K01190 beta-galactosidase [EC:3.2.1.23] | (RefSeq) beta-galactosidase	Sphingolipid metabolism (ko00600)	[G]	Carbohydrate transport and metabolism	Glycosyl hydrolases family 2, TIM barrel domain;; Beta galactosidase small chain;; Glycosyl hydrolases family 2, sugar binding domain;; Domain of unknown function(DUF4981);; Glycosyl hydrolases family 2	--	G	Carbohydrate transport and metabolism	uncharacterized protein LOC18444545 [Amborella trichopoda]	biological process: metabolic process (GO:0008152);; molecular function: catalytic activity (GO:0003824);; cellular component: cell (GO:0005623);; cellular component: organelle (GO:0043226);; cellular component: cell part (GO:0044464)
MIR159	cln-miR159c	novel_miR_64	c277846	UUUGGUUUGAAGGGAGCUCUA	21	--	--	Biological Process: fatty acid omega-oxidation (GO:0010430);; Molecular Function: oxidoreductase activity, acting on CH-OH group of donors (GO:0016614);; Molecular Function: flavin adenine dinucleotide binding (GO:0050660);;	--	--	[R]	General function prediction only	--	Protein HOTHEAD OS=Arabidopsis thaliana OX=3702 GN=HTH PE=1 SV=1	E	Amino acid transport and metabolism	putative oxidoreductase [Taxus baccata]	biological process: metabolic process (GO:0008152);; biological process: cellular process (GO:0009987);; biological process: single-organism process (GO:0044699);; molecular function: catalytic activity (GO:0003824);; molecular function: binding (GO:0005488)
MIR159	cln-miR159c	novel_miR_64	c279566	UUUGGUUUGAAGGGAGCUCUA	21	--	--	--	--	--	--	--	--	--	--
MIR159	cln-miR159c	novel_miR_64	c279820	UUUGGUUUGAAGGGAGCUCUA	21	--	--	--	--	--	--	--	--	--	--
MIR159	cln-miR159c	novel_miR_64	c279945	UUUGGUUUGAAGGGAGCUCUA	21	--	--	Cellular Component: integral component of membrane (GO:0016021);; Molecular Function: transferase activity, transferring glycosyl groups (GO:0016757);;	--	--	--	--	GDP-fucose protein O-fucosyltransferase	O-fucosyltransferase 34 OS=Arabidopsis thaliana OX=3702 GN=OFUT34 PE=2 SV=1	S	Function unknown	uncharacterized protein At1g04910-like [Ananas comosus]	cellular component: membrane (GO:0016020);; cellular component: membrane part (GO:0044425);; biological process: metabolic process (GO:0008152);; molecular function: catalytic activity (GO:0003824)
MIR159	cln-miR159c	novel_miR_64	c282462	UUUGGUUUGAAGGGAGCUCUA	21	[U]	Intracellular trafficking, secretion, and vesicular transport	--	--	--	--	--	Repeat domain in Vibrio, Colwellia, Bradyrhizobium and Shewanella	--	S	Function unknown	hypothetical protein CVT26_012417 [Gymnopilus dilepis]	--
MIR159	cln-miR159c	novel_miR_64	c284742	UUUGGUUUGAAGGGAGCUCUA	21	--	--	--	K15040|1.10293e-08|sita:101758139|K15040 voltage-dependent anion channel protein 2 | (RefSeq) mitochondrial outer membrane protein porin 4-like	--	--	--	Eukaryotic porin	Mitochondrial outer membrane protein porin 3 OS=Oryza sativa subsp. japonica OX=39947 GN=VDAC3 PE=2 SV=1	U	Intracellular trafficking, secretion, and vesicular transport	hypothetical protein BCR33DRAFT_658979 [Rhizoclosmatium globosum]	--
MIR159	cln-miR159c	novel_miR_64	c292214	UUUGGUUUGAAGGGAGCUCUA	21	--	--	--	--	--	--	--	--	--	S	Function unknown	hypothetical protein A9K55_005771 [Cordyceps militaris]	--
MIR159	cln-miR159c	novel_miR_64	c294155	UUUGGUUUGAAGGGAGCUCUA	21	--	--	--	--	--	--	--	--	--	S	Function unknown	hypothetical protein AMTR_s00125p00062940 [Amborella trichopoda]	--
MIR159	cln-miR159c	novel_miR_64	c297673	UUUGGUUUGAAGGGAGCUCUA	21	--	--	--	--	--	--	--	--	--	--
MIR159	cln-miR159c	novel_miR_64	c303933	UUUGGUUUGAAGGGAGCUCUA	21	--	--	Cellular Component: membrane (GO:0016020);; Molecular Function: heat shock protein binding (GO:0031072);; Molecular Function: unfolded protein binding (GO:0051082);;	--	--	--	--	--	--	S	Function unknown	hypothetical protein PHYPA_010728 [Physcomitrella patens]	cellular component: membrane (GO:0016020);; molecular function: binding (GO:0005488)
MIR159	cln-miR159c	novel_miR_64	c306347	UUUGGUUUGAAGGGAGCUCUA	21	--	--	--	--	--	--	--	--	--	S	Function unknown	unknown [Picea sitchensis]	--
MIR159	cln-miR159c	novel_miR_64	c306792	UUUGGUUUGAAGGGAGCUCUA	21	--	--	--	--	--	[R]	General function prediction only	LisH	Transcriptional corepressor LEUNIG OS=Arabidopsis thaliana OX=3702 GN=LUG PE=1 SV=2	S	Function unknown	hypothetical protein AQUCO_02000203v1 [Aquilegia coerulea]	--
MIR159	cln-miR159c	novel_miR_64	c309100	UUUGGUUUGAAGGGAGCUCUA	21	--	--	Biological Process: regionalization (GO:0003002);; Molecular Function: double-stranded RNA binding (GO:0003725);; Molecular Function: ribonuclease III activity (GO:0004525);; Cellular Component: nucleus (GO:0005634);; Biological Process: response to hormone (GO:0009725);; Biological Process: production of siRNA involved in RNA interference (GO:0030422);; Biological Process: primary miRNA processi…	--	--	--	--	Double-stranded RNA binding motif;; double strand RNA binding domain from DEAD END PROTEIN 1	Double-stranded RNA-binding protein 1 OS=Arabidopsis thaliana OX=3702 GN=DRB1 PE=1 SV=1	S	Function unknown	HYL1 [Pinus tabuliformis]	biological process: multicellular organismal process (GO:0032501);; biological process: developmental process (GO:0032502);; biological process: single-organism process (GO:0044699);; molecular function: binding (GO:0005488);; biological process: metabolic process (GO:0008152);; biological process: cellular process (GO:0009987);; molecular function: catalytic activity (GO:0003824);; cellular comp…
MIR159	cln-miR159c	novel_miR_64	c310707	UUUGGUUUGAAGGGAGCUCUA	21	--	--	Biological Process: single-organism cellular process (GO:0044763);;	K05868|2.95769e-76|pper:PRUPE_ppa009319mg|K05868 cyclin B | (RefSeq) hypothetical protein	--	[D]	Cell cycle control, cell division, chromosome partitioning	Cyclin, N-terminal domain;; Cyclin, C-terminal domain	Cyclin-B2-1 OS=Oryza sativa subsp. indica OX=39946 GN=CYCB2-1 PE=1 SV=1	D	Cell cycle control, cell division, chromosome partitioning	CYC7 [Rosa hybrid cultivar]	biological process: cellular process (GO:0009987);; biological process: single-organism process (GO:0044699)
MIR159	cln-miR159c	novel_miR_64	c312105	UUUGGUUUGAAGGGAGCUCUA	21	--	--	Cellular Component: cytosol (GO:0005829);; Cellular Component: ribosome (GO:0005840);;	K02923|4.69221e-18|ota:Ot11g02670|K02923 large subunit ribosomal protein L38e | (RefSeq) 60S ribosomal protein L38 (ISS)	Ribosome (ko03010)	[J]	Translation, ribosomal structure and biogenesis	Ribosomal L38e protein family	60S ribosomal protein L38 OS=Solanum lycopersicum OX=4081 GN=RPL38 PE=3 SV=1	J	Translation, ribosomal structure and biogenesis	hypothetical protein L202_02935 [Cryptococcus amylolentus CBS 6039]	cellular component: cell (GO:0005623);; cellular component: cell part (GO:0044464);; cellular component: macromolecular complex (GO:0032991);; cellular component: organelle (GO:0043226)
MIR159	cln-miR159c	novel_miR_64	c313070	UUUGGUUUGAAGGGAGCUCUA	21	--	--	--	--	--	--	--	--	--	--
MIR159	cln-miR159c	novel_miR_64	c313222	UUUGGUUUGAAGGGAGCUCUA	21	[K]	Transcription	--	--	--	[R]	General function prediction only	Leucine rich repeat;; Leucine Rich repeats (2 copies);; Leucine Rich repeat;; Leucine Rich Repeat	Receptor like protein 22 OS=Arabidopsis thaliana OX=3702 GN=RLP22 PE=2 SV=1	S	Function unknown	PREDICTED: LRR receptor-like serine/threonine-protein kinase GSO1 [Musa acuminata subsp. malaccensis]	--
MIR159	cln-miR159c	novel_miR_64	c316929	UUUGGUUUGAAGGGAGCUCUA	21	--	--	--	--	--	--	--	--	--	--	--	hypothetical protein M427DRAFT_36399 [Gonapodya prolifera JEL478]	--
MIR159	cln-miR159c	novel_miR_64	c317181	UUUGGUUUGAAGGGAGCUCUA	21	[L]	Replication, recombination and repair	Biological Process: DNA metabolic process (GO:0006259);; Cellular Component: intracellular organelle (GO:0043229);; Biological Process: cellular response to stimulus (GO:0051716);;	--	--	[L]	Replication, recombination and repair	UvrD-like helicase C-terminal domain;; UvrD/REP helicase N-terminal domain;; AAA domain;; UvrD-like helicase C-terminal domain;; Viral (Superfamily 1) RNA helicase;; AAA domain	ATP-dependent DNA helicase SRS2-like protein At4g25120 OS=Arabidopsis thaliana OX=3702 GN=SRS2 PE=1 SV=1	L	Replication, recombination and repair	uncharacterized protein LOC18443651 isoform X1 [Amborella trichopoda]	biological process: metabolic process (GO:0008152);; biological process: cellular process (GO:0009987);; cellular component: cell (GO:0005623);; cellular component: organelle (GO:0043226);; cellular component: cell part (GO:0044464);; biological process: response to stimulus (GO:0050896)
MIR159	cln-miR159c	novel_miR_64	c318028	UUUGGUUUGAAGGGAGCUCUA	21	--	--	--	--	--	--	--	Proline-rich nuclear receptor coactivator motif	--	--	--	--	--
MIR159	cln-miR159c	novel_miR_64	c318635	UUUGGUUUGAAGGGAGCUCUA	21	[T]	Signal transduction mechanisms	Molecular Function: protein serine/threonine kinase activity (GO:0004674);; Molecular Function: ATP binding (GO:0005524);; Cellular Component: nucleus (GO:0005634);; Cellular Component: cytoplasm (GO:0005737);; Biological Process: endocytosis (GO:0006897);; Biological Process: regulation of cell shape (GO:0008360);; Biological Process: Wnt signaling pathway (GO:0016055);; Biological Process: pept…	K02218|0|gra:105767357|K02218 casein kinase 1 [EC:2.7.11.1] | (RefSeq) casein kinase I isoform delta-like	--	[T]	Signal transduction mechanisms	Protein kinase domain;; Protein tyrosine kinase	Casein kinase 1-like protein 2 OS=Arabidopsis thaliana OX=3702 GN=CKL2 PE=1 SV=1	T	Signal transduction mechanisms	unknown [Picea sitchensis]	biological process: metabolic process (GO:0008152);; biological process: cellular process (GO:0009987);; molecular function: catalytic activity (GO:0003824);; molecular function: binding (GO:0005488);; cellular component: cell (GO:0005623);; cellular component: organelle (GO:0043226);; cellular component: cell part (GO:0044464);; biological process: localization (GO:0051179);; biological process:…
MIR159	cln-miR159c	novel_miR_64	c319933	UUUGGUUUGAAGGGAGCUCUA	21	--	--	--	K10268|5.85776e-07|smo:SELMODRAFT_437235|K10268 F-box and leucine-rich repeat protein 2/20 | (RefSeq) hypothetical protein	--	--	--	--	--	S	Function unknown	hypothetical protein SELMODRAFT_437235 [Selaginella moellendorffii]	--
MIR159	cln-miR159c	novel_miR_64	c320532	UUUGGUUUGAAGGGAGCUCUA	21	--	--	Molecular Function: binding (GO:0005488);; Biological Process: transcription, DNA-templated (GO:0006351);;	K09264|1.0696e-50|egu:105048085|K09264 MADS-box transcription factor, plant | (RefSeq) AG2, mads12; floral homeotic protein AGAMOUS-like	--	[K]	Transcription	SRF-type transcription factor (DNA-binding and dimerisation domain);; K-box region	Floral homeotic protein AGAMOUS OS=Solanum lycopersicum OX=4081 GN=AG1 PE=2 SV=1	K	Transcription	MADS-box protein, partial [Picea abies]	molecular function: binding (GO:0005488);; biological process: metabolic process (GO:0008152);; biological process: cellular process (GO:0009987)
MIR159	cln-miR159c	novel_miR_64	c322095	UUUGGUUUGAAGGGAGCUCUA	21	[J]	Translation, ribosomal structure and biogenesis	Molecular Function: ATP-dependent RNA helicase activity (GO:0004004);; Cellular Component: nucleus (GO:0005634);; Cellular Component: mitochondrion (GO:0005739);; Biological Process: RNA processing (GO:0006396);; Molecular Function: RNA binding (GO:0044822);;	K18995|0|atr:18440839|K18995 ATP-dependent RNA helicase DHX29 [EC:3.6.4.13] | (RefSeq) ATP-dependent RNA helicase DHX36	--	[A]	RNA processing and modification	Helicase associated domain (HA2);; Oligonucleotide/oligosaccharide-binding (OB)-fold;; Helicase conserved C-terminal domain;; DEAD/DEAH box helicase	DExH-box ATP-dependent RNA helicase DExH7, chloroplastic OS=Arabidopsis thaliana OX=3702 GN=At1g58060 PE=2 SV=1	L	Replication, recombination and repair	DExH-box ATP-dependent RNA helicase DExH7, chloroplastic isoform X2 [Amborella trichopoda]	biological process: metabolic process (GO:0008152);; biological process: cellular process (GO:0009987);; biological process: single-organism process (GO:0044699);; molecular function: catalytic activity (GO:0003824);; cellular component: cell (GO:0005623);; cellular component: organelle (GO:0043226);; cellular component: cell part (GO:0044464);; molecular function: binding (GO:0005488)
MIR159	cln-miR159c	novel_miR_64	c322779	UUUGGUUUGAAGGGAGCUCUA	21	[R]	General function prediction only	Molecular Function: signal transducer, downstream of receptor, with serine/threonine kinase activity (GO:0004702);; Cellular Component: cytoplasm (GO:0005737);; Biological Process: protein phosphorylation (GO:0006468);;	--	--	[T]	Signal transduction mechanisms	Protein kinase domain;; Protein tyrosine kinase	MAP3K epsilon protein kinase 1 OS=Arabidopsis thaliana OX=3702 GN=M3KE1 PE=1 SV=1	T	Signal transduction mechanisms	MAP3K epsilon protein kinase 1 isoform X1 [Amborella trichopoda]	biological process: metabolic process (GO:0008152);; biological process: cellular process (GO:0009987);; biological process: signaling (GO:0023052);; biological process: single-organism process (GO:0044699);; biological process: response to stimulus (GO:0050896);; biological process: biological regulation (GO:0065007);; molecular function: catalytic activity (GO:0003824);; molecular function: mol…
MIR159	cln-miR159c	novel_miR_64	c322855	UUUGGUUUGAAGGGAGCUCUA	21	--	--	Molecular Function: phosphoprotein phosphatase activity (GO:0004721);; Molecular Function: cation binding (GO:0043169);;	K14497|4.48985e-32|cmo:103490037|K14497 protein phosphatase 2C [EC:3.1.3.16] | (RefSeq) protein phosphatase 2C 16	Plant hormone signal transduction (ko04075)	[T]	Signal transduction mechanisms	Protein phosphatase 2C;; Protein phosphatase 2C	Protein phosphatase 2C 16 OS=Arabidopsis thaliana OX=3702 GN=HAB1 PE=1 SV=1	T	Signal transduction mechanisms	phosphatase 2C [Brachypodium distachyon]	biological process: metabolic process (GO:0008152);; biological process: cellular process (GO:0009987);; molecular function: catalytic activity (GO:0003824);; molecular function: binding (GO:0005488)
MIR159	cln-miR159c	novel_miR_64	c323582	UUUGGUUUGAAGGGAGCUCUA	21	--	--	Cellular Component: exocyst (GO:0000145);; Cellular Component: plasma membrane (GO:0005886);; Biological Process: exocytosis (GO:0006887);; Cellular Component: plasmodesma (GO:0009506);; Biological Process: vesicle docking (GO:0048278);;	K19984|0|atr:18443773|K19984 exocyst complex component 5 | (RefSeq) exocyst complex component SEC10	--	[U]	Intracellular trafficking, secretion, and vesicular transport	Exocyst complex component Sec10;; COG4 transport protein	Exocyst complex component SEC10b OS=Arabidopsis thaliana OX=3702 GN=SEC10b PE=1 SV=1	U	Intracellular trafficking, secretion, and vesicular transport	exocyst complex component SEC10b [Amborella trichopoda]	cellular component: cell (GO:0005623);; cellular component: macromolecular complex (GO:0032991);; cellular component: cell part (GO:0044464);; cellular component: membrane (GO:0016020);; biological process: cellular process (GO:0009987);; biological process: single-organism process (GO:0044699);; biological process: localization (GO:0051179);; cellular component: cell junction (GO:0030054)
MIR159	cln-miR159c	novel_miR_64	c323768	UUUGGUUUGAAGGGAGCUCUA	21	--	--	--	--	--	[R]	General function prediction only	Zinc finger C-x8-C-x5-C-x3-H type (and similar);; RNA-binding, Nab2-type zinc finger;; Torus domain	Zinc finger CCCH domain-containing protein ZFN-like OS=Pisum sativum OX=3888 PE=2 SV=1	S	Function unknown	unknown [Picea sitchensis]	--
MIR159	cln-miR159c	novel_miR_64	c324546	UUUGGUUUGAAGGGAGCUCUA	21	--	--	--	--	--	--	--	GDP-fucose protein O-fucosyltransferase	--	--	--	hypothetical protein PHYPA_023450 [Physcomitrella patens]	--
MIR159	cln-miR159c	novel_miR_64	c325855	UUUGGUUUGAAGGGAGCUCUA	21	--	--	--	--	--	--	--	--	--	--
MIR159	cln-miR159c	novel_miR_64	c327154	UUUGGUUUGAAGGGAGCUCUA	21	--	--	--	--	--	--	--	--	--	--	--	hypothetical protein CEUSTIGMA_g774.t1 [Chlamydomonas eustigma]	--
MIR159	cln-miR159c	novel_miR_64	c327413	UUUGGUUUGAAGGGAGCUCUA	21	[C]	Energy production and conversion	Molecular Function: oxidoreductase activity, acting on CH-OH group of donors (GO:0016614);; Molecular Function: flavin adenine dinucleotide binding (GO:0050660);; Biological Process: oxidation-reduction process (GO:0055114);;	--	--	--	--	FAD binding domain;; Berberine and berberine like	--	S	Function unknown	hypothetical protein CVT26_002263 [Gymnopilus dilepis]	biological process: metabolic process (GO:0008152);; biological process: single-organism process (GO:0044699);; molecular function: catalytic activity (GO:0003824);; molecular function: binding (GO:0005488)
MIR159	cln-miR159c	novel_miR_64	c327557	UUUGGUUUGAAGGGAGCUCUA	21	--	--	--	--	--	--	--	--	B-box zinc finger protein 32 OS=Arabidopsis thaliana OX=3702 GN=BBX32 PE=1 SV=1	S	Function unknown	unknown [Picea sitchensis]	--
MIR159	cln-miR159c	novel_miR_64	c327645	UUUGGUUUGAAGGGAGCUCUA	21	[O]	Posttranslational modification, protein turnover, chaperones	Molecular Function: nucleotide binding (GO:0000166);; Molecular Function: metallopeptidase activity (GO:0008237);; Cellular Component: membrane (GO:0016020);; Molecular Function: ion binding (GO:0043167);;	--	--	[O]	Posttranslational modification, protein turnover, chaperones	ATPase family associated with various cellular activities (AAA);; FtsH Extracellular	Probable inactive ATP-dependent zinc metalloprotease FTSHI 3, chloroplastic OS=Arabidopsis thaliana OX=3702 GN=FTSHI3 PE=1 SV=1	O	Posttranslational modification, protein turnover, chaperones	AAA+ ATPase domain [Macleaya cordata]	molecular function: binding (GO:0005488);; biological process: metabolic process (GO:0008152);; molecular function: catalytic activity (GO:0003824);; cellular component: membrane (GO:0016020)
MIR159	cln-miR159c	novel_miR_64	c329076	UUUGGUUUGAAGGGAGCUCUA	21	--	--	--	--	--	--	--	--	--	--
MIR159	cln-miR159c	novel_miR_64	c330557	UUUGGUUUGAAGGGAGCUCUA	21	--	--	--	--	--	--	--	--	Probable glutathione S-transferase DHAR1, cytosolic OS=Oryza sativa subsp. japonica OX=39947 GN=DHAR1 PE=1 SV=1	--	--	--	--
MIR159	cln-miR159c	novel_miR_64	c331535	UUUGGUUUGAAGGGAGCUCUA	21	--	--	--	--	--	--	--	--	--	--
MIR159	cln-miR159c	novel_miR_64	c331958	UUUGGUUUGAAGGGAGCUCUA	21	--	--	Cellular Component: membrane (GO:0016020);;	--	--	[R]	General function prediction only	Aluminium activated malate transporter;; Fusaric acid resistance protein-like;; Fusaric acid resistance protein family	Aluminum-activated malate transporter 9 OS=Arabidopsis thaliana OX=3702 GN=ALMT9 PE=2 SV=1	S	Function unknown	PREDICTED: aluminum-activated malate transporter 9-like [Nelumbo nucifera]	cellular component: membrane (GO:0016020)
MIR159	cln-miR159c	novel_miR_64	c332486	UUUGGUUUGAAGGGAGCUCUA	21	--	--	--	K15188|2.3611e-76|atr:18440884|K15188 cyclin T | (RefSeq) cyclin-T1-4	--	[D]	Cell cycle control, cell division, chromosome partitioning	Cyclin, N-terminal domain	Cyclin-T1-4 OS=Oryza sativa subsp. japonica OX=39947 GN=CYCT1-1 PE=2 SV=1	DKL	--	cyclin-T1-4 isoform X1 [Amborella trichopoda]	--
MIR159	cln-miR159c	novel_miR_64	c332657	UUUGGUUUGAAGGGAGCUCUA	21	--	--	--	--	--	--	--	--	--	--
MIR159	cln-miR159c	novel_miR_64	c333096	UUUGGUUUGAAGGGAGCUCUA	21	--	--	--	--	--	[R]	General function prediction only	PHD-zinc-finger like domain;; PHD-like zinc-binding domain;; Enhancer of polycomb-like	Histone-lysine N-methyltransferase ATX2 OS=Arabidopsis thaliana OX=3702 GN=ATX2 PE=2 SV=1	S	Function unknown	hypothetical protein PHYPA_010918 [Physcomitrella patens]	--
MIR159	cln-miR159c	novel_miR_64	c333225	UUUGGUUUGAAGGGAGCUCUA	21	[EH]	Amino acid transport and metabolism ;; Coenzyme transport and metabolism	Biological Process: tryptophan biosynthetic process (GO:0000162);; Molecular Function: anthranilate synthase activity (GO:0004049);; Cellular Component: chloroplast (GO:0009507);;	K01657|1.99644e-155|atr:18437905|K01657 anthranilate synthase component I [EC:4.1.3.27] | (RefSeq) anthranilate synthase alpha subunit 1, chloroplastic	Biosynthesis of amino acids (ko01230)	[E]	Amino acid transport and metabolism	Anthranilate synthase component I, N terminal region;; chorismate binding enzyme;; chorismate binding enzyme	Anthranilate synthase alpha subunit 1, chloroplastic OS=Oryza sativa subsp. japonica OX=39947 GN=ASA1 PE=1 SV=1	E	Amino acid transport and metabolism	anthranilate synthase alpha subunit 1, chloroplastic-like [Ananas comosus]	biological process: metabolic process (GO:0008152);; biological process: cellular process (GO:0009987);; biological process: single-organism process (GO:0044699);; molecular function: catalytic activity (GO:0003824);; cellular component: cell (GO:0005623);; cellular component: organelle (GO:0043226);; cellular component: cell part (GO:0044464)
MIR159	cln-miR159c	novel_miR_64	c333675	UUUGGUUUGAAGGGAGCUCUA	21	--	--	--	--	--	[R]	General function prediction only	--	Uncharacterized mitochondrial protein AtMg00860 OS=Arabidopsis thaliana OX=3702 GN=AtMg00860 PE=4 SV=1	L	Replication, recombination and repair	retrotransposon-related protein [Trifolium pratense]	--
MIR159	cln-miR159c	novel_miR_64	c334464	UUUGGUUUGAAGGGAGCUCUA	21	--	--	--	--	--	--	--	--	--	--
MIR159	cln-miR159c	novel_miR_64	c335473	UUUGGUUUGAAGGGAGCUCUA	21	[L]	Replication, recombination and repair	--	K03512|4.09277e-119|pda:103719170|K03512 DNA polymerase lambda [EC:2.7.7.7 4.2.99.-] | (RefSeq) DNA polymerase beta	Non-homologous end-joining (ko03450)	[L]	Replication, recombination and repair	DNA polymerase beta palm;; DNA polymerase beta thumb;; Fingers domain of DNA polymerase lambda;; Nucleotidyltransferase domain	DNA polymerase lambda OS=Arabidopsis thaliana OX=3702 GN=POLL PE=1 SV=1	L	Replication, recombination and repair	PREDICTED: DNA polymerase beta isoform X3 [Phoenix dactylifera]	--
MIR159	cln-miR159c	novel_miR_64	c335541	UUUGGUUUGAAGGGAGCUCUA	21	--	--	--	--	--	--	--	Protein of unknown function (DUF1639)	WAT1-related protein At4g30420 OS=Arabidopsis thaliana OX=3702 GN=At4g30420 PE=3 SV=1	S	Function unknown	unknown [Picea sitchensis]	--
MIR159	cln-miR159c	novel_miR_64	c336364	UUUGGUUUGAAGGGAGCUCUA	21	[HC]	Coenzyme transport and metabolism ;; Energy production and conversion	--	--	--	[CR]	--	FAD binding domain;; FAD binding domain	--	CH	--	FAD/NAD(P)-binding oxidoreductase family protein [Arabidopsis thaliana]	--
MIR159	cln-miR159c	novel_miR_64	c339193	UUUGGUUUGAAGGGAGCUCUA	21	--	--	--	--	--	[T]	Signal transduction mechanisms	Reverse transcriptase (RNA-dependent DNA polymerase);; Cactus-binding C-terminus of cactin protein;; Cauliflower mosaic virus peptidase (A3);; Retroviral aspartyl protease	Cactin OS=Arabidopsis thaliana OX=3702 GN=CTN PE=1 SV=1	S	Function unknown	hypothetical protein AXG93_773s1630 [Marchantia polymorpha subsp. ruderalis]	--
MIR159	cln-miR159c	novel_miR_64	c339669	UUUGGUUUGAAGGGAGCUCUA	21	--	--	--	--	--	--	--	--	--	--
MIR159	cln-miR159c	novel_miR_64	c346596	UUUGGUUUGAAGGGAGCUCUA	21	[J]	Translation, ribosomal structure and biogenesis	Molecular Function: RNA binding (GO:0003723);; Molecular Function: structural constituent of ribosome (GO:0003735);; Biological Process: translation (GO:0006412);; Cellular Component: cytosolic large ribosomal subunit (GO:0022625);;	K02883|1.37457e-69|egr:104415617|K02883 large subunit ribosomal protein L18e | (RefSeq) 60S ribosomal protein L18-2	Ribosome (ko03010)	[J]	Translation, ribosomal structure and biogenesis	Ribosomal protein 60S L18 and 50S L18e	60S ribosomal protein L18-2 OS=Arabidopsis thaliana OX=3702 GN=RPL18B PE=1 SV=2	J	Translation, ribosomal structure and biogenesis	ribosomal protein L18e [Basidiobolus meristosporus CBS 931.73]	molecular function: binding (GO:0005488);; molecular function: structural molecule activity (GO:0005198);; biological process: metabolic process (GO:0008152);; biological process: cellular process (GO:0009987);; cellular component: cell (GO:0005623);; cellular component: macromolecular complex (GO:0032991);; cellular component: organelle (GO:0043226);; cellular component: organelle part (GO:00444…
MIR159	cln-miR159c	novel_miR_64	c356138	UUUGGUUUGAAGGGAGCUCUA	21	--	--	Biological Process: biological regulation (GO:0065007);;	--	--	[T]	Signal transduction mechanisms	RhoGEF domain	--	T	Signal transduction mechanisms	Dbl homology domain-containing protein [Rhizophagus irregularis]	biological process: biological regulation (GO:0065007)
MIR159	cln-miR159c	novel_miR_64	c374246	UUUGGUUUGAAGGGAGCUCUA	21	--	--	--	--	--	--	--	--	--	--
MIR399	cln-miR399d	novel_miR_137	c139506	UGCCAAAGGAGAGUUGCCCUG	21	[G]	Carbohydrate transport and metabolism	Biological Process: carbohydrate metabolic process (GO:0005975);; Molecular Function: alpha-glucosidase activity (GO:0090599);;	--	--	[G]	Carbohydrate transport and metabolism	Maltogenic Amylase, C-terminal domain	--	G	Carbohydrate transport and metabolism	hypothetical protein ASPVEDRAFT_574825 [Aspergillus versicolor CBS 583.65]	biological process: metabolic process (GO:0008152);; molecular function: catalytic activity (GO:0003824)
MIR399	cln-miR399d	novel_miR_137	c168448	UGCCAAAGGAGAGUUGCCCUG	21	[V]	Defense mechanisms	--	--	--	--	--	OsmC-like protein	--	O	Posttranslational modification, protein turnover, chaperones	BQ2448_716 [Microbotryum intermedium]	--
MIR399	cln-miR399d	novel_miR_137	c202724	UGCCAAAGGAGAGUUGCCCUG	21	--	--	--	--	--	--	--	--	--	--
MIR399	cln-miR399d	novel_miR_137	c203742	UGCCAAAGGAGAGUUGCCCUG	21	--	--	Cellular Component: integral component of membrane (GO:0016021);;	K17257|2.43254e-19|ccp:CHC_T00006854001|K17257 integrin alpha FG-GAP repeat containing protein 1 | (RefSeq) hypothetical protein	--	[S]	Function unknown	Repeat domain in Vibrio, Colwellia, Bradyrhizobium and Shewanella;; FG-GAP repeat	--	S	Function unknown	hypothetical protein RirG_040980 [Rhizophagus irregularis DAOM 197198w]	cellular component: membrane (GO:0016020);; cellular component: membrane part (GO:0044425)
MIR399	cln-miR399d	novel_miR_137	c205704	UGCCAAAGGAGAGUUGCCCUG	21	--	--	--	--	--	--	--	Protein of unknown function (DUF4449)	--	S	Function unknown	hypothetical protein MELLADRAFT_48043 [Melampsora larici-populina 98AG31]	--
MIR399	cln-miR399d	novel_miR_137	c211486	UGCCAAAGGAGAGUUGCCCUG	21	--	--	--	--	--	--	--	--	--	--
MIR399	cln-miR399d	novel_miR_137	c300747	UGCCAAAGGAGAGUUGCCCUG	21	[J]	Translation, ribosomal structure and biogenesis	Cellular Component: intracellular part (GO:0044424);;	K02875|3.54749e-28|ccp:CHC_T00010018001|K02875 large subunit ribosomal protein L14e | (RefSeq) 60S ribosomal protein L14	Ribosome (ko03010)	[J]	Translation, ribosomal structure and biogenesis	Ribosomal protein L14	60S ribosomal protein L14 OS=Griffithsia japonica OX=83288 GN=RPL14 PE=2 SV=1	J	Translation, ribosomal structure and biogenesis	putative 60S ribosomal protein L14 [Rhizoclosmatium globosum]	cellular component: cell (GO:0005623);; cellular component: cell part (GO:0044464)
MIR399	cln-miR399d	novel_miR_137	c300751	UGCCAAAGGAGAGUUGCCCUG	21	--	--	--	--	--	--	--	--	--	S	Function unknown	unknown [Picea sitchensis]	--
MIR399	cln-miR399d	novel_miR_137	c303753	UGCCAAAGGAGAGUUGCCCUG	21	--	--	Molecular Function: carbamoyl-phosphate synthase (glutamine-hydrolyzing) activity (GO:0004088);; Cellular Component: nucleoplasm (GO:0005654);; Biological Process: specification of symmetry (GO:0009799);; Biological Process: polarity specification of adaxial/abaxial axis (GO:0009944);; Biological Process: proximal/distal pattern formation (GO:0009954);; Cellular Component: integral component of m…	--	--	--	--	Lateral organ boundaries (LOB) domain	Protein LATERAL ORGAN BOUNDARIES OS=Arabidopsis thaliana OX=3702 GN=LOB PE=1 SV=1	S	Function unknown	hypothetical protein PHYPA_024333 [Physcomitrella patens]	biological process: metabolic process (GO:0008152);; molecular function: catalytic activity (GO:0003824);; cellular component: cell (GO:0005623);; cellular component: organelle (GO:0043226);; cellular component: organelle part (GO:0044422);; cellular component: cell part (GO:0044464);; biological process: multicellular organismal process (GO:0032501);; biological process: developmental process (G…
MIR399	cln-miR399d	novel_miR_137	c308180	UGCCAAAGGAGAGUUGCCCUG	21	[O]	Posttranslational modification, protein turnover, chaperones	Molecular Function: ATP binding (GO:0005524);; Cellular Component: nucleus (GO:0005634);; Molecular Function: microtubule-severing ATPase activity (GO:0008568);; Biological Process: cytoplasmic microtubule organization (GO:0031122);;	K07767|0|vvi:100253260|K07767 katanin p60 ATPase-containing subunit A1 [EC:3.6.4.3] | (RefSeq) katanin p60 ATPase-containing subunit A-like 2	--	[O]	Posttranslational modification, protein turnover, chaperones	ATPase family associated with various cellular activities (AAA);; Holliday junction DNA helicase ruvB N-terminus	Katanin p60 ATPase-containing subunit A1 OS=Arabidopsis thaliana OX=3702 GN=AAA1 PE=1 SV=1	O	Posttranslational modification, protein turnover, chaperones	PREDICTED: katanin p60 ATPase-containing subunit A-like 2 isoform X2 [Vitis vinifera]	molecular function: binding (GO:0005488);; cellular component: cell (GO:0005623);; cellular component: organelle (GO:0043226);; cellular component: cell part (GO:0044464);; biological process: metabolic process (GO:0008152);; biological process: cellular process (GO:0009987);; biological process: single-organism process (GO:0044699);; molecular function: catalytic activity (GO:0003824);; biologic…
MIR399	cln-miR399d	novel_miR_137	c310586	UGCCAAAGGAGAGUUGCCCUG	21	[E]	Amino acid transport and metabolism	Cellular Component: membrane (GO:0016020);;	--	--	[E]	Amino acid transport and metabolism	Amino acid permease;; Amino acid permease;; C-terminus of AA_permease	Cationic amino acid transporter 6, chloroplastic OS=Arabidopsis thaliana OX=3702 GN=CAT6 PE=2 SV=1	E	Amino acid transport and metabolism	cationic amino acid transporter 7, chloroplastic isoform X1 [Jatropha curcas]	cellular component: membrane (GO:0016020)
MIR399	cln-miR399d	novel_miR_137	c311494	UGCCAAAGGAGAGUUGCCCUG	21	--	--	Molecular Function: nucleotide binding (GO:0000166);; Molecular Function: nucleic acid binding (GO:0003676);;	K12898|2.73745e-95|nnu:104603770|K12898 heterogeneous nuclear ribonucleoprotein F/H | (RefSeq) heterogeneous nuclear ribonucleoprotein F	--	[A]	RNA processing and modification	RNA recognition motif. (a.k.a. RRM, RBD, or RNP domain)	--	S	Function unknown	unknown [Picea sitchensis]	molecular function: binding (GO:0005488)
MIR399	cln-miR399d	novel_miR_137	c314192	UGCCAAAGGAGAGUUGCCCUG	21	--	--	--	--	--	--	--	--	--	--
MIR399	cln-miR399d	novel_miR_137	c316500	UGCCAAAGGAGAGUUGCCCUG	21	--	--	--	--	--	--	--	--	--	--	--	hypothetical protein CVT26_016168 [Gymnopilus dilepis]	--
MIR399	cln-miR399d	novel_miR_137	c319043	UGCCAAAGGAGAGUUGCCCUG	21	--	--	--	--	--	--	--	Probable lipid transfer	--	S	Function unknown	unknown [Picea sitchensis]	--
MIR399	cln-miR399d	novel_miR_137	c321704	UGCCAAAGGAGAGUUGCCCUG	21	[R]	General function prediction only	--	K20828|5.19299e-73|smo:SELMODRAFT_84151|K20828 zinc finger protein 143/76 | (RefSeq) hypothetical protein	--	[R]	General function prediction only	Zinc finger, C2H2 type;; C2H2-type zinc finger	Probable lysine-specific demethylase ELF6 OS=Arabidopsis thaliana OX=3702 GN=ELF6 PE=1 SV=1	S	Function unknown	hypothetical protein KFL_007340080 [Klebsormidium nitens]	--
MIR399	cln-miR399d	novel_miR_137	c322687	UGCCAAAGGAGAGUUGCCCUG	21	--	--	--	--	--	--	--	RWP-RK domain	Protein NLP2 OS=Oryza sativa subsp. japonica OX=39947 GN=NLP2 PE=2 SV=2	S	Function unknown	PREDICTED: protein NLP9 [Nelumbo nucifera]	--
MIR399	cln-miR399d	novel_miR_137	c327880	UGCCAAAGGAGAGUUGCCCUG	21	[J]	Translation, ribosomal structure and biogenesis	Molecular Function: nucleotide binding (GO:0000166);; Molecular Function: nucleic acid binding (GO:0003676);;	K14411|2.6167e-90|atr:18447303|K14411 RNA-binding protein Musashi | (RefSeq) heterogeneous nuclear ribonucleoprotein 1	mRNA surveillance pathway (ko03015)	[A]	RNA processing and modification	RNA recognition motif. (a.k.a. RRM, RBD, or RNP domain);; RNA recognition motif	Heterogeneous nuclear ribonucleoprotein 1 OS=Arabidopsis thaliana OX=3702 GN=RNP1 PE=1 SV=1	S	Function unknown	unknown [Picea sitchensis]	molecular function: binding (GO:0005488)
MIR399	cln-miR399d	novel_miR_137	c328681	UGCCAAAGGAGAGUUGCCCUG	21	[Q]	Secondary metabolites biosynthesis, transport and catabolism	Molecular Function: copper ion binding (GO:0005507);; Molecular Function: primary amine oxidase activity (GO:0008131);; Biological Process: amine metabolic process (GO:0009308);; Molecular Function: quinone binding (GO:0048038);; Biological Process: oxidation-reduction process (GO:0055114);;	K00276|0|gra:105764292|K00276 primary-amine oxidase [EC:1.4.3.21] | (RefSeq) peroxisomal primary amine oxidase-like	Tropane, piperidine and pyridine alkaloid biosynthesis (ko00960)	[Q]	Secondary metabolites biosynthesis, transport and catabolism	Copper amine oxidase, enzyme domain;; Copper amine oxidase, N3 domain;; Copper amine oxidase, N2 domain	Primary amine oxidase OS=Pisum sativum OX=3888 PE=1 SV=1	Q	Secondary metabolites biosynthesis, transport and catabolism	unknown [Picea sitchensis]	molecular function: binding (GO:0005488);; biological process: metabolic process (GO:0008152);; biological process: single-organism process (GO:0044699);; molecular function: catalytic activity (GO:0003824)
MIR399	cln-miR399d	novel_miR_137	c328778	UGCCAAAGGAGAGUUGCCCUG	21	--	--	--	--	--	--	--	--	--	S	Function unknown	unknown [Picea sitchensis]	--
MIR399	cln-miR399d	novel_miR_137	c329877	UGCCAAAGGAGAGUUGCCCUG	21	--	--	--	--	--	--	--	--	--	--
MIR399	cln-miR399d	novel_miR_137	c329951	UGCCAAAGGAGAGUUGCCCUG	21	[S]	Function unknown	Biological Process: response to acid chemical (GO:0001101);; Molecular Function: catalytic activity (GO:0003824);; Biological Process: hormone-mediated signaling pathway (GO:0009755);; Biological Process: response to lipid (GO:0033993);; Molecular Function: transition metal ion binding (GO:0046914);; Biological Process: root development (GO:0048364);; Biological Process: negative regulation of ce…	K11643|0|atr:18430971|K11643 chromodomain-helicase-DNA-binding protein 4 [EC:3.6.4.12] | (RefSeq) CHD3-type chromatin-remodeling factor PICKLE	--	[R]	General function prediction only	SNF2 family N-terminal domain;; Domain of Unknown Function (DUF1086);; Chromo (CHRromatin Organisation MOdifier) domain;; Domain of Unknown Function (DUF1087);; Helicase conserved C-terminal domain;; Type III restriction enzyme, res subunit;; Class II histone deacetylase complex subunits 2 and 3;; PHD-finger	CHD3-type chromatin-remodeling factor PICKLE OS=Arabidopsis thaliana OX=3702 GN=PKL PE=1 SV=1	L	Replication, recombination and repair	CHD3-type chromatin-remodeling factor PICKLE isoform X1 [Amborella trichopoda]	biological process: response to stimulus (GO:0050896);; molecular function: catalytic activity (GO:0003824);; biological process: cellular process (GO:0009987);; biological process: signaling (GO:0023052);; biological process: single-organism process (GO:0044699);; biological process: biological regulation (GO:0065007);; molecular function: binding (GO:0005488);; biological process: multicellular…
MIR399	cln-miR399d	novel_miR_137	c330564	UGCCAAAGGAGAGUUGCCCUG	21	[J]	Translation, ribosomal structure and biogenesis	Molecular Function: nucleotide binding (GO:0000166);; Molecular Function: RNA binding (GO:0003723);; Cellular Component: nucleus (GO:0005634);; Biological Process: mRNA processing (GO:0006397);;	K13091|6.21396e-178|egu:105055130|K13091 RNA-binding protein 39 | (RefSeq) RNA-binding protein 39	--	[K]	Transcription	RNA recognition motif. (a.k.a. RRM, RBD, or RNP domain);; linker between RRM2 and RRM3 domains in RBM39 protein	30S ribosomal protein 2, chloroplastic OS=Spinacia oleracea OX=3562 GN=PSRP2 PE=1 SV=1	S	Function unknown	RNA recognition motif domain [Macleaya cordata]	molecular function: binding (GO:0005488);; cellular component: cell (GO:0005623);; cellular component: organelle (GO:0043226);; cellular component: cell part (GO:0044464);; biological process: metabolic process (GO:0008152);; biological process: cellular process (GO:0009987)
MIR399	cln-miR399d	novel_miR_137	c331944	UGCCAAAGGAGAGUUGCCCUG	21	[I]	Lipid transport and metabolism	Molecular Function: acyl-CoA dehydrogenase activity (GO:0003995);; Molecular Function: flavin adenine dinucleotide binding (GO:0050660);; Biological Process: oxidation-reduction process (GO:0055114);;	K00249|0|sita:101775070|K00249 acyl-CoA dehydrogenase [EC:1.3.8.7] | (RefSeq) probable acyl-CoA dehydrogenase IBR3	Fatty acid metabolism (ko01212)	[R]	General function prediction only	SecY translocase;; Acyl-CoA dehydrogenase, C-terminal domain;; Acyl-CoA dehydrogenase, middle domain;; Acyl-CoA dehydrogenase, C-terminal domain;; Acyl-CoA dehydrogenase, N-terminal domain	Probable acyl-CoA dehydrogenase IBR3 OS=Arabidopsis thaliana OX=3702 GN=IBR3 PE=1 SV=1	I	Lipid transport and metabolism	probable acyl-CoA dehydrogenase IBR3 isoform X3 [Ananas comosus]	biological process: metabolic process (GO:0008152);; biological process: single-organism process (GO:0044699);; molecular function: catalytic activity (GO:0003824);; molecular function: binding (GO:0005488)
MIR399	cln-miR399d	novel_miR_137	c336816	UGCCAAAGGAGAGUUGCCCUG	21	[O]	Posttranslational modification, protein turnover, chaperones	Molecular Function: binding (GO:0005488);; Biological Process: chloroplast organization (GO:0009658);; Cellular Component: chloroplast inner membrane (GO:0009706);; Cellular Component: integral component of membrane (GO:0016021);;	--	--	--	--	Protein of unknown function (DUF4101)	Protein ACCUMULATION AND REPLICATION OF CHLOROPLASTS 6, chloroplastic OS=Arabidopsis thaliana OX=3702 GN=ARC6 PE=1 SV=1	S	Function unknown	unknown [Picea sitchensis]	molecular function: binding (GO:0005488);; biological process: cellular process (GO:0009987);; biological process: cellular component organization or biogenesis (GO:0071840);; cellular component: cell (GO:0005623);; cellular component: membrane (GO:0016020);; cellular component: organelle (GO:0043226);; cellular component: organelle part (GO:0044422);; cellular component: cell part (GO:0044464);;…
MIR399	cln-miR399d	novel_miR_137	c338587	UGCCAAAGGAGAGUUGCCCUG	21	[T]	Signal transduction mechanisms	Molecular Function: protein histidine kinase activity (GO:0004673);; Biological Process: protein phosphorylation (GO:0006468);; Biological Process: response to stress (GO:0006950);; Biological Process: signal transduction (GO:0007165);; Biological Process: response to abiotic stimulus (GO:0009628);; Biological Process: tissue development (GO:0009888);; Cellular Component: membrane (GO:0016020);; …	K14489|0|egu:105061482|K14489 arabidopsis histidine kinase 2/3/4 (cytokinin receptor) [EC:2.7.13.3] | (RefSeq) probable histidine kinase 5	Plant hormone signal transduction (ko04075)	[T]	Signal transduction mechanisms	CHASE domain;; Histidine kinase-, DNA gyrase B-, and HSP90-like ATPase;; Response regulator receiver domain;; His Kinase A (phospho-acceptor) domain	Probable histidine kinase 5 OS=Oryza sativa subsp. japonica OX=39947 GN=HK5 PE=2 SV=1	T	Signal transduction mechanisms	PREDICTED: probable histidine kinase 5 isoform X1 [Elaeis guineensis]	biological process: metabolic process (GO:0008152);; biological process: cellular process (GO:0009987);; molecular function: catalytic activity (GO:0003824);; biological process: response to stimulus (GO:0050896);; biological process: biological regulation (GO:0065007);; biological process: developmental process (GO:0032502);; cellular component: membrane (GO:0016020);; molecular function: bindin…
MIR399	cln-miR399d	novel_miR_137	c339160	UGCCAAAGGAGAGUUGCCCUG	21	[J]	Translation, ribosomal structure and biogenesis	Biological Process: tRNA wobble adenosine to inosine editing (GO:0002100);; Molecular Function: tRNA-specific adenosine deaminase activity (GO:0008251);; Molecular Function: zinc ion binding (GO:0008270);; Cellular Component: chloroplast (GO:0009507);;	K11991|3.81954e-83|mus:103968757|K11991 tRNA(adenine34) deaminase [EC:3.5.4.33] | (RefSeq) tRNA(adenine(34)) deaminase, chloroplastic-like	--	[F]	Nucleotide transport and metabolism	MafB19-like deaminase;; Cytidine and deoxycytidylate deaminase zinc-binding region	tRNA(adenine(34)) deaminase, chloroplastic OS=Arabidopsis thaliana OX=3702 GN=TADA PE=1 SV=1	FJ	--	PREDICTED: tRNA(adenine(34)) deaminase, chloroplastic-like [Musa acuminata subsp. malaccensis]	biological process: metabolic process (GO:0008152);; biological process: cellular process (GO:0009987);; molecular function: catalytic activity (GO:0003824);; molecular function: binding (GO:0005488);; cellular component: cell (GO:0005623);; cellular component: organelle (GO:0043226);; cellular component: cell part (GO:0044464)
MIR399	cln-miR399d	novel_miR_137	c348767	UGCCAAAGGAGAGUUGCCCUG	21	[CHR]	Energy production and conversion ;; Coenzyme transport and metabolism ;; General function prediction only	Cellular Component: cytosol (GO:0005829);; Molecular Function: formate dehydrogenase (NAD+) activity (GO:0008863);; Molecular Function: oxidoreductase activity, acting on the CH-OH group of donors, NAD or NADP as acceptor (GO:0016616);; Biological Process: formate catabolic process (GO:0042183);; Molecular Function: NAD binding (GO:0051287);; Biological Process: oxidation-reduction process (GO:00…	K00122|2.01766e-52|smo:SELMODRAFT_440990|K00122 formate dehydrogenase [EC:1.2.1.2] | (RefSeq) hypothetical protein	Carbon metabolism (ko01200)	[C]	Energy production and conversion	D-isomer specific 2-hydroxyacid dehydrogenase, catalytic domain	Formate dehydrogenase 2, mitochondrial OS=Oryza sativa subsp. japonica OX=39947 GN=Os06g0486900 PE=2 SV=1	C	Energy production and conversion	putative glyoxylate/hydroxypyruvate reductase [Saitoella complicata NRRL Y-17804]	cellular component: cell (GO:0005623);; cellular component: cell part (GO:0044464);; biological process: metabolic process (GO:0008152);; biological process: single-organism process (GO:0044699);; molecular function: catalytic activity (GO:0003824);; biological process: cellular process (GO:0009987);; molecular function: binding (GO:0005488)
MIR399	cln-miR399d	novel_miR_137	c378540	UGCCAAAGGAGAGUUGCCCUG	21	--	--	--	--	--	--	--	--	--	--	--	hypothetical protein RirG_163720 [Rhizophagus irregularis DAOM 197198w]	--
MIR399	cln-miR399d	novel_miR_137	c392894	UGCCAAAGGAGAGUUGCCCUG	21	--	--	--	--	--	--	--	--	--	--	--	hypothetical protein RirG_249530 [Rhizophagus irregularis DAOM 197198w]	--
MIR319	cln-miR319b	novel_miR_120	c153254	UUGGACUGAAGGGAGCUCCG	20	[S]	Function unknown	Cellular Component: integral component of membrane (GO:0016021);; Molecular Function: isomerase activity (GO:0016853);;	K15744|6.82922e-125|bvg:104889684|K15744 zeta-carotene isomerase [EC:5.2.1.12] | (RefSeq) 15-cis-zeta-carotene isomerase, chloroplastic	Carotenoid biosynthesis (ko00906)	--	--	NnrU protein;; Phospholipid methyltransferase	15-cis-zeta-carotene isomerase, chloroplastic OS=Arabidopsis thaliana OX=3702 GN=Z-ISO PE=1 SV=1	S	Function unknown	unknown [Picea sitchensis]	cellular component: membrane (GO:0016020);; cellular component: membrane part (GO:0044425);; biological process: metabolic process (GO:0008152);; molecular function: catalytic activity (GO:0003824)
MIR319	cln-miR319b	novel_miR_120	c180241	UUGGACUGAAGGGAGCUCCG	20	--	--	--	--	--	--	--	ATP synthase complex subunit h	--	--	--	hypothetical protein K493DRAFT_316688 [Basidiobolus meristosporus CBS 931.73]	--
MIR319	cln-miR319b	novel_miR_120	c190990	UUGGACUGAAGGGAGCUCCG	20	--	--	--	--	--	--	--	--	--	--	--	hypothetical protein FOZG_14893 [Fusarium oxysporum Fo47]	--
MIR319	cln-miR319b	novel_miR_120	c205540	UUGGACUGAAGGGAGCUCCG	20	--	--	--	--	--	--	--	Salt stress response/antifungal	Putative cysteine-rich repeat secretory protein 22 OS=Arabidopsis thaliana OX=3702 GN=CRRSP22 PE=5 SV=2	--	--	unknown [Picea sitchensis]	--
MIR319	cln-miR319b	novel_miR_120	c255614	UUGGACUGAAGGGAGCUCCG	20	--	--	Molecular Function: DNA binding (GO:0003677);;	K09422|6.72921e-83|cit:102609163|K09422 myb proto-oncogene protein, plant | (RefSeq) transcription factor MYB35	--	[K]	Transcription	Myb-like DNA-binding domain;; Myb-like DNA-binding domain	Transcription factor MYB61 OS=Arabidopsis thaliana OX=3702 GN=MYB61 PE=2 SV=1	K	Transcription	R2R3-MYB transcription factor MYB8 [Picea glauca]	molecular function: binding (GO:0005488)
MIR319	cln-miR319b	novel_miR_120	c289363	UUGGACUGAAGGGAGCUCCG	20	[J]	Translation, ribosomal structure and biogenesis	Molecular Function: binding (GO:0005488);;	--	--	[A]	RNA processing and modification	Helicase conserved C-terminal domain;; Domain of unknown function (DUF2431);; Zinc finger C-x8-C-x5-C-x3-H type (and similar);; DEAD/DEAH box helicase	Zinc finger CCCH domain-containing protein 4 OS=Oryza sativa subsp. japonica OX=39947 GN=Os01g0256800 PE=2 SV=1	L	Replication, recombination and repair	PREDICTED: DExH-box ATP-dependent RNA helicase DExH8 isoform X1 [Nelumbo nucifera]	molecular function: binding (GO:0005488)
MIR319	cln-miR319b	novel_miR_120	c291481	UUGGACUGAAGGGAGCUCCG	20	--	--	Biological Process: metabolic process (GO:0008152);;	K13333|6.31554e-87|pxb:103942407|K13333 lysophospholipase [EC:3.1.1.5] | (RefSeq) lysophospholipase 1-like	Glycerophospholipid metabolism (ko00564)	[I]	Lipid transport and metabolism	Lysophospholipase catalytic domain	--	I	Lipid transport and metabolism	hypothetical protein CYLTODRAFT_361495 [Cylindrobasidium torrendii FP15055 ss-10]	biological process: metabolic process (GO:0008152)
MIR319	cln-miR319b	novel_miR_120	c294178	UUGGACUGAAGGGAGCUCCG	20	[R]	General function prediction only	Molecular Function: hydrolase activity (GO:0016787);; Molecular Function: organic cyclic compound binding (GO:0097159);; Molecular Function: heterocyclic compound binding (GO:1901363);;	--	--	[R]	General function prediction only	Elongation factor Tu GTP binding domain	--	S	Function unknown	hypothetical protein PSTG_11690 [Puccinia striiformis f. sp. tritici PST-78]	biological process: metabolic process (GO:0008152);; molecular function: catalytic activity (GO:0003824);; molecular function: binding (GO:0005488)
MIR319	cln-miR319b	novel_miR_120	c302994	UUGGACUGAAGGGAGCUCCG	20	--	--	--	--	--	--	--	--	--	--
MIR319	cln-miR319b	novel_miR_120	c308132	UUGGACUGAAGGGAGCUCCG	20	--	--	--	--	--	--	--	F-box-like;; F-box domain	F-box/kelch-repeat protein At5g15710 OS=Arabidopsis thaliana OX=3702 GN=At5g15710 PE=2 SV=1	S	Function unknown	hypothetical protein AXG93_4079s1230 [Marchantia polymorpha subsp. ruderalis]	--
MIR319	cln-miR319b	novel_miR_120	c309708	UUGGACUGAAGGGAGCUCCG	20	[M]	Cell wall/membrane/envelope biogenesis	Cellular Component: chloroplast (GO:0009507);;	--	--	--	--	--	--	S	Function unknown	PREDICTED: uncharacterized protein LOC105032125 isoform X1 [Elaeis guineensis]	cellular component: cell (GO:0005623);; cellular component: organelle (GO:0043226);; cellular component: cell part (GO:0044464)
MIR319	cln-miR319b	novel_miR_120	c311814	UUGGACUGAAGGGAGCUCCG	20	--	--	--	--	--	--	--	TCP family transcription factor	Transcription factor TCP4 OS=Arabidopsis thaliana OX=3702 GN=TCP4 PE=1 SV=1	--	--	hypothetical protein GOBAR_DD27096 [Gossypium barbadense]	--
MIR319	cln-miR319b	novel_miR_120	c314143	UUGGACUGAAGGGAGCUCCG	20	--	--	Cellular Component: nucleosome (GO:0000786);; Molecular Function: DNA binding (GO:0003677);; Cellular Component: nucleolus (GO:0005730);; Molecular Function: protein heterodimerization activity (GO:0046982);;	K11252|1.53259e-48|bna:106386867|K11252 histone H2B | (RefSeq) histone H2B.3-like	--	[B]	Chromatin structure and dynamics	Core histone H2A/H2B/H3/H4;; Histone-like transcription factor (CBF/NF-Y) and archaeal histone	Histone H2B.5 OS=Triticum aestivum OX=4565 PE=1 SV=3	B	Chromatin structure and dynamics	unknown [Picea sitchensis]	cellular component: cell (GO:0005623);; cellular component: macromolecular complex (GO:0032991);; cellular component: organelle (GO:0043226);; cellular component: organelle part (GO:0044422);; cellular component: cell part (GO:0044464);; molecular function: binding (GO:0005488)
MIR319	cln-miR319b	novel_miR_120	c317398	UUGGACUGAAGGGAGCUCCG	20	--	--	--	--	--	--	--	--	--	--
MIR319	cln-miR319b	novel_miR_120	c318911	UUGGACUGAAGGGAGCUCCG	20	--	--	Molecular Function: hydrolase activity (GO:0016787);;	K21286|1.36385e-81|atr:18428332|K21286 protein N-terminal glutamine amidohydrolase [EC:3.5.1.122] | (RefSeq) protein N-terminal glutamine amidohydrolase	--	[S]	Function unknown	N-terminal glutamine amidase	Protein N-terminal glutamine amidohydrolase OS=Arabidopsis thaliana OX=3702 GN=At2g41760 PE=1 SV=1	O	Posttranslational modification, protein turnover, chaperones	protein N-terminal glutamine amidohydrolase isoform X1 [Amborella trichopoda]	biological process: metabolic process (GO:0008152);; molecular function: catalytic activity (GO:0003824)
MIR319	cln-miR319b	novel_miR_120	c319774	UUGGACUGAAGGGAGCUCCG	20	[T]	Signal transduction mechanisms	--	K13448|5.08579e-27|crb:CARUB_v10003659mg|K13448 calcium-binding protein CML | (RefSeq) hypothetical protein	Plant-pathogen interaction (ko04626)	[T]	Signal transduction mechanisms	EF hand;; EF-hand domain;; EF-hand domain pair;; EF hand;; EF-hand domain pair;; Secreted protein acidic and rich in cysteine Ca binding region	Calmodulin-like protein 7 OS=Arabidopsis thaliana OX=3702 GN=CML7 PE=2 SV=1	DTZ	--	PREDICTED: calmodulin-like protein 6 [Camelina sativa]	--
MIR319	cln-miR319b	novel_miR_120	c320324	UUGGACUGAAGGGAGCUCCG	20	--	--	Molecular Function: hydrolase activity (GO:0016787);;	K18327|5.20337e-41|egr:104450107|K18327 RNA exonuclease 4 [EC:3.1.-.-] | (RefSeq) RNA exonuclease 4	--	[L]	Replication, recombination and repair	Exonuclease	Small RNA degrading nuclease 3 OS=Arabidopsis thaliana OX=3702 GN=SDN3 PE=1 SV=1	L	Replication, recombination and repair	hypothetical protein MVLG_05731 [Microbotryum lychnidis-dioicae p1A1 Lamole]	biological process: metabolic process (GO:0008152);; molecular function: catalytic activity (GO:0003824)
MIR319	cln-miR319b	novel_miR_120	c321774	UUGGACUGAAGGGAGCUCCG	20	--	--	--	--	--	--	--	TCP family transcription factor	Transcription factor TCP2 OS=Arabidopsis thaliana OX=3702 GN=TCP2 PE=1 SV=1	K	Transcription	PREDICTED: transcription factor TCP24 [Ipomoea nil]	--
MIR319	cln-miR319b	novel_miR_120	c321917	UUGGACUGAAGGGAGCUCCG	20	--	--	--	--	--	--	--	--	--	--
MIR319	cln-miR319b	novel_miR_120	c325552	UUGGACUGAAGGGAGCUCCG	20	[Z]	Cytoskeleton	Molecular Function: ATP binding (GO:0005524);; Cellular Component: cytoplasm (GO:0005737);; Cellular Component: inner dynein arm (GO:0036156);;	K10355|4.1008e-119|ppp:PHYPADRAFT_198730|K10355 actin, other eukaryote | (RefSeq) hypothetical protein	--	[Z]	Cytoskeleton	Actin;; Actin	Actin OS=Coleochaete scutata OX=3125 PE=2 SV=1	Z	Cytoskeleton	actin, partial [Rhodomonas salina]	molecular function: binding (GO:0005488);; cellular component: cell (GO:0005623);; cellular component: cell part (GO:0044464);; cellular component: macromolecular complex (GO:0032991);; cellular component: organelle (GO:0043226);; cellular component: organelle part (GO:0044422)
MIR319	cln-miR319b	novel_miR_120	c328345	UUGGACUGAAGGGAGCUCCG	20	--	--	--	--	--	--	--	--	DNA repair RAD52-like protein 2, chloroplastic OS=Arabidopsis thaliana OX=3702 GN=RAD52-2 PE=1 SV=1	S	Function unknown	unknown [Picea sitchensis]	--
MIR319	cln-miR319b	novel_miR_120	c330706	UUGGACUGAAGGGAGCUCCG	20	--	--	--	--	--	[P]	Inorganic ion transport and metabolism	Tesmin/TSO1-like CXC domain, cysteine-rich domain	Protein tesmin/TSO1-like CXC 2 OS=Arabidopsis thaliana OX=3702 GN=TCX2 PE=1 SV=1	S	Function unknown	PREDICTED: protein tesmin/TSO1-like CXC 4 [Nelumbo nucifera]	--
MIR319	cln-miR319b	novel_miR_120	c332204	UUGGACUGAAGGGAGCUCCG	20	--	--	Molecular Function: hydrolase activity, acting on glycosyl bonds (GO:0016798);;	--	--	--	--	Glycosyl hydrolases family 17	Probable glucan endo-1,3-beta-glucosidase At4g16260 OS=Arabidopsis thaliana OX=3702 GN=At4g16260 PE=1 SV=1	S	Function unknown	unnamed protein product [Coffea canephora]	biological process: metabolic process (GO:0008152);; molecular function: catalytic activity (GO:0003824)
MIR319	cln-miR319b	novel_miR_120	c332992	UUGGACUGAAGGGAGCUCCG	20	--	--	Cellular Component: membrane (GO:0016020);;	--	--	--	--	Nucleotide-diphospho-sugar transferase	Uncharacterized protein At4g15970 OS=Arabidopsis thaliana OX=3702 GN=At4g15970 PE=2 SV=1	O	Posttranslational modification, protein turnover, chaperones	PREDICTED: uncharacterized protein At4g15970 [Tarenaya hassleriana]	cellular component: membrane (GO:0016020)
MIR319	cln-miR319b	novel_miR_120	c337632	UUGGACUGAAGGGAGCUCCG	20	[L]	Replication, recombination and repair	Molecular Function: nucleotide binding (GO:0000166);; Molecular Function: helicase activity (GO:0004386);; Biological Process: DNA replication (GO:0006260);;	K02541|0|ppp:PHYPADRAFT_114055|K02541 DNA replication licensing factor MCM3 [EC:3.6.4.12] | (RefSeq) hypothetical protein	DNA replication (ko03030)	[L]	Replication, recombination and repair	MCM2/3/5 family;; MCM OB domain;; MCM N-terminal domain;; Magnesium chelatase, subunit ChlI;; MCM2/3/5 family	DNA replication licensing factor MCM3 homolog 3 OS=Zea mays OX=4577 GN=ROA3 PE=2 SV=1	L	Replication, recombination and repair	hypothetical protein PHYPA_024782 [Physcomitrella patens]	molecular function: binding (GO:0005488);; biological process: metabolic process (GO:0008152);; molecular function: catalytic activity (GO:0003824);; biological process: cellular process (GO:0009987)
MIR319	cln-miR319b	novel_miR_120	c339233	UUGGACUGAAGGGAGCUCCG	20	[I]	Lipid transport and metabolism	--	--	--	[R]	General function prediction only	Reverse transcriptase (RNA-dependent DNA polymerase)	Uncharacterized mitochondrial protein AtMg00860 OS=Arabidopsis thaliana OX=3702 GN=AtMg00860 PE=4 SV=1	L	Replication, recombination and repair	Ty3/gypsy retrotransposon protein, partial [Trifolium pratense]	--
MIR319	cln-miR319b	novel_miR_120	c339669	UUGGACUGAAGGGAGCUCCG	20	--	--	--	--	--	--	--	--	--	--
MIR319	cln-miR319b	novel_miR_120	c339678	UUGGACUGAAGGGAGCUCCG	20	--	--	Biological Process: autophagy (GO:0006914);;	K08341|3.82646e-63|cit:102611739|K08341 GABA(A) receptor-associated protein | (RefSeq) autophagy-related protein 8f	Regulation of autophagy (ko04140)	[Z]	Cytoskeleton	Autophagy protein Atg8 ubiquitin like;; Ubiquitin-like autophagy protein Apg12	Autophagy-related protein 8 OS=Phytophthora infestans OX=4787 GN=ATG8 PE=3 SV=1	U	Intracellular trafficking, secretion, and vesicular transport	unnamed protein product [Fusarium venenatum]	biological process: metabolic process (GO:0008152);; biological process: cellular process (GO:0009987)
MIR319	cln-miR319b	novel_miR_120	c343827	UUGGACUGAAGGGAGCUCCG	20	--	--	Biological Process: cellular process (GO:0009987);; Cellular Component: membrane part (GO:0044425);;	--	--	--	--	Chitin synthase III catalytic subunit	--	U	Intracellular trafficking, secretion, and vesicular transport	hypothetical protein PLICRDRAFT_43838 [Plicaturopsis crispa FD-325 SS-3]	biological process: cellular process (GO:0009987);; cellular component: membrane part (GO:0044425)
MIR319	cln-miR319b	novel_miR_120	c353527	UUGGACUGAAGGGAGCUCCG	20	--	--	--	--	--	--	--	--	--	--	--	hypothetical protein COCSUDRAFT_49156 [Coccomyxa subellipsoidea C-169]	--
MIR319	cln-miR319b	novel_miR_120	c361243	UUGGACUGAAGGGAGCUCCG	20	[R]	General function prediction only	Cellular Component: nucleus (GO:0005634);; Cellular Component: cytosol (GO:0005829);;	K14004|5.18555e-112|vcn:VOLCADRAFT_80440|K14004 protein transport protein SEC13 | (RefSeq) hypothetical protein	Protein processing in endoplasmic reticulum (ko04141)	[U]	Intracellular trafficking, secretion, and vesicular transport	WD domain, G-beta repeat;; Anaphase-promoting complex subunit 4 WD40 domain	Protein transport protein SEC13 homolog B OS=Arabidopsis thaliana OX=3702 GN=SEC13B PE=1 SV=1	U	Intracellular trafficking, secretion, and vesicular transport	WD40 repeat-like protein [Basidiobolus meristosporus CBS 931.73]	cellular component: cell (GO:0005623);; cellular component: organelle (GO:0043226);; cellular component: cell part (GO:0044464)
MIR166	cln-miR166	novel_miR_127	c277110	UCGGACCAGGCUUCAUUCCCC	21	[T]	Signal transduction mechanisms	Molecular Function: protein kinase C activity (GO:0004697);; Molecular Function: ATP binding (GO:0005524);; Cellular Component: intracellular (GO:0005622);; Biological Process: protein phosphorylation (GO:0006468);; Biological Process: intracellular signal transduction (GO:0035556);; Molecular Function: metal ion binding (GO:0046872);;	--	--	[T]	Signal transduction mechanisms	Protein kinase domain;; Protein tyrosine kinase;; Hr1 repeat;; Phorbol esters/diacylglycerol binding domain (C1 domain);; Protein kinase C terminal domain;; C2 domain	Serine/threonine-protein kinase AtPK2/AtPK19 OS=Arabidopsis thaliana OX=3702 GN=ATPK2 PE=1 SV=2	T	Signal transduction mechanisms	Pkc1p [Rhizophagus irregularis DAOM 197198w]	biological process: metabolic process (GO:0008152);; biological process: cellular process (GO:0009987);; molecular function: catalytic activity (GO:0003824);; molecular function: binding (GO:0005488);; cellular component: cell (GO:0005623);; cellular component: cell part (GO:0044464);; biological process: signaling (GO:0023052);; biological process: single-organism process (GO:0044699);; biologic…
MIR166	cln-miR166	novel_miR_127	c299116	UCGGACCAGGCUUCAUUCCCC	21	--	--	Molecular Function: DNA binding (GO:0003677);; Cellular Component: nucleus (GO:0005634);; Molecular Function: lipid binding (GO:0008289);;	K09338|0|egu:105032628|K09338 homeobox-leucine zipper protein | (RefSeq) homeobox-leucine zipper protein HOX32-like	--	--	--	MEKHLA domain;; START domain;; Homeobox domain	Homeobox-leucine zipper protein HOX32 OS=Oryza sativa subsp. japonica OX=39947 GN=HOX32 PE=2 SV=1	K	Transcription	class III HD-Zip protein HDZ3 [Cunninghamia lanceolata]	molecular function: binding (GO:0005488);; cellular component: cell (GO:0005623);; cellular component: organelle (GO:0043226);; cellular component: cell part (GO:0044464)
MIR166	cln-miR166	novel_miR_127	c340560	UCGGACCAGGCUUCAUUCCCC	21	--	--	--	--	--	--	--	--	--	S	Function unknown	hypothetical protein Hypma_13891 [Hypsizygus marmoreus]	--
MIR396	cln-miR396d	novel_miR_88	c211389	UCCCACGGCUUUCUUGAGCUU	21	[C]	Energy production and conversion	Cellular Component: integral component of membrane (GO:0016021);;	K07034|1.52045e-42|ppp:PHYPADRAFT_123327|K07034 uncharacterized protein | (RefSeq) hypothetical protein	--	--	--	GPR1/FUN34/yaaH family	--	S	Function unknown	Acetate permease A [Rachicladosporium sp. CCFEE 5018]	cellular component: membrane (GO:0016020);; cellular component: membrane part (GO:0044425)
MIR396	cln-miR396d	novel_miR_88	c227253	UCCCACGGCUUUCUUGAGCUU	21	--	--	Biological Process: transport (GO:0006810);;	--	--	[PT]	--	--	--	U	Intracellular trafficking, secretion, and vesicular transport	hypothetical protein RhiirB3_469134 [Rhizophagus irregularis]	biological process: localization (GO:0051179)
MIR396	cln-miR396d	novel_miR_88	c259416	UCCCACGGCUUUCUUGAGCUU	21	--	--	Cellular Component: chloroplast (GO:0009507);; Cellular Component: plastid chromosome (GO:0009508);; Biological Process: transcription from plastid promoter (GO:0042793);; Biological Process: positive regulation of transcription, DNA-templated (GO:0045893);;	--	--	[R]	General function prediction only	PPR repeat family;; Pentatricopeptide repeat domain;; PPR repeat;; PPR repeat;; Pentacotripeptide-repeat region of PRORP;; Tetratricopeptide repeat	Pentatricopeptide repeat-containing protein At1g74850, chloroplastic OS=Arabidopsis thaliana OX=3702 GN=PTAC2 PE=2 SV=1	S	Function unknown	pentatricopeptide repeat-containing protein At1g74850, chloroplastic [Herrania umbratica]	cellular component: cell (GO:0005623);; cellular component: organelle (GO:0043226);; cellular component: cell part (GO:0044464);; cellular component: organelle part (GO:0044422);; biological process: metabolic process (GO:0008152);; biological process: cellular process (GO:0009987);; biological process: single-organism process (GO:0044699);; biological process: cellular component organization or …
MIR396	cln-miR396d	novel_miR_88	c300765	UCCCACGGCUUUCUUGAGCUU	21	--	--	--	--	--	--	--	--	--	--
MIR396	cln-miR396d	novel_miR_88	c309542	UCCCACGGCUUUCUUGAGCUU	21	--	--	--	K14400|2.16091e-18|mdm:103449445|K14400 pre-mRNA cleavage complex 2 protein Pcf11 | (RefSeq) polyadenylation and cleavage factor homolog 4	mRNA surveillance pathway (ko03015)	[A]	RNA processing and modification	RNA polymerase II-binding domain.	Polyadenylation and cleavage factor homolog 5 OS=Arabidopsis thaliana OX=3702 GN=PCFS5 PE=1 SV=1	A	RNA processing and modification	pre-mRNA cleavage complex 2 protein Pcf11 [Rhodotorula toruloides NP11]	--
MIR396	cln-miR396d	novel_miR_88	c313153	UCCCACGGCUUUCUUGAGCUU	21	--	--	--	--	--	--	--	--	--	--
MIR396	cln-miR396d	novel_miR_88	c319573	UCCCACGGCUUUCUUGAGCUU	21	[O]	Posttranslational modification, protein turnover, chaperones	Biological Process: protein folding (GO:0006457);;	--	--	[O]	Posttranslational modification, protein turnover, chaperones	FKBP-type peptidyl-prolyl cis-trans isomerase;; Tetratricopeptide repeat;; Tetratricopeptide repeat;; Tetratricopeptide repeat;; FKBP-type peptidyl-prolyl cis-trans isomerase	Peptidyl-prolyl cis-trans isomerase FKBP62 OS=Arabidopsis thaliana OX=3702 GN=FKBP62 PE=1 SV=2	O	Posttranslational modification, protein turnover, chaperones	hypothetical protein AXG93_2490s1560 [Marchantia polymorpha subsp. ruderalis]	biological process: metabolic process (GO:0008152);; biological process: cellular process (GO:0009987)
MIR396	cln-miR396d	novel_miR_88	c319714	UCCCACGGCUUUCUUGAGCUU	21	--	--	--	--	--	--	--	--	--	S	Function unknown	unknown [Picea sitchensis]	--
MIR396	cln-miR396d	novel_miR_88	c323168	UCCCACGGCUUUCUUGAGCUU	21	--	--	--	--	--	[K]	Transcription	FHA domain	Transcriptional activator FHA1 OS=Nicotiana tabacum OX=4097 GN=FHA1 PE=1 SV=1	K	Transcription	unknown [Picea sitchensis]	--
MIR396	cln-miR396d	novel_miR_88	c323213	UCCCACGGCUUUCUUGAGCUU	21	[K]	Transcription	--	--	--	--	--	Protein kinase domain;; Leucine rich repeat;; Protein tyrosine kinase;; Leucine Rich repeats (2 copies);; Leucine Rich Repeat;; Leucine rich repeat N-terminal domain	Probable LRR receptor-like serine/threonine-protein kinase At1g74360 OS=Arabidopsis thaliana OX=3702 GN=At1g74360 PE=1 SV=1	S	Function unknown	Pkinase domain-containing protein/LRR_1 domain-containing protein/LRRNT_2 domain-containing protein/LRR_8 domain-containing protein [Cephalotus follicularis]	--
MIR396	cln-miR396d	novel_miR_88	c334976	UCCCACGGCUUUCUUGAGCUU	21	--	--	--	--	--	--	--	--	--	--
MIR396	cln-miR396d	novel_miR_88	c342789	UCCCACGGCUUUCUUGAGCUU	21	[IQR]	Lipid transport and metabolism ;; Secondary metabolites biosynthesis, transport and catabolism ;; General function prediction only	--	K13237|1.96954e-73|sita:101779665|K13237 peroxisomal 2,4-dienoyl-CoA reductase [EC:1.3.1.34] | (RefSeq) peroxisomal 2,4-dienoyl-CoA reductase-like	Peroxisome (ko04146)	[R]	General function prediction only	Enoyl-(Acyl carrier protein) reductase;; short chain dehydrogenase;; KR domain	Peroxisomal 2,4-dienoyl-CoA reductase OS=Arabidopsis thaliana OX=3702 GN=At3g12800 PE=2 SV=1	S	Function unknown	Sps19p [Rhizophagus irregularis DAOM 197198w]	--
MIR164	cln-miR164	cln-miR164	c145656	UGGAGAAGCAGGGCACGUGCG	21	--	--	--	--	--	--	--	Sin3 binding region of histone deacetylase complex subunit SAP30	--	--	--	hypothetical protein L969DRAFT_428862 [Mixia osmundae IAM 14324]	--
MIR164	cln-miR164	cln-miR164	c162898	UGGAGAAGCAGGGCACGUGCG	21	--	--	--	--	--	--	--	--	--	--
MIR164	cln-miR164	cln-miR164	c205172	UGGAGAAGCAGGGCACGUGCG	21	--	--	Molecular Function: DNA binding (GO:0003677);; Cellular Component: nucleus (GO:0005634);; Biological Process: regulation of transcription, DNA-templated (GO:0006355);;	--	--	--	--	No apical meristem (NAM) protein;; No apical meristem (NAM) protein	Protein CUP-SHAPED COTYLEDON 2 OS=Arabidopsis thaliana OX=3702 GN=NAC098 PE=1 SV=1	S	Function unknown	cup-shaped cotyledon [Picea abies]	molecular function: binding (GO:0005488);; cellular component: cell (GO:0005623);; cellular component: organelle (GO:0043226);; cellular component: cell part (GO:0044464);; biological process: biological regulation (GO:0065007)
MIR164	cln-miR164	cln-miR164	c214779	UGGAGAAGCAGGGCACGUGCG	21	[S]	Function unknown	Biological Process: protein methylation (GO:0006479);; Molecular Function: S-adenosylmethionine-dependent methyltransferase activity (GO:0008757);; Cellular Component: integral component of membrane (GO:0016021);; Biological Process: vesicle-mediated transport (GO:0016192);; Molecular Function: protein carboxyl O-methyltransferase activity (GO:0051998);;	--	--	[S]	Function unknown	Protein of unknown function DUF89	--	S	Function unknown	hypothetical protein A4X03_g7385 [Tilletia caries]	biological process: metabolic process (GO:0008152);; biological process: cellular process (GO:0009987);; molecular function: catalytic activity (GO:0003824);; cellular component: membrane (GO:0016020);; cellular component: membrane part (GO:0044425);; biological process: localization (GO:0051179)
MIR164	cln-miR164	cln-miR164	c258420	UGGAGAAGCAGGGCACGUGCG	21	--	--	Molecular Function: DNA binding (GO:0003677);; Biological Process: regulation of transcription, DNA-templated (GO:0006355);; Biological Process: shoot system development (GO:0048367);; Biological Process: anatomical structure formation involved in morphogenesis (GO:0048646);;	--	--	--	--	No apical meristem (NAM) protein	Protein CUP-SHAPED COTYLEDON 2 OS=Arabidopsis thaliana OX=3702 GN=NAC098 PE=1 SV=1	S	Function unknown	NACa protein, partial [Ginkgo biloba]	molecular function: binding (GO:0005488);; biological process: biological regulation (GO:0065007);; biological process: multicellular organismal process (GO:0032501);; biological process: developmental process (GO:0032502);; biological process: single-organism process (GO:0044699)
MIR164	cln-miR164	cln-miR164	c281445	UGGAGAAGCAGGGCACGUGCG	21	[P]	Inorganic ion transport and metabolism	--	--	--	--	--	PhoD-like phosphatase	--	I	Lipid transport and metabolism	hypothetical protein MVLG_05064 [Microbotryum lychnidis-dioicae p1A1 Lamole]	--
MIR164	cln-miR164	cln-miR164	c281837	UGGAGAAGCAGGGCACGUGCG	21	[O]	Posttranslational modification, protein turnover, chaperones	Molecular Function: ATP binding (GO:0005524);; Cellular Component: mitochondrial matrix (GO:0005759);; Biological Process: response to unfolded protein (GO:0006986);; Molecular Function: metal ion binding (GO:0046872);; Molecular Function: unfolded protein binding (GO:0051082);; Biological Process: chaperone mediated protein folding requiring cofactor (GO:0051085);; Molecular Function: chaperone …	K04078|1.47383e-44|gmx:100499767|K04078 chaperonin GroES | (RefSeq) uncharacterized LOC100499767	--	[O]	Posttranslational modification, protein turnover, chaperones	Chaperonin 10 Kd subunit	10 kDa chaperonin, mitochondrial OS=Arabidopsis thaliana OX=3702 GN=CPN10 PE=1 SV=1	O	Posttranslational modification, protein turnover, chaperones	unknown [Picea sitchensis]	molecular function: binding (GO:0005488);; cellular component: cell (GO:0005623);; cellular component: membrane-enclosed lumen (GO:0031974);; cellular component: organelle (GO:0043226);; cellular component: organelle part (GO:0044422);; cellular component: cell part (GO:0044464);; biological process: response to stimulus (GO:0050896);; biological process: metabolic process (GO:0008152);; biologic…
MIR164	cln-miR164	cln-miR164	c289771	UGGAGAAGCAGGGCACGUGCG	21	--	--	--	K10258|1.70854e-73|pvu:PHAVU_004G094100g|K10258 very-long-chain enoyl-CoA reductase [EC:1.3.1.93] | (RefSeq) hypothetical protein	Fatty acid metabolism (ko01212)	[I]	Lipid transport and metabolism	3-oxo-5-alpha-steroid 4-dehydrogenase;; Protein of unknown function (DUF1295)	Steroid 5-alpha-reductase DET2 OS=Gossypium hirsutum OX=3635 GN=DET2 PE=1 SV=1	S	Function unknown	unknown [Picea sitchensis]	--
MIR164	cln-miR164	cln-miR164	c299949	UGGAGAAGCAGGGCACGUGCG	21	--	--	--	--	--	--	--	--	--	--
MIR164	cln-miR164	cln-miR164	c300858	UGGAGAAGCAGGGCACGUGCG	21	[S]	Function unknown	--	--	--	--	--	Protein RETICULATA-related;; Haem-binding uptake, Tiki superfamily, ChaN	Protein RETICULATA-RELATED 5, chloroplastic OS=Arabidopsis thaliana OX=3702 GN=RER5 PE=2 SV=1	S	Function unknown	PREDICTED: protein RETICULATA-RELATED 5, chloroplastic-like [Nelumbo nucifera]	--
MIR164	cln-miR164	cln-miR164	c301483	UGGAGAAGCAGGGCACGUGCG	21	[T]	Signal transduction mechanisms	--	--	--	[S]	Function unknown	Armadillo/beta-catenin-like repeat;; U-box domain;; Kinesin-associated protein (KAP)	U-box domain-containing protein 43 OS=Arabidopsis thaliana OX=3702 GN=PUB43 PE=2 SV=1	S	Function unknown	hypothetical protein AXG93_2318s1000 [Marchantia polymorpha subsp. ruderalis]	--
MIR164	cln-miR164	cln-miR164	c303748	UGGAGAAGCAGGGCACGUGCG	21	--	--	--	--	--	--	--	--	--	--
MIR164	cln-miR164	cln-miR164	c309372	UGGAGAAGCAGGGCACGUGCG	21	--	--	Cellular Component: mitochondrion (GO:0005739);;	--	--	--	--	Eukaryotic mitochondrial regulator protein	--	S	Function unknown	unknown [Picea sitchensis]	cellular component: cell (GO:0005623);; cellular component: organelle (GO:0043226);; cellular component: cell part (GO:0044464)
MIR164	cln-miR164	cln-miR164	c317053	UGGAGAAGCAGGGCACGUGCG	21	--	--	Biological Process: formation of translation preinitiation complex (GO:0001731);; Molecular Function: translation initiation factor activity (GO:0003743);; Cellular Component: eukaryotic translation initiation factor 3 complex (GO:0005852);; Biological Process: regulation of translational initiation (GO:0006446);; Cellular Component: eukaryotic 43S preinitiation complex (GO:0016282);; Cellular Co…	K03251|0|atr:18429206|K03251 translation initiation factor 3 subunit D | (RefSeq) eukaryotic translation initiation factor 3 subunit D	RNA transport (ko03013)	[J]	Translation, ribosomal structure and biogenesis	Eukaryotic translation initiation factor 3 subunit 7 (eIF-3)	Eukaryotic translation initiation factor 3 subunit D OS=Arabidopsis thaliana OX=3702 GN=TIF3D1 PE=1 SV=1	J	Translation, ribosomal structure and biogenesis	eukaryotic translation initiation factor 3 subunit D [Amborella trichopoda]	biological process: cellular component organization or biogenesis (GO:0071840);; biological process: metabolic process (GO:0008152);; biological process: cellular process (GO:0009987);; molecular function: binding (GO:0005488);; cellular component: cell (GO:0005623);; cellular component: macromolecular complex (GO:0032991);; cellular component: cell part (GO:0044464);; biological process: biologi…
MIR164	cln-miR164	cln-miR164	c320929	UGGAGAAGCAGGGCACGUGCG	21	--	--	--	--	--	--	--	--	--	--
MIR164	cln-miR164	cln-miR164	c321045	UGGAGAAGCAGGGCACGUGCG	21	--	--	--	--	--	[R]	General function prediction only	PPR repeat family;; PPR repeat;; PPR repeat;; Pentatricopeptide repeat domain;; Pentacotripeptide-repeat region of PRORP;; Evolutionarily conserved signalling intermediate in Toll pathway	Pentatricopeptide repeat-containing protein At1g77360, mitochondrial OS=Arabidopsis thaliana OX=3702 GN=At1g77360 PE=2 SV=2	S	Function unknown	PREDICTED: pentatricopeptide repeat-containing protein At1g77360, mitochondrial [Juglans regia]	--
MIR164	cln-miR164	cln-miR164	c321698	UGGAGAAGCAGGGCACGUGCG	21	[X]	Mobilome: prophages, transposons	--	--	--	[R]	General function prediction only	Reverse transcriptase (RNA-dependent DNA polymerase);; Endonuclease-reverse transcriptase;; RNase H	--	S	Function unknown	putative RNA-directed DNA polymerase from transposon X-element [Hypsizygus marmoreus]	--
MIR164	cln-miR164	cln-miR164	c322202	UGGAGAAGCAGGGCACGUGCG	21	--	--	--	--	--	--	--	--	--	K	Transcription	hypothetical protein AC579_5128 [Pseudocercospora musae]	--
MIR164	cln-miR164	cln-miR164	c322952	UGGAGAAGCAGGGCACGUGCG	21	--	--	Biological Process: multicellular organism development (GO:0007275);;	--	--	[R]	General function prediction only	PPR repeat family;; PPR repeat;; Pentatricopeptide repeat domain;; PPR repeat;; Pentacotripeptide-repeat region of PRORP;; Mitochondrial ATPase expression	Pentatricopeptide repeat-containing protein At3g06430, chloroplastic OS=Arabidopsis thaliana OX=3702 GN=EMB2750 PE=2 SV=1	S	Function unknown	PREDICTED: pentatricopeptide repeat-containing protein At3g06430, chloroplastic [Nelumbo nucifera]	biological process: multicellular organismal process (GO:0032501);; biological process: developmental process (GO:0032502);; biological process: single-organism process (GO:0044699)
MIR164	cln-miR164	cln-miR164	c322958	UGGAGAAGCAGGGCACGUGCG	21	--	--	Cellular Component: endoplasmic reticulum membrane (GO:0005789);; Cellular Component: integral component of membrane (GO:0016021);;	--	--	[U]	Intracellular trafficking, secretion, and vesicular transport	MSP (Major sperm protein) domain	Vesicle-associated protein 1-2 OS=Arabidopsis thaliana OX=3702 GN=PVA12 PE=1 SV=1	U	Intracellular trafficking, secretion, and vesicular transport	unknown [Picea sitchensis]	cellular component: cell (GO:0005623);; cellular component: membrane (GO:0016020);; cellular component: organelle (GO:0043226);; cellular component: organelle part (GO:0044422);; cellular component: membrane part (GO:0044425);; cellular component: cell part (GO:0044464)
MIR164	cln-miR164	cln-miR164	c323487	UGGAGAAGCAGGGCACGUGCG	21	--	--	--	--	--	--	--	--	--	--
MIR164	cln-miR164	cln-miR164	c324548	UGGAGAAGCAGGGCACGUGCG	21	--	--	--	--	--	--	--	--	--	S	Function unknown	hypothetical protein CICLE_v10017196mg [Citrus clementina]	--
MIR164	cln-miR164	cln-miR164	c324856	UGGAGAAGCAGGGCACGUGCG	21	--	--	--	--	--	--	--	--	--	S	Function unknown	unknown [Picea sitchensis]	--
MIR164	cln-miR164	cln-miR164	c325109	UGGAGAAGCAGGGCACGUGCG	21	--	--	Molecular Function: DNA binding (GO:0003677);; Molecular Function: DNA primase activity (GO:0003896);; Biological Process: DNA replication, synthesis of RNA primer (GO:0006269);; Molecular Function: metal ion binding (GO:0046872);; Molecular Function: 4 iron, 4 sulfur cluster binding (GO:0051539);; Cellular Component: primosome complex (GO:1990077);;	K02685|1.038e-111|atr:18438062|K02685 DNA primase large subunit [EC:2.7.7.-] | (RefSeq) probable DNA primase large subunit	DNA replication (ko03030)	[L]	Replication, recombination and repair	Eukaryotic and archaeal DNA primase, large subunit	Probable DNA primase large subunit OS=Arabidopsis thaliana OX=3702 GN=At1g67320 PE=2 SV=2	L	Replication, recombination and repair	PREDICTED: probable DNA primase large subunit [Elaeis guineensis]	molecular function: binding (GO:0005488);; biological process: metabolic process (GO:0008152);; biological process: cellular process (GO:0009987);; molecular function: catalytic activity (GO:0003824);; cellular component: cell (GO:0005623);; cellular component: macromolecular complex (GO:0032991);; cellular component: organelle (GO:0043226);; cellular component: organelle part (GO:0044422);; cell…
MIR164	cln-miR164	cln-miR164	c325150	UGGAGAAGCAGGGCACGUGCG	21	--	--	Cellular Component: extracellular region (GO:0005576);; Cellular Component: cell wall (GO:0005618);; Biological Process: plant-type cell wall organization (GO:0009664);; Cellular Component: membrane (GO:0016020);;	--	--	--	--	Pollen allergen;; Lytic transglycolase	Expansin-A1 OS=Arabidopsis thaliana OX=3702 GN=EXPA1 PE=2 SV=1	G	Carbohydrate transport and metabolism	unknown [Picea sitchensis]	cellular component: extracellular region (GO:0005576);; cellular component: cell (GO:0005623);; cellular component: cell part (GO:0044464);; biological process: cellular process (GO:0009987);; biological process: cellular component organization or biogenesis (GO:0071840);; cellular component: membrane (GO:0016020)
MIR164	cln-miR164	cln-miR164	c325288	UGGAGAAGCAGGGCACGUGCG	21	--	--	--	--	--	[R]	General function prediction only	PPR repeat family;; PPR repeat;; PPR repeat;; Pentatricopeptide repeat domain;; Pentacotripeptide-repeat region of PRORP;; Tetratricopeptide repeat;; Tetratricopeptide repeat	Pentatricopeptide repeat-containing protein At1g09900 OS=Arabidopsis thaliana OX=3702 GN=At1g09900 PE=2 SV=1	S	Function unknown	unknown [Picea sitchensis]	--
MIR164	cln-miR164	cln-miR164	c326485	UGGAGAAGCAGGGCACGUGCG	21	--	--	Molecular Function: transferase activity (GO:0016740);;	--	--	--	--	TPL-binding domain in jasmonate signalling;; PHD-finger	Increased DNA methylation 1 OS=Arabidopsis thaliana OX=3702 GN=IDM1 PE=1 SV=1	S	Function unknown	PREDICTED: increased DNA methylation 1 [Nelumbo nucifera]	biological process: metabolic process (GO:0008152);; molecular function: catalytic activity (GO:0003824)
MIR164	cln-miR164	cln-miR164	c326977	UGGAGAAGCAGGGCACGUGCG	21	--	--	--	--	--	--	--	Plant organelle RNA recognition domain	Protein ROOT PRIMORDIUM DEFECTIVE 1 OS=Arabidopsis thaliana OX=3702 GN=RPD1 PE=1 SV=1	S	Function unknown	PORR domain-containing protein [Cephalotus follicularis]	--
MIR164	cln-miR164	cln-miR164	c329698	UGGAGAAGCAGGGCACGUGCG	21	[L]	Replication, recombination and repair	Molecular Function: binding (GO:0005488);;	--	--	--	--	Protein of unknown function (DUF 659)	--	--	--	hypothetical protein PHAVU_004G060200g [Phaseolus vulgaris]	molecular function: binding (GO:0005488)
MIR164	cln-miR164	cln-miR164	c330575	UGGAGAAGCAGGGCACGUGCG	21	--	--	Biological Process: single-organism process (GO:0044699);;	--	--	[R]	General function prediction only	JmjC domain, hydroxylase;; jmjN domain	Probable lysine-specific demethylase ELF6 OS=Arabidopsis thaliana OX=3702 GN=ELF6 PE=1 SV=1	S	Function unknown	lysine-specific demethylase SE14 isoform X1 [Amborella trichopoda]	biological process: single-organism process (GO:0044699)
MIR164	cln-miR164	cln-miR164	c332006	UGGAGAAGCAGGGCACGUGCG	21	[C]	Energy production and conversion	Biological Process: mitochondrial genome maintenance (GO:0000002);; Molecular Function: double-stranded DNA binding (GO:0003690);; Molecular Function: single-stranded DNA binding (GO:0003697);; Molecular Function: aconitate hydratase activity (GO:0003994);; Cellular Component: cytosol (GO:0005829);; Biological Process: tricarboxylic acid cycle (GO:0006099);; Cellular Component: mitochondrial nucl…	K01681|0|ccp:CHC_T00008781001|K01681 aconitate hydratase [EC:4.2.1.3] | (RefSeq) Aconitate hydratase, mitochondrial	Biosynthesis of amino acids (ko01230)	[CE]	--	Aconitase family (aconitate hydratase);; Aconitase C-terminal domain	Aconitate hydratase, mitochondrial OS=Gracilaria gracilis OX=2777 PE=3 SV=1	C	Energy production and conversion	predicted protein [Hordeum vulgare subsp. vulgare]	biological process: cellular process (GO:0009987);; biological process: cellular component organization or biogenesis (GO:0071840);; molecular function: binding (GO:0005488);; biological process: metabolic process (GO:0008152);; molecular function: catalytic activity (GO:0003824);; cellular component: cell (GO:0005623);; cellular component: cell part (GO:0044464);; biological process: single-orga…
MIR164	cln-miR164	cln-miR164	c334525	UGGAGAAGCAGGGCACGUGCG	21	--	--	Molecular Function: binding (GO:0005488);; Biological Process: regulation of transcription from RNA polymerase II promoter (GO:0006357);; Biological Process: positive regulation of macromolecule metabolic process (GO:0010604);; Biological Process: positive regulation of cellular metabolic process (GO:0031325);;	--	--	--	--	Zinc finger, C2H2 type;; C2H2-type zinc finger	--	S	Function unknown	hypothetical protein AC578_1028 [Mycosphaerella eumusae]	molecular function: binding (GO:0005488);; biological process: biological regulation (GO:0065007)
MIR164	cln-miR164	cln-miR164	c334616	UGGAGAAGCAGGGCACGUGCG	21	--	--	Molecular Function: DNA binding (GO:0003677);; Cellular Component: nucleus (GO:0005634);; Biological Process: negative regulation of flower development (GO:0009910);; Molecular Function: protein homodimerization activity (GO:0042803);; Molecular Function: metal ion binding (GO:0046872);; Molecular Function: protein heterodimerization activity (GO:0046982);;	--	--	[R]	General function prediction only	--	Protein SUPPRESSOR OF FRI 4 OS=Arabidopsis thaliana OX=3702 GN=SUF4 PE=1 SV=1	S	Function unknown	protein SUPPRESSOR OF FRI 4 isoform X3 [Amborella trichopoda]	molecular function: binding (GO:0005488);; cellular component: cell (GO:0005623);; cellular component: organelle (GO:0043226);; cellular component: cell part (GO:0044464);; biological process: biological regulation (GO:0065007)
MIR164	cln-miR164	cln-miR164	c335307	UGGAGAAGCAGGGCACGUGCG	21	--	--	Biological Process: cellular process (GO:0009987);; Biological Process: macromolecule metabolic process (GO:0043170);;	K11699|0|atr:18439576|K11699 RNA-dependent RNA polymerase [EC:2.7.7.48] | (RefSeq) probable RNA-dependent RNA polymerase 1	--	[A]	RNA processing and modification	RNA dependent RNA polymerase	RNA-dependent RNA polymerase 1 OS=Arabidopsis thaliana OX=3702 GN=RDR1 PE=2 SV=1	K	Transcription	RNA-dependent RNA polymerase 2 [Cycas revoluta]	biological process: cellular process (GO:0009987);; biological process: metabolic process (GO:0008152)
MIR164	cln-miR164	cln-miR164	c337815	UGGAGAAGCAGGGCACGUGCG	21	--	--	--	--	--	--	--	--	IRK-interacting protein OS=Arabidopsis thaliana OX=3702 GN=IRKI PE=1 SV=1	S	Function unknown	PREDICTED: IRK-interacting protein [Juglans regia]	--
MIR164	cln-miR164	cln-miR164	c338764	UGGAGAAGCAGGGCACGUGCG	21	[K]	Transcription	Molecular Function: transferase activity (GO:0016740);;	--	--	--	--	Leucine rich repeat;; Protein kinase domain;; Leucine Rich repeats (2 copies);; Protein tyrosine kinase;; Leucine Rich Repeat;; Leucine rich repeat N-terminal domain;; Leucine Rich repeat	Putative leucine-rich repeat receptor-like serine/threonine-protein kinase At2g24130 OS=Arabidopsis thaliana OX=3702 GN=At2g24130 PE=3 SV=1	S	Function unknown	PREDICTED: putative leucine-rich repeat receptor-like serine/threonine-protein kinase At2g24130 [Gossypium arboreum]	biological process: metabolic process (GO:0008152);; molecular function: catalytic activity (GO:0003824)
MIR164	cln-miR164	cln-miR164	c339029	UGGAGAAGCAGGGCACGUGCG	21	--	--	--	--	--	[R]	General function prediction only	DYW family of nucleic acid deaminases;; PPR repeat family;; PPR repeat;; Pentatricopeptide repeat domain;; PPR repeat	Pentatricopeptide repeat-containing protein At4g02750 OS=Arabidopsis thaliana OX=3702 GN=PCMP-H24 PE=3 SV=1	S	Function unknown	unknown [Picea sitchensis]	--
MIR399	cln-miR399b	novel_miR_119	c139506	UGCCAAAGGAGAAUUGCACUG	21	[G]	Carbohydrate transport and metabolism	Biological Process: carbohydrate metabolic process (GO:0005975);; Molecular Function: alpha-glucosidase activity (GO:0090599);;	--	--	[G]	Carbohydrate transport and metabolism	Maltogenic Amylase, C-terminal domain	--	G	Carbohydrate transport and metabolism	hypothetical protein ASPVEDRAFT_574825 [Aspergillus versicolor CBS 583.65]	biological process: metabolic process (GO:0008152);; molecular function: catalytic activity (GO:0003824)
MIR399	cln-miR399b	novel_miR_119	c151242	UGCCAAAGGAGAAUUGCACUG	21	--	--	Cellular Component: membrane (GO:0016020);;	--	--	--	--	Plastocyanin-like domain	Mavicyanin OS=Cucurbita pepo OX=3663 PE=1 SV=1	S	Function unknown	mavicyanin-like isoform X1 [Quercus suber]	cellular component: membrane (GO:0016020)
MIR399	cln-miR399b	novel_miR_119	c152085	UGCCAAAGGAGAAUUGCACUG	21	--	--	--	--	--	--	--	Lytic transglycolase	--	S	Function unknown	hypothetical protein LRAMOSA06779 [Lichtheimia ramosa]	--
MIR399	cln-miR399b	novel_miR_119	c152401	UGCCAAAGGAGAAUUGCACUG	21	--	--	Molecular Function: calcium ion binding (GO:0005509);; Molecular Function: protein binding (GO:0005515);; Cellular Component: nucleus (GO:0005634);; Cellular Component: actomyosin contractile ring (GO:0005826);; Cellular Component: cytosol (GO:0005829);; Cellular Component: myosin II complex (GO:0016460);; Cellular Component: medial cortical node (GO:0071341);; Biological Process: protein localiz…	K02183|2.86718e-17|cvr:CHLNCDRAFT_59820|K02183 calmodulin | (RefSeq) hypothetical protein	Phosphatidylinositol signaling system (ko04070)	[Z]	Cytoskeleton	EF-hand domain pair;; EF-hand domain	Calmodulin OS=Macrocystis pyrifera OX=35122 PE=2 SV=3	DTZ	--	EF-hand [Mortierella elongata AG-77]	molecular function: binding (GO:0005488);; cellular component: cell (GO:0005623);; cellular component: organelle (GO:0043226);; cellular component: cell part (GO:0044464);; cellular component: organelle part (GO:0044422);; cellular component: macromolecular complex (GO:0032991);; biological process: localization (GO:0051179);; biological process: cellular process (GO:0009987);; biological process…
MIR399	cln-miR399b	novel_miR_119	c168448	UGCCAAAGGAGAAUUGCACUG	21	[V]	Defense mechanisms	--	--	--	--	--	OsmC-like protein	--	O	Posttranslational modification, protein turnover, chaperones	BQ2448_716 [Microbotryum intermedium]	--
MIR399	cln-miR399b	novel_miR_119	c202724	UGCCAAAGGAGAAUUGCACUG	21	--	--	--	--	--	--	--	--	--	--
MIR399	cln-miR399b	novel_miR_119	c210853	UGCCAAAGGAGAAUUGCACUG	21	[GI]	Carbohydrate transport and metabolism ;; Lipid transport and metabolism	Molecular Function: hydrolase activity (GO:0016787);;	K01051|8.64465e-156|atr:18441493|K01051 pectinesterase [EC:3.1.1.11] | (RefSeq) pectinesterase	Starch and sucrose metabolism (ko00500)	--	--	Pectinesterase;; Plant invertase/pectin methylesterase inhibitor	Probable pectinesterase/pectinesterase inhibitor 21 OS=Arabidopsis thaliana OX=3702 GN=PME21 PE=2 SV=2	G	Carbohydrate transport and metabolism	pectinesterase [Amborella trichopoda]	biological process: metabolic process (GO:0008152);; molecular function: catalytic activity (GO:0003824)
MIR399	cln-miR399b	novel_miR_119	c221267	UGCCAAAGGAGAAUUGCACUG	21	[QR]	Secondary metabolites biosynthesis, transport and catabolism ;; General function prediction only	Molecular Function: zinc ion binding (GO:0008270);; Cellular Component: integral component of membrane (GO:0016021);; Molecular Function: oxidoreductase activity (GO:0016491);; Biological Process: oxidation-reduction process (GO:0055114);;	K08070|1.21824e-22|thj:104805677|K08070 2-alkenal reductase [EC:1.3.1.74] | (RefSeq) 2-alkenal reductase (NADP(+)-dependent)	--	[R]	General function prediction only	--	2-alkenal reductase (NADP(+)-dependent) OS=Nicotiana tabacum OX=4097 GN=DBR PE=1 SV=1	S	Function unknown	unknown [Picea sitchensis]	molecular function: binding (GO:0005488);; cellular component: membrane (GO:0016020);; cellular component: membrane part (GO:0044425);; biological process: metabolic process (GO:0008152);; molecular function: catalytic activity (GO:0003824);; biological process: single-organism process (GO:0044699)
MIR399	cln-miR399b	novel_miR_119	c231884	UGCCAAAGGAGAAUUGCACUG	21	--	--	--	K17279|2.39387e-21|pop:POPTR_0007s12470g|K17279 receptor expression-enhancing protein 5/6 | (RefSeq) POPTRDRAFT_719457; abscisic acid-responsive HVA22 family protein	--	[V]	Defense mechanisms	TB2/DP1, HVA22 family	HVA22-like protein k OS=Arabidopsis thaliana OX=3702 GN=HVA22K PE=2 SV=1	U	Intracellular trafficking, secretion, and vesicular transport	hypothetical protein MELLADRAFT_114893 [Melampsora larici-populina 98AG31]	--
MIR399	cln-miR399b	novel_miR_119	c279702	UGCCAAAGGAGAAUUGCACUG	21	--	--	--	--	--	--	--	--	--	--
MIR399	cln-miR399b	novel_miR_119	c282452	UGCCAAAGGAGAAUUGCACUG	21	--	--	--	--	--	--	--	Acetyltransferase (GNAT) family;; FR47-like protein	Probable N-acetyltransferase HLS1-like OS=Arabidopsis thaliana OX=3702 GN=At2g23060 PE=2 SV=1	S	Function unknown	PREDICTED: probable N-acetyltransferase HLS1 [Nelumbo nucifera]	--
MIR399	cln-miR399b	novel_miR_119	c287973	UGCCAAAGGAGAAUUGCACUG	21	--	--	--	--	--	--	--	--	--	--	--	hypothetical protein CVT26_015831 [Gymnopilus dilepis]	--
MIR399	cln-miR399b	novel_miR_119	c292227	UGCCAAAGGAGAAUUGCACUG	21	[G]	Carbohydrate transport and metabolism	Biological Process: metabolic process (GO:0008152);; Molecular Function: transferase activity (GO:0016740);;	K00851|3.50267e-54|pper:PRUPE_ppa012010mg|K00851 gluconokinase [EC:2.7.1.12] | (RefSeq) hypothetical protein	Carbon metabolism (ko01200)	[G]	Carbohydrate transport and metabolism	Shikimate kinase;; AAA domain;; AAA domain	Gluconokinase OS=Arabidopsis thaliana OX=3702 GN=At2g16790 PE=2 SV=2	G	Carbohydrate transport and metabolism	unknown [Picea sitchensis]	biological process: metabolic process (GO:0008152);; molecular function: catalytic activity (GO:0003824)
MIR399	cln-miR399b	novel_miR_119	c296509	UGCCAAAGGAGAAUUGCACUG	21	[S]	Function unknown	Cellular Component: integral component of membrane (GO:0016021);; Biological Process: transmembrane transport (GO:0055085);;	--	--	--	--	OPT oligopeptide transporter protein	Probable metal-nicotianamine transporter YSL11 OS=Oryza sativa subsp. japonica OX=39947 GN=YSL11 PE=2 SV=1	S	Function unknown	permease-unknown function [Fusarium fujikuroi]	cellular component: membrane (GO:0016020);; cellular component: membrane part (GO:0044425);; biological process: cellular process (GO:0009987);; biological process: single-organism process (GO:0044699);; biological process: localization (GO:0051179)
MIR399	cln-miR399b	novel_miR_119	c302039	UGCCAAAGGAGAAUUGCACUG	21	[I]	Lipid transport and metabolism	Molecular Function: fatty acid synthase activity (GO:0004312);; Biological Process: single-organism metabolic process (GO:0044710);;	--	--	--	--	Domain of unknown function (DUF1729)	--	I	Lipid transport and metabolism	hypothetical protein BMF94_3547 [Rhodotorula taiwanensis]	biological process: metabolic process (GO:0008152);; molecular function: catalytic activity (GO:0003824);; biological process: single-organism process (GO:0044699)
MIR399	cln-miR399b	novel_miR_119	c303753	UGCCAAAGGAGAAUUGCACUG	21	--	--	Molecular Function: carbamoyl-phosphate synthase (glutamine-hydrolyzing) activity (GO:0004088);; Cellular Component: nucleoplasm (GO:0005654);; Biological Process: specification of symmetry (GO:0009799);; Biological Process: polarity specification of adaxial/abaxial axis (GO:0009944);; Biological Process: proximal/distal pattern formation (GO:0009954);; Cellular Component: integral component of m…	--	--	--	--	Lateral organ boundaries (LOB) domain	Protein LATERAL ORGAN BOUNDARIES OS=Arabidopsis thaliana OX=3702 GN=LOB PE=1 SV=1	S	Function unknown	hypothetical protein PHYPA_024333 [Physcomitrella patens]	biological process: metabolic process (GO:0008152);; molecular function: catalytic activity (GO:0003824);; cellular component: cell (GO:0005623);; cellular component: organelle (GO:0043226);; cellular component: organelle part (GO:0044422);; cellular component: cell part (GO:0044464);; biological process: multicellular organismal process (GO:0032501);; biological process: developmental process (G…
MIR399	cln-miR399b	novel_miR_119	c305609	UGCCAAAGGAGAAUUGCACUG	21	[L]	Replication, recombination and repair	Cellular Component: nuclear chromosome (GO:0000228);; Biological Process: meiotic mismatch repair (GO:0000710);; Molecular Function: damaged DNA binding (GO:0003684);; Biological Process: reciprocal meiotic recombination (GO:0007131);; Molecular Function: mismatched DNA binding (GO:0030983);; Cellular Component: mismatch repair complex (GO:0032300);;	K08736|0|ppp:PHYPADRAFT_178460|K08736 DNA mismatch repair protein MSH3 | (RefSeq) hypothetical protein	Mismatch repair (ko03430)	[L]	Replication, recombination and repair	MutS domain V;; MutS domain III;; MutS domain I;; MutS domain II	DNA mismatch repair protein MSH3 OS=Arabidopsis thaliana OX=3702 GN=MSH3 PE=1 SV=2	L	Replication, recombination and repair	hypothetical protein PHYPA_002758 [Physcomitrella patens]	cellular component: cell (GO:0005623);; cellular component: organelle (GO:0043226);; cellular component: organelle part (GO:0044422);; cellular component: cell part (GO:0044464);; biological process: reproduction (GO:0000003);; biological process: metabolic process (GO:0008152);; biological process: cellular process (GO:0009987);; biological process: single-organism process (GO:0044699);; biologi…
MIR399	cln-miR399b	novel_miR_119	c306140	UGCCAAAGGAGAAUUGCACUG	21	--	--	--	--	--	[L]	Replication, recombination and repair	--	--	L	Replication, recombination and repair	P-loop containing nucleoside triphosphate hydrolase protein [Rhizophagus irregularis]	--
MIR399	cln-miR399b	novel_miR_119	c309306	UGCCAAAGGAGAAUUGCACUG	21	--	--	Molecular Function: protein tyrosine phosphatase activity (GO:0004725);; Molecular Function: protein tyrosine/serine/threonine phosphatase activity (GO:0008138);; Cellular Component: integral component of membrane (GO:0016021);; Biological Process: peptidyl-tyrosine dephosphorylation (GO:0035335);;	--	--	--	--	GDP-fucose protein O-fucosyltransferase	Protein PECTIC ARABINOGALACTAN SYNTHESIS-RELATED OS=Arabidopsis thaliana OX=3702 GN=PAGR PE=2 SV=1	S	Function unknown	PREDICTED: uncharacterized protein At1g04910 [Musa acuminata subsp. malaccensis]	biological process: metabolic process (GO:0008152);; biological process: cellular process (GO:0009987);; molecular function: catalytic activity (GO:0003824);; cellular component: membrane (GO:0016020);; cellular component: membrane part (GO:0044425)
MIR399	cln-miR399b	novel_miR_119	c314557	UGCCAAAGGAGAAUUGCACUG	21	[K]	Transcription	Molecular Function: 3'-5'-exoribonuclease activity (GO:0000175);; Cellular Component: exosome (RNase complex) (GO:0000178);; Cellular Component: mitochondrion (GO:0005739);; Biological Process: rRNA processing (GO:0006364);; Biological Process: RNA catabolic process (GO:0006401);;	--	--	[J]	Translation, ribosomal structure and biogenesis	RNB domain	Ribonuclease II, chloroplastic/mitochondrial OS=Arabidopsis thaliana OX=3702 GN=RNR1 PE=2 SV=1	K	Transcription	ribonuclease II, chloroplastic/mitochondrial isoform X2 [Amborella trichopoda]	biological process: metabolic process (GO:0008152);; biological process: cellular process (GO:0009987);; molecular function: catalytic activity (GO:0003824);; cellular component: cell (GO:0005623);; cellular component: macromolecular complex (GO:0032991);; cellular component: cell part (GO:0044464);; cellular component: organelle (GO:0043226)
MIR399	cln-miR399b	novel_miR_119	c316060	UGCCAAAGGAGAAUUGCACUG	21	--	--	--	--	--	--	--	--	--	--
MIR399	cln-miR399b	novel_miR_119	c317454	UGCCAAAGGAGAAUUGCACUG	21	--	--	Cellular Component: integral component of membrane (GO:0016021);;	--	--	--	--	Yos1-like	--	S	Function unknown	unknown [Picea sitchensis]	cellular component: membrane (GO:0016020);; cellular component: membrane part (GO:0044425)
MIR399	cln-miR399b	novel_miR_119	c317798	UGCCAAAGGAGAAUUGCACUG	21	--	--	--	--	--	[R]	General function prediction only	HIT zinc finger	--	S	Function unknown	PREDICTED: box C/D snoRNA protein 1 isoform X2 [Lupinus angustifolius]	--
MIR399	cln-miR399b	novel_miR_119	c320382	UGCCAAAGGAGAAUUGCACUG	21	--	--	Molecular Function: binding (GO:0005488);;	--	--	--	--	Zinc-finger of C2H2 type	Histone deacetylase HDT2 OS=Zea mays OX=4577 GN=HDT2 PE=1 SV=1	B	Chromatin structure and dynamics	unknown [Picea sitchensis]	molecular function: binding (GO:0005488)
MIR399	cln-miR399b	novel_miR_119	c322687	UGCCAAAGGAGAAUUGCACUG	21	--	--	--	--	--	--	--	RWP-RK domain	Protein NLP2 OS=Oryza sativa subsp. japonica OX=39947 GN=NLP2 PE=2 SV=2	S	Function unknown	PREDICTED: protein NLP9 [Nelumbo nucifera]	--
MIR399	cln-miR399b	novel_miR_119	c324774	UGCCAAAGGAGAAUUGCACUG	21	--	--	Molecular Function: transferase activity (GO:0016740);;	--	--	--	--	Domain of unknown function (DUF4336);; Domain of unknown function (DUF4336)	--	S	Function unknown	PREDICTED: uncharacterized protein LOC103404489 [Malus domestica]	biological process: metabolic process (GO:0008152);; molecular function: catalytic activity (GO:0003824)
MIR399	cln-miR399b	novel_miR_119	c328778	UGCCAAAGGAGAAUUGCACUG	21	--	--	--	--	--	--	--	--	--	S	Function unknown	unknown [Picea sitchensis]	--
MIR399	cln-miR399b	novel_miR_119	c329877	UGCCAAAGGAGAAUUGCACUG	21	--	--	--	--	--	--	--	--	--	--
MIR399	cln-miR399b	novel_miR_119	c330564	UGCCAAAGGAGAAUUGCACUG	21	[J]	Translation, ribosomal structure and biogenesis	Molecular Function: nucleotide binding (GO:0000166);; Molecular Function: RNA binding (GO:0003723);; Cellular Component: nucleus (GO:0005634);; Biological Process: mRNA processing (GO:0006397);;	K13091|6.21396e-178|egu:105055130|K13091 RNA-binding protein 39 | (RefSeq) RNA-binding protein 39	--	[K]	Transcription	RNA recognition motif. (a.k.a. RRM, RBD, or RNP domain);; linker between RRM2 and RRM3 domains in RBM39 protein	30S ribosomal protein 2, chloroplastic OS=Spinacia oleracea OX=3562 GN=PSRP2 PE=1 SV=1	S	Function unknown	RNA recognition motif domain [Macleaya cordata]	molecular function: binding (GO:0005488);; cellular component: cell (GO:0005623);; cellular component: organelle (GO:0043226);; cellular component: cell part (GO:0044464);; biological process: metabolic process (GO:0008152);; biological process: cellular process (GO:0009987)
MIR399	cln-miR399b	novel_miR_119	c331944	UGCCAAAGGAGAAUUGCACUG	21	[I]	Lipid transport and metabolism	Molecular Function: acyl-CoA dehydrogenase activity (GO:0003995);; Molecular Function: flavin adenine dinucleotide binding (GO:0050660);; Biological Process: oxidation-reduction process (GO:0055114);;	K00249|0|sita:101775070|K00249 acyl-CoA dehydrogenase [EC:1.3.8.7] | (RefSeq) probable acyl-CoA dehydrogenase IBR3	Fatty acid metabolism (ko01212)	[R]	General function prediction only	SecY translocase;; Acyl-CoA dehydrogenase, C-terminal domain;; Acyl-CoA dehydrogenase, middle domain;; Acyl-CoA dehydrogenase, C-terminal domain;; Acyl-CoA dehydrogenase, N-terminal domain	Probable acyl-CoA dehydrogenase IBR3 OS=Arabidopsis thaliana OX=3702 GN=IBR3 PE=1 SV=1	I	Lipid transport and metabolism	probable acyl-CoA dehydrogenase IBR3 isoform X3 [Ananas comosus]	biological process: metabolic process (GO:0008152);; biological process: single-organism process (GO:0044699);; molecular function: catalytic activity (GO:0003824);; molecular function: binding (GO:0005488)
MIR399	cln-miR399b	novel_miR_119	c332548	UGCCAAAGGAGAAUUGCACUG	21	--	--	--	K13162|9.14795e-124|egu:105041209|K13162 poly(rC)-binding protein 2/3/4 | (RefSeq) KH domain-containing protein HEN4	--	[AR]	--	KH domain;; KH domain;; KH domain;; NusA-like KH domain	KH domain-containing protein At4g18375 OS=Arabidopsis thaliana OX=3702 GN=At4g18375 PE=2 SV=1	S	Function unknown	unknown [Picea sitchensis]	--
MIR399	cln-miR399b	novel_miR_119	c335067	UGCCAAAGGAGAAUUGCACUG	21	--	--	--	--	--	--	--	D-mannose binding lectin	EP1-like glycoprotein 2 OS=Arabidopsis thaliana OX=3702 GN=At1g78830 PE=1 SV=1	S	Function unknown	G-type lectin S-receptor-like serine/threonine-protein kinase SD2-5 [Amborella trichopoda]	--
MIR399	cln-miR399b	novel_miR_119	c337086	UGCCAAAGGAGAAUUGCACUG	21	--	--	Cellular Component: integral component of membrane (GO:0016021);;	--	--	[T]	Signal transduction mechanisms	Organic solute transporter Ostalpha;; Organic solute transporter Ostalpha	Protein LAZ1 homolog 1 OS=Arabidopsis thaliana OX=3702 GN=At1g77220 PE=2 SV=1	S	Function unknown	transmembrane protein 184B [Amborella trichopoda]	cellular component: membrane (GO:0016020);; cellular component: membrane part (GO:0044425)
MIR399	cln-miR399b	novel_miR_119	c338324	UGCCAAAGGAGAAUUGCACUG	21	[L]	Replication, recombination and repair	Molecular Function: chromatin binding (GO:0003682);; Molecular Function: methyltransferase activity (GO:0008168);; Biological Process: methylation (GO:0032259);;	K00558|0|nnu:104610177|K00558 DNA (cytosine-5)-methyltransferase 1 [EC:2.1.1.37] | (RefSeq) DNA (cytosine-5)-methyltransferase 1A-like	Cysteine and methionine metabolism (ko00270)	--	--	Cytosine specific DNA methyltransferase replication foci domain;; C-5 cytosine-specific DNA methylase;; BAH domain	DNA (cytosine-5)-methyltransferase 1B OS=Oryza sativa subsp. japonica OX=39947 GN=MET1B PE=2 SV=1	L	Replication, recombination and repair	MET [Pinus tabuliformis]	molecular function: binding (GO:0005488);; biological process: metabolic process (GO:0008152);; molecular function: catalytic activity (GO:0003824)
MIR399	cln-miR399b	novel_miR_119	c339018	UGCCAAAGGAGAAUUGCACUG	21	--	--	--	--	--	--	--	--	--	--
MIR399	cln-miR399b	novel_miR_119	c339164	UGCCAAAGGAGAAUUGCACUG	21	--	--	--	--	--	[R]	General function prediction only	--	RNA-directed DNA polymerase homolog OS=Oenothera berteroana OX=3950 PE=4 SV=1	L	Replication, recombination and repair	RNA-directed DNA polymerase [Dendrobium catenatum]	--
MIR399	cln-miR399b	novel_miR_119	c339759	UGCCAAAGGAGAAUUGCACUG	21	--	--	--	--	--	--	--	VQ motif	--	--	--	--	--
MIR399	cln-miR399b	novel_miR_119	c342799	UGCCAAAGGAGAAUUGCACUG	21	[R]	General function prediction only	--	--	--	[C]	Energy production and conversion	Aldo/keto reductase family	Probable voltage-gated potassium channel subunit beta OS=Arabidopsis thaliana OX=3702 GN=KAB1 PE=1 SV=1	C	Energy production and conversion	voltage-gated potassium channel beta-2 subunit protein [Moesziomyces antarcticus]	--
MIR399	cln-miR399b	novel_miR_119	c353660	UGCCAAAGGAGAAUUGCACUG	21	--	--	Cellular Component: fungal-type vacuole membrane (GO:0000329);; Cellular Component: nucleus (GO:0005634);; Biological Process: vacuolar transport (GO:0007034);; Biological Process: ATP hydrolysis coupled proton transport (GO:0015991);; Cellular Component: proton-transporting V-type ATPase, V0 domain (GO:0033179);; Molecular Function: proton-transporting ATPase activity, rotational mechanism (GO:0…	K02146|5.2823e-155|ccp:CHC_T00006181001|K02146 V-type H+-transporting ATPase subunit d | (RefSeq) hypothetical protein	Phagosome (ko04145)	[C]	Energy production and conversion	ATP synthase (C/AC39) subunit	V-type proton ATPase subunit d1 OS=Arabidopsis thaliana OX=3702 GN=VHA-d1 PE=2 SV=1	C	Energy production and conversion	Vma6p [Rhizophagus irregularis DAOM 197198w]	cellular component: cell (GO:0005623);; cellular component: membrane (GO:0016020);; cellular component: organelle (GO:0043226);; cellular component: organelle part (GO:0044422);; cellular component: cell part (GO:0044464);; biological process: single-organism process (GO:0044699);; biological process: localization (GO:0051179);; biological process: cellular process (GO:0009987);; cellular compone…
MIR399	cln-miR399b	novel_miR_119	c369597	UGCCAAAGGAGAAUUGCACUG	21	--	--	--	--	--	--	--	Eukaryotic cytochrome b561	--	--	--	cytochrome b561 [Rhizophagus irregularis DAOM 181602]	--
MIR399	cln-miR399b	novel_miR_119	c384287	UGCCAAAGGAGAAUUGCACUG	21	--	--	Molecular Function: GTPase activity (GO:0003924);; Molecular Function: GTP binding (GO:0005525);; Cellular Component: intracellular (GO:0005622);; Biological Process: protein targeting to vacuole (GO:0006623);; Biological Process: peroxisome organization (GO:0007031);; Biological Process: actin cytoskeleton organization (GO:0030036);;	--	--	[UR]	--	Dynamin GTPase effector domain	Dynamin-related protein 3B OS=Arabidopsis thaliana OX=3702 GN=DRP3B PE=1 SV=2	S	Function unknown	hypothetical protein RhiirA4_392101 [Rhizophagus irregularis]	biological process: metabolic process (GO:0008152);; molecular function: catalytic activity (GO:0003824);; molecular function: binding (GO:0005488);; cellular component: cell (GO:0005623);; cellular component: cell part (GO:0044464);; biological process: single-organism process (GO:0044699);; biological process: localization (GO:0051179);; biological process: cellular process (GO:0009987);; biolo…
MIR399	cln-miR399b	novel_miR_119	c392723	UGCCAAAGGAGAAUUGCACUG	21	--	--	--	--	--	--	--	--	--	--
MIR399	cln-miR399b	novel_miR_119	c413207	UGCCAAAGGAGAAUUGCACUG	21	--	--	--	--	--	--	--	--	--	--
MIR396	cln-miR396e	novel_miR_103	c148857	CUCAAGAAAGCUGUGGGAAA	20	--	--	Cellular Component: nucleus (GO:0005634);;	--	--	[R]	General function prediction only	F/Y-rich N-terminus;; F/Y rich C-terminus	Histone-lysine N-methyltransferase TRX1 OS=Oryza sativa subsp. japonica OX=39947 GN=TRX1 PE=1 SV=1	K	Transcription	hypothetical protein RhiirA1_451491 [Rhizophagus irregularis]	cellular component: cell (GO:0005623);; cellular component: organelle (GO:0043226);; cellular component: cell part (GO:0044464)
MIR396	cln-miR396e	novel_miR_103	c151411	CUCAAGAAAGCUGUGGGAAA	20	--	--	--	--	--	--	--	--	--	--
MIR396	cln-miR396e	novel_miR_103	c151582	CUCAAGAAAGCUGUGGGAAA	20	--	--	Molecular Function: GTP binding (GO:0005525);; Cellular Component: intracellular (GO:0005622);; Biological Process: small GTPase mediated signal transduction (GO:0007264);;	K04392|2.42399e-48|bvg:104903926|K04392 Ras-related C3 botulinum toxin substrate 1 | (RefSeq) rac-like GTP-binding protein 5	AGE-RAGE signaling pathway in diabetic complications (ko04933)	[R]	General function prediction only	Ras family;; Ras of Complex, Roc, domain of DAPkinase;; ADP-ribosylation factor family	Rac-like GTP-binding protein ARAC2 OS=Arabidopsis thaliana OX=3702 GN=ARAC2 PE=1 SV=1	S	Function unknown	Rho1p [Rhizophagus irregularis DAOM 197198w]	molecular function: binding (GO:0005488);; cellular component: cell (GO:0005623);; cellular component: cell part (GO:0044464);; biological process: cellular process (GO:0009987);; biological process: signaling (GO:0023052);; biological process: single-organism process (GO:0044699);; biological process: response to stimulus (GO:0050896);; biological process: biological regulation (GO:0065007)
MIR396	cln-miR396e	novel_miR_103	c201471	CUCAAGAAAGCUGUGGGAAA	20	--	--	--	--	--	[A]	RNA processing and modification	RNA recognition motif. (a.k.a. RRM, RBD, or RNP domain)	--	S	Function unknown	unnamed protein product, partial [Vitis vinifera]	--
MIR396	cln-miR396e	novel_miR_103	c203158	CUCAAGAAAGCUGUGGGAAA	20	[J]	Translation, ribosomal structure and biogenesis	Molecular Function: structural constituent of ribosome (GO:0003735);; Cellular Component: ribosome (GO:0005840);; Biological Process: translation (GO:0006412);;	K02870|1.88749e-76|egu:105050895|K02870 large subunit ribosomal protein L12e | (RefSeq) 60S ribosomal protein L12-3	Ribosome (ko03010)	[J]	Translation, ribosomal structure and biogenesis	Ribosomal protein L11, N-terminal domain;; Ribosomal protein L11, RNA binding domain	60S ribosomal protein L12-2 OS=Arabidopsis thaliana OX=3702 GN=RPL12B PE=1 SV=1	J	Translation, ribosomal structure and biogenesis	PREDICTED: 60S ribosomal protein L12-3 [Elaeis guineensis]	molecular function: structural molecule activity (GO:0005198);; cellular component: cell (GO:0005623);; cellular component: macromolecular complex (GO:0032991);; cellular component: organelle (GO:0043226);; cellular component: cell part (GO:0044464);; biological process: metabolic process (GO:0008152);; biological process: cellular process (GO:0009987)
MIR396	cln-miR396e	novel_miR_103	c205113	CUCAAGAAAGCUGUGGGAAA	20	--	--	Biological Process: response to abscisic acid (GO:0009737);; Molecular Function: abscisic acid binding (GO:0010427);; Cellular Component: integral component of membrane (GO:0016021);;	--	--	[T]	Signal transduction mechanisms	Abscisic acid G-protein coupled receptor;; The Golgi pH Regulator (GPHR) Family N-terminal	GPCR-type G protein COLD1 OS=Oryza sativa subsp. indica OX=39946 GN=COLD1 PE=3 SV=1	U	Intracellular trafficking, secretion, and vesicular transport	PREDICTED: GPCR-type G protein 1 [Nelumbo nucifera]	biological process: response to stimulus (GO:0050896);; molecular function: binding (GO:0005488);; cellular component: membrane (GO:0016020);; cellular component: membrane part (GO:0044425)
MIR396	cln-miR396e	novel_miR_103	c260046	CUCAAGAAAGCUGUGGGAAA	20	[E]	Amino acid transport and metabolism	Molecular Function: 5-methyltetrahydropteroyltriglutamate-homocysteine S-methyltransferase activity (GO:0003871);; Cellular Component: extracellular region (GO:0005576);; Cellular Component: cytosol (GO:0005829);; Molecular Function: zinc ion binding (GO:0008270);; Molecular Function: methionine synthase activity (GO:0008705);; Biological Process: methionine biosynthetic process (GO:0009086);; Bi…	K00549|0|cme:CYME_CMJ234C|K00549 5-methyltetrahydropteroyltriglutamate--homocysteine methyltransferase [EC:2.1.1.14] | (RefSeq) vitamine B12-independent methionine synthase	Biosynthesis of amino acids (ko01230)	[E]	Amino acid transport and metabolism	Cobalamin-independent synthase, Catalytic domain;; Cobalamin-independent synthase, N-terminal domain	5-methyltetrahydropteroyltriglutamate--homocysteine methyltransferase 2 OS=Oryza sativa subsp. japonica OX=39947 GN=Os12g0624000 PE=2 SV=1	E	Amino acid transport and metabolism	cobalamin-independent methionine synthase [Rhizophagus irregularis]	biological process: metabolic process (GO:0008152);; molecular function: catalytic activity (GO:0003824);; cellular component: extracellular region (GO:0005576);; cellular component: cell (GO:0005623);; cellular component: cell part (GO:0044464);; molecular function: binding (GO:0005488);; biological process: cellular process (GO:0009987);; biological process: single-organism process (GO:0044699)
MIR396	cln-miR396e	novel_miR_103	c260649	CUCAAGAAAGCUGUGGGAAA	20	[P]	Inorganic ion transport and metabolism	Molecular Function: catalase activity (GO:0004096);; Cellular Component: extracellular region (GO:0005576);; Cellular Component: cytoplasm (GO:0005737);; Biological Process: response to oxidative stress (GO:0006979);; Molecular Function: heme binding (GO:0020037);; Biological Process: hydrogen peroxide catabolic process (GO:0042744);; Molecular Function: metal ion binding (GO:0046872);; Biologica…	--	--	--	--	Peroxidase	--	P	Inorganic ion transport and metabolism	Catalase-peroxidase [Neonectria ditissima]	biological process: metabolic process (GO:0008152);; biological process: single-organism process (GO:0044699);; molecular function: catalytic activity (GO:0003824);; molecular function: antioxidant activity (GO:0016209);; cellular component: extracellular region (GO:0005576);; cellular component: cell (GO:0005623);; cellular component: cell part (GO:0044464);; biological process: response to stim…
MIR396	cln-miR396e	novel_miR_103	c261805	CUCAAGAAAGCUGUGGGAAA	20	[O]	Posttranslational modification, protein turnover, chaperones	Cellular Component: cell (GO:0005623);; Molecular Function: electron carrier activity (GO:0009055);; Molecular Function: protein disulfide oxidoreductase activity (GO:0015035);; Biological Process: cell redox homeostasis (GO:0045454);; Biological Process: oxidation-reduction process (GO:0055114);;	K05309|1.39971e-129|pmum:103338692|K05309 microsomal prostaglandin-E synthase 2 [EC:5.3.99.3] | (RefSeq) prostaglandin E synthase 2-like	Arachidonic acid metabolism (ko00590)	[R]	General function prediction only	Glutathione S-transferase, N-terminal domain;; Glutathione S-transferase N-terminal domain;; Glutaredoxin;; Glutathione S-transferase, N-terminal domain;; Glutathione S-transferase, N-terminal domain	--	I	Lipid transport and metabolism	unknown [Picea sitchensis]	cellular component: cell (GO:0005623);; molecular function: electron carrier activity (GO:0009055);; biological process: metabolic process (GO:0008152);; biological process: single-organism process (GO:0044699);; molecular function: catalytic activity (GO:0003824);; biological process: cellular process (GO:0009987);; biological process: biological regulation (GO:0065007)
MIR396	cln-miR396e	novel_miR_103	c266750	CUCAAGAAAGCUGUGGGAAA	20	[O]	Posttranslational modification, protein turnover, chaperones	Biological Process: protein folding (GO:0006457);; Molecular Function: unfolded protein binding (GO:0051082);;	--	--	[O]	Posttranslational modification, protein turnover, chaperones	DnaJ domain	Chaperone protein dnaJ A6 OS=Oryza sativa subsp. japonica OX=39947 GN=DJA6 PE=1 SV=1	O	Posttranslational modification, protein turnover, chaperones	unnamed protein product [Coffea canephora]	biological process: metabolic process (GO:0008152);; biological process: cellular process (GO:0009987);; molecular function: binding (GO:0005488)
MIR396	cln-miR396e	novel_miR_103	c279868	CUCAAGAAAGCUGUGGGAAA	20	[J]	Translation, ribosomal structure and biogenesis	Molecular Function: structural constituent of ribosome (GO:0003735);; Biological Process: translation (GO:0006412);; Cellular Component: cytosolic large ribosomal subunit (GO:0022625);;	K02930|4.01169e-140|ppp:PHYPADRAFT_180220|K02930 large subunit ribosomal protein L4e | (RefSeq) hypothetical protein	Ribosome (ko03010)	[A]	RNA processing and modification	Ribosomal protein L4/L1 family;; 60S ribosomal protein L4 C-terminal domain	60S ribosomal protein L4-1 OS=Arabidopsis thaliana OX=3702 GN=RPL4A PE=1 SV=1	J	Translation, ribosomal structure and biogenesis	hypothetical protein AXG93_2779s1090 [Marchantia polymorpha subsp. ruderalis]	molecular function: structural molecule activity (GO:0005198);; biological process: metabolic process (GO:0008152);; biological process: cellular process (GO:0009987);; cellular component: cell (GO:0005623);; cellular component: macromolecular complex (GO:0032991);; cellular component: organelle (GO:0043226);; cellular component: organelle part (GO:0044422);; cellular component: cell part (GO:004…
MIR396	cln-miR396e	novel_miR_103	c290974	CUCAAGAAAGCUGUGGGAAA	20	[O]	Posttranslational modification, protein turnover, chaperones	--	K02927|5.23297e-13|ccp:CHC_T00010349001|K02927 large subunit ribosomal protein L40e | (RefSeq) Ribosomal-ubiquitin fusion protein	Ribosome (ko03010)	[J]	Translation, ribosomal structure and biogenesis	Ubiquitin family;; AN1-like Zinc finger	Polyubiquitin OS=Phytophthora infestans OX=4787 PE=1 SV=2	O	Posttranslational modification, protein turnover, chaperones	RHTO0S03e08834g1_1 [Rhodotorula toruloides]	--
MIR396	cln-miR396e	novel_miR_103	c291822	CUCAAGAAAGCUGUGGGAAA	20	--	--	Cellular Component: endosome (GO:0005768);; Cellular Component: trans-Golgi network (GO:0005802);; Cellular Component: plasma membrane (GO:0005886);; Biological Process: response to light stimulus (GO:0009416);; Cellular Component: plant-type cell wall (GO:0009505);; Biological Process: plasmodesma organization (GO:0009663);; Biological Process: response to abscisic acid (GO:0009737);; Biological…	--	--	--	--	Glycosyl transferase family 2;; Glycosyltransferase family 92	Glycosyltransferase-like At3g57200 OS=Arabidopsis thaliana OX=3702 GN=At3g57200 PE=2 SV=1	S	Function unknown	hypothetical protein AXG93_4034s1070 [Marchantia polymorpha subsp. ruderalis]	cellular component: cell (GO:0005623);; cellular component: organelle (GO:0043226);; cellular component: cell part (GO:0044464);; cellular component: organelle part (GO:0044422);; cellular component: membrane (GO:0016020);; biological process: response to stimulus (GO:0050896);; biological process: cellular process (GO:0009987);; biological process: single-organism process (GO:0044699);; biologic…
MIR396	cln-miR396e	novel_miR_103	c293982	CUCAAGAAAGCUGUGGGAAA	20	--	--	Molecular Function: transporter activity (GO:0005215);; Cellular Component: intracellular (GO:0005622);; Biological Process: transport (GO:0006810);;	--	--	[I]	Lipid transport and metabolism	CRAL/TRIO domain;; CRAL/TRIO, N-terminal domain	Phosphatidylinositol/phosphatidylcholine transfer protein SFH3 OS=Arabidopsis thaliana OX=3702 GN=SFH3 PE=2 SV=1	S	Function unknown	hypothetical protein PHYPA_012483 [Physcomitrella patens]	molecular function: transporter activity (GO:0005215);; cellular component: cell (GO:0005623);; cellular component: cell part (GO:0044464);; biological process: localization (GO:0051179)
MIR396	cln-miR396e	novel_miR_103	c294199	CUCAAGAAAGCUGUGGGAAA	20	--	--	Cellular Component: intracellular organelle (GO:0043229);;	K02607|5.73954e-125|atr:18425159|K02607 origin recognition complex subunit 5 | (RefSeq) origin of replication complex subunit 5	--	[L]	Replication, recombination and repair	Origin recognition complex (ORC) subunit 5 C-terminus;; AAA ATPase domain	Origin of replication complex subunit 1 OS=Oryza sativa subsp. japonica OX=39947 GN=ORC5 PE=2 SV=1	L	Replication, recombination and repair	origin of replication complex subunit 5 [Amborella trichopoda]	cellular component: cell (GO:0005623);; cellular component: organelle (GO:0043226);; cellular component: cell part (GO:0044464)
MIR396	cln-miR396e	novel_miR_103	c295737	CUCAAGAAAGCUGUGGGAAA	20	[QV]	Secondary metabolites biosynthesis, transport and catabolism ;; Defense mechanisms	Molecular Function: oxidoreductase activity (GO:0016491);; Molecular Function: metal ion binding (GO:0046872);;	--	--	[QI]	--	Cytochrome P450	Cytochrome P450 714C3 OS=Oryza sativa subsp. japonica OX=39947 GN=CYP714C3 PE=3 SV=2	Q	Secondary metabolites biosynthesis, transport and catabolism	hypothetical protein PHYPA_001544 [Physcomitrella patens]	biological process: metabolic process (GO:0008152);; molecular function: catalytic activity (GO:0003824);; molecular function: binding (GO:0005488)
MIR396	cln-miR396e	novel_miR_103	c298249	CUCAAGAAAGCUGUGGGAAA	20	[O]	Posttranslational modification, protein turnover, chaperones	Biological Process: chronological cell aging (GO:0001300);; Molecular Function: ATP-dependent peptidase activity (GO:0004176);; Molecular Function: metalloendopeptidase activity (GO:0004222);; Molecular Function: ATP binding (GO:0005524);; Biological Process: protein folding (GO:0006457);; Biological Process: misfolded or incompletely synthesized protein catabolic process (GO:0006515);; Cellular …	--	--	[O]	Posttranslational modification, protein turnover, chaperones	Peptidase family M41;; ATPase family associated with various cellular activities (AAA);; Holliday junction DNA helicase ruvB N-terminus	ATP-dependent zinc metalloprotease FTSH 5, mitochondrial OS=Oryza sativa subsp. japonica OX=39947 GN=FTSH5 PE=3 SV=1	O	Posttranslational modification, protein turnover, chaperones	hypothetical protein BOTBODRAFT_132327 [Botryobasidium botryosum FD-172 SS1]	biological process: cellular process (GO:0009987);; biological process: developmental process (GO:0032502);; biological process: single-organism process (GO:0044699);; biological process: metabolic process (GO:0008152);; molecular function: catalytic activity (GO:0003824);; molecular function: binding (GO:0005488);; cellular component: membrane (GO:0016020);; cellular component: membrane part (GO…
MIR396	cln-miR396e	novel_miR_103	c299756	CUCAAGAAAGCUGUGGGAAA	20	--	--	--	--	--	--	--	PB1 domain	--	--	--	--	--
MIR396	cln-miR396e	novel_miR_103	c299983	CUCAAGAAAGCUGUGGGAAA	20	[J]	Translation, ribosomal structure and biogenesis	Molecular Function: nucleotide binding (GO:0000166);; Molecular Function: structural constituent of ribosome (GO:0003735);; Cellular Component: ribosome (GO:0005840);; Biological Process: translation (GO:0006412);;	K02893|3.02715e-51|cit:102630069|K02893 large subunit ribosomal protein L23Ae | (RefSeq) 60S ribosomal protein L23a	Ribosome (ko03010)	[J]	Translation, ribosomal structure and biogenesis	Ribosomal protein L23;; Ribosomal protein L23, N-terminal domain	60S ribosomal protein L23a OS=Daucus carota OX=4039 GN=RPL23A PE=2 SV=1	J	Translation, ribosomal structure and biogenesis	predicted protein [Fibroporia radiculosa]	molecular function: binding (GO:0005488);; molecular function: structural molecule activity (GO:0005198);; cellular component: cell (GO:0005623);; cellular component: macromolecular complex (GO:0032991);; cellular component: organelle (GO:0043226);; cellular component: cell part (GO:0044464);; biological process: metabolic process (GO:0008152);; biological process: cellular process (GO:0009987)
MIR396	cln-miR396e	novel_miR_103	c300106	CUCAAGAAAGCUGUGGGAAA	20	[G]	Carbohydrate transport and metabolism	Molecular Function: phosphogluconate dehydrogenase (decarboxylating) activity (GO:0004616);; Cellular Component: cytosol (GO:0005829);; Biological Process: pentose-phosphate shunt, oxidative branch (GO:0009051);; Molecular Function: NADP binding (GO:0050661);; Biological Process: oxidation-reduction process (GO:0055114);;	K00033|4.72294e-85|gsl:Gasu_15770|K00033 6-phosphogluconate dehydrogenase [EC:1.1.1.44 1.1.1.343] | (RefSeq) 6-phosphogluconate dehydrogenase	Carbon metabolism (ko01200)	[G]	Carbohydrate transport and metabolism	6-phosphogluconate dehydrogenase, C-terminal domain	6-phosphogluconate dehydrogenase, decarboxylating 1 OS=Oryza sativa subsp. japonica OX=39947 GN=G6PGH1 PE=2 SV=1	G	Carbohydrate transport and metabolism	6-phosphogluconate dehydrogenase, decarboxylating 2 [Exophiala aquamarina CBS 119918]	biological process: metabolic process (GO:0008152);; biological process: single-organism process (GO:0044699);; molecular function: catalytic activity (GO:0003824);; cellular component: cell (GO:0005623);; cellular component: cell part (GO:0044464);; molecular function: binding (GO:0005488)
MIR396	cln-miR396e	novel_miR_103	c300765	CUCAAGAAAGCUGUGGGAAA	20	--	--	--	--	--	--	--	--	--	--
MIR396	cln-miR396e	novel_miR_103	c305115	CUCAAGAAAGCUGUGGGAAA	20	[L]	Replication, recombination and repair	--	K10858|0|atr:18430320|K10858 DNA mismatch repair protein PMS2 | (RefSeq) DNA mismatch repair protein PMS1	Mismatch repair (ko03430)	[L]	Replication, recombination and repair	MutL C terminal dimerisation domain;; DNA mismatch repair protein, C-terminal domain;; Histidine kinase-, DNA gyrase B-, and HSP90-like ATPase;; Histidine kinase-, DNA gyrase B-, and HSP90-like ATPase	DNA mismatch repair protein PMS1 OS=Arabidopsis thaliana OX=3702 GN=PMS1 PE=1 SV=1	L	Replication, recombination and repair	DNA mismatch repair protein PMS1 isoform X1 [Amborella trichopoda]	--
MIR396	cln-miR396e	novel_miR_103	c305577	CUCAAGAAAGCUGUGGGAAA	20	[G]	Carbohydrate transport and metabolism	--	--	--	[R]	General function prediction only	Major Facilitator Superfamily;; Sugar (and other) transporter	--	G	Carbohydrate transport and metabolism	hypothetical protein PLICRDRAFT_105113 [Plicaturopsis crispa FD-325 SS-3]	--
MIR396	cln-miR396e	novel_miR_103	c309360	CUCAAGAAAGCUGUGGGAAA	20	--	--	--	--	--	--	--	--	--	--
MIR396	cln-miR396e	novel_miR_103	c312570	CUCAAGAAAGCUGUGGGAAA	20	[R]	General function prediction only	--	--	--	--	--	Caulimovirus viroplasmin;; Reverse transcriptase-like	--	L	Replication, recombination and repair	hypothetical protein PHYPA_006199 [Physcomitrella patens]	--
MIR396	cln-miR396e	novel_miR_103	c313163	CUCAAGAAAGCUGUGGGAAA	20	[H]	Coenzyme transport and metabolism	Molecular Function: dihydroneopterin aldolase activity (GO:0004150);; Biological Process: tetrahydrofolate biosynthetic process (GO:0046654);; Biological Process: folic acid biosynthetic process (GO:0046656);;	K01633|1.01429e-54|atr:18434903|K01633 dihydroneopterin aldolase / 7,8-dihydroneopterin epimerase [EC:4.1.2.25 5.1.99.8] | (RefSeq) dihydroneopterin aldolase 2	Folate biosynthesis (ko00790)	--	--	Dihydroneopterin aldolase	Dihydroneopterin aldolase 1 OS=Arabidopsis thaliana OX=3702 GN=FOLB1 PE=1 SV=1	H	Coenzyme transport and metabolism	unknown [Picea sitchensis]	biological process: metabolic process (GO:0008152);; molecular function: catalytic activity (GO:0003824);; biological process: cellular process (GO:0009987);; biological process: single-organism process (GO:0044699)
MIR396	cln-miR396e	novel_miR_103	c313682	CUCAAGAAAGCUGUGGGAAA	20	--	--	--	--	--	[R]	General function prediction only	SET domain	[Fructose-bisphosphate aldolase]-lysine N-methyltransferase, chloroplastic OS=Arabidopsis thaliana OX=3702 GN=LSMT-L PE=1 SV=1	S	Function unknown	uncharacterized protein LOC18447778 [Amborella trichopoda]	--
MIR396	cln-miR396e	novel_miR_103	c314266	CUCAAGAAAGCUGUGGGAAA	20	--	--	--	--	--	--	--	--	--	S	Function unknown	--	--
MIR396	cln-miR396e	novel_miR_103	c315027	CUCAAGAAAGCUGUGGGAAA	20	--	--	Molecular Function: GTPase activity (GO:0003924);; Molecular Function: GTP binding (GO:0005525);; Cellular Component: nucleolus (GO:0005730);; Cellular Component: chloroplast (GO:0009507);;	--	--	[R]	General function prediction only	Guanylate-binding protein, N-terminal domain;; Guanylate-binding protein, C-terminal domain	--	S	Function unknown	PREDICTED: guanylate-binding protein 1-like [Nelumbo nucifera]	biological process: metabolic process (GO:0008152);; molecular function: catalytic activity (GO:0003824);; molecular function: binding (GO:0005488);; cellular component: cell (GO:0005623);; cellular component: organelle (GO:0043226);; cellular component: organelle part (GO:0044422);; cellular component: cell part (GO:0044464)
MIR396	cln-miR396e	novel_miR_103	c315601	CUCAAGAAAGCUGUGGGAAA	20	--	--	Cellular Component: Golgi apparatus (GO:0005794);; Cellular Component: membrane (GO:0016020);; Molecular Function: O-acetyltransferase activity (GO:0016413);; Biological Process: cell wall organization or biogenesis (GO:0071554);;	--	--	--	--	GDSL/SGNH-like Acyl-Esterase family found in Pmr5 and Cas1p;; PMR5 N terminal Domain	Protein trichome birefringence-like 25 OS=Arabidopsis thaliana OX=3702 GN=TBL25 PE=2 SV=1	S	Function unknown	unknown [Picea sitchensis]	cellular component: cell (GO:0005623);; cellular component: organelle (GO:0043226);; cellular component: cell part (GO:0044464);; cellular component: membrane (GO:0016020);; biological process: metabolic process (GO:0008152);; molecular function: catalytic activity (GO:0003824);; biological process: cellular process (GO:0009987)
MIR396	cln-miR396e	novel_miR_103	c315753	CUCAAGAAAGCUGUGGGAAA	20	[J]	Translation, ribosomal structure and biogenesis	Molecular Function: structural constituent of ribosome (GO:0003735);; Cellular Component: ribosome (GO:0005840);; Biological Process: translation (GO:0006412);;	K02953|1.9279e-66|cvr:CHLNCDRAFT_55999|K02953 small subunit ribosomal protein S13e | (RefSeq) cytoplasmic ribosomal protein S13	Ribosome (ko03010)	[J]	Translation, ribosomal structure and biogenesis	Ribosomal S13/S15 N-terminal domain;; Ribosomal protein S15	40S ribosomal protein S13 OS=Glycine max OX=3847 GN=RPS13 PE=2 SV=1	J	Translation, ribosomal structure and biogenesis	cytoplasmic ribosomal protein S13 [Chlorella variabilis]	molecular function: structural molecule activity (GO:0005198);; cellular component: cell (GO:0005623);; cellular component: macromolecular complex (GO:0032991);; cellular component: organelle (GO:0043226);; cellular component: cell part (GO:0044464);; biological process: metabolic process (GO:0008152);; biological process: cellular process (GO:0009987)
MIR396	cln-miR396e	novel_miR_103	c316154	CUCAAGAAAGCUGUGGGAAA	20	[I]	Lipid transport and metabolism	--	--	--	[I]	Lipid transport and metabolism	Thiolase, N-terminal domain;; Beta-ketoacyl synthase, N-terminal domain;; 3-Oxoacyl-[acyl-carrier-protein (ACP)] synthase III	--	I	Lipid transport and metabolism	thiolase [Mortierella elongata AG-77]	--
MIR396	cln-miR396e	novel_miR_103	c316739	CUCAAGAAAGCUGUGGGAAA	20	--	--	--	--	--	--	--	--	--	S	Function unknown	protein EMBRYONIC FLOWER 1-like [Brassica napus]	--
MIR396	cln-miR396e	novel_miR_103	c317261	CUCAAGAAAGCUGUGGGAAA	20	--	--	Molecular Function: calcium ion binding (GO:0005509);; Molecular Function: calcium-dependent phospholipid binding (GO:0005544);; Cellular Component: plasma membrane (GO:0005886);; Cellular Component: integral component of membrane (GO:0016021);; Molecular Function: transferase activity, transferring glycosyl groups (GO:0016757);;	--	--	--	--	Plant phosphoribosyltransferase C-terminal;; C2 domain	FT-interacting protein 1 OS=Arabidopsis thaliana OX=3702 GN=FTIP1 PE=1 SV=1	S	Function unknown	PREDICTED: FT-interacting protein 1-like [Phoenix dactylifera]	molecular function: binding (GO:0005488);; cellular component: cell (GO:0005623);; cellular component: membrane (GO:0016020);; cellular component: cell part (GO:0044464);; cellular component: membrane part (GO:0044425);; biological process: metabolic process (GO:0008152);; molecular function: catalytic activity (GO:0003824)
MIR396	cln-miR396e	novel_miR_103	c318758	CUCAAGAAAGCUGUGGGAAA	20	--	--	Molecular Function: RNA binding (GO:0003723);;	--	--	[J]	Translation, ribosomal structure and biogenesis	Pumilio-family RNA binding repeat	Pumilio homolog 12 OS=Arabidopsis thaliana OX=3702 GN=APUM12 PE=2 SV=2	J	Translation, ribosomal structure and biogenesis	PREDICTED: uncharacterized protein LOC104597686 [Nelumbo nucifera]	molecular function: binding (GO:0005488)
MIR396	cln-miR396e	novel_miR_103	c320392	CUCAAGAAAGCUGUGGGAAA	20	--	--	--	--	--	--	--	Transcription factor Iwr1	RNA-directed DNA methylation 4 OS=Arabidopsis thaliana OX=3702 GN=RDM4 PE=1 SV=1	S	Function unknown	PREDICTED: RNA-directed DNA methylation 4 isoform X1 [Phoenix dactylifera]	--
MIR396	cln-miR396e	novel_miR_103	c321613	CUCAAGAAAGCUGUGGGAAA	20	[O]	Posttranslational modification, protein turnover, chaperones	--	K11866|1.92852e-151|atr:18432152|K11866 STAM-binding protein [EC:3.4.19.12] | (RefSeq) AMSH-like ubiquitin thioesterase 1	Endocytosis (ko04144)	[T]	Signal transduction mechanisms	JAB1/Mov34/MPN/PAD-1 ubiquitin protease;; USP8 dimerisation domain;; Prokaryotic homologs of the JAB domain	AMSH-like ubiquitin thioesterase 1 OS=Arabidopsis thaliana OX=3702 GN=AMSH1 PE=2 SV=1	S	Function unknown	PREDICTED: AMSH-like ubiquitin thioesterase 3 isoform X2 [Gossypium raimondii]	--
MIR396	cln-miR396e	novel_miR_103	c322564	CUCAAGAAAGCUGUGGGAAA	20	--	--	--	--	--	--	--	--	--	S	Function unknown	PREDICTED: uncharacterized protein LOC104596840 [Nelumbo nucifera]	--
MIR396	cln-miR396e	novel_miR_103	c322682	CUCAAGAAAGCUGUGGGAAA	20	--	--	--	--	--	--	--	Domain of unknown function (DUF569)	--	S	Function unknown	unknown [Picea sitchensis]	--
MIR396	cln-miR396e	novel_miR_103	c322869	CUCAAGAAAGCUGUGGGAAA	20	--	--	Molecular Function: catalytic activity (GO:0003824);; Molecular Function: metal ion binding (GO:0046872);;	K10696|0|atr:18428197|K10696 E3 ubiquitin-protein ligase BRE1 [EC:2.3.2.27] | (RefSeq) E3 ubiquitin-protein ligase BRE1-like 1	--	[O]	Posttranslational modification, protein turnover, chaperones	Zinc finger, C3HC4 type (RING finger)	E3 ubiquitin-protein ligase BRE1-like 2 OS=Arabidopsis thaliana OX=3702 GN=HUB2 PE=1 SV=2	S	Function unknown	hypothetical protein AXG93_4031s1170 [Marchantia polymorpha subsp. ruderalis]	molecular function: catalytic activity (GO:0003824);; molecular function: binding (GO:0005488)
MIR396	cln-miR396e	novel_miR_103	c322913	CUCAAGAAAGCUGUGGGAAA	20	--	--	--	--	--	--	--	--	--	--
MIR396	cln-miR396e	novel_miR_103	c322985	CUCAAGAAAGCUGUGGGAAA	20	--	--	Molecular Function: metal ion binding (GO:0046872);;	--	--	[O]	Posttranslational modification, protein turnover, chaperones	--	--	O	Posttranslational modification, protein turnover, chaperones	unknown [Picea sitchensis]	molecular function: binding (GO:0005488)
MIR396	cln-miR396e	novel_miR_103	c323250	CUCAAGAAAGCUGUGGGAAA	20	[S]	Function unknown	--	--	--	--	--	--	IQ domain-containing protein IQM6 OS=Arabidopsis thaliana OX=3702 GN=IQM6 PE=2 SV=1	S	Function unknown	IQ domain-containing protein IQM1-like isoform X2 [Ananas comosus]	--
MIR396	cln-miR396e	novel_miR_103	c323717	CUCAAGAAAGCUGUGGGAAA	20	[R]	General function prediction only	--	--	--	[C]	Energy production and conversion	Aldo/keto reductase family	Probable voltage-gated potassium channel subunit beta OS=Arabidopsis thaliana OX=3702 GN=KAB1 PE=1 SV=1	C	Energy production and conversion	PREDICTED: probable voltage-gated potassium channel subunit beta [Vitis vinifera]	--
MIR396	cln-miR396e	novel_miR_103	c324160	CUCAAGAAAGCUGUGGGAAA	20	--	--	--	K16573|3.46444e-118|atr:18421549|K16573 gamma-tubulin complex component 6 | (RefSeq) uncharacterized LOC18421549	--	[Z]	Cytoskeleton	Spc97 / Spc98 family;; Spc97 / Spc98 family	--	S	Function unknown	Spc97/Spc98 [Macleaya cordata]	--
MIR396	cln-miR396e	novel_miR_103	c324397	CUCAAGAAAGCUGUGGGAAA	20	--	--	Cellular Component: membrane (GO:0016020);;	--	--	--	--	Protein of unknown function (DUF679)	Protein DMP3 OS=Arabidopsis thaliana OX=3702 GN=DMP3 PE=2 SV=1	S	Function unknown	uncharacterized protein LOC109843112 isoform X1 [Asparagus officinalis]	cellular component: membrane (GO:0016020)
MIR396	cln-miR396e	novel_miR_103	c324713	CUCAAGAAAGCUGUGGGAAA	20	--	--	Cellular Component: integral component of membrane (GO:0016021);;	--	--	[R]	General function prediction only	Calcium-dependent channel, 7TM region, putative phosphate;; Late exocytosis, associated with Golgi transport;; Cytosolic domain of 10TM putative phosphate transporter	CSC1-like protein HYP1 OS=Arabidopsis thaliana OX=3702 GN=HYP1 PE=2 SV=1	S	Function unknown	unknown [Picea sitchensis]	cellular component: membrane (GO:0016020);; cellular component: membrane part (GO:0044425)
MIR396	cln-miR396e	novel_miR_103	c324988	CUCAAGAAAGCUGUGGGAAA	20	[M]	Cell wall/membrane/envelope biogenesis	Cellular Component: chloroplast thylakoid membrane (GO:0009535);; Biological Process: photosynthetic electron transport in photosystem I (GO:0009773);; Cellular Component: NAD(P)H dehydrogenase complex (plastoquinone) (GO:0010598);; Molecular Function: transferase activity, transferring glycosyl groups (GO:0016757);;	--	--	--	--	Glycosyltransferase family 9 (heptosyltransferase)	Photosynthetic NDH subunit of subcomplex B 1, chloroplastic OS=Arabidopsis thaliana OX=3702 GN=PNSB1 PE=2 SV=1	M	Cell wall/membrane/envelope biogenesis	PREDICTED: photosynthetic NDH subunit of subcomplex B 1, chloroplastic [Capsicum annuum]	cellular component: cell (GO:0005623);; cellular component: membrane (GO:0016020);; cellular component: organelle (GO:0043226);; cellular component: organelle part (GO:0044422);; cellular component: cell part (GO:0044464);; biological process: metabolic process (GO:0008152);; biological process: cellular process (GO:0009987);; biological process: single-organism process (GO:0044699);; cellular co…
MIR396	cln-miR396e	novel_miR_103	c325408	CUCAAGAAAGCUGUGGGAAA	20	[L]	Replication, recombination and repair	Molecular Function: ATP-dependent RNA helicase activity (GO:0004004);; Biological Process: RNA secondary structure unwinding (GO:0010501);; Molecular Function: organic cyclic compound binding (GO:0097159);; Molecular Function: heterocyclic compound binding (GO:1901363);;	--	--	[A]	RNA processing and modification	Helicase conserved C-terminal domain;; DEAD/DEAH box helicase	DEAD-box ATP-dependent RNA helicase 22 OS=Oryza sativa subsp. japonica OX=39947 GN=Os09g0383400 PE=2 SV=2	L	Replication, recombination and repair	hypothetical protein AQUCO_02500218v1 [Aquilegia coerulea]	biological process: metabolic process (GO:0008152);; biological process: cellular process (GO:0009987);; biological process: single-organism process (GO:0044699);; molecular function: catalytic activity (GO:0003824);; molecular function: binding (GO:0005488)
MIR396	cln-miR396e	novel_miR_103	c325433	CUCAAGAAAGCUGUGGGAAA	20	--	;;	Molecular Function: protein kinase activity (GO:0004672);; Molecular Function: ATP binding (GO:0005524);; Biological Process: protein phosphorylation (GO:0006468);; Cellular Component: integral component of membrane (GO:0016021);;	--	--	--	--	Protein tyrosine kinase;; Protein kinase domain;; Leucine Rich repeats (2 copies);; Leucine rich repeat;; Leucine Rich repeat;; Leucine rich repeat N-terminal domain	Probably inactive leucine-rich repeat receptor-like protein kinase At5g48380 OS=Arabidopsis thaliana OX=3702 GN=At5g48380 PE=1 SV=1	T	Signal transduction mechanisms	unknown [Picea sitchensis]	biological process: metabolic process (GO:0008152);; biological process: cellular process (GO:0009987);; molecular function: catalytic activity (GO:0003824);; molecular function: binding (GO:0005488);; cellular component: membrane (GO:0016020);; cellular component: membrane part (GO:0044425)
MIR396	cln-miR396e	novel_miR_103	c326401	CUCAAGAAAGCUGUGGGAAA	20	--	--	--	--	--	--	--	--	--	S	Function unknown	hypothetical protein AC578_1433 [Mycosphaerella eumusae]	--
MIR396	cln-miR396e	novel_miR_103	c327407	CUCAAGAAAGCUGUGGGAAA	20	--	--	--	--	--	--	--	Programmed cell death protein 7	U11/U12 small nuclear ribonucleoprotein 59 kDa protein OS=Arabidopsis thaliana OX=3702 GN=SNRNP59 PE=2 SV=1	S	Function unknown	unknown [Picea sitchensis]	--
MIR396	cln-miR396e	novel_miR_103	c327960	CUCAAGAAAGCUGUGGGAAA	20	[G]	Carbohydrate transport and metabolism	Cellular Component: cytosol (GO:0005829);; Molecular Function: zinc ion binding (GO:0008270);; Molecular Function: oxidoreductase activity (GO:0016491);; Biological Process: oxidation-reduction process (GO:0055114);;	K00083|3.52467e-145|adu:107480464|K00083 cinnamyl-alcohol dehydrogenase [EC:1.1.1.195] | (RefSeq) probable cinnamyl alcohol dehydrogenase 1	Phenylpropanoid biosynthesis (ko00940)	[Q]	Secondary metabolites biosynthesis, transport and catabolism	Alcohol dehydrogenase GroES-like domain;; Zinc-binding dehydrogenase	Probable cinnamyl alcohol dehydrogenase 1 OS=Arabidopsis thaliana OX=3702 GN=CAD1 PE=2 SV=1	C	Energy production and conversion	unknown [Picea sitchensis]	cellular component: cell (GO:0005623);; cellular component: cell part (GO:0044464);; molecular function: binding (GO:0005488);; biological process: metabolic process (GO:0008152);; molecular function: catalytic activity (GO:0003824);; biological process: single-organism process (GO:0044699)
MIR396	cln-miR396e	novel_miR_103	c328353	CUCAAGAAAGCUGUGGGAAA	20	--	--	--	K17592|0|atr:18437599|K17592 sacsin | (RefSeq) uncharacterized LOC18437599	--	--	--	Zinc finger, C3HC4 type (RING finger);; Prokaryotic RING finger family 4	E3 ubiquitin-protein ligase SP1 OS=Arabidopsis thaliana OX=3702 GN=SP1 PE=1 SV=1	S	Function unknown	uncharacterized protein LOC18437599 isoform X1 [Amborella trichopoda]	--
MIR396	cln-miR396e	novel_miR_103	c328600	CUCAAGAAAGCUGUGGGAAA	20	[K]	Transcription	Molecular Function: binding (GO:0005488);;	--	--	[J]	Translation, ribosomal structure and biogenesis	'Cold-shock' DNA-binding domain	Glycine-rich protein 2 OS=Nicotiana sylvestris OX=4096 GN=GRP-2 PE=2 SV=1	K	Transcription	hypothetical protein F511_06481 [Dorcoceras hygrometricum]	molecular function: binding (GO:0005488)
MIR396	cln-miR396e	novel_miR_103	c329376	CUCAAGAAAGCUGUGGGAAA	20	[H]	Coenzyme transport and metabolism	Cellular Component: mitochondrion (GO:0005739);; Biological Process: heme biosynthetic process (GO:0006783);; Molecular Function: transferase activity, transferring acyl groups (GO:0016746);;	K00639|2.66101e-47|csl:COCSUDRAFT_11833|K00639 glycine C-acetyltransferase [EC:2.3.1.29] | (RefSeq) 2-amino-3-ketobutyrate coenzyme A ligase	Glycine, serine and threonine metabolism (ko00260)	[H]	Coenzyme transport and metabolism	Aminotransferase class I and II;; Cys/Met metabolism PLP-dependent enzyme	Long chain base biosynthesis protein 2d OS=Oryza sativa subsp. japonica OX=39947 GN=Os01g0928800 PE=2 SV=1	H	Coenzyme transport and metabolism	hypothetical protein L969DRAFT_77712 [Mixia osmundae IAM 14324]	cellular component: cell (GO:0005623);; cellular component: organelle (GO:0043226);; cellular component: cell part (GO:0044464);; biological process: metabolic process (GO:0008152);; biological process: cellular process (GO:0009987);; biological process: single-organism process (GO:0044699);; molecular function: catalytic activity (GO:0003824)
MIR396	cln-miR396e	novel_miR_103	c329671	CUCAAGAAAGCUGUGGGAAA	20	[T]	Signal transduction mechanisms	Molecular Function: zinc ion binding (GO:0008270);;	--	--	[TZ]	--	Protein DA1	Protein DA1-related 1 OS=Arabidopsis thaliana OX=3702 GN=DAR1 PE=1 SV=3	S	Function unknown	unknown [Picea sitchensis]	molecular function: binding (GO:0005488)
MIR396	cln-miR396e	novel_miR_103	c330195	CUCAAGAAAGCUGUGGGAAA	20	--	--	--	--	--	--	--	--	--	--	--	hypothetical protein CCACVL1_04353 [Corchorus capsularis]	--
MIR396	cln-miR396e	novel_miR_103	c330945	CUCAAGAAAGCUGUGGGAAA	20	--	--	Cellular Component: endomembrane system (GO:0012505);; Cellular Component: integral component of membrane (GO:0016021);; Molecular Function: heme binding (GO:0020037);;	K17278|2.40373e-35|gra:105798524|K17278 membrane-associated progesterone receptor component | (RefSeq) membrane steroid-binding protein 2-like	--	[R]	General function prediction only	--	Membrane steroid-binding protein 1 OS=Oryza sativa subsp. japonica OX=39947 GN=MSBP1 PE=1 SV=1	S	Function unknown	unknown [Picea sitchensis]	cellular component: cell (GO:0005623);; cellular component: cell part (GO:0044464);; cellular component: membrane (GO:0016020);; cellular component: membrane part (GO:0044425);; molecular function: binding (GO:0005488)
MIR396	cln-miR396e	novel_miR_103	c331709	CUCAAGAAAGCUGUGGGAAA	20	[O]	Posttranslational modification, protein turnover, chaperones	Molecular Function: metalloendopeptidase activity (GO:0004222);; Cellular Component: mitochondrion (GO:0005739);; Molecular Function: zinc ion binding (GO:0008270);; Biological Process: protein processing (GO:0016485);; Biological Process: peptide catabolic process (GO:0043171);; Biological Process: proteolysis involved in cellular protein catabolic process (GO:0051603);;	K01408|0|atr:18428919|K01408 insulysin [EC:3.4.24.56] | (RefSeq) zinc-metallopeptidase, peroxisomal	--	[O]	Posttranslational modification, protein turnover, chaperones	Middle or third domain of peptidase_M16;; Insulinase (Peptidase family M16);; Peptidase M16 inactive domain	Insulin-degrading enzyme-like 1, peroxisomal OS=Arabidopsis thaliana OX=3702 GN=PXM16 PE=2 SV=1	O	Posttranslational modification, protein turnover, chaperones	insulin-degrading enzyme-like 1, peroxisomal isoform X1 [Amborella trichopoda]	biological process: metabolic process (GO:0008152);; molecular function: catalytic activity (GO:0003824);; cellular component: cell (GO:0005623);; cellular component: organelle (GO:0043226);; cellular component: cell part (GO:0044464);; molecular function: binding (GO:0005488);; biological process: cellular process (GO:0009987)
MIR396	cln-miR396e	novel_miR_103	c331833	CUCAAGAAAGCUGUGGGAAA	20	[K]	Transcription	Molecular Function: inorganic anion exchanger activity (GO:0005452);; Biological Process: inorganic anion transport (GO:0015698);; Cellular Component: integral component of membrane (GO:0016021);;	--	--	[P]	Inorganic ion transport and metabolism	HCO3- transporter family;; Leucine Rich repeat;; Leucine Rich repeats (2 copies);; Leucine Rich Repeat	Probable boron transporter 2 OS=Arabidopsis thaliana OX=3702 GN=BOR2 PE=2 SV=1	U	Intracellular trafficking, secretion, and vesicular transport	unknown [Picea sitchensis]	biological process: cellular process (GO:0009987);; biological process: single-organism process (GO:0044699);; biological process: localization (GO:0051179);; molecular function: transporter activity (GO:0005215);; cellular component: membrane (GO:0016020);; cellular component: membrane part (GO:0044425)
MIR396	cln-miR396e	novel_miR_103	c332616	CUCAAGAAAGCUGUGGGAAA	20	--	--	Cellular Component: preribosome (GO:0030684);; Cellular Component: nuclear part (GO:0044428);;	K14766|0|ppp:PHYPADRAFT_181805|K14766 nucleolar protein 14 | (RefSeq) hypothetical protein	--	[J]	Translation, ribosomal structure and biogenesis	Nop14-like family	--	S	Function unknown	hypothetical protein PHYPA_017098 [Physcomitrella patens]	cellular component: cell (GO:0005623);; cellular component: macromolecular complex (GO:0032991);; cellular component: cell part (GO:0044464);; cellular component: organelle (GO:0043226);; cellular component: organelle part (GO:0044422)
MIR396	cln-miR396e	novel_miR_103	c332700	CUCAAGAAAGCUGUGGGAAA	20	--	--	--	--	--	--	--	--	--	S	Function unknown	hypothetical protein RhiirA4_430487 [Rhizophagus irregularis]	--
MIR396	cln-miR396e	novel_miR_103	c333247	CUCAAGAAAGCUGUGGGAAA	20	--	--	--	--	--	--	--	--	--	S	Function unknown	uncharacterized protein LOC18423745 isoform X1 [Amborella trichopoda]	--
MIR396	cln-miR396e	novel_miR_103	c333580	CUCAAGAAAGCUGUGGGAAA	20	--	--	Cellular Component: Golgi membrane (GO:0000139);; Cellular Component: endosome (GO:0005768);; Cellular Component: trans-Golgi network (GO:0005802);; Biological Process: homogalacturonan biosynthetic process (GO:0010289);; Cellular Component: integral component of membrane (GO:0016021);; Molecular Function: polygalacturonate 4-alpha-galacturonosyltransferase activity (GO:0047262);;	K13648|0|osa:4347671|K13648 alpha-1,4-galacturonosyltransferase [EC:2.4.1.43] | (RefSeq) OJ1254_E07.22, P0515E01.7; polygalacturonate 4-alpha-galacturonosyltransferase	Amino sugar and nucleotide sugar metabolism (ko00520)	--	--	Glycosyl transferase family 8	Polygalacturonate 4-alpha-galacturonosyltransferase OS=Arabidopsis thaliana OX=3702 GN=GAUT1 PE=1 SV=1	M	Cell wall/membrane/envelope biogenesis	polygalacturonate 4-alpha-galacturonosyltransferase-like isoform X1 [Ananas comosus]	cellular component: cell (GO:0005623);; cellular component: membrane (GO:0016020);; cellular component: organelle (GO:0043226);; cellular component: organelle part (GO:0044422);; cellular component: cell part (GO:0044464);; biological process: metabolic process (GO:0008152);; biological process: cellular process (GO:0009987);; biological process: single-organism process (GO:0044699);; biological …
MIR396	cln-miR396e	novel_miR_103	c334373	CUCAAGAAAGCUGUGGGAAA	20	--	--	--	--	--	--	--	--	--	--	--	hypothetical protein CFOL_v3_25055, partial [Cephalotus follicularis]	--
MIR396	cln-miR396e	novel_miR_103	c334408	CUCAAGAAAGCUGUGGGAAA	20	[L]	Replication, recombination and repair	Molecular Function: nucleic acid binding (GO:0003676);; Molecular Function: ATP-dependent RNA helicase activity (GO:0004004);; Molecular Function: ATP binding (GO:0005524);; Molecular Function: zinc ion binding (GO:0008270);; Biological Process: RNA secondary structure unwinding (GO:0010501);; Cellular Component: catalytic step 2 spliceosome (GO:0071013);;	K13116|0|atr:18447984|K13116 ATP-dependent RNA helicase DDX41 [EC:3.6.4.13] | (RefSeq) DEAD-box ATP-dependent RNA helicase 35	--	[A]	RNA processing and modification	DEAD/DEAH box helicase;; Helicase conserved C-terminal domain;; Type III restriction enzyme, res subunit	DEAD-box ATP-dependent RNA helicase 35 OS=Arabidopsis thaliana OX=3702 GN=RH35 PE=2 SV=1	L	Replication, recombination and repair	DEAD-box ATP-dependent RNA helicase 35 [Amborella trichopoda]	molecular function: binding (GO:0005488);; biological process: metabolic process (GO:0008152);; biological process: cellular process (GO:0009987);; biological process: single-organism process (GO:0044699);; molecular function: catalytic activity (GO:0003824);; cellular component: cell (GO:0005623);; cellular component: macromolecular complex (GO:0032991);; cellular component: organelle (GO:004322…
MIR396	cln-miR396e	novel_miR_103	c334976	CUCAAGAAAGCUGUGGGAAA	20	--	--	--	--	--	--	--	--	--	--
MIR396	cln-miR396e	novel_miR_103	c335535	CUCAAGAAAGCUGUGGGAAA	20	[O]	Posttranslational modification, protein turnover, chaperones	Molecular Function: serine-type endopeptidase activity (GO:0004252);; Cellular Component: cell wall (GO:0005618);;	--	--	--	--	Subtilase family;; PA domain	CO(2)-response secreted protease OS=Arabidopsis thaliana OX=3702 GN=CRSP PE=2 SV=1	O	Posttranslational modification, protein turnover, chaperones	subtilisin-like protein [Picea abies]	biological process: metabolic process (GO:0008152);; molecular function: catalytic activity (GO:0003824);; cellular component: cell (GO:0005623);; cellular component: cell part (GO:0044464)
MIR396	cln-miR396e	novel_miR_103	c335889	CUCAAGAAAGCUGUGGGAAA	20	[J]	Translation, ribosomal structure and biogenesis	Molecular Function: structural constituent of ribosome (GO:0003735);; Biological Process: rRNA processing (GO:0006364);; Cellular Component: viral nucleocapsid (GO:0019013);; Molecular Function: rRNA binding (GO:0019843);; Cellular Component: cytosolic small ribosomal subunit (GO:0022627);; Molecular Function: snoRNA binding (GO:0030515);; Cellular Component: small-subunit processome (GO:0032040)…	K14560|1.85209e-98|vvi:100261745|K14560 U3 small nucleolar ribonucleoprotein protein IMP3 | (RefSeq) U3 small nucleolar ribonucleoprotein protein IMP3	Ribosome biogenesis in eukaryotes (ko03008)	[A]	RNA processing and modification	S4 domain;; Ribosomal protein S4/S9 N-terminal domain	40S ribosomal protein S9-2 OS=Arabidopsis thaliana OX=3702 GN=RPS9C PE=1 SV=1	J	Translation, ribosomal structure and biogenesis	unknown [Picea sitchensis]	molecular function: structural molecule activity (GO:0005198);; biological process: metabolic process (GO:0008152);; biological process: cellular process (GO:0009987);; cellular component: virion (GO:0019012);; cellular component: virion part (GO:0044423);; molecular function: binding (GO:0005488);; cellular component: cell (GO:0005623);; cellular component: macromolecular complex (GO:0032991);; …
MIR396	cln-miR396e	novel_miR_103	c335902	CUCAAGAAAGCUGUGGGAAA	20	--	--	--	--	--	--	--	Fibronectin type III domain;; Tic22-like family	Protein TIC 22, chloroplastic OS=Pisum sativum OX=3888 GN=TIC22 PE=1 SV=1	S	Function unknown	hypothetical protein AMTR_s00019p00226190 [Amborella trichopoda]	--
MIR396	cln-miR396e	novel_miR_103	c335911	CUCAAGAAAGCUGUGGGAAA	20	[H]	Coenzyme transport and metabolism	Molecular Function: catalytic activity (GO:0003824);; Biological Process: cellular metabolic process (GO:0044237);; Biological Process: small molecule metabolic process (GO:0044281);; Biological Process: single-organism cellular process (GO:0044763);; Biological Process: organic substance metabolic process (GO:0071704);;	K14759|0|nnu:104597836|K14759 isochorismate synthase / 2-succinyl-5-enolpyruvyl-6-hydroxy-3-cyclohexene-1-carboxylate synthase / 2-succinyl-6-hydroxy-2,4-cyclohexadiene-1-carboxylate synthase / O-succinylbenzoate synthase [EC:5.4.4.2 2.2.1.9 4.2.99.20 4.2.1.113] | (RefSeq) protein PHYLLO, chloroplastic	Ubiquinone and other terpenoid-quinone biosynthesis (ko00130)	[E]	Amino acid transport and metabolism	Thiamine pyrophosphate enzyme, N-terminal TPP binding domain;; Enolase C-terminal domain-like;; Middle domain of thiamine pyrophosphate;; alpha/beta hydrolase fold;; Alpha/beta hydrolase family;; Thiamine pyrophosphate enzyme, C-terminal TPP binding domain;; Phospholipase/Carboxylesterase;; chorismate binding enzyme	Protein PHYLLO, chloroplastic OS=Arabidopsis thaliana OX=3702 GN=PHYLLO PE=2 SV=2	H	Coenzyme transport and metabolism	protein PHYLLO, chloroplastic isoform X1 [Amborella trichopoda]	molecular function: catalytic activity (GO:0003824);; biological process: metabolic process (GO:0008152);; biological process: cellular process (GO:0009987);; biological process: single-organism process (GO:0044699)
MIR396	cln-miR396e	novel_miR_103	c335970	CUCAAGAAAGCUGUGGGAAA	20	[M]	Cell wall/membrane/envelope biogenesis	Molecular Function: protein serine/threonine kinase activity (GO:0004674);; Molecular Function: ATP binding (GO:0005524);; Cellular Component: plasma membrane (GO:0005886);; Biological Process: protein phosphorylation (GO:0006468);; Cellular Component: integral component of membrane (GO:0016021);;	K04733|1.34014e-50|smo:SELMODRAFT_177353|K04733 interleukin-1 receptor-associated kinase 4 [EC:2.7.11.1] | (RefSeq) hypothetical protein	--	[T]	Signal transduction mechanisms	Protein tyrosine kinase;; Protein kinase domain;; Protein kinase domain;; Protein tyrosine kinase	Proline-rich receptor-like protein kinase PERK10 OS=Arabidopsis thaliana OX=3702 GN=PERK10 PE=1 SV=2	T	Signal transduction mechanisms	hypothetical protein SELMODRAFT_177353 [Selaginella moellendorffii]	biological process: metabolic process (GO:0008152);; biological process: cellular process (GO:0009987);; molecular function: catalytic activity (GO:0003824);; molecular function: binding (GO:0005488);; cellular component: cell (GO:0005623);; cellular component: membrane (GO:0016020);; cellular component: cell part (GO:0044464);; cellular component: membrane part (GO:0044425)
MIR396	cln-miR396e	novel_miR_103	c336490	CUCAAGAAAGCUGUGGGAAA	20	[L]	Replication, recombination and repair	Cellular Component: nuclear chromosome (GO:0000228);; Biological Process: meiotic mismatch repair (GO:0000710);; Molecular Function: damaged DNA binding (GO:0003684);; Molecular Function: ATP binding (GO:0005524);; Biological Process: reciprocal meiotic recombination (GO:0007131);; Molecular Function: mismatched DNA binding (GO:0030983);; Cellular Component: mismatch repair complex (GO:0032300);;	--	--	[L]	Replication, recombination and repair	MutS domain V;; GIY-YIG catalytic domain;; MutS domain I	DNA mismatch repair protein MSH1, mitochondrial OS=Arabidopsis thaliana OX=3702 GN=MSH1 PE=1 SV=1	L	Replication, recombination and repair	DNA mismatch repair protein MSH1, mitochondrial isoform X1 [Amborella trichopoda]	cellular component: cell (GO:0005623);; cellular component: organelle (GO:0043226);; cellular component: organelle part (GO:0044422);; cellular component: cell part (GO:0044464);; biological process: reproduction (GO:0000003);; biological process: metabolic process (GO:0008152);; biological process: cellular process (GO:0009987);; biological process: single-organism process (GO:0044699);; biologi…
MIR396	cln-miR396e	novel_miR_103	c336627	CUCAAGAAAGCUGUGGGAAA	20	--	--	--	--	--	[S]	Function unknown	Beige/BEACH domain;; WD domain, G-beta repeat;; PH domain associated with Beige/BEACH	Protein SPIRRIG OS=Arabidopsis thaliana OX=3702 GN=SPI PE=1 SV=1	S	Function unknown	protein SPIRRIG [Amborella trichopoda]	--
MIR396	cln-miR396e	novel_miR_103	c337844	CUCAAGAAAGCUGUGGGAAA	20	--	--	Cellular Component: Sec61 translocon complex (GO:0005784);; Cellular Component: Golgi apparatus (GO:0005794);; Cellular Component: plasma membrane (GO:0005886);; Biological Process: intracellular protein transport (GO:0006886);; Cellular Component: integral component of membrane (GO:0016021);;	K09481|9.95371e-21|gmx:100795313|K09481 protein transport protein SEC61 subunit beta | (RefSeq) protein transport protein Sec61 subunit beta-like	Phagosome (ko04145)	[O]	Posttranslational modification, protein turnover, chaperones	Sec61beta family	Protein transport protein Sec61 subunit beta OS=Arabidopsis thaliana OX=3702 GN=At2g45070 PE=1 SV=1	U	Intracellular trafficking, secretion, and vesicular transport	unknown [Picea sitchensis]	cellular component: cell (GO:0005623);; cellular component: membrane (GO:0016020);; cellular component: macromolecular complex (GO:0032991);; cellular component: organelle (GO:0043226);; cellular component: organelle part (GO:0044422);; cellular component: membrane part (GO:0044425);; cellular component: cell part (GO:0044464);; biological process: localization (GO:0051179)
MIR396	cln-miR396e	novel_miR_103	c338587	CUCAAGAAAGCUGUGGGAAA	20	[T]	Signal transduction mechanisms	Molecular Function: protein histidine kinase activity (GO:0004673);; Biological Process: protein phosphorylation (GO:0006468);; Biological Process: response to stress (GO:0006950);; Biological Process: signal transduction (GO:0007165);; Biological Process: response to abiotic stimulus (GO:0009628);; Biological Process: tissue development (GO:0009888);; Cellular Component: membrane (GO:0016020);; …	K14489|0|egu:105061482|K14489 arabidopsis histidine kinase 2/3/4 (cytokinin receptor) [EC:2.7.13.3] | (RefSeq) probable histidine kinase 5	Plant hormone signal transduction (ko04075)	[T]	Signal transduction mechanisms	CHASE domain;; Histidine kinase-, DNA gyrase B-, and HSP90-like ATPase;; Response regulator receiver domain;; His Kinase A (phospho-acceptor) domain	Probable histidine kinase 5 OS=Oryza sativa subsp. japonica OX=39947 GN=HK5 PE=2 SV=1	T	Signal transduction mechanisms	PREDICTED: probable histidine kinase 5 isoform X1 [Elaeis guineensis]	biological process: metabolic process (GO:0008152);; biological process: cellular process (GO:0009987);; molecular function: catalytic activity (GO:0003824);; biological process: response to stimulus (GO:0050896);; biological process: biological regulation (GO:0065007);; biological process: developmental process (GO:0032502);; cellular component: membrane (GO:0016020);; molecular function: bindin…
MIR396	cln-miR396e	novel_miR_103	c339222	CUCAAGAAAGCUGUGGGAAA	20	--	--	--	--	--	--	--	--	--	--
MIR396	cln-miR396e	novel_miR_103	c339268	CUCAAGAAAGCUGUGGGAAA	20	--	--	Cellular Component: nucleosome (GO:0000786);; Molecular Function: DNA binding (GO:0003677);; Cellular Component: nucleus (GO:0005634);; Molecular Function: protein heterodimerization activity (GO:0046982);;	K11253|9.00845e-66|eus:EUTSA_v10026962mg|K11253 histone H3 | (RefSeq) hypothetical protein	--	[B]	Chromatin structure and dynamics	Core histone H2A/H2B/H3/H4	Histone H3.3 OS=Vitis vinifera OX=29760 PE=2 SV=3	B	Chromatin structure and dynamics	hypothetical protein CUMW_038960 [Citrus unshiu]	cellular component: cell (GO:0005623);; cellular component: macromolecular complex (GO:0032991);; cellular component: organelle (GO:0043226);; cellular component: organelle part (GO:0044422);; cellular component: cell part (GO:0044464);; molecular function: binding (GO:0005488)
MIR396	cln-miR396e	novel_miR_103	c340714	CUCAAGAAAGCUGUGGGAAA	20	[J]	Translation, ribosomal structure and biogenesis	Molecular Function: RNA binding (GO:0003723);; Molecular Function: structural constituent of ribosome (GO:0003735);; Biological Process: translation (GO:0006412);; Cellular Component: cytosolic large ribosomal subunit (GO:0022625);;	K02873|3.07262e-71|mis:MICPUN_90780|K02873 large subunit ribosomal protein L13e | (RefSeq) hypothetical protein	Ribosome (ko03010)	[J]	Translation, ribosomal structure and biogenesis	Ribosomal protein L13e	60S ribosomal protein L13-2 OS=Brassica napus OX=3708 PE=2 SV=1	J	Translation, ribosomal structure and biogenesis	hypothetical protein BU14_0280s0021 [Porphyra umbilicalis]	molecular function: binding (GO:0005488);; molecular function: structural molecule activity (GO:0005198);; biological process: metabolic process (GO:0008152);; biological process: cellular process (GO:0009987);; cellular component: cell (GO:0005623);; cellular component: macromolecular complex (GO:0032991);; cellular component: organelle (GO:0043226);; cellular component: organelle part (GO:00444…
MIR396	cln-miR396e	novel_miR_103	c346868	CUCAAGAAAGCUGUGGGAAA	20	--	--	--	--	--	[S]	Function unknown	Rtf2 RING-finger	--	S	Function unknown	SPOSA6832_02935 [Sporidiobolus salmonicolor]	--
MIR408	cln-miR408	novel_miR_39	c313885	UGCACUGCCUCUUCCCUGGCUG	22	--	--	--	--	--	--	--	--	--	S	Function unknown	PREDICTED: uncharacterized protein LOC103708049 [Phoenix dactylifera]	--
MIR408	cln-miR408	novel_miR_39	c314340	UGCACUGCCUCUUCCCUGGCUG	22	[E]	Amino acid transport and metabolism	Molecular Function: transporter activity (GO:0005215);; Biological Process: oligopeptide transport (GO:0006857);; Cellular Component: integral component of membrane (GO:0016021);;	K14638|1.28341e-35|apro:F751_1467|K14638 solute carrier family 15 (peptide/histidine transporter), member 3/4 | (RefSeq) Peptide transporter PTR1	--	[E]	Amino acid transport and metabolism	POT family	Protein NRT1/ PTR FAMILY 8.4 OS=Arabidopsis thaliana OX=3702 GN=NPF8.4 PE=2 SV=2	E	Amino acid transport and metabolism	POT family proton-dependent oligopeptide transporter [Exophiala aquamarina CBS 119918]	molecular function: transporter activity (GO:0005215);; biological process: single-organism process (GO:0044699);; biological process: localization (GO:0051179);; cellular component: membrane (GO:0016020);; cellular component: membrane part (GO:0044425)
MIR408	cln-miR408	novel_miR_39	c321093	UGCACUGCCUCUUCCCUGGCUG	22	--	--	Cellular Component: intrinsic component of membrane (GO:0031224);;	--	--	--	--	Plastocyanin-like domain	Chemocyanin OS=Lilium longiflorum OX=4690 PE=1 SV=1	S	Function unknown	Chemocyanin [Ananas comosus]	cellular component: membrane (GO:0016020);; cellular component: membrane part (GO:0044425)
MIR408	cln-miR408	novel_miR_39	c327309	UGCACUGCCUCUUCCCUGGCUG	22	--	--	--	--	--	--	--	--	--	--	--	hypothetical protein RHOBADRAFT_53192 [Rhodotorula graminis WP1]	--
MIR408	cln-miR408	novel_miR_39	c327520	UGCACUGCCUCUUCCCUGGCUG	22	--	--	Biological Process: metabolic process (GO:0008152);;	K00422|0|vvi:100266870|K00422 polyphenol oxidase [EC:1.10.3.1] | (RefSeq) polyphenol oxidase, chloroplastic-like	Isoquinoline alkaloid biosynthesis (ko00950)	--	--	Protein of unknown function (DUF_B2219);; Common central domain of tyrosinase;; Polyphenol oxidase middle domain	Polyphenol oxidase, chloroplastic OS=Malus domestica OX=3750 PE=2 SV=1	S	Function unknown	PREDICTED: polyphenol oxidase, chloroplastic [Elaeis guineensis]	biological process: metabolic process (GO:0008152)
MIR408	cln-miR408	novel_miR_39	c329443	UGCACUGCCUCUUCCCUGGCUG	22	[DPM]	Cell cycle control, cell division, chromosome partitioning ;; Inorganic ion transport and metabolism ;; Cell wall/membrane/envelope biogenesis	--	--	--	[Q]	Secondary metabolites biosynthesis, transport and catabolism	Multicopper oxidase;; Multicopper oxidase;; Multicopper oxidase	L-ascorbate oxidase OS=Cucurbita pepo var. melopepo OX=3665 PE=1 SV=1	Q	Secondary metabolites biosynthesis, transport and catabolism	laccase-2 [Quercus suber]	--
MIR408	cln-miR408	novel_miR_39	c331197	UGCACUGCCUCUUCCCUGGCUG	22	[P]	Inorganic ion transport and metabolism	Molecular Function: nucleotide binding (GO:0000166);; Cellular Component: integral component of plasma membrane (GO:0005887);; Cellular Component: chloroplast thylakoid membrane (GO:0009535);; Biological Process: copper ion transmembrane transport (GO:0035434);; Molecular Function: copper-transporting ATPase activity (GO:0043682);; Molecular Function: metal ion binding (GO:0046872);;	K01533|0|mus:103995831|K01533 Cu2+-exporting ATPase [EC:3.6.3.4] | (RefSeq) copper-transporting ATPase PAA2, chloroplastic	--	[P]	Inorganic ion transport and metabolism	E1-E2 ATPase;; haloacid dehalogenase-like hydrolase;; Heavy-metal-associated domain	Copper-transporting ATPase PAA2, chloroplastic OS=Arabidopsis thaliana OX=3702 GN=PAA2 PE=1 SV=1	P	Inorganic ion transport and metabolism	PREDICTED: copper-transporting ATPase PAA2, chloroplastic [Musa acuminata subsp. malaccensis]	molecular function: binding (GO:0005488);; cellular component: cell (GO:0005623);; cellular component: membrane (GO:0016020);; cellular component: membrane part (GO:0044425);; cellular component: cell part (GO:0044464);; cellular component: organelle (GO:0043226);; cellular component: organelle part (GO:0044422);; biological process: cellular process (GO:0009987);; biological process: single-orga…
MIR408	cln-miR408	novel_miR_39	c335197	UGCACUGCCUCUUCCCUGGCUG	22	[Q]	Secondary metabolites biosynthesis, transport and catabolism	Biological Process: fatty acid biosynthetic process (GO:0006633);; Cellular Component: integral component of membrane (GO:0016021);; Molecular Function: transferase activity, transferring acyl groups other than amino-acyl groups (GO:0016747);;	K15397|0|nnu:104587752|K15397 3-ketoacyl-CoA synthase [EC:2.3.1.199] | (RefSeq) 3-ketoacyl-CoA synthase 4	Fatty acid elongation (ko00062)	--	--	FAE1/Type III polyketide synthase-like protein;; 3-Oxoacyl-[acyl-carrier-protein (ACP)] synthase III C terminal;; Chalcone and stilbene synthases, C-terminal domain;; Chalcone and stilbene synthases, N-terminal domain	3-ketoacyl-CoA synthase 4 OS=Arabidopsis thaliana OX=3702 GN=KCS4 PE=2 SV=1	I	Lipid transport and metabolism	PREDICTED: 3-ketoacyl-CoA synthase 4-like [Ziziphus jujuba]	biological process: metabolic process (GO:0008152);; biological process: cellular process (GO:0009987);; biological process: single-organism process (GO:0044699);; cellular component: membrane (GO:0016020);; cellular component: membrane part (GO:0044425);; molecular function: catalytic activity (GO:0003824)
MIR408	cln-miR408	novel_miR_39	c338030	UGCACUGCCUCUUCCCUGGCUG	22	--	--	Biological Process: proteolysis (GO:0006508);; Molecular Function: thiol-dependent ubiquitinyl hydrolase activity (GO:0036459);; Biological Process: cellular protein metabolic process (GO:0044267);;	K11858|0|atr:18427452|K11858 ubiquitin carboxyl-terminal hydrolase 48 [EC:3.4.19.12] | (RefSeq) ubiquitin carboxyl-terminal hydrolase 26	--	[O]	Posttranslational modification, protein turnover, chaperones	Ubiquitin carboxyl-terminal hydrolase;; Ubiquitin carboxyl-terminal hydrolase;; DUSP domain	Ubiquitin carboxyl-terminal hydrolase 26 OS=Oryza sativa subsp. indica OX=39946 GN=UBP26 PE=3 SV=1	O	Posttranslational modification, protein turnover, chaperones	ubiquitin carboxyl-terminal hydrolase 26 [Amborella trichopoda]	biological process: metabolic process (GO:0008152);; molecular function: catalytic activity (GO:0003824);; biological process: cellular process (GO:0009987)
MIR408	cln-miR408	novel_miR_39	c338113	UGCACUGCCUCUUCCCUGGCUG	22	--	--	--	--	--	[R]	General function prediction only	--	--	L	Replication, recombination and repair	unknown [Picea sitchensis]	--
MIR408	cln-miR408	novel_miR_39	c338445	UGCACUGCCUCUUCCCUGGCUG	22	[R]	General function prediction only	Molecular Function: ATP binding (GO:0005524);; Molecular Function: ATPase-coupled organic phosphonate transmembrane transporter activity (GO:0015416);; Biological Process: organic phosphonate transport (GO:0015716);; Biological Process: organophosphate ester transport (GO:0015748);;	K06184|0|cmo:103501091|K06184 ATP-binding cassette, subfamily F, member 1 | (RefSeq) ABC transporter F family member 4-like	--	[J]	Translation, ribosomal structure and biogenesis	ABC transporter;; AAA domain, putative AbiEii toxin, Type IV TA system;; RsgA GTPase;; P-loop containing region of AAA domain;; AAA domain;; AAA domain;; 50S ribosome-binding GTPase;; ATPase family associated with various cellular activities (AAA)	ABC transporter F family member 4 OS=Arabidopsis thaliana OX=3702 GN=ABCF4 PE=2 SV=1	S	Function unknown	unknown [Picea sitchensis]	molecular function: binding (GO:0005488);; biological process: metabolic process (GO:0008152);; biological process: cellular process (GO:0009987);; biological process: single-organism process (GO:0044699);; biological process: localization (GO:0051179);; molecular function: catalytic activity (GO:0003824);; molecular function: transporter activity (GO:0005215)
MIR171_1	cln-miR171	novel_miR_14	c156956	UUGAGCCGUGCCAAUAUCGCA	21	[G]	Carbohydrate transport and metabolism	Biological Process: polysaccharide catabolic process (GO:0000272);; Cellular Component: extracellular region (GO:0005576);; Molecular Function: lyase activity (GO:0016829);;	K01728|3.57729e-19|sot:102600031|K01728 pectate lyase [EC:4.2.2.2] | (RefSeq) putative pectate lyase 17	Pentose and glucuronate interconversions (ko00040)	--	--	Pectate lyase	Pectate lyase 4 OS=Ambrosia artemisiifolia OX=4212 PE=1 SV=1	G	Carbohydrate transport and metabolism	hypothetical protein BTJ68_08312 [Hortaea werneckii EXF-2000]	biological process: metabolic process (GO:0008152);; cellular component: extracellular region (GO:0005576);; molecular function: catalytic activity (GO:0003824)
MIR171_1	cln-miR171	novel_miR_14	c309500	UUGAGCCGUGCCAAUAUCGCA	21	--	--	Molecular Function: nucleic acid binding (GO:0003676);; Biological Process: cellular response to stress (GO:0033554);; Biological Process: positive regulation of transcription from RNA polymerase II promoter (GO:0045944);;	--	--	--	--	Zinc finger, C2H2 type	--	S	Function unknown	hypothetical protein S7711_09696 [Stachybotrys chartarum IBT 7711]	molecular function: binding (GO:0005488);; biological process: cellular process (GO:0009987);; biological process: response to stimulus (GO:0050896);; biological process: biological regulation (GO:0065007)
MIR171_1	cln-miR171	novel_miR_14	c310426	UUGAGCCGUGCCAAUAUCGCA	21	--	--	--	--	--	--	--	--	--	--
MIR171_1	cln-miR171	novel_miR_14	c314383	UUGAGCCGUGCCAAUAUCGCA	21	--	--	--	--	--	--	--	GRAS domain family	Scarecrow-like protein 6 OS=Arabidopsis thaliana OX=3702 GN=SCL6 PE=1 SV=1	S	Function unknown	scarecrow-like 6 [Larix kaempferi]	--
MIR171_1	cln-miR171	novel_miR_14	c318564	UUGAGCCGUGCCAAUAUCGCA	21	--	--	--	--	--	--	--	--	--	--
MIR171_1	cln-miR171	novel_miR_14	c319093	UUGAGCCGUGCCAAUAUCGCA	21	--	--	Molecular Function: transcription factor activity, sequence-specific DNA binding (GO:0003700);; Cellular Component: nucleus (GO:0005634);; Biological Process: regulation of transcription, DNA-templated (GO:0006355);; Molecular Function: sequence-specific DNA binding (GO:0043565);;	--	--	--	--	GRAS domain family	Nodulation-signaling pathway 2 protein OS=Medicago truncatula OX=3880 GN=NSP2 PE=1 SV=1	K	Transcription	hypothetical protein CICLE_v10000940mg [Citrus clementina]	biological process: biological regulation (GO:0065007);; molecular function: nucleic acid binding transcription factor activity (GO:0001071);; cellular component: cell (GO:0005623);; cellular component: organelle (GO:0043226);; cellular component: cell part (GO:0044464);; molecular function: binding (GO:0005488)
MIR171_1	cln-miR171	novel_miR_14	c319781	UUGAGCCGUGCCAAUAUCGCA	21	[G]	Carbohydrate transport and metabolism	Molecular Function: alcohol dehydrogenase (NAD) activity (GO:0004022);; Molecular Function: zinc ion binding (GO:0008270);; Biological Process: oxidation-reduction process (GO:0055114);;	--	--	[Q]	Secondary metabolites biosynthesis, transport and catabolism	Alcohol dehydrogenase GroES-like domain;; Zinc-binding dehydrogenase;; Zinc-binding dehydrogenase	Probable cinnamyl alcohol dehydrogenase 3 OS=Oryza sativa subsp. japonica OX=39947 GN=CAD3 PE=2 SV=1	C	Energy production and conversion	putative ADH1-alcohol dehydrogenase I [Calocera viscosa TUFC12733]	biological process: metabolic process (GO:0008152);; biological process: single-organism process (GO:0044699);; molecular function: catalytic activity (GO:0003824);; molecular function: binding (GO:0005488)
MIR171_1	cln-miR171	novel_miR_14	c336158	UUGAGCCGUGCCAAUAUCGCA	21	[M]	Cell wall/membrane/envelope biogenesis	--	--	--	[R]	General function prediction only	Zinc carboxypeptidase;; Carboxypeptidase regulatory-like domain	Carboxypeptidase SOL1 OS=Arabidopsis thaliana OX=3702 GN=SOL1 PE=2 SV=1	E	Amino acid transport and metabolism	PREDICTED: carboxypeptidase SOL1 isoform X1 [Juglans regia]	--
MIR171_1	cln-miR171	novel_miR_14	c337674	UUGAGCCGUGCCAAUAUCGCA	21	--	--	--	--	--	--	--	--	--	--
MIR171_1	cln-miR171	novel_miR_14	c338164	UUGAGCCGUGCCAAUAUCGCA	21	--	--	--	--	--	[Z]	Cytoskeleton	Myosin tail	--	Z	Cytoskeleton	--	--
MIR529	cln-miR529a	novel_miR_28	c148081	AGAAGAGAGAGAGUACAGCCC	21	--	--	--	--	--	--	--	--	--	--
MIR529	cln-miR529a	novel_miR_28	c151191	AGAAGAGAGAGAGUACAGCCC	21	--	--	--	--	--	--	--	--	--	--	--	hypothetical protein RhiirA4_441046 [Rhizophagus irregularis]	--
MIR529	cln-miR529a	novel_miR_28	c165318	AGAAGAGAGAGAGUACAGCCC	21	--	--	--	--	--	--	--	--	--	--
MIR529	cln-miR529a	novel_miR_28	c202356	AGAAGAGAGAGAGUACAGCCC	21	--	--	--	--	--	--	--	--	--	--
MIR529	cln-miR529a	novel_miR_28	c217842	AGAAGAGAGAGAGUACAGCCC	21	--	--	--	--	--	--	--	--	--	--
MIR529	cln-miR529a	novel_miR_28	c218413	AGAAGAGAGAGAGUACAGCCC	21	[E]	Amino acid transport and metabolism	Biological Process: amino acid transmembrane transport (GO:0003333);; Molecular Function: amino acid transmembrane transporter activity (GO:0015171);; Cellular Component: integral component of membrane (GO:0016021);;	--	--	[E]	Amino acid transport and metabolism	Amino acid permease;; Amino acid permease	--	E	Amino acid transport and metabolism	hypothetical protein AOL_s00083g443 [Arthrobotrys oligospora ATCC 24927]	biological process: cellular process (GO:0009987);; biological process: single-organism process (GO:0044699);; biological process: localization (GO:0051179);; molecular function: transporter activity (GO:0005215);; cellular component: membrane (GO:0016020);; cellular component: membrane part (GO:0044425)
MIR529	cln-miR529a	novel_miR_28	c238959	AGAAGAGAGAGAGUACAGCCC	21	[K]	Transcription	Molecular Function: exonuclease activity (GO:0004527);; Molecular Function: binding (GO:0005488);; Biological Process: transcription, DNA-templated (GO:0006351);; Cellular Component: intracellular part (GO:0044424);; Biological Process: nucleic acid phosphodiester bond hydrolysis (GO:0090305);;	K12603|8.86722e-43|ota:Ot10g01040|K12603 CCR4-NOT transcription complex subunit 6 [EC:3.1.13.4] | (RefSeq) Glucose-repressible alcohol dehydrogenase transcriptional effector CCR4 and related proteins (ISS)	RNA degradation (ko03018)	[K]	Transcription	Endonuclease/Exonuclease/phosphatase family;; Leucine Rich repeats (2 copies);; Leucine rich repeat	Carbon catabolite repressor protein 4 homolog 1 OS=Arabidopsis thaliana OX=3702 GN=CCR4-1 PE=2 SV=1	A	RNA processing and modification	Endonuclease/exonuclease/phosphatase [Leucosporidium creatinivorum]	biological process: metabolic process (GO:0008152);; biological process: cellular process (GO:0009987);; molecular function: catalytic activity (GO:0003824);; molecular function: binding (GO:0005488);; cellular component: cell (GO:0005623);; cellular component: cell part (GO:0044464)
MIR529	cln-miR529a	novel_miR_28	c255435	AGAAGAGAGAGAGUACAGCCC	21	[HR]	Coenzyme transport and metabolism ;; General function prediction only	Cellular Component: intracellular membrane-bounded organelle (GO:0043231);; Cellular Component: cytoplasmic part (GO:0044444);;	--	--	--	--	Alpha/beta hydrolase family;; alpha/beta hydrolase fold;; Serine aminopeptidase, S33	Methylesterase 18 OS=Arabidopsis thaliana OX=3702 GN=MES18 PE=2 SV=1	S	Function unknown	unknown [Picea sitchensis]	cellular component: cell (GO:0005623);; cellular component: organelle (GO:0043226);; cellular component: cell part (GO:0044464)
MIR529	cln-miR529a	novel_miR_28	c257944	AGAAGAGAGAGAGUACAGCCC	21	--	--	--	--	--	--	--	--	--	--
MIR529	cln-miR529a	novel_miR_28	c261103	AGAAGAGAGAGAGUACAGCCC	21	[K]	Transcription	Molecular Function: protein kinase activity (GO:0004672);; Molecular Function: ATP binding (GO:0005524);; Cellular Component: plasma membrane (GO:0005886);; Biological Process: protein phosphorylation (GO:0006468);; Biological Process: regulation of meristem growth (GO:0010075);; Cellular Component: integral component of membrane (GO:0016021);; Molecular Function: receptor serine/threonine kinase…	--	--	--	--	Leucine rich repeat;; Protein kinase domain;; Protein tyrosine kinase;; Leucine Rich repeats (2 copies);; Leucine Rich Repeat;; Leucine rich repeat N-terminal domain	Leucine-rich repeat receptor-like serine/threonine-protein kinase BAM1 OS=Arabidopsis thaliana OX=3702 GN=BAM1 PE=1 SV=1	S	Function unknown	Protein kinase domain [Macleaya cordata]	biological process: metabolic process (GO:0008152);; biological process: cellular process (GO:0009987);; molecular function: catalytic activity (GO:0003824);; molecular function: binding (GO:0005488);; cellular component: cell (GO:0005623);; cellular component: membrane (GO:0016020);; cellular component: cell part (GO:0044464);; biological process: biological regulation (GO:0065007);; cellular co…
MIR529	cln-miR529a	novel_miR_28	c264567	AGAAGAGAGAGAGUACAGCCC	21	--	--	--	--	--	[PQ]	--	Ferric reductase like transmembrane component;; Ferric reductase NAD binding domain;; FAD-binding domain	--	U	Intracellular trafficking, secretion, and vesicular transport	SPOSA6832_03120 [Sporidiobolus salmonicolor]	--
MIR529	cln-miR529a	novel_miR_28	c264678	AGAAGAGAGAGAGUACAGCCC	21	--	--	--	--	--	--	--	--	--	S	Function unknown	hypothetical protein CVT26_000782 [Gymnopilus dilepis]	--
MIR529	cln-miR529a	novel_miR_28	c280979	AGAAGAGAGAGAGUACAGCCC	21	--	--	--	--	--	--	--	Family of unknown function, FAM178	--	S	Function unknown	unknown [Picea sitchensis]	--
MIR529	cln-miR529a	novel_miR_28	c294649	AGAAGAGAGAGAGUACAGCCC	21	--	--	--	--	--	--	--	SBP domain	Squamosa promoter-binding-like protein 12 OS=Oryza sativa subsp. indica OX=39946 GN=SPL12 PE=2 SV=1	K	Transcription	SPL1 [Pinus tabuliformis]	--
MIR529	cln-miR529a	novel_miR_28	c296867	AGAAGAGAGAGAGUACAGCCC	21	[I]	Lipid transport and metabolism	Molecular Function: acyl-CoA dehydrogenase activity (GO:0003995);; Molecular Function: flavin adenine dinucleotide binding (GO:0050660);; Biological Process: oxidation-reduction process (GO:0055114);;	--	--	[I]	Lipid transport and metabolism	Acyl-CoA dehydrogenase, C-terminal domain;; Acyl-CoA dehydrogenase, middle domain;; Cytochrome b5-like Heme/Steroid binding domain;; Acyl-CoA dehydrogenase, N-terminal domain;; Acyl-CoA dehydrogenase, C-terminal domain	Isovaleryl-CoA dehydrogenase, mitochondrial OS=Oryza sativa subsp. japonica OX=39947 GN=Os05g0125500 PE=2 SV=2	I	Lipid transport and metabolism	hypothetical protein BAUCODRAFT_549996 [Baudoinia panamericana UAMH 10762]	biological process: metabolic process (GO:0008152);; biological process: single-organism process (GO:0044699);; molecular function: catalytic activity (GO:0003824);; molecular function: binding (GO:0005488)
MIR529	cln-miR529a	novel_miR_28	c302887	AGAAGAGAGAGAGUACAGCCC	21	--	--	--	--	--	--	--	--	--	--
MIR529	cln-miR529a	novel_miR_28	c306340	AGAAGAGAGAGAGUACAGCCC	21	--	--	--	--	--	--	--	--	--	--
MIR529	cln-miR529a	novel_miR_28	c307977	AGAAGAGAGAGAGUACAGCCC	21	--	--	Molecular Function: kinase activity (GO:0016301);; Biological Process: phosphorylation (GO:0016310);;	--	--	--	--	bHLH-MYC and R2R3-MYB transcription factors N-terminal	Protein RICE SALT SENSITIVE 3 OS=Oryza sativa subsp. japonica OX=39947 GN=RSS3 PE=1 SV=1	S	Function unknown	hypothetical protein PHYPA_004355 [Physcomitrella patens]	biological process: metabolic process (GO:0008152);; molecular function: catalytic activity (GO:0003824);; biological process: cellular process (GO:0009987)
MIR529	cln-miR529a	novel_miR_28	c309167	AGAAGAGAGAGAGUACAGCCC	21	--	--	--	--	--	--	--	--	--	--
MIR529	cln-miR529a	novel_miR_28	c310620	AGAAGAGAGAGAGUACAGCCC	21	--	--	Biological Process: cytoplasmic translation (GO:0002181);; Molecular Function: structural constituent of ribosome (GO:0003735);; Biological Process: translational elongation (GO:0006414);; Cellular Component: cytosolic large ribosomal subunit (GO:0022625);; Molecular Function: protein kinase activator activity (GO:0030295);; Cellular Component: preribosome, large subunit precursor (GO:0030687);; …	K02942|1.42807e-12|sita:101785419|K02942 large subunit ribosomal protein LP1 | (RefSeq) 60S acidic ribosomal protein P1	Ribosome (ko03010)	[J]	Translation, ribosomal structure and biogenesis	--	60S acidic ribosomal protein P1 OS=Zea mays OX=4577 GN=RPP1A PE=1 SV=1	J	Translation, ribosomal structure and biogenesis	unknown [Picea sitchensis]	biological process: metabolic process (GO:0008152);; biological process: cellular process (GO:0009987);; molecular function: structural molecule activity (GO:0005198);; cellular component: cell (GO:0005623);; cellular component: macromolecular complex (GO:0032991);; cellular component: organelle (GO:0043226);; cellular component: organelle part (GO:0044422);; cellular component: cell part (GO:004…
MIR529	cln-miR529a	novel_miR_28	c312765	AGAAGAGAGAGAGUACAGCCC	21	[C]	Energy production and conversion	--	--	--	--	--	4Fe-4S single cluster domain of Ferredoxin I;; Metallo-beta-lactamase superfamily	--	S	Function unknown	unknown [Picea sitchensis]	--
MIR529	cln-miR529a	novel_miR_28	c313285	AGAAGAGAGAGAGUACAGCCC	21	--	--	--	--	--	--	--	--	--	--
MIR529	cln-miR529a	novel_miR_28	c314046	AGAAGAGAGAGAGUACAGCCC	21	--	--	Biological Process: transport (GO:0006810);; Cellular Component: membrane (GO:0016020);;	--	--	--	--	Protease inhibitor/seed storage/LTP family;; Probable lipid transfer	Non-specific lipid-transfer protein 3 OS=Lens culinaris OX=3864 PE=3 SV=1	U	Intracellular trafficking, secretion, and vesicular transport	unknown [Picea sitchensis]	biological process: localization (GO:0051179);; cellular component: membrane (GO:0016020)
MIR529	cln-miR529a	novel_miR_28	c314732	AGAAGAGAGAGAGUACAGCCC	21	[QV]	Secondary metabolites biosynthesis, transport and catabolism ;; Defense mechanisms	Molecular Function: structural constituent of ribosome (GO:0003735);; Molecular Function: monooxygenase activity (GO:0004497);; Molecular Function: iron ion binding (GO:0005506);; Cellular Component: ribosome (GO:0005840);; Biological Process: translation (GO:0006412);; Molecular Function: oxidoreductase activity, acting on paired donors, with incorporation or reduction of molecular oxygen (GO:00…	K09837|0|vvi:100243621|K09837 carotene epsilon-monooxygenase [EC:1.14.99.45] | (RefSeq) LUT1; carotene epsilon-monooxygenase, chloroplastic	Carotenoid biosynthesis (ko00906)	[QI]	--	Cytochrome P450;; Cytochrome P450	Carotene epsilon-monooxygenase, chloroplastic OS=Arabidopsis thaliana OX=3702 GN=CYP97C1 PE=1 SV=1	Q	Secondary metabolites biosynthesis, transport and catabolism	hypothetical protein AQUCO_00901071v1 [Aquilegia coerulea]	molecular function: structural molecule activity (GO:0005198);; biological process: metabolic process (GO:0008152);; biological process: single-organism process (GO:0044699);; molecular function: catalytic activity (GO:0003824);; molecular function: binding (GO:0005488);; cellular component: cell (GO:0005623);; cellular component: macromolecular complex (GO:0032991);; cellular component: organell…
MIR529	cln-miR529a	novel_miR_28	c315657	AGAAGAGAGAGAGUACAGCCC	21	[R]	General function prediction only	--	K04708|2.17567e-40|ppp:PHYPADRAFT_204101|K04708 3-dehydrosphinganine reductase [EC:1.1.1.102] | (RefSeq) hypothetical protein	Sphingolipid metabolism (ko00600)	[Q]	Secondary metabolites biosynthesis, transport and catabolism	short chain dehydrogenase;; Enoyl-(Acyl carrier protein) reductase;; KR domain	3-dehydrosphinganine reductase TSC10B OS=Arabidopsis thaliana OX=3702 GN=TSC10B PE=1 SV=1	S	Function unknown	unknown [Picea sitchensis]	--
MIR529	cln-miR529a	novel_miR_28	c316529	AGAAGAGAGAGAGUACAGCCC	21	[L]	Replication, recombination and repair	Biological Process: DNA metabolic process (GO:0006259);; Biological Process: cellular macromolecule biosynthetic process (GO:0034645);; Biological Process: single-organism developmental process (GO:0044767);; Biological Process: anatomical structure development (GO:0048856);; Biological Process: regulation of biological process (GO:0050789);; Molecular Function: organic cyclic compound binding (G…	K02349|0|nnu:104592214|K02349 DNA polymerase theta [EC:2.7.7.7] | (RefSeq) helicase and polymerase-containing protein TEBICHI	--	[R]	General function prediction only	DNA polymerase family A	Helicase and polymerase-containing protein TEBICHI OS=Arabidopsis thaliana OX=3702 GN=TEB PE=2 SV=1	L	Replication, recombination and repair	DNA-directed DNA polymerase [Macleaya cordata]	biological process: metabolic process (GO:0008152);; biological process: cellular process (GO:0009987);; biological process: developmental process (GO:0032502);; biological process: single-organism process (GO:0044699);; biological process: biological regulation (GO:0065007);; molecular function: binding (GO:0005488)
MIR529	cln-miR529a	novel_miR_28	c316642	AGAAGAGAGAGAGUACAGCCC	21	--	--	--	--	--	--	--	--	--	S	Function unknown	hypothetical protein 0_12134_02, partial [Pinus taeda]	--
MIR529	cln-miR529a	novel_miR_28	c318700	AGAAGAGAGAGAGUACAGCCC	21	[M]	Cell wall/membrane/envelope biogenesis	Cellular Component: chloroplast thylakoid membrane (GO:0009535);; Biological Process: chloroplast organization (GO:0009658);; Cellular Component: integral component of membrane (GO:0016021);; Biological Process: protein insertion into membrane (GO:0051205);;	K03217|8.39261e-155|atr:18441966|K03217 YidC/Oxa1 family membrane protein insertase | (RefSeq) ALBINO3-like protein 1, chloroplastic	Protein export (ko03060)	[OU]	--	60Kd inner membrane protein	Inner membrane protein ALBINO3, chloroplastic OS=Arabidopsis thaliana OX=3702 GN=ALB3 PE=1 SV=2	U	Intracellular trafficking, secretion, and vesicular transport	ALBINO3-like protein 1, chloroplastic [Ananas comosus]	cellular component: cell (GO:0005623);; cellular component: membrane (GO:0016020);; cellular component: organelle (GO:0043226);; cellular component: organelle part (GO:0044422);; cellular component: cell part (GO:0044464);; biological process: cellular process (GO:0009987);; biological process: cellular component organization or biogenesis (GO:0071840);; cellular component: membrane part (GO:0044…
MIR529	cln-miR529a	novel_miR_28	c319799	AGAAGAGAGAGAGUACAGCCC	21	[Q]	Secondary metabolites biosynthesis, transport and catabolism	--	--	--	--	--	Taurine catabolism dioxygenase TauD, TfdA family	Clavaminate synthase-like protein At3g21360 OS=Arabidopsis thaliana OX=3702 GN=At3g21360 PE=1 SV=1	S	Function unknown	unknown [Picea sitchensis]	--
MIR529	cln-miR529a	novel_miR_28	c320029	AGAAGAGAGAGAGUACAGCCC	21	--	--	--	--	--	[A]	RNA processing and modification	--	--	O	Posttranslational modification, protein turnover, chaperones	PREDICTED: uncharacterized protein LOC104587546 isoform X2 [Nelumbo nucifera]	--
MIR529	cln-miR529a	novel_miR_28	c320513	AGAAGAGAGAGAGUACAGCCC	21	[T]	Signal transduction mechanisms	Molecular Function: nucleotide binding (GO:0000166);; Cellular Component: membrane (GO:0016020);;	--	--	[Q]	Secondary metabolites biosynthesis, transport and catabolism	ABC-2 type transporter;; ABC transporter	ABC transporter G family member 5 OS=Arabidopsis thaliana OX=3702 GN=ABCG5 PE=2 SV=1	V	Defense mechanisms	ABC transporter G family member 10 [Amborella trichopoda]	molecular function: binding (GO:0005488);; cellular component: membrane (GO:0016020)
MIR529	cln-miR529a	novel_miR_28	c321042	AGAAGAGAGAGAGUACAGCCC	21	--	--	Cellular Component: integral component of membrane (GO:0016021);; Biological Process: protein processing (GO:0016485);; Biological Process: positive regulation of catalytic activity (GO:0043085);;	--	--	--	--	Aph-1 protein	Gamma-secretase subunit APH1-like OS=Arabidopsis thaliana OX=3702 GN=At2g31440 PE=2 SV=2	U	Intracellular trafficking, secretion, and vesicular transport	PREDICTED: gamma-secretase subunit APH1-like [Nelumbo nucifera]	cellular component: membrane (GO:0016020);; cellular component: membrane part (GO:0044425);; biological process: metabolic process (GO:0008152);; biological process: biological regulation (GO:0065007)
MIR529	cln-miR529a	novel_miR_28	c323115	AGAAGAGAGAGAGUACAGCCC	21	--	--	--	K03155|5.21932e-15|brp:103844773|K03155 timeless | (RefSeq) protein timeless homolog	--	[L]	Replication, recombination and repair	--	--	K	Transcription	Timeless protein [Corchorus capsularis]	--
MIR529	cln-miR529a	novel_miR_28	c325309	AGAAGAGAGAGAGUACAGCCC	21	--	--	Cellular Component: nucleus (GO:0005634);; Biological Process: regulation of transcription, DNA-templated (GO:0006355);; Molecular Function: lipid binding (GO:0008289);; Biological Process: trichome morphogenesis (GO:0010090);; Molecular Function: sequence-specific DNA binding (GO:0043565);; Biological Process: maintenance of floral organ identity (GO:0048497);;	K09338|0|atr:18421464|K09338 homeobox-leucine zipper protein | (RefSeq) homeobox-leucine zipper protein ROC2	--	--	--	START domain;; Homeobox domain	Homeobox-leucine zipper protein ROC2 OS=Oryza sativa subsp. japonica OX=39947 GN=ROC2 PE=2 SV=1	K	Transcription	homeobox 1 [Picea abies]	cellular component: cell (GO:0005623);; cellular component: organelle (GO:0043226);; cellular component: cell part (GO:0044464);; biological process: biological regulation (GO:0065007);; molecular function: binding (GO:0005488);; biological process: cellular process (GO:0009987);; biological process: developmental process (GO:0032502);; biological process: single-organism process (GO:0044699);; b…
MIR529	cln-miR529a	novel_miR_28	c325703	AGAAGAGAGAGAGUACAGCCC	21	[T]	Signal transduction mechanisms	Molecular Function: nucleotide binding (GO:0000166);; Cellular Component: plasma membrane (GO:0005886);; Cellular Component: integral component of membrane (GO:0016021);; Molecular Function: ATPase activity, coupled to transmembrane movement of substances (GO:0042626);;	--	--	[Q]	Secondary metabolites biosynthesis, transport and catabolism	ABC-2 type transporter;; ABC transporter;; AAA domain, putative AbiEii toxin, Type IV TA system	ABC transporter G family member 5 OS=Arabidopsis thaliana OX=3702 GN=ABCG5 PE=2 SV=1	V	Defense mechanisms	hypothetical protein CISIN_1g006505mg [Citrus sinensis]	molecular function: binding (GO:0005488);; cellular component: cell (GO:0005623);; cellular component: membrane (GO:0016020);; cellular component: cell part (GO:0044464);; cellular component: membrane part (GO:0044425);; biological process: metabolic process (GO:0008152);; biological process: cellular process (GO:0009987);; biological process: single-organism process (GO:0044699);; biological pro…
MIR529	cln-miR529a	novel_miR_28	c326099	AGAAGAGAGAGAGUACAGCCC	21	[I]	Lipid transport and metabolism	Cellular Component: cell (GO:0005623);; Cellular Component: integral component of membrane (GO:0016021);; Molecular Function: oxidoreductase activity (GO:0016491);; Biological Process: cell redox homeostasis (GO:0045454);; Molecular Function: flavin adenine dinucleotide binding (GO:0050660);; Biological Process: oxidation-reduction process (GO:0055114);;	K08232|0|nnu:104587231|K08232 monodehydroascorbate reductase (NADH) [EC:1.6.5.4] | (RefSeq) monodehydroascorbate reductase 4, peroxisomal	Ascorbate and aldarate metabolism (ko00053)	[R]	General function prediction only	Pyridine nucleotide-disulphide oxidoreductase;; Pyridine nucleotide-disulphide oxidoreductase;; Viral methyltransferase	Monodehydroascorbate reductase 4, peroxisomal OS=Arabidopsis thaliana OX=3702 GN=MDAR4 PE=1 SV=1	S	Function unknown	monodehydroascorbate reductase 4, peroxisomal [Momordica charantia]	cellular component: cell (GO:0005623);; cellular component: membrane (GO:0016020);; cellular component: membrane part (GO:0044425);; biological process: metabolic process (GO:0008152);; molecular function: catalytic activity (GO:0003824);; biological process: cellular process (GO:0009987);; biological process: single-organism process (GO:0044699);; biological process: biological regulation (GO:00…
MIR529	cln-miR529a	novel_miR_28	c327823	AGAAGAGAGAGAGUACAGCCC	21	--	--	--	--	--	--	--	--	--	--
MIR529	cln-miR529a	novel_miR_28	c329512	AGAAGAGAGAGAGUACAGCCC	21	--	--	--	K17710|6.87651e-94|gra:105773598|K17710 pentatricopeptide repeat domain-containing protein 1 | (RefSeq) pentatricopeptide repeat-containing protein At5g21222-like	--	[R]	General function prediction only	PPR repeat family;; PPR repeat;; PPR repeat;; Pentatricopeptide repeat domain;; Pentacotripeptide-repeat region of PRORP;; Tetratricopeptide repeat;; PPR repeat family;; PPR repeat;; PPR repeat;; Pentatricopeptide repeat domain;; Pentacotripeptide-repeat region of PRORP	Pentatricopeptide repeat-containing protein At5g21222 OS=Arabidopsis thaliana OX=3702 GN=ATC401 PE=2 SV=1	S	Function unknown	PREDICTED: pentatricopeptide repeat-containing protein At5g21222-like isoform X2 [Gossypium raimondii]	--
MIR529	cln-miR529a	novel_miR_28	c329735	AGAAGAGAGAGAGUACAGCCC	21	--	--	--	--	--	--	--	--	--	--	--	hypothetical protein GUITHDRAFT_75142, partial [Guillardia theta CCMP2712]	--
MIR529	cln-miR529a	novel_miR_28	c331311	AGAAGAGAGAGAGUACAGCCC	21	[J]	Translation, ribosomal structure and biogenesis	Molecular Function: translation elongation factor activity (GO:0003746);; Molecular Function: GTPase activity (GO:0003924);; Molecular Function: GTP binding (GO:0005525);; Cellular Component: intracellular (GO:0005622);; Biological Process: translational elongation (GO:0006414);;	K02358|0|atr:18440609|K02358 elongation factor Tu | (RefSeq) elongation factor Tu, mitochondrial	--	[J]	Translation, ribosomal structure and biogenesis	Elongation factor Tu GTP binding domain;; Elongation factor Tu C-terminal domain;; Elongation factor Tu domain 2	Elongation factor Tu, mitochondrial OS=Arabidopsis thaliana OX=3702 GN=TUFA PE=1 SV=1	J	Translation, ribosomal structure and biogenesis	hypothetical protein AMTR_s00025p00115820 [Amborella trichopoda]	biological process: metabolic process (GO:0008152);; biological process: cellular process (GO:0009987);; molecular function: binding (GO:0005488);; molecular function: catalytic activity (GO:0003824);; cellular component: cell (GO:0005623);; cellular component: cell part (GO:0044464)
MIR529	cln-miR529a	novel_miR_28	c331615	AGAAGAGAGAGAGUACAGCCC	21	--	--	Molecular Function: nucleic acid binding (GO:0003676);; Molecular Function: endonuclease activity (GO:0004519);; Biological Process: DNA catabolic process (GO:0006308);; Cellular Component: integral component of membrane (GO:0016021);; Biological Process: nucleic acid phosphodiester bond hydrolysis (GO:0090305);;	--	--	--	--	S1/P1 Nuclease	Endonuclease 4 OS=Arabidopsis thaliana OX=3702 GN=ENDO4 PE=3 SV=1	S	Function unknown	endonuclease 4-like isoform X3 [Amborella trichopoda]	molecular function: binding (GO:0005488);; biological process: metabolic process (GO:0008152);; biological process: cellular process (GO:0009987);; molecular function: catalytic activity (GO:0003824);; cellular component: membrane (GO:0016020);; cellular component: membrane part (GO:0044425)
MIR529	cln-miR529a	novel_miR_28	c333274	AGAAGAGAGAGAGUACAGCCC	21	--	--	--	--	--	--	--	--	--	S	Function unknown	uncharacterized protein At3g27210-like [Quercus suber]	--
MIR529	cln-miR529a	novel_miR_28	c333872	AGAAGAGAGAGAGUACAGCCC	21	--	--	Cellular Component: nucleus (GO:0005634);; Cellular Component: cytosol (GO:0005829);; Biological Process: regulation of floral meristem growth (GO:0010080);; Biological Process: regulation of inflorescence meristem growth (GO:0010081);; Biological Process: floral meristem determinacy (GO:0010582);;	--	--	--	--	--	Protein ULTRAPETALA 1 OS=Arabidopsis thaliana OX=3702 GN=ULT1 PE=1 SV=1	K	Transcription	PREDICTED: protein ULTRAPETALA 1 [Raphanus sativus]	cellular component: cell (GO:0005623);; cellular component: organelle (GO:0043226);; cellular component: cell part (GO:0044464);; biological process: multicellular organismal process (GO:0032501);; biological process: developmental process (GO:0032502);; biological process: single-organism process (GO:0044699);; biological process: biological regulation (GO:0065007);; biological process: reproduc…
MIR529	cln-miR529a	novel_miR_28	c334335	AGAAGAGAGAGAGUACAGCCC	21	--	--	Molecular Function: translation elongation factor activity (GO:0003746);; Cellular Component: nucleus (GO:0005634);; Biological Process: regulation of transcription, DNA-templated (GO:0006355);; Biological Process: translational elongation (GO:0006414);; Molecular Function: metal ion binding (GO:0046872);;	--	--	[S]	Function unknown	Transcription elongation factor Elf1 like	Transcription elongation factor 1 homolog OS=Oryza sativa subsp. japonica OX=39947 GN=Os07g0631100 PE=3 SV=1	S	Function unknown	PREDICTED: transcription elongation factor 1 homolog [Oryza brachyantha]	biological process: metabolic process (GO:0008152);; biological process: cellular process (GO:0009987);; molecular function: binding (GO:0005488);; cellular component: cell (GO:0005623);; cellular component: organelle (GO:0043226);; cellular component: cell part (GO:0044464);; biological process: biological regulation (GO:0065007)
MIR529	cln-miR529a	novel_miR_28	c334487	AGAAGAGAGAGAGUACAGCCC	21	--	--	--	--	--	[K]	Transcription	Plus-3 domain;; SWIB/MDM2 domain;; GYF domain;; Zinc finger C-x8-C-x5-C-x3-H type (and similar)	Zinc finger CCCH domain-containing protein 19 OS=Arabidopsis thaliana OX=3702 GN=NERD PE=1 SV=3	S	Function unknown	zinc finger CCCH domain-containing protein 19 [Amborella trichopoda]	--
MIR529	cln-miR529a	novel_miR_28	c335609	AGAAGAGAGAGAGUACAGCCC	21	[M]	Cell wall/membrane/envelope biogenesis	--	K04733|5.78978e-87|jcu:105650703|K04733 interleukin-1 receptor-associated kinase 4 [EC:2.7.11.1] | (RefSeq) probable serine/threonine-protein kinase At1g18390	--	[T]	Signal transduction mechanisms	Protein kinase domain;; Protein tyrosine kinase;; Wall-associated receptor kinase galacturonan-binding;; Wall-associated receptor kinase C-terminal	LEAF RUST 10 DISEASE-RESISTANCE LOCUS RECEPTOR-LIKE PROTEIN KINASE-like 1.2 OS=Arabidopsis thaliana OX=3702 GN=LRK10L-1.2 PE=2 SV=3	T	Signal transduction mechanisms	PREDICTED: LEAF RUST 10 DISEASE-RESISTANCE LOCUS RECEPTOR-LIKE PROTEIN KINASE-like 1.2 isoform X8 [Phoenix dactylifera]	--
MIR529	cln-miR529a	novel_miR_28	c336236	AGAAGAGAGAGAGUACAGCCC	21	[K]	Transcription	--	--	--	--	--	Leucine Rich repeats (2 copies);; Leucine rich repeat;; Protein tyrosine kinase;; Protein kinase domain;; Leucine Rich Repeat;; Leucine Rich repeat;; Leucine rich repeat N-terminal domain	Probable LRR receptor-like serine/threonine-protein kinase At4g20940 OS=Arabidopsis thaliana OX=3702 GN=At4g20940 PE=1 SV=1	S	Function unknown	PREDICTED: probable inactive receptor kinase At5g10020 [Elaeis guineensis]	--
MIR529	cln-miR529a	novel_miR_28	c336462	AGAAGAGAGAGAGUACAGCCC	21	--	--	--	--	--	--	--	--	--	S	Function unknown	uncharacterized protein LOC105160192 isoform X2 [Sesamum indicum]	--
MIR529	cln-miR529a	novel_miR_28	c337100	AGAAGAGAGAGAGUACAGCCC	21	--	--	--	--	--	--	--	--	--	S	Function unknown	unknown [Picea sitchensis]	--
MIR529	cln-miR529a	novel_miR_28	c337733	AGAAGAGAGAGAGUACAGCCC	21	[P]	Inorganic ion transport and metabolism	Cellular Component: membrane (GO:0016020);;	--	--	--	--	--	Putative ion channel POLLUX-like 2 OS=Arabidopsis thaliana OX=3702 GN=At5g43745 PE=2 SV=1	P	Inorganic ion transport and metabolism	hypothetical protein AMTR_s00002p00267280 [Amborella trichopoda]	cellular component: membrane (GO:0016020)
MIR529	cln-miR529a	novel_miR_28	c337931	AGAAGAGAGAGAGUACAGCCC	21	--	--	Biological Process: metal ion transport (GO:0030001);; Molecular Function: metal ion binding (GO:0046872);;	--	--	[P]	Inorganic ion transport and metabolism	Heavy-metal-associated domain	Heavy metal-associated isoprenylated plant protein 39 OS=Arabidopsis thaliana OX=3702 GN=HIPP39 PE=2 SV=1	S	Function unknown	unknown [Picea sitchensis]	biological process: single-organism process (GO:0044699);; biological process: localization (GO:0051179);; molecular function: binding (GO:0005488)
MIR529	cln-miR529a	novel_miR_28	c338852	AGAAGAGAGAGAGUACAGCCC	21	[T]	Signal transduction mechanisms	--	--	--	--	--	Protein kinase domain;; Protein tyrosine kinase;; Legume lectin domain	Probable L-type lectin-domain containing receptor kinase S.7 OS=Arabidopsis thaliana OX=3702 GN=LECRKS7 PE=2 SV=1	T	Signal transduction mechanisms	hypothetical protein MANES_10G095000 [Manihot esculenta]	--
MIR529	cln-miR529a	novel_miR_28	c338948	AGAAGAGAGAGAGUACAGCCC	21	[J]	Translation, ribosomal structure and biogenesis	--	K14572|0|atr:18447189|K14572 midasin | (RefSeq) midasin	Ribosome biogenesis in eukaryotes (ko03008)	[R]	General function prediction only	AAA domain (dynein-related subfamily);; ATPase family associated with various cellular activities (AAA);; ATPase family associated with various cellular activities (AAA);; AAA ATPase domain;; AAA domain;; AAA domain;; AAA domain;; Threonylcarbamoyl adenosine biosynthesis protein TsaE;; Sigma-54 interaction domain;; ABC transporter;; Magnesium chelatase, subunit ChlI;; AAA domain;; AAA domain;; Ty…	Midasin OS=Arabidopsis thaliana OX=3702 GN=MDN1 PE=1 SV=1	S	Function unknown	von Willebrand factor [Macleaya cordata]	--
MIR529	cln-miR529a	novel_miR_28	c339299	AGAAGAGAGAGAGUACAGCCC	21	[R]	General function prediction only	--	--	--	[T]	Signal transduction mechanisms	NB-ARC domain;; Leucine rich repeat;; Leucine Rich repeats (2 copies)	Disease resistance RPP13-like protein 4 OS=Arabidopsis thaliana OX=3702 GN=RPP13L4 PE=1 SV=2	S	Function unknown	unknown [Picea sitchensis]	--
MIR529	cln-miR529a	novel_miR_28	c339347	AGAAGAGAGAGAGUACAGCCC	21	--	--	Molecular Function: binding (GO:0005488);;	--	--	[R]	General function prediction only	Integrase core domain;; Reverse transcriptase (RNA-dependent DNA polymerase)	Uncharacterized mitochondrial protein AtMg00860 OS=Arabidopsis thaliana OX=3702 GN=AtMg00860 PE=4 SV=1	L	Replication, recombination and repair	DNA/RNA polymerases superfamily protein [Theobroma cacao]	molecular function: binding (GO:0005488)
MIR529	cln-miR529a	novel_miR_28	c350977	AGAAGAGAGAGAGUACAGCCC	21	[O]	Posttranslational modification, protein turnover, chaperones	Biological Process: cellular metabolic process (GO:0044237);; Biological Process: primary metabolic process (GO:0044238);; Biological Process: organic substance metabolic process (GO:0071704);;	K11411|1.04736e-22|cme:CYME_CMT600C|K11411 NAD-dependent deacetylase sirtuin 1 [EC:3.5.1.-] | (RefSeq) NAD-dependent deacetylase sirtuin 1	--	[BK]	--	Sir2 family	NAD-dependent protein deacylase OS=Physcomitrella patens subsp. patens OX=3218 GN=SRT1505 PE=3 SV=1	K	Transcription	hypothetical protein PHYBLDRAFT_178307 [Phycomyces blakesleeanus NRRL 1555(-)]	biological process: metabolic process (GO:0008152);; biological process: cellular process (GO:0009987)
MIR529	cln-miR529a	novel_miR_28	c351021	AGAAGAGAGAGAGUACAGCCC	21	[E]	Amino acid transport and metabolism	Biological Process: amino acid transmembrane transport (GO:0003333);; Molecular Function: amino acid transmembrane transporter activity (GO:0015171);; Cellular Component: integral component of membrane (GO:0016021);;	--	--	[E]	Amino acid transport and metabolism	Amino acid permease;; Amino acid permease	--	E	Amino acid transport and metabolism	hypothetical protein G647_09411 [Cladophialophora carrionii CBS 160.54]	biological process: cellular process (GO:0009987);; biological process: single-organism process (GO:0044699);; biological process: localization (GO:0051179);; molecular function: transporter activity (GO:0005215);; cellular component: membrane (GO:0016020);; cellular component: membrane part (GO:0044425)
MIR529	cln-miR529a	novel_miR_28	c369860	AGAAGAGAGAGAGUACAGCCC	21	--	--	--	--	--	--	--	--	--	--
MIR398	cln-miR398a	novel_miR_50	c200550	UGUGUUCUCAGGUCACCCCUG	21	--	--	Molecular Function: zinc ion binding (GO:0008270);;	--	--	[TZ]	--	LIM domain	LIM domain-containing protein WLIM1 OS=Arabidopsis thaliana OX=3702 GN=WLIM1 PE=1 SV=1	Z	Cytoskeleton	unknown [Picea sitchensis]	molecular function: binding (GO:0005488)
MIR398	cln-miR398a	novel_miR_50	c209359	UGUGUUCUCAGGUCACCCCUG	21	--	--	--	--	--	--	--	--	--	--
MIR398	cln-miR398a	novel_miR_50	c306681	UGUGUUCUCAGGUCACCCCUG	21	[J]	Translation, ribosomal structure and biogenesis	Molecular Function: structural constituent of ribosome (GO:0003735);; Cellular Component: endosome (GO:0005768);; Cellular Component: ribosome (GO:0005840);; Biological Process: translation (GO:0006412);; Biological Process: intracellular protein transport (GO:0006886);; Biological Process: vesicle-mediated transport (GO:0016192);; Cellular Component: clathrin coat of trans-Golgi network vesicle …	K02949|1.13056e-44|cre:CHLREDRAFT_180130|K02949 small subunit ribosomal protein S11e | (RefSeq) RPS11; ribosomal protein S11, component of cytosolic 80S ribosome and 40S small subunit	Ribosome (ko03010)	[J]	Translation, ribosomal structure and biogenesis	Ribosomal protein S17;; Ribosomal_S17 N-terminal	40S ribosomal protein S11 OS=Dunaliella tertiolecta OX=3047 GN=RPS11 PE=2 SV=1	J	Translation, ribosomal structure and biogenesis	40S ribosomal protein S11 [Pseudozyma hubeiensis SY62]	molecular function: structural molecule activity (GO:0005198);; cellular component: cell (GO:0005623);; cellular component: organelle (GO:0043226);; cellular component: cell part (GO:0044464);; cellular component: macromolecular complex (GO:0032991);; biological process: metabolic process (GO:0008152);; biological process: cellular process (GO:0009987);; biological process: localization (GO:00511…
MIR398	cln-miR398a	novel_miR_50	c307588	UGUGUUCUCAGGUCACCCCUG	21	[EF]	Amino acid transport and metabolism ;; Nucleotide transport and metabolism	Molecular Function: carbamoyl-phosphate synthase (glutamine-hydrolyzing) activity (GO:0004088);; Cellular Component: carbamoyl-phosphate synthase complex (GO:0005951);; Biological Process: 'de novo' pyrimidine nucleobase biosynthetic process (GO:0006207);; Biological Process: arginine biosynthetic process (GO:0006526);; Biological Process: glutamine metabolic process (GO:0006541);;	K11541|1.03429e-109|cme:CYME_CMQ255C|K11541 carbamoyl-phosphate synthase / aspartate carbamoyltransferase [EC:6.3.5.5 2.1.3.2] | (RefSeq) CAD complex	Alanine, aspartate and glutamate metabolism (ko00250)	[R]	General function prediction only	Glutamine amidotransferase class-I;; Carbamoyl-phosphate synthase small chain, CPSase domain;; Peptidase C26	Carbamoyl-phosphate synthase small chain, chloroplastic OS=Oryza sativa subsp. japonica OX=39947 GN=CARA PE=2 SV=2	F	Nucleotide transport and metabolism	carbamoyl-phosphate synthase arginine-specific small chain [Exophiala aquamarina CBS 119918]	biological process: metabolic process (GO:0008152);; molecular function: catalytic activity (GO:0003824);; cellular component: cell (GO:0005623);; cellular component: macromolecular complex (GO:0032991);; cellular component: cell part (GO:0044464);; biological process: cellular process (GO:0009987);; biological process: single-organism process (GO:0044699)
MIR398	cln-miR398a	novel_miR_50	c309489	UGUGUUCUCAGGUCACCCCUG	21	--	--	--	--	--	--	--	--	--	--
MIR398	cln-miR398a	novel_miR_50	c316394	UGUGUUCUCAGGUCACCCCUG	21	--	--	Cellular Component: vacuole (GO:0005773);; Cellular Component: chloroplast (GO:0009507);; Cellular Component: integral component of membrane (GO:0016021);; Molecular Function: oxidoreductase activity (GO:0016491);; Molecular Function: metal ion binding (GO:0046872);; Biological Process: oxidation-reduction process (GO:0055114);;	K08360|1.78613e-73|atr:18423054|K08360 cytochrome b-561 [EC:1.16.5.1] | (RefSeq) ascorbate-specific transmembrane electron transporter 2	--	[C]	Energy production and conversion	Eukaryotic cytochrome b561	Probable ascorbate-specific transmembrane electron transporter 1 OS=Oryza sativa subsp. japonica OX=39947 GN=Os02g0642300 PE=3 SV=1	O	Posttranslational modification, protein turnover, chaperones	unknown [Picea sitchensis]	cellular component: cell (GO:0005623);; cellular component: organelle (GO:0043226);; cellular component: cell part (GO:0044464);; cellular component: membrane (GO:0016020);; cellular component: membrane part (GO:0044425);; biological process: metabolic process (GO:0008152);; molecular function: catalytic activity (GO:0003824);; molecular function: binding (GO:0005488);; biological process: single…
MIR398	cln-miR398a	novel_miR_50	c323480	UGUGUUCUCAGGUCACCCCUG	21	--	--	Cellular Component: plasma membrane (GO:0005886);;	--	--	--	--	Coatomer WD associated region;; WD domain, G-beta repeat	--	S	Function unknown	PREDICTED: uncharacterized protein LOC104585868 [Nelumbo nucifera]	cellular component: cell (GO:0005623);; cellular component: membrane (GO:0016020);; cellular component: cell part (GO:0044464)
MIR529	cln-miR529b	novel_miR_45	c148081	AGAAGAGAGAGAGUACAGCCC	21	--	--	--	--	--	--	--	--	--	--
MIR529	cln-miR529b	novel_miR_45	c151191	AGAAGAGAGAGAGUACAGCCC	21	--	--	--	--	--	--	--	--	--	--	--	hypothetical protein RhiirA4_441046 [Rhizophagus irregularis]	--
MIR529	cln-miR529b	novel_miR_45	c165318	AGAAGAGAGAGAGUACAGCCC	21	--	--	--	--	--	--	--	--	--	--
MIR529	cln-miR529b	novel_miR_45	c202356	AGAAGAGAGAGAGUACAGCCC	21	--	--	--	--	--	--	--	--	--	--
MIR529	cln-miR529b	novel_miR_45	c217842	AGAAGAGAGAGAGUACAGCCC	21	--	--	--	--	--	--	--	--	--	--
MIR529	cln-miR529b	novel_miR_45	c218413	AGAAGAGAGAGAGUACAGCCC	21	[E]	Amino acid transport and metabolism	Biological Process: amino acid transmembrane transport (GO:0003333);; Molecular Function: amino acid transmembrane transporter activity (GO:0015171);; Cellular Component: integral component of membrane (GO:0016021);;	--	--	[E]	Amino acid transport and metabolism	Amino acid permease;; Amino acid permease	--	E	Amino acid transport and metabolism	hypothetical protein AOL_s00083g443 [Arthrobotrys oligospora ATCC 24927]	biological process: cellular process (GO:0009987);; biological process: single-organism process (GO:0044699);; biological process: localization (GO:0051179);; molecular function: transporter activity (GO:0005215);; cellular component: membrane (GO:0016020);; cellular component: membrane part (GO:0044425)
MIR529	cln-miR529b	novel_miR_45	c238959	AGAAGAGAGAGAGUACAGCCC	21	[K]	Transcription	Molecular Function: exonuclease activity (GO:0004527);; Molecular Function: binding (GO:0005488);; Biological Process: transcription, DNA-templated (GO:0006351);; Cellular Component: intracellular part (GO:0044424);; Biological Process: nucleic acid phosphodiester bond hydrolysis (GO:0090305);;	K12603|8.86722e-43|ota:Ot10g01040|K12603 CCR4-NOT transcription complex subunit 6 [EC:3.1.13.4] | (RefSeq) Glucose-repressible alcohol dehydrogenase transcriptional effector CCR4 and related proteins (ISS)	RNA degradation (ko03018)	[K]	Transcription	Endonuclease/Exonuclease/phosphatase family;; Leucine Rich repeats (2 copies);; Leucine rich repeat	Carbon catabolite repressor protein 4 homolog 1 OS=Arabidopsis thaliana OX=3702 GN=CCR4-1 PE=2 SV=1	A	RNA processing and modification	Endonuclease/exonuclease/phosphatase [Leucosporidium creatinivorum]	biological process: metabolic process (GO:0008152);; biological process: cellular process (GO:0009987);; molecular function: catalytic activity (GO:0003824);; molecular function: binding (GO:0005488);; cellular component: cell (GO:0005623);; cellular component: cell part (GO:0044464)
MIR529	cln-miR529b	novel_miR_45	c255435	AGAAGAGAGAGAGUACAGCCC	21	[HR]	Coenzyme transport and metabolism ;; General function prediction only	Cellular Component: intracellular membrane-bounded organelle (GO:0043231);; Cellular Component: cytoplasmic part (GO:0044444);;	--	--	--	--	Alpha/beta hydrolase family;; alpha/beta hydrolase fold;; Serine aminopeptidase, S33	Methylesterase 18 OS=Arabidopsis thaliana OX=3702 GN=MES18 PE=2 SV=1	S	Function unknown	unknown [Picea sitchensis]	cellular component: cell (GO:0005623);; cellular component: organelle (GO:0043226);; cellular component: cell part (GO:0044464)
MIR529	cln-miR529b	novel_miR_45	c257944	AGAAGAGAGAGAGUACAGCCC	21	--	--	--	--	--	--	--	--	--	--
MIR529	cln-miR529b	novel_miR_45	c261103	AGAAGAGAGAGAGUACAGCCC	21	[K]	Transcription	Molecular Function: protein kinase activity (GO:0004672);; Molecular Function: ATP binding (GO:0005524);; Cellular Component: plasma membrane (GO:0005886);; Biological Process: protein phosphorylation (GO:0006468);; Biological Process: regulation of meristem growth (GO:0010075);; Cellular Component: integral component of membrane (GO:0016021);; Molecular Function: receptor serine/threonine kinase…	--	--	--	--	Leucine rich repeat;; Protein kinase domain;; Protein tyrosine kinase;; Leucine Rich repeats (2 copies);; Leucine Rich Repeat;; Leucine rich repeat N-terminal domain	Leucine-rich repeat receptor-like serine/threonine-protein kinase BAM1 OS=Arabidopsis thaliana OX=3702 GN=BAM1 PE=1 SV=1	S	Function unknown	Protein kinase domain [Macleaya cordata]	biological process: metabolic process (GO:0008152);; biological process: cellular process (GO:0009987);; molecular function: catalytic activity (GO:0003824);; molecular function: binding (GO:0005488);; cellular component: cell (GO:0005623);; cellular component: membrane (GO:0016020);; cellular component: cell part (GO:0044464);; biological process: biological regulation (GO:0065007);; cellular co…
MIR529	cln-miR529b	novel_miR_45	c264567	AGAAGAGAGAGAGUACAGCCC	21	--	--	--	--	--	[PQ]	--	Ferric reductase like transmembrane component;; Ferric reductase NAD binding domain;; FAD-binding domain	--	U	Intracellular trafficking, secretion, and vesicular transport	SPOSA6832_03120 [Sporidiobolus salmonicolor]	--
MIR529	cln-miR529b	novel_miR_45	c264678	AGAAGAGAGAGAGUACAGCCC	21	--	--	--	--	--	--	--	--	--	S	Function unknown	hypothetical protein CVT26_000782 [Gymnopilus dilepis]	--
MIR529	cln-miR529b	novel_miR_45	c280979	AGAAGAGAGAGAGUACAGCCC	21	--	--	--	--	--	--	--	Family of unknown function, FAM178	--	S	Function unknown	unknown [Picea sitchensis]	--
MIR529	cln-miR529b	novel_miR_45	c294649	AGAAGAGAGAGAGUACAGCCC	21	--	--	--	--	--	--	--	SBP domain	Squamosa promoter-binding-like protein 12 OS=Oryza sativa subsp. indica OX=39946 GN=SPL12 PE=2 SV=1	K	Transcription	SPL1 [Pinus tabuliformis]	--
MIR529	cln-miR529b	novel_miR_45	c296867	AGAAGAGAGAGAGUACAGCCC	21	[I]	Lipid transport and metabolism	Molecular Function: acyl-CoA dehydrogenase activity (GO:0003995);; Molecular Function: flavin adenine dinucleotide binding (GO:0050660);; Biological Process: oxidation-reduction process (GO:0055114);;	--	--	[I]	Lipid transport and metabolism	Acyl-CoA dehydrogenase, C-terminal domain;; Acyl-CoA dehydrogenase, middle domain;; Cytochrome b5-like Heme/Steroid binding domain;; Acyl-CoA dehydrogenase, N-terminal domain;; Acyl-CoA dehydrogenase, C-terminal domain	Isovaleryl-CoA dehydrogenase, mitochondrial OS=Oryza sativa subsp. japonica OX=39947 GN=Os05g0125500 PE=2 SV=2	I	Lipid transport and metabolism	hypothetical protein BAUCODRAFT_549996 [Baudoinia panamericana UAMH 10762]	biological process: metabolic process (GO:0008152);; biological process: single-organism process (GO:0044699);; molecular function: catalytic activity (GO:0003824);; molecular function: binding (GO:0005488)
MIR529	cln-miR529b	novel_miR_45	c302887	AGAAGAGAGAGAGUACAGCCC	21	--	--	--	--	--	--	--	--	--	--
MIR529	cln-miR529b	novel_miR_45	c306340	AGAAGAGAGAGAGUACAGCCC	21	--	--	--	--	--	--	--	--	--	--
MIR529	cln-miR529b	novel_miR_45	c307977	AGAAGAGAGAGAGUACAGCCC	21	--	--	Molecular Function: kinase activity (GO:0016301);; Biological Process: phosphorylation (GO:0016310);;	--	--	--	--	bHLH-MYC and R2R3-MYB transcription factors N-terminal	Protein RICE SALT SENSITIVE 3 OS=Oryza sativa subsp. japonica OX=39947 GN=RSS3 PE=1 SV=1	S	Function unknown	hypothetical protein PHYPA_004355 [Physcomitrella patens]	biological process: metabolic process (GO:0008152);; molecular function: catalytic activity (GO:0003824);; biological process: cellular process (GO:0009987)
MIR529	cln-miR529b	novel_miR_45	c309167	AGAAGAGAGAGAGUACAGCCC	21	--	--	--	--	--	--	--	--	--	--
MIR529	cln-miR529b	novel_miR_45	c310620	AGAAGAGAGAGAGUACAGCCC	21	--	--	Biological Process: cytoplasmic translation (GO:0002181);; Molecular Function: structural constituent of ribosome (GO:0003735);; Biological Process: translational elongation (GO:0006414);; Cellular Component: cytosolic large ribosomal subunit (GO:0022625);; Molecular Function: protein kinase activator activity (GO:0030295);; Cellular Component: preribosome, large subunit precursor (GO:0030687);; …	K02942|1.42807e-12|sita:101785419|K02942 large subunit ribosomal protein LP1 | (RefSeq) 60S acidic ribosomal protein P1	Ribosome (ko03010)	[J]	Translation, ribosomal structure and biogenesis	--	60S acidic ribosomal protein P1 OS=Zea mays OX=4577 GN=RPP1A PE=1 SV=1	J	Translation, ribosomal structure and biogenesis	unknown [Picea sitchensis]	biological process: metabolic process (GO:0008152);; biological process: cellular process (GO:0009987);; molecular function: structural molecule activity (GO:0005198);; cellular component: cell (GO:0005623);; cellular component: macromolecular complex (GO:0032991);; cellular component: organelle (GO:0043226);; cellular component: organelle part (GO:0044422);; cellular component: cell part (GO:004…
MIR529	cln-miR529b	novel_miR_45	c312765	AGAAGAGAGAGAGUACAGCCC	21	[C]	Energy production and conversion	--	--	--	--	--	4Fe-4S single cluster domain of Ferredoxin I;; Metallo-beta-lactamase superfamily	--	S	Function unknown	unknown [Picea sitchensis]	--
MIR529	cln-miR529b	novel_miR_45	c313285	AGAAGAGAGAGAGUACAGCCC	21	--	--	--	--	--	--	--	--	--	--
MIR529	cln-miR529b	novel_miR_45	c314046	AGAAGAGAGAGAGUACAGCCC	21	--	--	Biological Process: transport (GO:0006810);; Cellular Component: membrane (GO:0016020);;	--	--	--	--	Protease inhibitor/seed storage/LTP family;; Probable lipid transfer	Non-specific lipid-transfer protein 3 OS=Lens culinaris OX=3864 PE=3 SV=1	U	Intracellular trafficking, secretion, and vesicular transport	unknown [Picea sitchensis]	biological process: localization (GO:0051179);; cellular component: membrane (GO:0016020)
MIR529	cln-miR529b	novel_miR_45	c314732	AGAAGAGAGAGAGUACAGCCC	21	[QV]	Secondary metabolites biosynthesis, transport and catabolism ;; Defense mechanisms	Molecular Function: structural constituent of ribosome (GO:0003735);; Molecular Function: monooxygenase activity (GO:0004497);; Molecular Function: iron ion binding (GO:0005506);; Cellular Component: ribosome (GO:0005840);; Biological Process: translation (GO:0006412);; Molecular Function: oxidoreductase activity, acting on paired donors, with incorporation or reduction of molecular oxygen (GO:00…	K09837|0|vvi:100243621|K09837 carotene epsilon-monooxygenase [EC:1.14.99.45] | (RefSeq) LUT1; carotene epsilon-monooxygenase, chloroplastic	Carotenoid biosynthesis (ko00906)	[QI]	--	Cytochrome P450;; Cytochrome P450	Carotene epsilon-monooxygenase, chloroplastic OS=Arabidopsis thaliana OX=3702 GN=CYP97C1 PE=1 SV=1	Q	Secondary metabolites biosynthesis, transport and catabolism	hypothetical protein AQUCO_00901071v1 [Aquilegia coerulea]	molecular function: structural molecule activity (GO:0005198);; biological process: metabolic process (GO:0008152);; biological process: single-organism process (GO:0044699);; molecular function: catalytic activity (GO:0003824);; molecular function: binding (GO:0005488);; cellular component: cell (GO:0005623);; cellular component: macromolecular complex (GO:0032991);; cellular component: organell…
MIR529	cln-miR529b	novel_miR_45	c315657	AGAAGAGAGAGAGUACAGCCC	21	[R]	General function prediction only	--	K04708|2.17567e-40|ppp:PHYPADRAFT_204101|K04708 3-dehydrosphinganine reductase [EC:1.1.1.102] | (RefSeq) hypothetical protein	Sphingolipid metabolism (ko00600)	[Q]	Secondary metabolites biosynthesis, transport and catabolism	short chain dehydrogenase;; Enoyl-(Acyl carrier protein) reductase;; KR domain	3-dehydrosphinganine reductase TSC10B OS=Arabidopsis thaliana OX=3702 GN=TSC10B PE=1 SV=1	S	Function unknown	unknown [Picea sitchensis]	--
MIR529	cln-miR529b	novel_miR_45	c316529	AGAAGAGAGAGAGUACAGCCC	21	[L]	Replication, recombination and repair	Biological Process: DNA metabolic process (GO:0006259);; Biological Process: cellular macromolecule biosynthetic process (GO:0034645);; Biological Process: single-organism developmental process (GO:0044767);; Biological Process: anatomical structure development (GO:0048856);; Biological Process: regulation of biological process (GO:0050789);; Molecular Function: organic cyclic compound binding (G…	K02349|0|nnu:104592214|K02349 DNA polymerase theta [EC:2.7.7.7] | (RefSeq) helicase and polymerase-containing protein TEBICHI	--	[R]	General function prediction only	DNA polymerase family A	Helicase and polymerase-containing protein TEBICHI OS=Arabidopsis thaliana OX=3702 GN=TEB PE=2 SV=1	L	Replication, recombination and repair	DNA-directed DNA polymerase [Macleaya cordata]	biological process: metabolic process (GO:0008152);; biological process: cellular process (GO:0009987);; biological process: developmental process (GO:0032502);; biological process: single-organism process (GO:0044699);; biological process: biological regulation (GO:0065007);; molecular function: binding (GO:0005488)
MIR529	cln-miR529b	novel_miR_45	c316642	AGAAGAGAGAGAGUACAGCCC	21	--	--	--	--	--	--	--	--	--	S	Function unknown	hypothetical protein 0_12134_02, partial [Pinus taeda]	--
MIR529	cln-miR529b	novel_miR_45	c318700	AGAAGAGAGAGAGUACAGCCC	21	[M]	Cell wall/membrane/envelope biogenesis	Cellular Component: chloroplast thylakoid membrane (GO:0009535);; Biological Process: chloroplast organization (GO:0009658);; Cellular Component: integral component of membrane (GO:0016021);; Biological Process: protein insertion into membrane (GO:0051205);;	K03217|8.39261e-155|atr:18441966|K03217 YidC/Oxa1 family membrane protein insertase | (RefSeq) ALBINO3-like protein 1, chloroplastic	Protein export (ko03060)	[OU]	--	60Kd inner membrane protein	Inner membrane protein ALBINO3, chloroplastic OS=Arabidopsis thaliana OX=3702 GN=ALB3 PE=1 SV=2	U	Intracellular trafficking, secretion, and vesicular transport	ALBINO3-like protein 1, chloroplastic [Ananas comosus]	cellular component: cell (GO:0005623);; cellular component: membrane (GO:0016020);; cellular component: organelle (GO:0043226);; cellular component: organelle part (GO:0044422);; cellular component: cell part (GO:0044464);; biological process: cellular process (GO:0009987);; biological process: cellular component organization or biogenesis (GO:0071840);; cellular component: membrane part (GO:0044…
MIR529	cln-miR529b	novel_miR_45	c319799	AGAAGAGAGAGAGUACAGCCC	21	[Q]	Secondary metabolites biosynthesis, transport and catabolism	--	--	--	--	--	Taurine catabolism dioxygenase TauD, TfdA family	Clavaminate synthase-like protein At3g21360 OS=Arabidopsis thaliana OX=3702 GN=At3g21360 PE=1 SV=1	S	Function unknown	unknown [Picea sitchensis]	--
MIR529	cln-miR529b	novel_miR_45	c320029	AGAAGAGAGAGAGUACAGCCC	21	--	--	--	--	--	[A]	RNA processing and modification	--	--	O	Posttranslational modification, protein turnover, chaperones	PREDICTED: uncharacterized protein LOC104587546 isoform X2 [Nelumbo nucifera]	--
MIR529	cln-miR529b	novel_miR_45	c320513	AGAAGAGAGAGAGUACAGCCC	21	[T]	Signal transduction mechanisms	Molecular Function: nucleotide binding (GO:0000166);; Cellular Component: membrane (GO:0016020);;	--	--	[Q]	Secondary metabolites biosynthesis, transport and catabolism	ABC-2 type transporter;; ABC transporter	ABC transporter G family member 5 OS=Arabidopsis thaliana OX=3702 GN=ABCG5 PE=2 SV=1	V	Defense mechanisms	ABC transporter G family member 10 [Amborella trichopoda]	molecular function: binding (GO:0005488);; cellular component: membrane (GO:0016020)
MIR529	cln-miR529b	novel_miR_45	c321042	AGAAGAGAGAGAGUACAGCCC	21	--	--	Cellular Component: integral component of membrane (GO:0016021);; Biological Process: protein processing (GO:0016485);; Biological Process: positive regulation of catalytic activity (GO:0043085);;	--	--	--	--	Aph-1 protein	Gamma-secretase subunit APH1-like OS=Arabidopsis thaliana OX=3702 GN=At2g31440 PE=2 SV=2	U	Intracellular trafficking, secretion, and vesicular transport	PREDICTED: gamma-secretase subunit APH1-like [Nelumbo nucifera]	cellular component: membrane (GO:0016020);; cellular component: membrane part (GO:0044425);; biological process: metabolic process (GO:0008152);; biological process: biological regulation (GO:0065007)
MIR529	cln-miR529b	novel_miR_45	c323115	AGAAGAGAGAGAGUACAGCCC	21	--	--	--	K03155|5.21932e-15|brp:103844773|K03155 timeless | (RefSeq) protein timeless homolog	--	[L]	Replication, recombination and repair	--	--	K	Transcription	Timeless protein [Corchorus capsularis]	--
MIR529	cln-miR529b	novel_miR_45	c325309	AGAAGAGAGAGAGUACAGCCC	21	--	--	Cellular Component: nucleus (GO:0005634);; Biological Process: regulation of transcription, DNA-templated (GO:0006355);; Molecular Function: lipid binding (GO:0008289);; Biological Process: trichome morphogenesis (GO:0010090);; Molecular Function: sequence-specific DNA binding (GO:0043565);; Biological Process: maintenance of floral organ identity (GO:0048497);;	K09338|0|atr:18421464|K09338 homeobox-leucine zipper protein | (RefSeq) homeobox-leucine zipper protein ROC2	--	--	--	START domain;; Homeobox domain	Homeobox-leucine zipper protein ROC2 OS=Oryza sativa subsp. japonica OX=39947 GN=ROC2 PE=2 SV=1	K	Transcription	homeobox 1 [Picea abies]	cellular component: cell (GO:0005623);; cellular component: organelle (GO:0043226);; cellular component: cell part (GO:0044464);; biological process: biological regulation (GO:0065007);; molecular function: binding (GO:0005488);; biological process: cellular process (GO:0009987);; biological process: developmental process (GO:0032502);; biological process: single-organism process (GO:0044699);; b…
MIR529	cln-miR529b	novel_miR_45	c325703	AGAAGAGAGAGAGUACAGCCC	21	[T]	Signal transduction mechanisms	Molecular Function: nucleotide binding (GO:0000166);; Cellular Component: plasma membrane (GO:0005886);; Cellular Component: integral component of membrane (GO:0016021);; Molecular Function: ATPase activity, coupled to transmembrane movement of substances (GO:0042626);;	--	--	[Q]	Secondary metabolites biosynthesis, transport and catabolism	ABC-2 type transporter;; ABC transporter;; AAA domain, putative AbiEii toxin, Type IV TA system	ABC transporter G family member 5 OS=Arabidopsis thaliana OX=3702 GN=ABCG5 PE=2 SV=1	V	Defense mechanisms	hypothetical protein CISIN_1g006505mg [Citrus sinensis]	molecular function: binding (GO:0005488);; cellular component: cell (GO:0005623);; cellular component: membrane (GO:0016020);; cellular component: cell part (GO:0044464);; cellular component: membrane part (GO:0044425);; biological process: metabolic process (GO:0008152);; biological process: cellular process (GO:0009987);; biological process: single-organism process (GO:0044699);; biological pro…
MIR529	cln-miR529b	novel_miR_45	c326099	AGAAGAGAGAGAGUACAGCCC	21	[I]	Lipid transport and metabolism	Cellular Component: cell (GO:0005623);; Cellular Component: integral component of membrane (GO:0016021);; Molecular Function: oxidoreductase activity (GO:0016491);; Biological Process: cell redox homeostasis (GO:0045454);; Molecular Function: flavin adenine dinucleotide binding (GO:0050660);; Biological Process: oxidation-reduction process (GO:0055114);;	K08232|0|nnu:104587231|K08232 monodehydroascorbate reductase (NADH) [EC:1.6.5.4] | (RefSeq) monodehydroascorbate reductase 4, peroxisomal	Ascorbate and aldarate metabolism (ko00053)	[R]	General function prediction only	Pyridine nucleotide-disulphide oxidoreductase;; Pyridine nucleotide-disulphide oxidoreductase;; Viral methyltransferase	Monodehydroascorbate reductase 4, peroxisomal OS=Arabidopsis thaliana OX=3702 GN=MDAR4 PE=1 SV=1	S	Function unknown	monodehydroascorbate reductase 4, peroxisomal [Momordica charantia]	cellular component: cell (GO:0005623);; cellular component: membrane (GO:0016020);; cellular component: membrane part (GO:0044425);; biological process: metabolic process (GO:0008152);; molecular function: catalytic activity (GO:0003824);; biological process: cellular process (GO:0009987);; biological process: single-organism process (GO:0044699);; biological process: biological regulation (GO:00…
MIR529	cln-miR529b	novel_miR_45	c327823	AGAAGAGAGAGAGUACAGCCC	21	--	--	--	--	--	--	--	--	--	--
MIR529	cln-miR529b	novel_miR_45	c329512	AGAAGAGAGAGAGUACAGCCC	21	--	--	--	K17710|6.87651e-94|gra:105773598|K17710 pentatricopeptide repeat domain-containing protein 1 | (RefSeq) pentatricopeptide repeat-containing protein At5g21222-like	--	[R]	General function prediction only	PPR repeat family;; PPR repeat;; PPR repeat;; Pentatricopeptide repeat domain;; Pentacotripeptide-repeat region of PRORP;; Tetratricopeptide repeat;; PPR repeat family;; PPR repeat;; PPR repeat;; Pentatricopeptide repeat domain;; Pentacotripeptide-repeat region of PRORP	Pentatricopeptide repeat-containing protein At5g21222 OS=Arabidopsis thaliana OX=3702 GN=ATC401 PE=2 SV=1	S	Function unknown	PREDICTED: pentatricopeptide repeat-containing protein At5g21222-like isoform X2 [Gossypium raimondii]	--
MIR529	cln-miR529b	novel_miR_45	c329735	AGAAGAGAGAGAGUACAGCCC	21	--	--	--	--	--	--	--	--	--	--	--	hypothetical protein GUITHDRAFT_75142, partial [Guillardia theta CCMP2712]	--
MIR529	cln-miR529b	novel_miR_45	c331311	AGAAGAGAGAGAGUACAGCCC	21	[J]	Translation, ribosomal structure and biogenesis	Molecular Function: translation elongation factor activity (GO:0003746);; Molecular Function: GTPase activity (GO:0003924);; Molecular Function: GTP binding (GO:0005525);; Cellular Component: intracellular (GO:0005622);; Biological Process: translational elongation (GO:0006414);;	K02358|0|atr:18440609|K02358 elongation factor Tu | (RefSeq) elongation factor Tu, mitochondrial	--	[J]	Translation, ribosomal structure and biogenesis	Elongation factor Tu GTP binding domain;; Elongation factor Tu C-terminal domain;; Elongation factor Tu domain 2	Elongation factor Tu, mitochondrial OS=Arabidopsis thaliana OX=3702 GN=TUFA PE=1 SV=1	J	Translation, ribosomal structure and biogenesis	hypothetical protein AMTR_s00025p00115820 [Amborella trichopoda]	biological process: metabolic process (GO:0008152);; biological process: cellular process (GO:0009987);; molecular function: binding (GO:0005488);; molecular function: catalytic activity (GO:0003824);; cellular component: cell (GO:0005623);; cellular component: cell part (GO:0044464)
MIR529	cln-miR529b	novel_miR_45	c331615	AGAAGAGAGAGAGUACAGCCC	21	--	--	Molecular Function: nucleic acid binding (GO:0003676);; Molecular Function: endonuclease activity (GO:0004519);; Biological Process: DNA catabolic process (GO:0006308);; Cellular Component: integral component of membrane (GO:0016021);; Biological Process: nucleic acid phosphodiester bond hydrolysis (GO:0090305);;	--	--	--	--	S1/P1 Nuclease	Endonuclease 4 OS=Arabidopsis thaliana OX=3702 GN=ENDO4 PE=3 SV=1	S	Function unknown	endonuclease 4-like isoform X3 [Amborella trichopoda]	molecular function: binding (GO:0005488);; biological process: metabolic process (GO:0008152);; biological process: cellular process (GO:0009987);; molecular function: catalytic activity (GO:0003824);; cellular component: membrane (GO:0016020);; cellular component: membrane part (GO:0044425)
MIR529	cln-miR529b	novel_miR_45	c333274	AGAAGAGAGAGAGUACAGCCC	21	--	--	--	--	--	--	--	--	--	S	Function unknown	uncharacterized protein At3g27210-like [Quercus suber]	--
MIR529	cln-miR529b	novel_miR_45	c333872	AGAAGAGAGAGAGUACAGCCC	21	--	--	Cellular Component: nucleus (GO:0005634);; Cellular Component: cytosol (GO:0005829);; Biological Process: regulation of floral meristem growth (GO:0010080);; Biological Process: regulation of inflorescence meristem growth (GO:0010081);; Biological Process: floral meristem determinacy (GO:0010582);;	--	--	--	--	--	Protein ULTRAPETALA 1 OS=Arabidopsis thaliana OX=3702 GN=ULT1 PE=1 SV=1	K	Transcription	PREDICTED: protein ULTRAPETALA 1 [Raphanus sativus]	cellular component: cell (GO:0005623);; cellular component: organelle (GO:0043226);; cellular component: cell part (GO:0044464);; biological process: multicellular organismal process (GO:0032501);; biological process: developmental process (GO:0032502);; biological process: single-organism process (GO:0044699);; biological process: biological regulation (GO:0065007);; biological process: reproduc…
MIR529	cln-miR529b	novel_miR_45	c334335	AGAAGAGAGAGAGUACAGCCC	21	--	--	Molecular Function: translation elongation factor activity (GO:0003746);; Cellular Component: nucleus (GO:0005634);; Biological Process: regulation of transcription, DNA-templated (GO:0006355);; Biological Process: translational elongation (GO:0006414);; Molecular Function: metal ion binding (GO:0046872);;	--	--	[S]	Function unknown	Transcription elongation factor Elf1 like	Transcription elongation factor 1 homolog OS=Oryza sativa subsp. japonica OX=39947 GN=Os07g0631100 PE=3 SV=1	S	Function unknown	PREDICTED: transcription elongation factor 1 homolog [Oryza brachyantha]	biological process: metabolic process (GO:0008152);; biological process: cellular process (GO:0009987);; molecular function: binding (GO:0005488);; cellular component: cell (GO:0005623);; cellular component: organelle (GO:0043226);; cellular component: cell part (GO:0044464);; biological process: biological regulation (GO:0065007)
MIR529	cln-miR529b	novel_miR_45	c334487	AGAAGAGAGAGAGUACAGCCC	21	--	--	--	--	--	[K]	Transcription	Plus-3 domain;; SWIB/MDM2 domain;; GYF domain;; Zinc finger C-x8-C-x5-C-x3-H type (and similar)	Zinc finger CCCH domain-containing protein 19 OS=Arabidopsis thaliana OX=3702 GN=NERD PE=1 SV=3	S	Function unknown	zinc finger CCCH domain-containing protein 19 [Amborella trichopoda]	--
MIR529	cln-miR529b	novel_miR_45	c335609	AGAAGAGAGAGAGUACAGCCC	21	[M]	Cell wall/membrane/envelope biogenesis	--	K04733|5.78978e-87|jcu:105650703|K04733 interleukin-1 receptor-associated kinase 4 [EC:2.7.11.1] | (RefSeq) probable serine/threonine-protein kinase At1g18390	--	[T]	Signal transduction mechanisms	Protein kinase domain;; Protein tyrosine kinase;; Wall-associated receptor kinase galacturonan-binding;; Wall-associated receptor kinase C-terminal	LEAF RUST 10 DISEASE-RESISTANCE LOCUS RECEPTOR-LIKE PROTEIN KINASE-like 1.2 OS=Arabidopsis thaliana OX=3702 GN=LRK10L-1.2 PE=2 SV=3	T	Signal transduction mechanisms	PREDICTED: LEAF RUST 10 DISEASE-RESISTANCE LOCUS RECEPTOR-LIKE PROTEIN KINASE-like 1.2 isoform X8 [Phoenix dactylifera]	--
MIR529	cln-miR529b	novel_miR_45	c336236	AGAAGAGAGAGAGUACAGCCC	21	[K]	Transcription	--	--	--	--	--	Leucine Rich repeats (2 copies);; Leucine rich repeat;; Protein tyrosine kinase;; Protein kinase domain;; Leucine Rich Repeat;; Leucine Rich repeat;; Leucine rich repeat N-terminal domain	Probable LRR receptor-like serine/threonine-protein kinase At4g20940 OS=Arabidopsis thaliana OX=3702 GN=At4g20940 PE=1 SV=1	S	Function unknown	PREDICTED: probable inactive receptor kinase At5g10020 [Elaeis guineensis]	--
MIR529	cln-miR529b	novel_miR_45	c336462	AGAAGAGAGAGAGUACAGCCC	21	--	--	--	--	--	--	--	--	--	S	Function unknown	uncharacterized protein LOC105160192 isoform X2 [Sesamum indicum]	--
MIR529	cln-miR529b	novel_miR_45	c337100	AGAAGAGAGAGAGUACAGCCC	21	--	--	--	--	--	--	--	--	--	S	Function unknown	unknown [Picea sitchensis]	--
MIR529	cln-miR529b	novel_miR_45	c337733	AGAAGAGAGAGAGUACAGCCC	21	[P]	Inorganic ion transport and metabolism	Cellular Component: membrane (GO:0016020);;	--	--	--	--	--	Putative ion channel POLLUX-like 2 OS=Arabidopsis thaliana OX=3702 GN=At5g43745 PE=2 SV=1	P	Inorganic ion transport and metabolism	hypothetical protein AMTR_s00002p00267280 [Amborella trichopoda]	cellular component: membrane (GO:0016020)
MIR529	cln-miR529b	novel_miR_45	c337931	AGAAGAGAGAGAGUACAGCCC	21	--	--	Biological Process: metal ion transport (GO:0030001);; Molecular Function: metal ion binding (GO:0046872);;	--	--	[P]	Inorganic ion transport and metabolism	Heavy-metal-associated domain	Heavy metal-associated isoprenylated plant protein 39 OS=Arabidopsis thaliana OX=3702 GN=HIPP39 PE=2 SV=1	S	Function unknown	unknown [Picea sitchensis]	biological process: single-organism process (GO:0044699);; biological process: localization (GO:0051179);; molecular function: binding (GO:0005488)
MIR529	cln-miR529b	novel_miR_45	c338852	AGAAGAGAGAGAGUACAGCCC	21	[T]	Signal transduction mechanisms	--	--	--	--	--	Protein kinase domain;; Protein tyrosine kinase;; Legume lectin domain	Probable L-type lectin-domain containing receptor kinase S.7 OS=Arabidopsis thaliana OX=3702 GN=LECRKS7 PE=2 SV=1	T	Signal transduction mechanisms	hypothetical protein MANES_10G095000 [Manihot esculenta]	--
MIR529	cln-miR529b	novel_miR_45	c338948	AGAAGAGAGAGAGUACAGCCC	21	[J]	Translation, ribosomal structure and biogenesis	--	K14572|0|atr:18447189|K14572 midasin | (RefSeq) midasin	Ribosome biogenesis in eukaryotes (ko03008)	[R]	General function prediction only	AAA domain (dynein-related subfamily);; ATPase family associated with various cellular activities (AAA);; ATPase family associated with various cellular activities (AAA);; AAA ATPase domain;; AAA domain;; AAA domain;; AAA domain;; Threonylcarbamoyl adenosine biosynthesis protein TsaE;; Sigma-54 interaction domain;; ABC transporter;; Magnesium chelatase, subunit ChlI;; AAA domain;; AAA domain;; Ty…	Midasin OS=Arabidopsis thaliana OX=3702 GN=MDN1 PE=1 SV=1	S	Function unknown	von Willebrand factor [Macleaya cordata]	--
MIR529	cln-miR529b	novel_miR_45	c339299	AGAAGAGAGAGAGUACAGCCC	21	[R]	General function prediction only	--	--	--	[T]	Signal transduction mechanisms	NB-ARC domain;; Leucine rich repeat;; Leucine Rich repeats (2 copies)	Disease resistance RPP13-like protein 4 OS=Arabidopsis thaliana OX=3702 GN=RPP13L4 PE=1 SV=2	S	Function unknown	unknown [Picea sitchensis]	--
MIR529	cln-miR529b	novel_miR_45	c339347	AGAAGAGAGAGAGUACAGCCC	21	--	--	Molecular Function: binding (GO:0005488);;	--	--	[R]	General function prediction only	Integrase core domain;; Reverse transcriptase (RNA-dependent DNA polymerase)	Uncharacterized mitochondrial protein AtMg00860 OS=Arabidopsis thaliana OX=3702 GN=AtMg00860 PE=4 SV=1	L	Replication, recombination and repair	DNA/RNA polymerases superfamily protein [Theobroma cacao]	molecular function: binding (GO:0005488)
MIR529	cln-miR529b	novel_miR_45	c350977	AGAAGAGAGAGAGUACAGCCC	21	[O]	Posttranslational modification, protein turnover, chaperones	Biological Process: cellular metabolic process (GO:0044237);; Biological Process: primary metabolic process (GO:0044238);; Biological Process: organic substance metabolic process (GO:0071704);;	K11411|1.04736e-22|cme:CYME_CMT600C|K11411 NAD-dependent deacetylase sirtuin 1 [EC:3.5.1.-] | (RefSeq) NAD-dependent deacetylase sirtuin 1	--	[BK]	--	Sir2 family	NAD-dependent protein deacylase OS=Physcomitrella patens subsp. patens OX=3218 GN=SRT1505 PE=3 SV=1	K	Transcription	hypothetical protein PHYBLDRAFT_178307 [Phycomyces blakesleeanus NRRL 1555(-)]	biological process: metabolic process (GO:0008152);; biological process: cellular process (GO:0009987)
MIR529	cln-miR529b	novel_miR_45	c351021	AGAAGAGAGAGAGUACAGCCC	21	[E]	Amino acid transport and metabolism	Biological Process: amino acid transmembrane transport (GO:0003333);; Molecular Function: amino acid transmembrane transporter activity (GO:0015171);; Cellular Component: integral component of membrane (GO:0016021);;	--	--	[E]	Amino acid transport and metabolism	Amino acid permease;; Amino acid permease	--	E	Amino acid transport and metabolism	hypothetical protein G647_09411 [Cladophialophora carrionii CBS 160.54]	biological process: cellular process (GO:0009987);; biological process: single-organism process (GO:0044699);; biological process: localization (GO:0051179);; molecular function: transporter activity (GO:0005215);; cellular component: membrane (GO:0016020);; cellular component: membrane part (GO:0044425)
MIR529	cln-miR529b	novel_miR_45	c369860	AGAAGAGAGAGAGUACAGCCC	21	--	--	--	--	--	--	--	--	--	--
MIR156	cln-miR156	novel_miR_61	c249617	UUGACAGAAGAUAGAGGGCAC	21	[S]	Function unknown	Cellular Component: nuclear chromosome (GO:0000228);; Molecular Function: DNA binding (GO:0003677);; Molecular Function: ATP binding (GO:0005524);; Cellular Component: mitochondrion (GO:0005739);; Biological Process: rRNA processing (GO:0006364);; Molecular Function: ATPase activity (GO:0016887);; Molecular Function: TBP-class protein binding (GO:0017025);; Biological Process: transcription of nu…	K15192|3.73108e-137|ppp:PHYPADRAFT_184534|K15192 TATA-binding protein-associated factor [EC:3.6.4.-] | (RefSeq) CHR1532; SNF2 superfamily chromatin remodeling protein	--	[K]	Transcription	SNF2 family N-terminal domain;; Helicase conserved C-terminal domain	TATA-binding protein-associated factor BTAF1 OS=Arabidopsis thaliana OX=3702 GN=BTAF1 PE=1 SV=1	L	Replication, recombination and repair	Mot1 helicase-like protein [Rhizophagus irregularis DAOM 181602]	cellular component: cell (GO:0005623);; cellular component: organelle (GO:0043226);; cellular component: organelle part (GO:0044422);; cellular component: cell part (GO:0044464);; molecular function: binding (GO:0005488);; biological process: metabolic process (GO:0008152);; biological process: cellular process (GO:0009987);; molecular function: catalytic activity (GO:0003824);; biological proces…
MIR156	cln-miR156	novel_miR_61	c259528	UUGACAGAAGAUAGAGGGCAC	21	--	--	--	--	--	--	--	Agenet domain;; ENT domain	DUF724 domain-containing protein 6 OS=Arabidopsis thaliana OX=3702 GN=DUF6 PE=2 SV=1	S	Function unknown	DUF724 domain-containing protein 3-like isoform X2 [Quercus suber]	--
MIR156	cln-miR156	novel_miR_61	c263745	UUGACAGAAGAUAGAGGGCAC	21	--	--	--	--	--	--	--	--	--	--
MIR156	cln-miR156	novel_miR_61	c289434	UUGACAGAAGAUAGAGGGCAC	21	--	--	Cellular Component: integral component of membrane (GO:0016021);;	--	--	--	--	--	Tetraspanin-3 OS=Arabidopsis thaliana OX=3702 GN=TET3 PE=1 SV=1	S	Function unknown	unknown [Picea sitchensis]	cellular component: membrane (GO:0016020);; cellular component: membrane part (GO:0044425)
MIR156	cln-miR156	novel_miR_61	c290207	UUGACAGAAGAUAGAGGGCAC	21	[I]	Lipid transport and metabolism	Molecular Function: stearoyl-CoA 9-desaturase activity (GO:0004768);; Biological Process: unsaturated fatty acid biosynthetic process (GO:0006636);; Cellular Component: integral component of membrane (GO:0016021);; Molecular Function: heme binding (GO:0020037);; Molecular Function: metal ion binding (GO:0046872);; Biological Process: oxidation-reduction process (GO:0055114);;	K00507|3.03104e-113|cme:CYME_CMM045C|K00507 stearoyl-CoA desaturase (Delta-9 desaturase) [EC:1.14.19.1] | (RefSeq) stearoyl-CoA desaturase	Fatty acid metabolism (ko01212)	[I]	Lipid transport and metabolism	Cytochrome b5-like Heme/Steroid binding domain	Acyl-CoA 5-desaturase AL21 OS=Anemone leveillei OX=212809 GN=AL21 PE=1 SV=1	CI	--	stearoyl-CoA desaturase (delta-9 desaturase) [Puccinia graminis f. sp. tritici CRL 75-36-700-3]	biological process: metabolic process (GO:0008152);; biological process: single-organism process (GO:0044699);; molecular function: catalytic activity (GO:0003824);; biological process: cellular process (GO:0009987);; cellular component: membrane (GO:0016020);; cellular component: membrane part (GO:0044425);; molecular function: binding (GO:0005488)
MIR156	cln-miR156	novel_miR_61	c293382	UUGACAGAAGAUAGAGGGCAC	21	--	--	--	--	--	[S]	Function unknown	PA26 p53-induced protein (sestrin)	--	S	Function unknown	PA26-domain-containing protein [Rhizophagus irregularis]	--
MIR156	cln-miR156	novel_miR_61	c294649	UUGACAGAAGAUAGAGGGCAC	21	--	--	--	--	--	--	--	SBP domain	Squamosa promoter-binding-like protein 12 OS=Oryza sativa subsp. indica OX=39946 GN=SPL12 PE=2 SV=1	K	Transcription	SPL1 [Pinus tabuliformis]	--
MIR156	cln-miR156	novel_miR_61	c304136	UUGACAGAAGAUAGAGGGCAC	21	--	--	--	--	--	--	--	Golgin subfamily A member 5	Golgin candidate 2 OS=Arabidopsis thaliana OX=3702 GN=GC2 PE=1 SV=1	S	Function unknown	hypothetical protein AQUCO_04100193v1 [Aquilegia coerulea]	--
MIR156	cln-miR156	novel_miR_61	c306417	UUGACAGAAGAUAGAGGGCAC	21	--	--	--	--	--	--	--	--	--	--
MIR156	cln-miR156	novel_miR_61	c308588	UUGACAGAAGAUAGAGGGCAC	21	--	--	Cellular Component: core TFIIH complex (GO:0000439);; Molecular Function: damaged DNA binding (GO:0003684);; Cellular Component: holo TFIIH complex (GO:0005675);; Biological Process: nucleotide-excision repair (GO:0006289);; Biological Process: translation (GO:0006412);; Molecular Function: DNA-dependent ATPase activity (GO:0008094);; Molecular Function: translation factor activity, RNA binding (…	K03143|7.44362e-126|sot:102595318|K03143 transcription initiation factor TFIIH subunit 3 | (RefSeq) general transcription factor IIH subunit 3	Nucleotide excision repair (ko03420)	[KL]	--	Transcription factor Tfb4	General transcription and DNA repair factor IIH subunit TFB4 OS=Arabidopsis thaliana OX=3702 GN=TFB4 PE=2 SV=1	K	Transcription	unknown [Picea sitchensis]	cellular component: cell (GO:0005623);; cellular component: macromolecular complex (GO:0032991);; cellular component: organelle (GO:0043226);; cellular component: organelle part (GO:0044422);; cellular component: cell part (GO:0044464);; molecular function: binding (GO:0005488);; cellular component: membrane-enclosed lumen (GO:0031974);; biological process: metabolic process (GO:0008152);; biolog…
MIR156	cln-miR156	novel_miR_61	c312532	UUGACAGAAGAUAGAGGGCAC	21	--	--	Cellular Component: nuclear exosome (RNase complex) (GO:0000176);; Cellular Component: cytoplasmic exosome (RNase complex) (GO:0000177);; Cellular Component: nucleolus (GO:0005730);; Biological Process: rRNA catabolic process (GO:0016075);; Biological Process: rRNA 3'-end processing (GO:0031125);; Biological Process: nuclear-transcribed mRNA catabolic process, exonucleolytic, 3'-5' (GO:0034427);;…	K12590|6.57317e-32|nnu:104588279|K12590 exosome complex component RRP46 | (RefSeq) exosome complex exonuclease RRP46 homolog	RNA degradation (ko03018)	[J]	Translation, ribosomal structure and biogenesis	3' exoribonuclease family, domain 1	Exosome complex exonuclease RRP46 homolog OS=Arabidopsis thaliana OX=3702 GN=RRP46 PE=2 SV=1	J	Translation, ribosomal structure and biogenesis	PREDICTED: exosome complex exonuclease RRP46 homolog [Nelumbo nucifera]	cellular component: cell (GO:0005623);; cellular component: macromolecular complex (GO:0032991);; cellular component: organelle (GO:0043226);; cellular component: organelle part (GO:0044422);; cellular component: cell part (GO:0044464);; biological process: metabolic process (GO:0008152);; biological process: cellular process (GO:0009987);; biological process: cellular component organization or b…
MIR156	cln-miR156	novel_miR_61	c316739	UUGACAGAAGAUAGAGGGCAC	21	--	--	--	--	--	--	--	--	--	S	Function unknown	protein EMBRYONIC FLOWER 1-like [Brassica napus]	--
MIR156	cln-miR156	novel_miR_61	c317460	UUGACAGAAGAUAGAGGGCAC	21	--	--	--	--	--	--	--	--	--	--
MIR156	cln-miR156	novel_miR_61	c320016	UUGACAGAAGAUAGAGGGCAC	21	--	--	--	K08596|1.73472e-111|atr:18442667|K08596 sentrin-specific protease 7 [EC:3.4.22.68] | (RefSeq) probable ubiquitin-like-specific protease 2A	--	[O]	Posttranslational modification, protein turnover, chaperones	Ulp1 protease family, C-terminal catalytic domain	Probable ubiquitin-like-specific protease 2B OS=Arabidopsis thaliana OX=3702 GN=ULP2B PE=1 SV=3	O	Posttranslational modification, protein turnover, chaperones	probable ubiquitin-like-specific protease 2A isoform X2 [Amborella trichopoda]	--
MIR156	cln-miR156	novel_miR_61	c320327	UUGACAGAAGAUAGAGGGCAC	21	[O]	Posttranslational modification, protein turnover, chaperones	--	K11844|1.60711e-52|atr:18440054|K11844 ubiquitin carboxyl-terminal hydrolase 16/45 [EC:3.4.19.12] | (RefSeq) ubiquitin carboxyl-terminal hydrolase 2	--	[O]	Posttranslational modification, protein turnover, chaperones	Ubiquitin carboxyl-terminal hydrolase;; Zn-finger in ubiquitin-hydrolases and other protein;; Ubiquitin carboxyl-terminal hydrolase;; Ubiquitin carboxyl-terminal hydrolase	Ubiquitin carboxyl-terminal hydrolase 1 OS=Arabidopsis thaliana OX=3702 GN=UBP1 PE=1 SV=2	O	Posttranslational modification, protein turnover, chaperones	hypothetical protein AXG93_4010s1000 [Marchantia polymorpha subsp. ruderalis]	--
MIR156	cln-miR156	novel_miR_61	c324979	UUGACAGAAGAUAGAGGGCAC	21	--	--	--	--	--	--	--	--	Protein HEAT INTOLERANT 4 OS=Arabidopsis thaliana OX=3702 GN=HIT4 PE=1 SV=1	S	Function unknown	unknown [Picea sitchensis]	--
MIR156	cln-miR156	novel_miR_61	c325613	UUGACAGAAGAUAGAGGGCAC	21	--	--	--	K20780|7.01646e-87|atr:18445180|K20780 mediator of DNA damage checkpoint protein 1 | (RefSeq) uncharacterized LOC18445180	--	[KTDL]	--	Regulator of Ty1 transposition protein 107 BRCT domain;; BRCA1 C Terminus (BRCT) domain	--	S	Function unknown	uncharacterized protein LOC18445180 isoform X4 [Amborella trichopoda]	--
MIR156	cln-miR156	novel_miR_61	c326994	UUGACAGAAGAUAGAGGGCAC	21	[T]	Signal transduction mechanisms	Molecular Function: acid phosphatase activity (GO:0003993);; Biological Process: dephosphorylation (GO:0016311);; Molecular Function: metal ion binding (GO:0046872);;	--	--	[G]	Carbohydrate transport and metabolism	Calcineurin-like phosphoesterase;; Purple acid Phosphatase, N-terminal domain;; Iron/zinc purple acid phosphatase-like protein C	Probable inactive purple acid phosphatase 27 OS=Arabidopsis thaliana OX=3702 GN=PAP27 PE=2 SV=1	S	Function unknown	unknown [Picea sitchensis]	biological process: metabolic process (GO:0008152);; biological process: cellular process (GO:0009987);; molecular function: catalytic activity (GO:0003824);; molecular function: binding (GO:0005488)
MIR156	cln-miR156	novel_miR_61	c327203	UUGACAGAAGAUAGAGGGCAC	21	--	--	Biological Process: system development (GO:0048731);;	--	--	[K]	Transcription	Associated with HOX;; Homeobox KN domain;; Homeobox domain	BEL1-like homeodomain protein 4 OS=Arabidopsis thaliana OX=3702 GN=BLH4 PE=1 SV=2	K	Transcription	putative BEL1-like protein, partial [Gnetum gnemon]	biological process: developmental process (GO:0032502)
MIR156	cln-miR156	novel_miR_61	c329425	UUGACAGAAGAUAGAGGGCAC	21	[T]	Signal transduction mechanisms	--	--	--	--	--	U-box domain;; WD domain, G-beta repeat	Putative E3 ubiquitin-protein ligase LIN-1 OS=Lotus japonicus OX=34305 GN=CERBERUS PE=2 SV=2	S	Function unknown	hypothetical protein AXG93_862s1050 [Marchantia polymorpha subsp. ruderalis]	--
MIR156	cln-miR156	novel_miR_61	c331308	UUGACAGAAGAUAGAGGGCAC	21	[J]	Translation, ribosomal structure and biogenesis	Biological Process: RNA metabolic process (GO:0016070);;	K14292|8.10217e-94|pop:POPTR_0014s02790g|K14292 trimethylguanosine synthase [EC:2.1.1.-] | (RefSeq) hypothetical protein	RNA transport (ko03013)	[R]	General function prediction only	RNA cap guanine-N2 methyltransferase;; Ubiquitin family;; Met-10+ like-protein;; Ubiquitin-2 like Rad60 SUMO-like;; Methyltransferase domain;; WW domain;; Putative RNA methylase family UPF0020	Ubiquitin receptor RAD23d OS=Arabidopsis thaliana OX=3702 GN=RAD23D PE=1 SV=2	S	Function unknown	hypothetical protein AXG93_4201s1180 [Marchantia polymorpha subsp. ruderalis]	biological process: metabolic process (GO:0008152);; biological process: cellular process (GO:0009987)
MIR156	cln-miR156	novel_miR_61	c332478	UUGACAGAAGAUAGAGGGCAC	21	[S]	Function unknown	--	K09122|7.44148e-147|nnu:104604727|K09122 uncharacterized protein | (RefSeq) uncharacterized LOC104604727	--	[L]	Replication, recombination and repair	Mut7-C RNAse domain;; 3'-5' exonuclease	--	S	Function unknown	PREDICTED: uncharacterized protein LOC104604727 [Nelumbo nucifera]	--
MIR156	cln-miR156	novel_miR_61	c332657	UUGACAGAAGAUAGAGGGCAC	21	--	--	--	--	--	--	--	--	--	--
MIR156	cln-miR156	novel_miR_61	c333579	UUGACAGAAGAUAGAGGGCAC	21	[I]	Lipid transport and metabolism	Biological Process: phospholipid biosynthetic process (GO:0008654);; Cellular Component: integral component of membrane (GO:0016021);; Molecular Function: phosphotransferase activity, for other substituted phosphate groups (GO:0016780);;	K08744|3.24342e-86|atr:18447974|K08744 cardiolipin synthase (CMP-forming) [EC:2.7.8.41] | (RefSeq) cardiolipin synthase, mitochondrial	Glycerophospholipid metabolism (ko00564)	[I]	Lipid transport and metabolism	CDP-alcohol phosphatidyltransferase	Cardiolipin synthase (CMP-forming), mitochondrial OS=Arabidopsis thaliana OX=3702 GN=CLS PE=1 SV=1	I	Lipid transport and metabolism	unknown [Picea sitchensis]	biological process: metabolic process (GO:0008152);; biological process: cellular process (GO:0009987);; biological process: single-organism process (GO:0044699);; cellular component: membrane (GO:0016020);; cellular component: membrane part (GO:0044425);; molecular function: catalytic activity (GO:0003824)
MIR156	cln-miR156	novel_miR_61	c333636	UUGACAGAAGAUAGAGGGCAC	21	[J]	Translation, ribosomal structure and biogenesis	Molecular Function: nucleotide binding (GO:0000166);; Biological Process: mRNA splicing, via spliceosome (GO:0000398);; Molecular Function: RNA binding (GO:0003723);; Cellular Component: U12-type spliceosomal complex (GO:0005689);; Molecular Function: zinc ion binding (GO:0008270);; Biological Process: developmental process (GO:0032502);; Biological Process: regulation of cell division (GO:005130…	K13154|1.17669e-57|pda:103706997|K13154 U11/U12 small nuclear ribonucleoprotein 31 kDa protein | (RefSeq) U11/U12 small nuclear ribonucleoprotein 31 kDa protein	--	[R]	General function prediction only	RNA recognition motif. (a.k.a. RRM, RBD, or RNP domain);; Zinc knuckle	U11/U12 small nuclear ribonucleoprotein 31 kDa protein OS=Arabidopsis thaliana OX=3702 GN=SNRNP31 PE=2 SV=1	S	Function unknown	RNA recognition motif domain [Macleaya cordata]	molecular function: binding (GO:0005488);; biological process: metabolic process (GO:0008152);; biological process: cellular process (GO:0009987);; cellular component: cell (GO:0005623);; cellular component: macromolecular complex (GO:0032991);; cellular component: organelle (GO:0043226);; cellular component: organelle part (GO:0044422);; cellular component: cell part (GO:0044464);; biological pr…
MIR156	cln-miR156	novel_miR_61	c333820	UUGACAGAAGAUAGAGGGCAC	21	--	--	--	--	--	--	--	--	--	--
MIR156	cln-miR156	novel_miR_61	c334441	UUGACAGAAGAUAGAGGGCAC	21	[P]	Inorganic ion transport and metabolism	Molecular Function: nucleotide binding (GO:0000166);; Molecular Function: phospholipid-translocating ATPase activity (GO:0004012);; Cellular Component: trans-Golgi network (GO:0005802);; Cellular Component: plasma membrane (GO:0005886);; Biological Process: phospholipid transport (GO:0015914);; Molecular Function: metal ion binding (GO:0046872);; Biological Process: Golgi vesicle budding (GO:0048…	K01530|0|atr:18434812|K01530 phospholipid-translocating ATPase [EC:3.6.3.1] | (RefSeq) putative phospholipid-transporting ATPase 9	--	[R]	General function prediction only	Cation transport ATPase (P-type);; haloacid dehalogenase-like hydrolase;; E1-E2 ATPase;; Phospholipid-translocating P-type ATPase C-terminal;; Phospholipid-translocating ATPase N-terminal	Putative phospholipid-transporting ATPase 9 OS=Arabidopsis thaliana OX=3702 GN=ALA9 PE=3 SV=1	U	Intracellular trafficking, secretion, and vesicular transport	putative phospholipid-transporting ATPase 9 isoform X1 [Amborella trichopoda]	molecular function: binding (GO:0005488);; biological process: metabolic process (GO:0008152);; biological process: cellular process (GO:0009987);; biological process: single-organism process (GO:0044699);; biological process: localization (GO:0051179);; molecular function: catalytic activity (GO:0003824);; molecular function: transporter activity (GO:0005215);; cellular component: cell (GO:00056…
MIR156	cln-miR156	novel_miR_61	c334889	UUGACAGAAGAUAGAGGGCAC	21	[G]	Carbohydrate transport and metabolism	Biological Process: carbohydrate metabolic process (GO:0005975);; Molecular Function: beta-glucosidase activity (GO:0008422);; Cellular Component: integral component of membrane (GO:0016021);; Biological Process: glycosyl compound metabolic process (GO:1901657);;	--	--	[G]	Carbohydrate transport and metabolism	Glycosyl hydrolase family 1;; Glycosyl hydrolase family 1	Galactolipid galactosyltransferase SFR2, chloroplastic OS=Arabidopsis thaliana OX=3702 GN=SFR2 PE=1 SV=1	G	Carbohydrate transport and metabolism	putative beta-glycosidase [Pinus taeda]	biological process: metabolic process (GO:0008152);; molecular function: catalytic activity (GO:0003824);; cellular component: membrane (GO:0016020);; cellular component: membrane part (GO:0044425);; biological process: single-organism process (GO:0044699)
MIR156	cln-miR156	novel_miR_61	c335179	UUGACAGAAGAUAGAGGGCAC	21	--	--	Cellular Component: membrane (GO:0016020);;	--	--	[R]	General function prediction only	C2 domain	Synaptotagmin-2 OS=Arabidopsis thaliana OX=3702 GN=SYT2 PE=2 SV=1	S	Function unknown	PREDICTED: synaptotagmin-2 [Nelumbo nucifera]	cellular component: membrane (GO:0016020)
MIR156	cln-miR156	novel_miR_61	c335807	UUGACAGAAGAUAGAGGGCAC	21	--	--	--	K20478|0|atr:18435686|K20478 golgin subfamily B member 1 | (RefSeq) uncharacterized LOC18435686	--	--	--	Autophagy protein 16 (ATG16)	--	S	Function unknown	hypothetical protein AMTR_s00019p00254550 [Amborella trichopoda]	--
MIR156	cln-miR156	novel_miR_61	c336654	UUGACAGAAGAUAGAGGGCAC	21	--	--	--	--	--	--	--	--	--	--
MIR156	cln-miR156	novel_miR_61	c338444	UUGACAGAAGAUAGAGGGCAC	21	--	--	--	--	--	--	--	--	--	L	Replication, recombination and repair	retrotransposon protein, putative, unclassified, expressed [Oryza sativa Japonica Group]	--
MIR156	cln-miR156	novel_miR_61	c339264	UUGACAGAAGAUAGAGGGCAC	21	--	--	--	--	--	--	--	Targeting protein for Xklp2 (TPX2)	Protein WVD2-like 5 OS=Arabidopsis thaliana OX=3702 GN=WDL5 PE=1 SV=1	S	Function unknown	protein WVD2-like 7 isoform X2 [Asparagus officinalis]	--
MIR156	cln-miR156	novel_miR_61	c340757	UUGACAGAAGAUAGAGGGCAC	21	--	--	--	--	--	--	--	--	--	--
MIR156	cln-miR156	novel_miR_61	c341032	UUGACAGAAGAUAGAGGGCAC	21	--	--	--	--	--	--	--	--	--	--
MIR156	cln-miR156	novel_miR_61	c343795	UUGACAGAAGAUAGAGGGCAC	21	[R]	General function prediction only	Molecular Function: nucleotide binding (GO:0000166);; Biological Process: signal transduction (GO:0007165);; Cellular Component: membrane (GO:0016020);; Biological Process: regulation of asexual sporulation (GO:0034305);; Biological Process: asexual sporulation resulting in formation of a cellular spore (GO:0043936);; Cellular Component: cell part (GO:0044464);; Biological Process: regulation of …	K07901|7.58592e-27|adu:107467407|K07901 Ras-related protein Rab-8A | (RefSeq) ras-related protein RABE1a-like	Endocytosis (ko04144)	[R]	General function prediction only	Ras family;; Ras of Complex, Roc, domain of DAPkinase;; ADP-ribosylation factor family;; Elongation factor Tu GTP binding domain	Ras-related protein RAB1BV OS=Beta vulgaris OX=161934 GN=RAB1BV PE=2 SV=1	S	Function unknown	hypothetical protein [Podospora anserina S mat+]	molecular function: binding (GO:0005488);; biological process: cellular process (GO:0009987);; biological process: response to stimulus (GO:0050896);; biological process: biological regulation (GO:0065007);; cellular component: membrane (GO:0016020);; biological process: reproduction (GO:0000003);; biological process: developmental process (GO:0032502);; biological process: single-organism proces…
MIR156	cln-miR156	novel_miR_61	c347342	UUGACAGAAGAUAGAGGGCAC	21	--	--	Cellular Component: late endosome (GO:0005770);; Biological Process: protein targeting to vacuole (GO:0006623);; Biological Process: late endosome to vacuole transport via multivesicular body sorting pathway (GO:0032511);;	K12197|2.73167e-60|ppp:PHYPADRAFT_174639|K12197 charged multivesicular body protein 1 | (RefSeq) hypothetical protein	Endocytosis (ko04144)	[U]	Intracellular trafficking, secretion, and vesicular transport	Snf7	ESCRT-related protein CHMP1A OS=Arabidopsis thaliana OX=3702 GN=CHMP1A PE=1 SV=1	N	Cell motility	Charged multivesicular body protein 1 [Rhizophagus irregularis DAOM 181602]	cellular component: cell (GO:0005623);; cellular component: organelle (GO:0043226);; cellular component: cell part (GO:0044464);; biological process: single-organism process (GO:0044699);; biological process: localization (GO:0051179)
MIR156	cln-miR156	novel_miR_61	c353523	UUGACAGAAGAUAGAGGGCAC	21	--	--	Biological Process: mitochondrion inheritance (GO:0000001);; Biological Process: mitochondrial genome maintenance (GO:0000002);; Cellular Component: fungal-type vacuole membrane (GO:0000329);; Molecular Function: GTPase activity (GO:0003924);; Molecular Function: GTP binding (GO:0005525);; Cellular Component: mitochondrial intermembrane space (GO:0005758);; Biological Process: mitochondrial membr…	--	--	[UR]	--	--	--	S	Function unknown	hypothetical protein GLOIN_2v1743149 [Rhizophagus irregularis DAOM 181602=DAOM 197198]	biological process: cellular process (GO:0009987);; biological process: single-organism process (GO:0044699);; biological process: localization (GO:0051179);; biological process: cellular component organization or biogenesis (GO:0071840);; cellular component: cell (GO:0005623);; cellular component: membrane (GO:0016020);; cellular component: organelle (GO:0043226);; cellular component: organelle …
MIR159	cln-miR159a	novel_miR_1	c142461	CUUGGAUUGAAGGGAGCUCC	20	[E]	Amino acid transport and metabolism	Molecular Function: cystathionine gamma-lyase activity (GO:0004123);; Biological Process: cysteine biosynthetic process via cystathionine (GO:0019343);; Biological Process: transsulfuration (GO:0019346);; Molecular Function: pyridoxal phosphate binding (GO:0030170);; Molecular Function: identical protein binding (GO:0042802);;	K01758|2.75409e-48|gsl:Gasu_38670|K01758 cystathionine gamma-lyase [EC:4.4.1.1] | (RefSeq) cystathionine gamma-lyase	Biosynthesis of amino acids (ko01230)	[E]	Amino acid transport and metabolism	Cys/Met metabolism PLP-dependent enzyme;; Aminotransferase class I and II	Cystathionine beta-lyase, chloroplastic OS=Arabidopsis thaliana OX=3702 GN=At3g57050 PE=1 SV=1	E	Amino acid transport and metabolism	cystathionine gamma-lyase [Exophiala aquamarina CBS 119918]	biological process: metabolic process (GO:0008152);; molecular function: catalytic activity (GO:0003824);; biological process: cellular process (GO:0009987);; biological process: single-organism process (GO:0044699);; molecular function: binding (GO:0005488)
MIR159	cln-miR159a	novel_miR_1	c151137	CUUGGAUUGAAGGGAGCUCC	20	--	--	Molecular Function: RNA polymerase II transcription factor activity, sequence-specific DNA binding (GO:0000981);; Cellular Component: nucleus (GO:0005634);; Biological Process: regulation of transcription from RNA polymerase II promoter (GO:0006357);; Molecular Function: zinc ion binding (GO:0008270);;	--	--	--	--	Fungal Zn(2)-Cys(6) binuclear cluster domain	--	--	--	putative fungal transcriptional regulatory protein [Mitosporidium daphniae]	biological process: biological regulation (GO:0065007);; molecular function: nucleic acid binding transcription factor activity (GO:0001071);; cellular component: cell (GO:0005623);; cellular component: organelle (GO:0043226);; cellular component: cell part (GO:0044464);; molecular function: binding (GO:0005488)
MIR159	cln-miR159a	novel_miR_1	c153254	CUUGGAUUGAAGGGAGCUCC	20	[S]	Function unknown	Cellular Component: integral component of membrane (GO:0016021);; Molecular Function: isomerase activity (GO:0016853);;	K15744|6.82922e-125|bvg:104889684|K15744 zeta-carotene isomerase [EC:5.2.1.12] | (RefSeq) 15-cis-zeta-carotene isomerase, chloroplastic	Carotenoid biosynthesis (ko00906)	--	--	NnrU protein;; Phospholipid methyltransferase	15-cis-zeta-carotene isomerase, chloroplastic OS=Arabidopsis thaliana OX=3702 GN=Z-ISO PE=1 SV=1	S	Function unknown	unknown [Picea sitchensis]	cellular component: membrane (GO:0016020);; cellular component: membrane part (GO:0044425);; biological process: metabolic process (GO:0008152);; molecular function: catalytic activity (GO:0003824)
MIR159	cln-miR159a	novel_miR_1	c203512	CUUGGAUUGAAGGGAGCUCC	20	--	--	--	--	--	[TZ]	--	--	Formin-like protein 5 OS=Arabidopsis thaliana OX=3702 GN=FH5 PE=2 SV=2	--	--	PREDICTED: formin-like protein 5 isoform X2 [Lupinus angustifolius]	--
MIR159	cln-miR159a	novel_miR_1	c209259	CUUGGAUUGAAGGGAGCUCC	20	--	--	--	--	--	--	--	--	--	S	Function unknown	hypothetical protein BCR35DRAFT_349463 [Leucosporidium creatinivorum]	--
MIR159	cln-miR159a	novel_miR_1	c212257	CUUGGAUUGAAGGGAGCUCC	20	--	--	--	--	--	--	--	--	--	--	--	hypothetical protein RhiirA5_505039 [Rhizophagus irregularis]	--
MIR159	cln-miR159a	novel_miR_1	c251038	CUUGGAUUGAAGGGAGCUCC	20	--	--	Molecular Function: transcription factor activity, sequence-specific DNA binding (GO:0003700);; Biological Process: regulation of transcription, DNA-templated (GO:0006355);; Molecular Function: sequence-specific DNA binding (GO:0043565);;	--	--	--	--	bZIP transcription factor;; Basic region leucine zipper	--	S	Function unknown	hypothetical protein L969DRAFT_48485 [Mixia osmundae IAM 14324]	biological process: biological regulation (GO:0065007);; molecular function: nucleic acid binding transcription factor activity (GO:0001071);; molecular function: binding (GO:0005488)
MIR159	cln-miR159a	novel_miR_1	c255388	CUUGGAUUGAAGGGAGCUCC	20	--	--	--	--	--	--	--	--	--	S	Function unknown	hypothetical protein LSAT_1X64921 [Lactuca sativa]	--
MIR159	cln-miR159a	novel_miR_1	c256140	CUUGGAUUGAAGGGAGCUCC	20	[G]	Carbohydrate transport and metabolism	Molecular Function: hydrolase activity, hydrolyzing O-glycosyl compounds (GO:0004553);; Cellular Component: cell wall (GO:0005618);; Biological Process: xyloglucan metabolic process (GO:0010411);; Molecular Function: xyloglucan:xyloglucosyl transferase activity (GO:0016762);; Biological Process: cell wall biogenesis (GO:0042546);; Cellular Component: apoplast (GO:0048046);; Biological Process: ce…	K08235|6.35864e-126|vvi:100246166|K08235 xyloglucan:xyloglucosyl transferase [EC:2.4.1.207] | (RefSeq) probable xyloglucan endotransglucosylase/hydrolase protein 23	--	--	--	Glycosyl hydrolases family 16;; Xyloglucan endo-transglycosylase (XET) C-terminus	Xyloglucan endotransglucosylase/hydrolase 2 OS=Glycine max OX=3847 PE=2 SV=1	G	Carbohydrate transport and metabolism	PREDICTED: probable xyloglucan endotransglucosylase/hydrolase protein 23 [Vitis vinifera]	biological process: metabolic process (GO:0008152);; molecular function: catalytic activity (GO:0003824);; cellular component: cell (GO:0005623);; cellular component: cell part (GO:0044464);; biological process: cellular process (GO:0009987);; biological process: cellular component organization or biogenesis (GO:0071840);; cellular component: extracellular region (GO:0005576)
MIR159	cln-miR159a	novel_miR_1	c258523	CUUGGAUUGAAGGGAGCUCC	20	--	--	--	--	--	--	--	Hydrophobic seed protein;; Probable lipid transfer	--	--	--	--	--
MIR159	cln-miR159a	novel_miR_1	c260774	CUUGGAUUGAAGGGAGCUCC	20	--	--	--	--	--	--	--	--	--	S	Function unknown	uncharacterized protein LOC18445154 [Amborella trichopoda]	--
MIR159	cln-miR159a	novel_miR_1	c268893	CUUGGAUUGAAGGGAGCUCC	20	--	--	--	--	--	--	--	--	--	--
MIR159	cln-miR159a	novel_miR_1	c278418	CUUGGAUUGAAGGGAGCUCC	20	[GM]	Carbohydrate transport and metabolism ;; Cell wall/membrane/envelope biogenesis	Biological Process: carbohydrate metabolic process (GO:0005975);; Molecular Function: hydrolase activity, acting on carbon-nitrogen (but not peptide) bonds (GO:0016810);;	--	--	--	--	Polysaccharide deacetylase	--	G	Carbohydrate transport and metabolism	glycoside hydrolase/deacetylase [Rhizophagus irregularis]	biological process: metabolic process (GO:0008152);; molecular function: catalytic activity (GO:0003824)
MIR159	cln-miR159a	novel_miR_1	c283079	CUUGGAUUGAAGGGAGCUCC	20	--	--	--	--	--	--	--	--	--	--	--	hypothetical protein RirG_227090 [Rhizophagus irregularis DAOM 197198w]	--
MIR159	cln-miR159a	novel_miR_1	c299103	CUUGGAUUGAAGGGAGCUCC	20	--	--	--	--	--	[R]	General function prediction only	Kelch motif;; Kelch motif;; Kelch motif;; Galactose oxidase, central domain;; Kelch motif;; Galactose oxidase, central domain;; Acyl CoA binding protein	Acyl-CoA-binding domain-containing protein 4 OS=Arabidopsis thaliana OX=3702 GN=ACBP4 PE=1 SV=1	S	Function unknown	unknown [Picea sitchensis]	--
MIR159	cln-miR159a	novel_miR_1	c302994	CUUGGAUUGAAGGGAGCUCC	20	--	--	--	--	--	--	--	--	--	--
MIR159	cln-miR159a	novel_miR_1	c307758	CUUGGAUUGAAGGGAGCUCC	20	--	--	Cellular Component: integral component of membrane (GO:0016021);;	--	--	--	--	GDP-fucose protein O-fucosyltransferase	--	S	Function unknown	uncharacterized protein LOC106769493 [Vigna radiata var. radiata]	cellular component: membrane (GO:0016020);; cellular component: membrane part (GO:0044425)
MIR159	cln-miR159a	novel_miR_1	c307823	CUUGGAUUGAAGGGAGCUCC	20	[IR]	Lipid transport and metabolism ;; General function prediction only	Molecular Function: phosphoribosylaminoimidazole carboxylase activity (GO:0004638);; Molecular Function: ATP binding (GO:0005524);; Biological Process: 'de novo' IMP biosynthetic process (GO:0006189);; Molecular Function: oxidoreductase activity, acting on CH-OH group of donors (GO:0016614);; Molecular Function: metal ion binding (GO:0046872);; Molecular Function: flavin adenine dinucleotide bind…	--	--	[R]	General function prediction only	GMC oxidoreductase;; GMC oxidoreductase;; FAD binding domain	Protein HOTHEAD OS=Arabidopsis thaliana OX=3702 GN=HTH PE=1 SV=1	E	Amino acid transport and metabolism	choline dehydrogenase [Pseudozyma hubeiensis SY62]	biological process: metabolic process (GO:0008152);; molecular function: catalytic activity (GO:0003824);; molecular function: binding (GO:0005488);; biological process: cellular process (GO:0009987);; biological process: single-organism process (GO:0044699)
MIR159	cln-miR159a	novel_miR_1	c309708	CUUGGAUUGAAGGGAGCUCC	20	[M]	Cell wall/membrane/envelope biogenesis	Cellular Component: chloroplast (GO:0009507);;	--	--	--	--	--	--	S	Function unknown	PREDICTED: uncharacterized protein LOC105032125 isoform X1 [Elaeis guineensis]	cellular component: cell (GO:0005623);; cellular component: organelle (GO:0043226);; cellular component: cell part (GO:0044464)
MIR159	cln-miR159a	novel_miR_1	c312905	CUUGGAUUGAAGGGAGCUCC	20	--	--	--	--	--	--	--	--	--	S	Function unknown	unknown [Picea sitchensis]	--
MIR159	cln-miR159a	novel_miR_1	c313697	CUUGGAUUGAAGGGAGCUCC	20	--	--	--	K10401|0|nnu:104603080|K10401 kinesin family member 18/19 | (RefSeq) kinesin-like protein KIN-8A	--	[Z]	Cytoskeleton	Kinesin motor domain;; Microtubule binding	Kinesin-like protein KIN-8A OS=Arabidopsis thaliana OX=3702 GN=KIN8A PE=3 SV=1	Z	Cytoskeleton	Kinesin-like protein [Trema orientalis]	--
MIR159	cln-miR159a	novel_miR_1	c314075	CUUGGAUUGAAGGGAGCUCC	20	[QR]	Secondary metabolites biosynthesis, transport and catabolism ;; General function prediction only	Molecular Function: zinc ion binding (GO:0008270);; Cellular Component: integral component of membrane (GO:0016021);; Molecular Function: oxidoreductase activity (GO:0016491);; Biological Process: oxidation-reduction process (GO:0055114);;	--	--	[R]	General function prediction only	N-terminal domain of oxidoreductase	2-alkenal reductase (NADP(+)-dependent) OS=Nicotiana tabacum OX=4097 GN=DBR PE=1 SV=1	S	Function unknown	unknown [Picea sitchensis]	molecular function: binding (GO:0005488);; cellular component: membrane (GO:0016020);; cellular component: membrane part (GO:0044425);; biological process: metabolic process (GO:0008152);; molecular function: catalytic activity (GO:0003824);; biological process: single-organism process (GO:0044699)
MIR159	cln-miR159a	novel_miR_1	c314455	CUUGGAUUGAAGGGAGCUCC	20	[O]	Posttranslational modification, protein turnover, chaperones	--	K01279|4.31024e-39|gsl:Gasu_62160|K01279 tripeptidyl-peptidase I [EC:3.4.14.9] | (RefSeq) tripeptidyl-peptidase I	--	--	--	Pro-kumamolisin, activation domain	--	O	Posttranslational modification, protein turnover, chaperones	hypothetical protein PHACADRAFT_89753 [Phanerochaete carnosa HHB-10118-sp]	--
MIR159	cln-miR159a	novel_miR_1	c316034	CUUGGAUUGAAGGGAGCUCC	20	--	--	Biological Process: dephosphorylation (GO:0016311);; Molecular Function: phosphatase activity (GO:0016791);;	K17619|4.03797e-72|vvi:100264147|K17619 magnesium-dependent phosphatase 1 [EC:3.1.3.48 3.1.3.-] | (RefSeq) magnesium-dependent phosphatase 1	--	[R]	General function prediction only	Acid Phosphatase;; Haloacid dehalogenase-like hydrolase	--	S	Function unknown	unknown [Picea sitchensis]	biological process: metabolic process (GO:0008152);; biological process: cellular process (GO:0009987);; molecular function: catalytic activity (GO:0003824)
MIR159	cln-miR159a	novel_miR_1	c317788	CUUGGAUUGAAGGGAGCUCC	20	--	--	--	--	--	--	--	--	--	--
MIR159	cln-miR159a	novel_miR_1	c318105	CUUGGAUUGAAGGGAGCUCC	20	[L]	Replication, recombination and repair	Biological Process: DNA metabolic process (GO:0006259);; Biological Process: cellular response to DNA damage stimulus (GO:0006974);; Molecular Function: ligase activity (GO:0016874);; Biological Process: cellular macromolecule biosynthetic process (GO:0034645);;	K10777|0|vvi:100258105|K10777 DNA ligase 4 [EC:6.5.1.1] | (RefSeq) DNA ligase 4	Non-homologous end-joining (ko03450)	[L]	Replication, recombination and repair	ATP dependent DNA ligase domain;; DNA ligase N terminus;; BRCA1 C Terminus (BRCT) domain;; twin BRCT domain;; ATP dependent DNA ligase C terminal region;; BRCT domain, a BRCA1 C-terminus domain;; RNA ligase	DNA ligase 4 OS=Arabidopsis thaliana OX=3702 GN=LIG4 PE=1 SV=1	L	Replication, recombination and repair	hypothetical protein PHYPA_018083 [Physcomitrella patens]	biological process: metabolic process (GO:0008152);; biological process: cellular process (GO:0009987);; biological process: response to stimulus (GO:0050896);; molecular function: catalytic activity (GO:0003824)
MIR159	cln-miR159a	novel_miR_1	c318911	CUUGGAUUGAAGGGAGCUCC	20	--	--	Molecular Function: hydrolase activity (GO:0016787);;	K21286|1.36385e-81|atr:18428332|K21286 protein N-terminal glutamine amidohydrolase [EC:3.5.1.122] | (RefSeq) protein N-terminal glutamine amidohydrolase	--	[S]	Function unknown	N-terminal glutamine amidase	Protein N-terminal glutamine amidohydrolase OS=Arabidopsis thaliana OX=3702 GN=At2g41760 PE=1 SV=1	O	Posttranslational modification, protein turnover, chaperones	protein N-terminal glutamine amidohydrolase isoform X1 [Amborella trichopoda]	biological process: metabolic process (GO:0008152);; molecular function: catalytic activity (GO:0003824)
MIR159	cln-miR159a	novel_miR_1	c318976	CUUGGAUUGAAGGGAGCUCC	20	--	--	Molecular Function: calmodulin binding (GO:0005516);; Biological Process: response to stress (GO:0006950);;	--	--	--	--	Calmodulin binding protein-like	Calmodulin-binding protein 60 B OS=Arabidopsis thaliana OX=3702 GN=CBP60B PE=2 SV=1	S	Function unknown	PREDICTED: calmodulin-binding protein 60 B-like [Nelumbo nucifera]	molecular function: binding (GO:0005488);; biological process: response to stimulus (GO:0050896)
MIR159	cln-miR159a	novel_miR_1	c321774	CUUGGAUUGAAGGGAGCUCC	20	--	--	--	--	--	--	--	TCP family transcription factor	Transcription factor TCP2 OS=Arabidopsis thaliana OX=3702 GN=TCP2 PE=1 SV=1	K	Transcription	PREDICTED: transcription factor TCP24 [Ipomoea nil]	--
MIR159	cln-miR159a	novel_miR_1	c321859	CUUGGAUUGAAGGGAGCUCC	20	--	--	Molecular Function: transcription factor activity, sequence-specific DNA binding (GO:0003700);; Biological Process: regulation of transcription, DNA-templated (GO:0006355);;	--	--	--	--	TEA/ATTS domain family	--	S	Function unknown	hypothetical protein CVT26_001911 [Gymnopilus dilepis]	biological process: biological regulation (GO:0065007);; molecular function: nucleic acid binding transcription factor activity (GO:0001071)
MIR159	cln-miR159a	novel_miR_1	c322961	CUUGGAUUGAAGGGAGCUCC	20	[J]	Translation, ribosomal structure and biogenesis	Molecular Function: 3'-5'-exoribonuclease activity (GO:0000175);; Molecular Function: RNA binding (GO:0003723);; Molecular Function: polyribonucleotide nucleotidyltransferase activity (GO:0004654);; Biological Process: RNA processing (GO:0006396);; Biological Process: mRNA catabolic process (GO:0006402);; Biological Process: isoprenoid biosynthetic process (GO:0008299);; Cellular Component: chlor…	K00962|0|sind:105155735|K00962 polyribonucleotide nucleotidyltransferase [EC:2.7.7.8] | (RefSeq) polyribonucleotide nucleotidyltransferase 1, chloroplastic	RNA degradation (ko03018)	[R]	General function prediction only	3' exoribonuclease family, domain 1;; 3' exoribonuclease family, domain 2;; S1 RNA binding domain;; Polyribonucleotide nucleotidyltransferase, RNA binding domain;; KH domain	Probable polyribonucleotide nucleotidyltransferase 1, chloroplastic OS=Oryza sativa subsp. japonica OX=39947 GN=PNP1 PE=2 SV=1	J	Translation, ribosomal structure and biogenesis	probable polyribonucleotide nucleotidyltransferase 1, chloroplastic [Sesamum indicum]	biological process: metabolic process (GO:0008152);; biological process: cellular process (GO:0009987);; molecular function: catalytic activity (GO:0003824);; molecular function: binding (GO:0005488);; biological process: single-organism process (GO:0044699);; cellular component: cell (GO:0005623);; cellular component: organelle (GO:0043226);; cellular component: cell part (GO:0044464)
MIR159	cln-miR159a	novel_miR_1	c323078	CUUGGAUUGAAGGGAGCUCC	20	[R]	General function prediction only	--	K14320|0|nnu:104593947|K14320 aladin | (RefSeq) aladin	RNA transport (ko03013)	[R]	General function prediction only	Anaphase-promoting complex subunit 4 WD40 domain;; WD domain, G-beta repeat	Aladin OS=Arabidopsis thaliana OX=3702 GN=AAAS PE=1 SV=1	S	Function unknown	aladin isoform X1 [Quercus suber]	--
MIR159	cln-miR159a	novel_miR_1	c323734	CUUGGAUUGAAGGGAGCUCC	20	[J]	Translation, ribosomal structure and biogenesis	Biological Process: tRNA N2-guanine methylation (GO:0002940);; Molecular Function: RNA binding (GO:0003723);; Molecular Function: tRNA (guanine-N2-)-methyltransferase activity (GO:0004809);; Cellular Component: nucleus (GO:0005634);; Cellular Component: mitochondrion (GO:0005739);;	K00555|0|atr:18446211|K00555 tRNA (guanine26-N2/guanine27-N2)-dimethyltransferase [EC:2.1.1.215 2.1.1.216] | (RefSeq) probable tRNA (guanine(26)-N(2))-dimethyltransferase 2	--	[J]	Translation, ribosomal structure and biogenesis	N2,N2-dimethylguanosine tRNA methyltransferase;; Ribosomal protein L11 methyltransferase (PrmA)	Probable tRNA (guanine(26)-N(2))-dimethyltransferase 2 OS=Arabidopsis thaliana OX=3702 GN=At3g02320 PE=2 SV=3	J	Translation, ribosomal structure and biogenesis	probable tRNA (guanine(26)-N(2))-dimethyltransferase 2 [Amborella trichopoda]	biological process: metabolic process (GO:0008152);; biological process: cellular process (GO:0009987);; molecular function: binding (GO:0005488);; molecular function: catalytic activity (GO:0003824);; cellular component: cell (GO:0005623);; cellular component: organelle (GO:0043226);; cellular component: cell part (GO:0044464)
MIR159	cln-miR159a	novel_miR_1	c324414	CUUGGAUUGAAGGGAGCUCC	20	--	--	Biological Process: intracellular protein transport (GO:0006886);; Biological Process: ER to Golgi vesicle-mediated transport (GO:0006888);; Molecular Function: zinc ion binding (GO:0008270);; Cellular Component: COPII vesicle coat (GO:0030127);;	K14006|0|atr:18423254|K14006 protein transport protein SEC23 | (RefSeq) protein transport protein SEC23	Protein processing in endoplasmic reticulum (ko04141)	[U]	Intracellular trafficking, secretion, and vesicular transport	Sec23/Sec24 trunk domain;; Sec23/Sec24 beta-sandwich domain;; Sec23/Sec24 helical domain;; Sec23/Sec24 zinc finger;; Gelsolin repeat	Protein transport protein Sec24-like At3g07100 OS=Arabidopsis thaliana OX=3702 GN=At3g07100 PE=2 SV=2	U	Intracellular trafficking, secretion, and vesicular transport	protein transport protein SEC23 [Amborella trichopoda]	biological process: localization (GO:0051179);; biological process: single-organism process (GO:0044699);; molecular function: binding (GO:0005488);; cellular component: cell (GO:0005623);; cellular component: membrane (GO:0016020);; cellular component: macromolecular complex (GO:0032991);; cellular component: organelle (GO:0043226);; cellular component: organelle part (GO:0044422);; cellular com…
MIR159	cln-miR159a	novel_miR_1	c325552	CUUGGAUUGAAGGGAGCUCC	20	[Z]	Cytoskeleton	Molecular Function: ATP binding (GO:0005524);; Cellular Component: cytoplasm (GO:0005737);; Cellular Component: inner dynein arm (GO:0036156);;	K10355|4.1008e-119|ppp:PHYPADRAFT_198730|K10355 actin, other eukaryote | (RefSeq) hypothetical protein	--	[Z]	Cytoskeleton	Actin;; Actin	Actin OS=Coleochaete scutata OX=3125 PE=2 SV=1	Z	Cytoskeleton	actin, partial [Rhodomonas salina]	molecular function: binding (GO:0005488);; cellular component: cell (GO:0005623);; cellular component: cell part (GO:0044464);; cellular component: macromolecular complex (GO:0032991);; cellular component: organelle (GO:0043226);; cellular component: organelle part (GO:0044422)
MIR159	cln-miR159a	novel_miR_1	c325855	CUUGGAUUGAAGGGAGCUCC	20	--	--	--	--	--	--	--	--	--	--
MIR159	cln-miR159a	novel_miR_1	c326509	CUUGGAUUGAAGGGAGCUCC	20	--	--	Biological Process: multicellular organism development (GO:0007275);; Cellular Component: nuclear body (GO:0016604);; Biological Process: posttranscriptional gene silencing by RNA (GO:0035194);; Cellular Component: cytoplasmic part (GO:0044444);; Biological Process: regulation of developmental process (GO:0050793);; Biological Process: production of small RNA involved in gene silencing by RNA (GO…	--	--	[R]	General function prediction only	Arsenite-resistance protein 2;; Domain of unknown function (DUF3546)	Serrate RNA effector molecule OS=Arabidopsis thaliana OX=3702 GN=SE PE=1 SV=2	K	Transcription	PREDICTED: serrate RNA effector molecule [Nelumbo nucifera]	biological process: multicellular organismal process (GO:0032501);; biological process: developmental process (GO:0032502);; biological process: single-organism process (GO:0044699);; cellular component: cell (GO:0005623);; cellular component: membrane-enclosed lumen (GO:0031974);; cellular component: organelle (GO:0043226);; cellular component: organelle part (GO:0044422);; cellular component: c…
MIR159	cln-miR159a	novel_miR_1	c329076	CUUGGAUUGAAGGGAGCUCC	20	--	--	--	--	--	--	--	--	--	--
MIR159	cln-miR159a	novel_miR_1	c329302	CUUGGAUUGAAGGGAGCUCC	20	--	--	Cellular Component: integral component of membrane (GO:0016021);; Biological Process: oxidation-reduction process (GO:0055114);;	--	--	[T]	Signal transduction mechanisms	--	Cytochrome b561 and DOMON domain-containing protein At5g47530 OS=Arabidopsis thaliana OX=3702 GN=At5g47530 PE=2 SV=1	S	Function unknown	auxin induced-like protein [Picea sitchensis]	cellular component: membrane (GO:0016020);; cellular component: membrane part (GO:0044425);; biological process: metabolic process (GO:0008152);; biological process: single-organism process (GO:0044699)
MIR159	cln-miR159a	novel_miR_1	c332486	CUUGGAUUGAAGGGAGCUCC	20	--	--	--	K15188|2.3611e-76|atr:18440884|K15188 cyclin T | (RefSeq) cyclin-T1-4	--	[D]	Cell cycle control, cell division, chromosome partitioning	Cyclin, N-terminal domain	Cyclin-T1-4 OS=Oryza sativa subsp. japonica OX=39947 GN=CYCT1-1 PE=2 SV=1	DKL	--	cyclin-T1-4 isoform X1 [Amborella trichopoda]	--
MIR159	cln-miR159a	novel_miR_1	c332992	CUUGGAUUGAAGGGAGCUCC	20	--	--	Cellular Component: membrane (GO:0016020);;	--	--	--	--	Nucleotide-diphospho-sugar transferase	Uncharacterized protein At4g15970 OS=Arabidopsis thaliana OX=3702 GN=At4g15970 PE=2 SV=1	O	Posttranslational modification, protein turnover, chaperones	PREDICTED: uncharacterized protein At4g15970 [Tarenaya hassleriana]	cellular component: membrane (GO:0016020)
MIR159	cln-miR159a	novel_miR_1	c333816	CUUGGAUUGAAGGGAGCUCC	20	--	--	--	--	--	--	--	--	--	S	Function unknown	unknown [Picea sitchensis]	--
MIR159	cln-miR159a	novel_miR_1	c334464	CUUGGAUUGAAGGGAGCUCC	20	--	--	--	--	--	--	--	--	--	--
MIR159	cln-miR159a	novel_miR_1	c335197	CUUGGAUUGAAGGGAGCUCC	20	[Q]	Secondary metabolites biosynthesis, transport and catabolism	Biological Process: fatty acid biosynthetic process (GO:0006633);; Cellular Component: integral component of membrane (GO:0016021);; Molecular Function: transferase activity, transferring acyl groups other than amino-acyl groups (GO:0016747);;	K15397|0|nnu:104587752|K15397 3-ketoacyl-CoA synthase [EC:2.3.1.199] | (RefSeq) 3-ketoacyl-CoA synthase 4	Fatty acid elongation (ko00062)	--	--	FAE1/Type III polyketide synthase-like protein;; 3-Oxoacyl-[acyl-carrier-protein (ACP)] synthase III C terminal;; Chalcone and stilbene synthases, C-terminal domain;; Chalcone and stilbene synthases, N-terminal domain	3-ketoacyl-CoA synthase 4 OS=Arabidopsis thaliana OX=3702 GN=KCS4 PE=2 SV=1	I	Lipid transport and metabolism	PREDICTED: 3-ketoacyl-CoA synthase 4-like [Ziziphus jujuba]	biological process: metabolic process (GO:0008152);; biological process: cellular process (GO:0009987);; biological process: single-organism process (GO:0044699);; cellular component: membrane (GO:0016020);; cellular component: membrane part (GO:0044425);; molecular function: catalytic activity (GO:0003824)
MIR159	cln-miR159a	novel_miR_1	c336436	CUUGGAUUGAAGGGAGCUCC	20	--	--	--	--	--	--	--	--	--	--
MIR159	cln-miR159a	novel_miR_1	c336456	CUUGGAUUGAAGGGAGCUCC	20	[P]	Inorganic ion transport and metabolism	Biological Process: defense response (GO:0006952);; Biological Process: cellular process (GO:0009987);; Biological Process: single-organism developmental process (GO:0044767);; Biological Process: anatomical structure development (GO:0048856);; Biological Process: regulation of biological process (GO:0050789);;	K14513|0|atr:18995801|K14513 ethylene-insensitive protein 2 | (RefSeq) ethylene-insensitive protein 2	Plant hormone signal transduction (ko04075)	[P]	Inorganic ion transport and metabolism	Natural resistance-associated macrophage protein	Ethylene-insensitive protein 2 OS=Arabidopsis thaliana OX=3702 GN=EIN2 PE=1 SV=1	P	Inorganic ion transport and metabolism	ethylene-insensitive protein 2 isoform X2 [Amborella trichopoda]	biological process: response to stimulus (GO:0050896);; biological process: cellular process (GO:0009987);; biological process: developmental process (GO:0032502);; biological process: single-organism process (GO:0044699);; biological process: biological regulation (GO:0065007)
MIR159	cln-miR159a	novel_miR_1	c336933	CUUGGAUUGAAGGGAGCUCC	20	[QV]	Secondary metabolites biosynthesis, transport and catabolism ;; Defense mechanisms	Molecular Function: monooxygenase activity (GO:0004497);; Molecular Function: iron ion binding (GO:0005506);; Cellular Component: endoplasmic reticulum (GO:0005783);; Cellular Component: chloroplast (GO:0009507);; Biological Process: suberin biosynthetic process (GO:0010345);; Cellular Component: integral component of membrane (GO:0016021);; Molecular Function: oxidoreductase activity, acting on …	K15402|6.69806e-67|mus:103968445|K15402 fatty acid omega-hydroxylase [EC:1.14.-.-] | (RefSeq) cytochrome P450 86B1-like	Cutin, suberine and wax biosynthesis (ko00073)	[QI]	--	Cytochrome P450	Cytochrome P450 86B1 OS=Arabidopsis thaliana OX=3702 GN=CYP86B1 PE=2 SV=1	Q	Secondary metabolites biosynthesis, transport and catabolism	unknown [Picea sitchensis]	biological process: metabolic process (GO:0008152);; biological process: single-organism process (GO:0044699);; molecular function: catalytic activity (GO:0003824);; molecular function: binding (GO:0005488);; cellular component: cell (GO:0005623);; cellular component: organelle (GO:0043226);; cellular component: cell part (GO:0044464);; biological process: cellular process (GO:0009987);; cellular…
MIR159	cln-miR159a	novel_miR_1	c337175	CUUGGAUUGAAGGGAGCUCC	20	[HT]	Coenzyme transport and metabolism ;; Signal transduction mechanisms	Molecular Function: protein kinase activity (GO:0004672);; Molecular Function: ATP binding (GO:0005524);; Biological Process: protein phosphorylation (GO:0006468);;	--	--	[R]	General function prediction only	ABC1 family	Protein ACTIVITY OF BC1 COMPLEX KINASE 3, chloroplastic OS=Arabidopsis thaliana OX=3702 GN=ABC1K3 PE=1 SV=1	S	Function unknown	hypothetical protein AXG93_3444s1130 [Marchantia polymorpha subsp. ruderalis]	biological process: metabolic process (GO:0008152);; biological process: cellular process (GO:0009987);; molecular function: catalytic activity (GO:0003824);; molecular function: binding (GO:0005488)
MIR159	cln-miR159a	novel_miR_1	c337682	CUUGGAUUGAAGGGAGCUCC	20	--	--	--	--	--	--	--	--	--	--	--	unknown [Picea sitchensis]	--
MIR159	cln-miR159a	novel_miR_1	c339669	CUUGGAUUGAAGGGAGCUCC	20	--	--	--	--	--	--	--	--	--	--
MIR159	cln-miR159a	novel_miR_1	c340151	CUUGGAUUGAAGGGAGCUCC	20	[J]	Translation, ribosomal structure and biogenesis	Biological Process: ribosomal small subunit assembly (GO:0000028);; Biological Process: endonucleolytic cleavage in ITS1 to separate SSU-rRNA from 5.8S rRNA and LSU-rRNA from tricistronic rRNA transcript (SSU-rRNA, 5.8S rRNA, LSU-rRNA) (GO:0000447);; Biological Process: endonucleolytic cleavage to generate mature 3'-end of SSU-rRNA from (SSU-rRNA, 5.8S rRNA, LSU-rRNA) (GO:0000461);; Molecular Fun…	K02998|1.16132e-92|cme:CYME_CMT410C|K02998 small subunit ribosomal protein SAe | (RefSeq) 40S ribosomal protein SA	Ribosome (ko03010)	[J]	Translation, ribosomal structure and biogenesis	Ribosomal protein S2	40S ribosomal protein SA OS=Daucus carota OX=4039 GN=179B PE=2 SV=1	J	Translation, ribosomal structure and biogenesis	ribosomal protein S2 [Gonapodya prolifera JEL478]	biological process: cellular component organization or biogenesis (GO:0071840);; biological process: metabolic process (GO:0008152);; biological process: cellular process (GO:0009987);; molecular function: structural molecule activity (GO:0005198);; biological process: single-organism process (GO:0044699);; biological process: localization (GO:0051179);; cellular component: cell (GO:0005623);; ce…
MIR159	cln-miR159a	novel_miR_1	c342625	CUUGGAUUGAAGGGAGCUCC	20	--	--	--	--	--	--	--	--	--	--	--	hypothetical protein RhiirA4_409579 [Rhizophagus irregularis]	--
MIR159	cln-miR159a	novel_miR_1	c343087	CUUGGAUUGAAGGGAGCUCC	20	--	--	Cellular Component: intracellular (GO:0005622);; Biological Process: vacuolar transport (GO:0007034);;	K12194|1.15005e-18|pvu:PHAVU_004G173400g|K12194 charged multivesicular body protein 4 | (RefSeq) hypothetical protein	Endocytosis (ko04144)	[U]	Intracellular trafficking, secretion, and vesicular transport	Snf7	--	U	Intracellular trafficking, secretion, and vesicular transport	Snf7p [Rhizophagus irregularis DAOM 197198w]	cellular component: cell (GO:0005623);; cellular component: cell part (GO:0044464);; biological process: single-organism process (GO:0044699);; biological process: localization (GO:0051179)
MIR159	cln-miR159a	novel_miR_1	c346596	CUUGGAUUGAAGGGAGCUCC	20	[J]	Translation, ribosomal structure and biogenesis	Molecular Function: RNA binding (GO:0003723);; Molecular Function: structural constituent of ribosome (GO:0003735);; Biological Process: translation (GO:0006412);; Cellular Component: cytosolic large ribosomal subunit (GO:0022625);;	K02883|1.37457e-69|egr:104415617|K02883 large subunit ribosomal protein L18e | (RefSeq) 60S ribosomal protein L18-2	Ribosome (ko03010)	[J]	Translation, ribosomal structure and biogenesis	Ribosomal protein 60S L18 and 50S L18e	60S ribosomal protein L18-2 OS=Arabidopsis thaliana OX=3702 GN=RPL18B PE=1 SV=2	J	Translation, ribosomal structure and biogenesis	ribosomal protein L18e [Basidiobolus meristosporus CBS 931.73]	molecular function: binding (GO:0005488);; molecular function: structural molecule activity (GO:0005198);; biological process: metabolic process (GO:0008152);; biological process: cellular process (GO:0009987);; cellular component: cell (GO:0005623);; cellular component: macromolecular complex (GO:0032991);; cellular component: organelle (GO:0043226);; cellular component: organelle part (GO:00444…
MIR159	cln-miR159a	novel_miR_1	c347503	CUUGGAUUGAAGGGAGCUCC	20	--	--	Biological Process: carbohydrate metabolic process (GO:0005975);; Molecular Function: hydrolase activity, acting on carbon-nitrogen (but not peptide) bonds (GO:0016810);;	--	--	--	--	--	--	--	--	hypothetical protein [Rhizophagus clarus]	biological process: metabolic process (GO:0008152);; molecular function: catalytic activity (GO:0003824)
MIR159	cln-miR159a	novel_miR_1	c362643	CUUGGAUUGAAGGGAGCUCC	20	--	--	--	--	--	--	--	--	--	--	--	hypothetical protein RIR_1254600 [Rhizophagus irregularis DAOM 181602]	--
MIR159	cln-miR159a	novel_miR_1	c373548	CUUGGAUUGAAGGGAGCUCC	20	--	--	Biological Process: transport (GO:0006810);; Cellular Component: integral component of membrane (GO:0016021);;	--	--	[C]	Energy production and conversion	Mitochondrial carrier protein	--	S	Function unknown	Yhm2p [Rhizophagus irregularis DAOM 197198w]	biological process: localization (GO:0051179);; cellular component: membrane (GO:0016020);; cellular component: membrane part (GO:0044425)
MIR159	cln-miR159b	novel_miR_31	c142461	CUUGGAUUGAAGGGAGCUCC	20	[E]	Amino acid transport and metabolism	Molecular Function: cystathionine gamma-lyase activity (GO:0004123);; Biological Process: cysteine biosynthetic process via cystathionine (GO:0019343);; Biological Process: transsulfuration (GO:0019346);; Molecular Function: pyridoxal phosphate binding (GO:0030170);; Molecular Function: identical protein binding (GO:0042802);;	K01758|2.75409e-48|gsl:Gasu_38670|K01758 cystathionine gamma-lyase [EC:4.4.1.1] | (RefSeq) cystathionine gamma-lyase	Biosynthesis of amino acids (ko01230)	[E]	Amino acid transport and metabolism	Cys/Met metabolism PLP-dependent enzyme;; Aminotransferase class I and II	Cystathionine beta-lyase, chloroplastic OS=Arabidopsis thaliana OX=3702 GN=At3g57050 PE=1 SV=1	E	Amino acid transport and metabolism	cystathionine gamma-lyase [Exophiala aquamarina CBS 119918]	biological process: metabolic process (GO:0008152);; molecular function: catalytic activity (GO:0003824);; biological process: cellular process (GO:0009987);; biological process: single-organism process (GO:0044699);; molecular function: binding (GO:0005488)
MIR159	cln-miR159b	novel_miR_31	c151137	CUUGGAUUGAAGGGAGCUCC	20	--	--	Molecular Function: RNA polymerase II transcription factor activity, sequence-specific DNA binding (GO:0000981);; Cellular Component: nucleus (GO:0005634);; Biological Process: regulation of transcription from RNA polymerase II promoter (GO:0006357);; Molecular Function: zinc ion binding (GO:0008270);;	--	--	--	--	Fungal Zn(2)-Cys(6) binuclear cluster domain	--	--	--	putative fungal transcriptional regulatory protein [Mitosporidium daphniae]	biological process: biological regulation (GO:0065007);; molecular function: nucleic acid binding transcription factor activity (GO:0001071);; cellular component: cell (GO:0005623);; cellular component: organelle (GO:0043226);; cellular component: cell part (GO:0044464);; molecular function: binding (GO:0005488)
MIR159	cln-miR159b	novel_miR_31	c153254	CUUGGAUUGAAGGGAGCUCC	20	[S]	Function unknown	Cellular Component: integral component of membrane (GO:0016021);; Molecular Function: isomerase activity (GO:0016853);;	K15744|6.82922e-125|bvg:104889684|K15744 zeta-carotene isomerase [EC:5.2.1.12] | (RefSeq) 15-cis-zeta-carotene isomerase, chloroplastic	Carotenoid biosynthesis (ko00906)	--	--	NnrU protein;; Phospholipid methyltransferase	15-cis-zeta-carotene isomerase, chloroplastic OS=Arabidopsis thaliana OX=3702 GN=Z-ISO PE=1 SV=1	S	Function unknown	unknown [Picea sitchensis]	cellular component: membrane (GO:0016020);; cellular component: membrane part (GO:0044425);; biological process: metabolic process (GO:0008152);; molecular function: catalytic activity (GO:0003824)
MIR159	cln-miR159b	novel_miR_31	c203512	CUUGGAUUGAAGGGAGCUCC	20	--	--	--	--	--	[TZ]	--	--	Formin-like protein 5 OS=Arabidopsis thaliana OX=3702 GN=FH5 PE=2 SV=2	--	--	PREDICTED: formin-like protein 5 isoform X2 [Lupinus angustifolius]	--
MIR159	cln-miR159b	novel_miR_31	c209259	CUUGGAUUGAAGGGAGCUCC	20	--	--	--	--	--	--	--	--	--	S	Function unknown	hypothetical protein BCR35DRAFT_349463 [Leucosporidium creatinivorum]	--
MIR159	cln-miR159b	novel_miR_31	c212257	CUUGGAUUGAAGGGAGCUCC	20	--	--	--	--	--	--	--	--	--	--	--	hypothetical protein RhiirA5_505039 [Rhizophagus irregularis]	--
MIR159	cln-miR159b	novel_miR_31	c251038	CUUGGAUUGAAGGGAGCUCC	20	--	--	Molecular Function: transcription factor activity, sequence-specific DNA binding (GO:0003700);; Biological Process: regulation of transcription, DNA-templated (GO:0006355);; Molecular Function: sequence-specific DNA binding (GO:0043565);;	--	--	--	--	bZIP transcription factor;; Basic region leucine zipper	--	S	Function unknown	hypothetical protein L969DRAFT_48485 [Mixia osmundae IAM 14324]	biological process: biological regulation (GO:0065007);; molecular function: nucleic acid binding transcription factor activity (GO:0001071);; molecular function: binding (GO:0005488)
MIR159	cln-miR159b	novel_miR_31	c255388	CUUGGAUUGAAGGGAGCUCC	20	--	--	--	--	--	--	--	--	--	S	Function unknown	hypothetical protein LSAT_1X64921 [Lactuca sativa]	--
MIR159	cln-miR159b	novel_miR_31	c256140	CUUGGAUUGAAGGGAGCUCC	20	[G]	Carbohydrate transport and metabolism	Molecular Function: hydrolase activity, hydrolyzing O-glycosyl compounds (GO:0004553);; Cellular Component: cell wall (GO:0005618);; Biological Process: xyloglucan metabolic process (GO:0010411);; Molecular Function: xyloglucan:xyloglucosyl transferase activity (GO:0016762);; Biological Process: cell wall biogenesis (GO:0042546);; Cellular Component: apoplast (GO:0048046);; Biological Process: ce…	K08235|6.35864e-126|vvi:100246166|K08235 xyloglucan:xyloglucosyl transferase [EC:2.4.1.207] | (RefSeq) probable xyloglucan endotransglucosylase/hydrolase protein 23	--	--	--	Glycosyl hydrolases family 16;; Xyloglucan endo-transglycosylase (XET) C-terminus	Xyloglucan endotransglucosylase/hydrolase 2 OS=Glycine max OX=3847 PE=2 SV=1	G	Carbohydrate transport and metabolism	PREDICTED: probable xyloglucan endotransglucosylase/hydrolase protein 23 [Vitis vinifera]	biological process: metabolic process (GO:0008152);; molecular function: catalytic activity (GO:0003824);; cellular component: cell (GO:0005623);; cellular component: cell part (GO:0044464);; biological process: cellular process (GO:0009987);; biological process: cellular component organization or biogenesis (GO:0071840);; cellular component: extracellular region (GO:0005576)
MIR159	cln-miR159b	novel_miR_31	c258523	CUUGGAUUGAAGGGAGCUCC	20	--	--	--	--	--	--	--	Hydrophobic seed protein;; Probable lipid transfer	--	--	--	--	--
MIR159	cln-miR159b	novel_miR_31	c260774	CUUGGAUUGAAGGGAGCUCC	20	--	--	--	--	--	--	--	--	--	S	Function unknown	uncharacterized protein LOC18445154 [Amborella trichopoda]	--
MIR159	cln-miR159b	novel_miR_31	c268893	CUUGGAUUGAAGGGAGCUCC	20	--	--	--	--	--	--	--	--	--	--
MIR159	cln-miR159b	novel_miR_31	c278418	CUUGGAUUGAAGGGAGCUCC	20	[GM]	Carbohydrate transport and metabolism ;; Cell wall/membrane/envelope biogenesis	Biological Process: carbohydrate metabolic process (GO:0005975);; Molecular Function: hydrolase activity, acting on carbon-nitrogen (but not peptide) bonds (GO:0016810);;	--	--	--	--	Polysaccharide deacetylase	--	G	Carbohydrate transport and metabolism	glycoside hydrolase/deacetylase [Rhizophagus irregularis]	biological process: metabolic process (GO:0008152);; molecular function: catalytic activity (GO:0003824)
MIR159	cln-miR159b	novel_miR_31	c283079	CUUGGAUUGAAGGGAGCUCC	20	--	--	--	--	--	--	--	--	--	--	--	hypothetical protein RirG_227090 [Rhizophagus irregularis DAOM 197198w]	--
MIR159	cln-miR159b	novel_miR_31	c299103	CUUGGAUUGAAGGGAGCUCC	20	--	--	--	--	--	[R]	General function prediction only	Kelch motif;; Kelch motif;; Kelch motif;; Galactose oxidase, central domain;; Kelch motif;; Galactose oxidase, central domain;; Acyl CoA binding protein	Acyl-CoA-binding domain-containing protein 4 OS=Arabidopsis thaliana OX=3702 GN=ACBP4 PE=1 SV=1	S	Function unknown	unknown [Picea sitchensis]	--
MIR159	cln-miR159b	novel_miR_31	c302994	CUUGGAUUGAAGGGAGCUCC	20	--	--	--	--	--	--	--	--	--	--
MIR159	cln-miR159b	novel_miR_31	c307758	CUUGGAUUGAAGGGAGCUCC	20	--	--	Cellular Component: integral component of membrane (GO:0016021);;	--	--	--	--	GDP-fucose protein O-fucosyltransferase	--	S	Function unknown	uncharacterized protein LOC106769493 [Vigna radiata var. radiata]	cellular component: membrane (GO:0016020);; cellular component: membrane part (GO:0044425)
MIR159	cln-miR159b	novel_miR_31	c307823	CUUGGAUUGAAGGGAGCUCC	20	[IR]	Lipid transport and metabolism ;; General function prediction only	Molecular Function: phosphoribosylaminoimidazole carboxylase activity (GO:0004638);; Molecular Function: ATP binding (GO:0005524);; Biological Process: 'de novo' IMP biosynthetic process (GO:0006189);; Molecular Function: oxidoreductase activity, acting on CH-OH group of donors (GO:0016614);; Molecular Function: metal ion binding (GO:0046872);; Molecular Function: flavin adenine dinucleotide bind…	--	--	[R]	General function prediction only	GMC oxidoreductase;; GMC oxidoreductase;; FAD binding domain	Protein HOTHEAD OS=Arabidopsis thaliana OX=3702 GN=HTH PE=1 SV=1	E	Amino acid transport and metabolism	choline dehydrogenase [Pseudozyma hubeiensis SY62]	biological process: metabolic process (GO:0008152);; molecular function: catalytic activity (GO:0003824);; molecular function: binding (GO:0005488);; biological process: cellular process (GO:0009987);; biological process: single-organism process (GO:0044699)
MIR159	cln-miR159b	novel_miR_31	c309708	CUUGGAUUGAAGGGAGCUCC	20	[M]	Cell wall/membrane/envelope biogenesis	Cellular Component: chloroplast (GO:0009507);;	--	--	--	--	--	--	S	Function unknown	PREDICTED: uncharacterized protein LOC105032125 isoform X1 [Elaeis guineensis]	cellular component: cell (GO:0005623);; cellular component: organelle (GO:0043226);; cellular component: cell part (GO:0044464)
MIR159	cln-miR159b	novel_miR_31	c312905	CUUGGAUUGAAGGGAGCUCC	20	--	--	--	--	--	--	--	--	--	S	Function unknown	unknown [Picea sitchensis]	--
MIR159	cln-miR159b	novel_miR_31	c313697	CUUGGAUUGAAGGGAGCUCC	20	--	--	--	K10401|0|nnu:104603080|K10401 kinesin family member 18/19 | (RefSeq) kinesin-like protein KIN-8A	--	[Z]	Cytoskeleton	Kinesin motor domain;; Microtubule binding	Kinesin-like protein KIN-8A OS=Arabidopsis thaliana OX=3702 GN=KIN8A PE=3 SV=1	Z	Cytoskeleton	Kinesin-like protein [Trema orientalis]	--
MIR159	cln-miR159b	novel_miR_31	c314075	CUUGGAUUGAAGGGAGCUCC	20	[QR]	Secondary metabolites biosynthesis, transport and catabolism ;; General function prediction only	Molecular Function: zinc ion binding (GO:0008270);; Cellular Component: integral component of membrane (GO:0016021);; Molecular Function: oxidoreductase activity (GO:0016491);; Biological Process: oxidation-reduction process (GO:0055114);;	--	--	[R]	General function prediction only	N-terminal domain of oxidoreductase	2-alkenal reductase (NADP(+)-dependent) OS=Nicotiana tabacum OX=4097 GN=DBR PE=1 SV=1	S	Function unknown	unknown [Picea sitchensis]	molecular function: binding (GO:0005488);; cellular component: membrane (GO:0016020);; cellular component: membrane part (GO:0044425);; biological process: metabolic process (GO:0008152);; molecular function: catalytic activity (GO:0003824);; biological process: single-organism process (GO:0044699)
MIR159	cln-miR159b	novel_miR_31	c314455	CUUGGAUUGAAGGGAGCUCC	20	[O]	Posttranslational modification, protein turnover, chaperones	--	K01279|4.31024e-39|gsl:Gasu_62160|K01279 tripeptidyl-peptidase I [EC:3.4.14.9] | (RefSeq) tripeptidyl-peptidase I	--	--	--	Pro-kumamolisin, activation domain	--	O	Posttranslational modification, protein turnover, chaperones	hypothetical protein PHACADRAFT_89753 [Phanerochaete carnosa HHB-10118-sp]	--
MIR159	cln-miR159b	novel_miR_31	c316034	CUUGGAUUGAAGGGAGCUCC	20	--	--	Biological Process: dephosphorylation (GO:0016311);; Molecular Function: phosphatase activity (GO:0016791);;	K17619|4.03797e-72|vvi:100264147|K17619 magnesium-dependent phosphatase 1 [EC:3.1.3.48 3.1.3.-] | (RefSeq) magnesium-dependent phosphatase 1	--	[R]	General function prediction only	Acid Phosphatase;; Haloacid dehalogenase-like hydrolase	--	S	Function unknown	unknown [Picea sitchensis]	biological process: metabolic process (GO:0008152);; biological process: cellular process (GO:0009987);; molecular function: catalytic activity (GO:0003824)
MIR159	cln-miR159b	novel_miR_31	c317788	CUUGGAUUGAAGGGAGCUCC	20	--	--	--	--	--	--	--	--	--	--
MIR159	cln-miR159b	novel_miR_31	c318105	CUUGGAUUGAAGGGAGCUCC	20	[L]	Replication, recombination and repair	Biological Process: DNA metabolic process (GO:0006259);; Biological Process: cellular response to DNA damage stimulus (GO:0006974);; Molecular Function: ligase activity (GO:0016874);; Biological Process: cellular macromolecule biosynthetic process (GO:0034645);;	K10777|0|vvi:100258105|K10777 DNA ligase 4 [EC:6.5.1.1] | (RefSeq) DNA ligase 4	Non-homologous end-joining (ko03450)	[L]	Replication, recombination and repair	ATP dependent DNA ligase domain;; DNA ligase N terminus;; BRCA1 C Terminus (BRCT) domain;; twin BRCT domain;; ATP dependent DNA ligase C terminal region;; BRCT domain, a BRCA1 C-terminus domain;; RNA ligase	DNA ligase 4 OS=Arabidopsis thaliana OX=3702 GN=LIG4 PE=1 SV=1	L	Replication, recombination and repair	hypothetical protein PHYPA_018083 [Physcomitrella patens]	biological process: metabolic process (GO:0008152);; biological process: cellular process (GO:0009987);; biological process: response to stimulus (GO:0050896);; molecular function: catalytic activity (GO:0003824)
MIR159	cln-miR159b	novel_miR_31	c318911	CUUGGAUUGAAGGGAGCUCC	20	--	--	Molecular Function: hydrolase activity (GO:0016787);;	K21286|1.36385e-81|atr:18428332|K21286 protein N-terminal glutamine amidohydrolase [EC:3.5.1.122] | (RefSeq) protein N-terminal glutamine amidohydrolase	--	[S]	Function unknown	N-terminal glutamine amidase	Protein N-terminal glutamine amidohydrolase OS=Arabidopsis thaliana OX=3702 GN=At2g41760 PE=1 SV=1	O	Posttranslational modification, protein turnover, chaperones	protein N-terminal glutamine amidohydrolase isoform X1 [Amborella trichopoda]	biological process: metabolic process (GO:0008152);; molecular function: catalytic activity (GO:0003824)
MIR159	cln-miR159b	novel_miR_31	c318976	CUUGGAUUGAAGGGAGCUCC	20	--	--	Molecular Function: calmodulin binding (GO:0005516);; Biological Process: response to stress (GO:0006950);;	--	--	--	--	Calmodulin binding protein-like	Calmodulin-binding protein 60 B OS=Arabidopsis thaliana OX=3702 GN=CBP60B PE=2 SV=1	S	Function unknown	PREDICTED: calmodulin-binding protein 60 B-like [Nelumbo nucifera]	molecular function: binding (GO:0005488);; biological process: response to stimulus (GO:0050896)
MIR159	cln-miR159b	novel_miR_31	c321774	CUUGGAUUGAAGGGAGCUCC	20	--	--	--	--	--	--	--	TCP family transcription factor	Transcription factor TCP2 OS=Arabidopsis thaliana OX=3702 GN=TCP2 PE=1 SV=1	K	Transcription	PREDICTED: transcription factor TCP24 [Ipomoea nil]	--
MIR159	cln-miR159b	novel_miR_31	c321859	CUUGGAUUGAAGGGAGCUCC	20	--	--	Molecular Function: transcription factor activity, sequence-specific DNA binding (GO:0003700);; Biological Process: regulation of transcription, DNA-templated (GO:0006355);;	--	--	--	--	TEA/ATTS domain family	--	S	Function unknown	hypothetical protein CVT26_001911 [Gymnopilus dilepis]	biological process: biological regulation (GO:0065007);; molecular function: nucleic acid binding transcription factor activity (GO:0001071)
MIR159	cln-miR159b	novel_miR_31	c322961	CUUGGAUUGAAGGGAGCUCC	20	[J]	Translation, ribosomal structure and biogenesis	Molecular Function: 3'-5'-exoribonuclease activity (GO:0000175);; Molecular Function: RNA binding (GO:0003723);; Molecular Function: polyribonucleotide nucleotidyltransferase activity (GO:0004654);; Biological Process: RNA processing (GO:0006396);; Biological Process: mRNA catabolic process (GO:0006402);; Biological Process: isoprenoid biosynthetic process (GO:0008299);; Cellular Component: chlor…	K00962|0|sind:105155735|K00962 polyribonucleotide nucleotidyltransferase [EC:2.7.7.8] | (RefSeq) polyribonucleotide nucleotidyltransferase 1, chloroplastic	RNA degradation (ko03018)	[R]	General function prediction only	3' exoribonuclease family, domain 1;; 3' exoribonuclease family, domain 2;; S1 RNA binding domain;; Polyribonucleotide nucleotidyltransferase, RNA binding domain;; KH domain	Probable polyribonucleotide nucleotidyltransferase 1, chloroplastic OS=Oryza sativa subsp. japonica OX=39947 GN=PNP1 PE=2 SV=1	J	Translation, ribosomal structure and biogenesis	probable polyribonucleotide nucleotidyltransferase 1, chloroplastic [Sesamum indicum]	biological process: metabolic process (GO:0008152);; biological process: cellular process (GO:0009987);; molecular function: catalytic activity (GO:0003824);; molecular function: binding (GO:0005488);; biological process: single-organism process (GO:0044699);; cellular component: cell (GO:0005623);; cellular component: organelle (GO:0043226);; cellular component: cell part (GO:0044464)
MIR159	cln-miR159b	novel_miR_31	c323078	CUUGGAUUGAAGGGAGCUCC	20	[R]	General function prediction only	--	K14320|0|nnu:104593947|K14320 aladin | (RefSeq) aladin	RNA transport (ko03013)	[R]	General function prediction only	Anaphase-promoting complex subunit 4 WD40 domain;; WD domain, G-beta repeat	Aladin OS=Arabidopsis thaliana OX=3702 GN=AAAS PE=1 SV=1	S	Function unknown	aladin isoform X1 [Quercus suber]	--
MIR159	cln-miR159b	novel_miR_31	c323734	CUUGGAUUGAAGGGAGCUCC	20	[J]	Translation, ribosomal structure and biogenesis	Biological Process: tRNA N2-guanine methylation (GO:0002940);; Molecular Function: RNA binding (GO:0003723);; Molecular Function: tRNA (guanine-N2-)-methyltransferase activity (GO:0004809);; Cellular Component: nucleus (GO:0005634);; Cellular Component: mitochondrion (GO:0005739);;	K00555|0|atr:18446211|K00555 tRNA (guanine26-N2/guanine27-N2)-dimethyltransferase [EC:2.1.1.215 2.1.1.216] | (RefSeq) probable tRNA (guanine(26)-N(2))-dimethyltransferase 2	--	[J]	Translation, ribosomal structure and biogenesis	N2,N2-dimethylguanosine tRNA methyltransferase;; Ribosomal protein L11 methyltransferase (PrmA)	Probable tRNA (guanine(26)-N(2))-dimethyltransferase 2 OS=Arabidopsis thaliana OX=3702 GN=At3g02320 PE=2 SV=3	J	Translation, ribosomal structure and biogenesis	probable tRNA (guanine(26)-N(2))-dimethyltransferase 2 [Amborella trichopoda]	biological process: metabolic process (GO:0008152);; biological process: cellular process (GO:0009987);; molecular function: binding (GO:0005488);; molecular function: catalytic activity (GO:0003824);; cellular component: cell (GO:0005623);; cellular component: organelle (GO:0043226);; cellular component: cell part (GO:0044464)
MIR159	cln-miR159b	novel_miR_31	c324414	CUUGGAUUGAAGGGAGCUCC	20	--	--	Biological Process: intracellular protein transport (GO:0006886);; Biological Process: ER to Golgi vesicle-mediated transport (GO:0006888);; Molecular Function: zinc ion binding (GO:0008270);; Cellular Component: COPII vesicle coat (GO:0030127);;	K14006|0|atr:18423254|K14006 protein transport protein SEC23 | (RefSeq) protein transport protein SEC23	Protein processing in endoplasmic reticulum (ko04141)	[U]	Intracellular trafficking, secretion, and vesicular transport	Sec23/Sec24 trunk domain;; Sec23/Sec24 beta-sandwich domain;; Sec23/Sec24 helical domain;; Sec23/Sec24 zinc finger;; Gelsolin repeat	Protein transport protein Sec24-like At3g07100 OS=Arabidopsis thaliana OX=3702 GN=At3g07100 PE=2 SV=2	U	Intracellular trafficking, secretion, and vesicular transport	protein transport protein SEC23 [Amborella trichopoda]	biological process: localization (GO:0051179);; biological process: single-organism process (GO:0044699);; molecular function: binding (GO:0005488);; cellular component: cell (GO:0005623);; cellular component: membrane (GO:0016020);; cellular component: macromolecular complex (GO:0032991);; cellular component: organelle (GO:0043226);; cellular component: organelle part (GO:0044422);; cellular com…
MIR159	cln-miR159b	novel_miR_31	c325552	CUUGGAUUGAAGGGAGCUCC	20	[Z]	Cytoskeleton	Molecular Function: ATP binding (GO:0005524);; Cellular Component: cytoplasm (GO:0005737);; Cellular Component: inner dynein arm (GO:0036156);;	K10355|4.1008e-119|ppp:PHYPADRAFT_198730|K10355 actin, other eukaryote | (RefSeq) hypothetical protein	--	[Z]	Cytoskeleton	Actin;; Actin	Actin OS=Coleochaete scutata OX=3125 PE=2 SV=1	Z	Cytoskeleton	actin, partial [Rhodomonas salina]	molecular function: binding (GO:0005488);; cellular component: cell (GO:0005623);; cellular component: cell part (GO:0044464);; cellular component: macromolecular complex (GO:0032991);; cellular component: organelle (GO:0043226);; cellular component: organelle part (GO:0044422)
MIR159	cln-miR159b	novel_miR_31	c325855	CUUGGAUUGAAGGGAGCUCC	20	--	--	--	--	--	--	--	--	--	--
MIR159	cln-miR159b	novel_miR_31	c326509	CUUGGAUUGAAGGGAGCUCC	20	--	--	Biological Process: multicellular organism development (GO:0007275);; Cellular Component: nuclear body (GO:0016604);; Biological Process: posttranscriptional gene silencing by RNA (GO:0035194);; Cellular Component: cytoplasmic part (GO:0044444);; Biological Process: regulation of developmental process (GO:0050793);; Biological Process: production of small RNA involved in gene silencing by RNA (GO…	--	--	[R]	General function prediction only	Arsenite-resistance protein 2;; Domain of unknown function (DUF3546)	Serrate RNA effector molecule OS=Arabidopsis thaliana OX=3702 GN=SE PE=1 SV=2	K	Transcription	PREDICTED: serrate RNA effector molecule [Nelumbo nucifera]	biological process: multicellular organismal process (GO:0032501);; biological process: developmental process (GO:0032502);; biological process: single-organism process (GO:0044699);; cellular component: cell (GO:0005623);; cellular component: membrane-enclosed lumen (GO:0031974);; cellular component: organelle (GO:0043226);; cellular component: organelle part (GO:0044422);; cellular component: c…
MIR159	cln-miR159b	novel_miR_31	c329076	CUUGGAUUGAAGGGAGCUCC	20	--	--	--	--	--	--	--	--	--	--
MIR159	cln-miR159b	novel_miR_31	c329302	CUUGGAUUGAAGGGAGCUCC	20	--	--	Cellular Component: integral component of membrane (GO:0016021);; Biological Process: oxidation-reduction process (GO:0055114);;	--	--	[T]	Signal transduction mechanisms	--	Cytochrome b561 and DOMON domain-containing protein At5g47530 OS=Arabidopsis thaliana OX=3702 GN=At5g47530 PE=2 SV=1	S	Function unknown	auxin induced-like protein [Picea sitchensis]	cellular component: membrane (GO:0016020);; cellular component: membrane part (GO:0044425);; biological process: metabolic process (GO:0008152);; biological process: single-organism process (GO:0044699)
MIR159	cln-miR159b	novel_miR_31	c332486	CUUGGAUUGAAGGGAGCUCC	20	--	--	--	K15188|2.3611e-76|atr:18440884|K15188 cyclin T | (RefSeq) cyclin-T1-4	--	[D]	Cell cycle control, cell division, chromosome partitioning	Cyclin, N-terminal domain	Cyclin-T1-4 OS=Oryza sativa subsp. japonica OX=39947 GN=CYCT1-1 PE=2 SV=1	DKL	--	cyclin-T1-4 isoform X1 [Amborella trichopoda]	--
MIR159	cln-miR159b	novel_miR_31	c332992	CUUGGAUUGAAGGGAGCUCC	20	--	--	Cellular Component: membrane (GO:0016020);;	--	--	--	--	Nucleotide-diphospho-sugar transferase	Uncharacterized protein At4g15970 OS=Arabidopsis thaliana OX=3702 GN=At4g15970 PE=2 SV=1	O	Posttranslational modification, protein turnover, chaperones	PREDICTED: uncharacterized protein At4g15970 [Tarenaya hassleriana]	cellular component: membrane (GO:0016020)
MIR159	cln-miR159b	novel_miR_31	c333816	CUUGGAUUGAAGGGAGCUCC	20	--	--	--	--	--	--	--	--	--	S	Function unknown	unknown [Picea sitchensis]	--
MIR159	cln-miR159b	novel_miR_31	c334464	CUUGGAUUGAAGGGAGCUCC	20	--	--	--	--	--	--	--	--	--	--
MIR159	cln-miR159b	novel_miR_31	c335197	CUUGGAUUGAAGGGAGCUCC	20	[Q]	Secondary metabolites biosynthesis, transport and catabolism	Biological Process: fatty acid biosynthetic process (GO:0006633);; Cellular Component: integral component of membrane (GO:0016021);; Molecular Function: transferase activity, transferring acyl groups other than amino-acyl groups (GO:0016747);;	K15397|0|nnu:104587752|K15397 3-ketoacyl-CoA synthase [EC:2.3.1.199] | (RefSeq) 3-ketoacyl-CoA synthase 4	Fatty acid elongation (ko00062)	--	--	FAE1/Type III polyketide synthase-like protein;; 3-Oxoacyl-[acyl-carrier-protein (ACP)] synthase III C terminal;; Chalcone and stilbene synthases, C-terminal domain;; Chalcone and stilbene synthases, N-terminal domain	3-ketoacyl-CoA synthase 4 OS=Arabidopsis thaliana OX=3702 GN=KCS4 PE=2 SV=1	I	Lipid transport and metabolism	PREDICTED: 3-ketoacyl-CoA synthase 4-like [Ziziphus jujuba]	biological process: metabolic process (GO:0008152);; biological process: cellular process (GO:0009987);; biological process: single-organism process (GO:0044699);; cellular component: membrane (GO:0016020);; cellular component: membrane part (GO:0044425);; molecular function: catalytic activity (GO:0003824)
MIR159	cln-miR159b	novel_miR_31	c336436	CUUGGAUUGAAGGGAGCUCC	20	--	--	--	--	--	--	--	--	--	--
MIR159	cln-miR159b	novel_miR_31	c336456	CUUGGAUUGAAGGGAGCUCC	20	[P]	Inorganic ion transport and metabolism	Biological Process: defense response (GO:0006952);; Biological Process: cellular process (GO:0009987);; Biological Process: single-organism developmental process (GO:0044767);; Biological Process: anatomical structure development (GO:0048856);; Biological Process: regulation of biological process (GO:0050789);;	K14513|0|atr:18995801|K14513 ethylene-insensitive protein 2 | (RefSeq) ethylene-insensitive protein 2	Plant hormone signal transduction (ko04075)	[P]	Inorganic ion transport and metabolism	Natural resistance-associated macrophage protein	Ethylene-insensitive protein 2 OS=Arabidopsis thaliana OX=3702 GN=EIN2 PE=1 SV=1	P	Inorganic ion transport and metabolism	ethylene-insensitive protein 2 isoform X2 [Amborella trichopoda]	biological process: response to stimulus (GO:0050896);; biological process: cellular process (GO:0009987);; biological process: developmental process (GO:0032502);; biological process: single-organism process (GO:0044699);; biological process: biological regulation (GO:0065007)
MIR159	cln-miR159b	novel_miR_31	c336933	CUUGGAUUGAAGGGAGCUCC	20	[QV]	Secondary metabolites biosynthesis, transport and catabolism ;; Defense mechanisms	Molecular Function: monooxygenase activity (GO:0004497);; Molecular Function: iron ion binding (GO:0005506);; Cellular Component: endoplasmic reticulum (GO:0005783);; Cellular Component: chloroplast (GO:0009507);; Biological Process: suberin biosynthetic process (GO:0010345);; Cellular Component: integral component of membrane (GO:0016021);; Molecular Function: oxidoreductase activity, acting on …	K15402|6.69806e-67|mus:103968445|K15402 fatty acid omega-hydroxylase [EC:1.14.-.-] | (RefSeq) cytochrome P450 86B1-like	Cutin, suberine and wax biosynthesis (ko00073)	[QI]	--	Cytochrome P450	Cytochrome P450 86B1 OS=Arabidopsis thaliana OX=3702 GN=CYP86B1 PE=2 SV=1	Q	Secondary metabolites biosynthesis, transport and catabolism	unknown [Picea sitchensis]	biological process: metabolic process (GO:0008152);; biological process: single-organism process (GO:0044699);; molecular function: catalytic activity (GO:0003824);; molecular function: binding (GO:0005488);; cellular component: cell (GO:0005623);; cellular component: organelle (GO:0043226);; cellular component: cell part (GO:0044464);; biological process: cellular process (GO:0009987);; cellular…
MIR159	cln-miR159b	novel_miR_31	c337175	CUUGGAUUGAAGGGAGCUCC	20	[HT]	Coenzyme transport and metabolism ;; Signal transduction mechanisms	Molecular Function: protein kinase activity (GO:0004672);; Molecular Function: ATP binding (GO:0005524);; Biological Process: protein phosphorylation (GO:0006468);;	--	--	[R]	General function prediction only	ABC1 family	Protein ACTIVITY OF BC1 COMPLEX KINASE 3, chloroplastic OS=Arabidopsis thaliana OX=3702 GN=ABC1K3 PE=1 SV=1	S	Function unknown	hypothetical protein AXG93_3444s1130 [Marchantia polymorpha subsp. ruderalis]	biological process: metabolic process (GO:0008152);; biological process: cellular process (GO:0009987);; molecular function: catalytic activity (GO:0003824);; molecular function: binding (GO:0005488)
MIR159	cln-miR159b	novel_miR_31	c337682	CUUGGAUUGAAGGGAGCUCC	20	--	--	--	--	--	--	--	--	--	--	--	unknown [Picea sitchensis]	--
MIR159	cln-miR159b	novel_miR_31	c339669	CUUGGAUUGAAGGGAGCUCC	20	--	--	--	--	--	--	--	--	--	--
MIR159	cln-miR159b	novel_miR_31	c340151	CUUGGAUUGAAGGGAGCUCC	20	[J]	Translation, ribosomal structure and biogenesis	Biological Process: ribosomal small subunit assembly (GO:0000028);; Biological Process: endonucleolytic cleavage in ITS1 to separate SSU-rRNA from 5.8S rRNA and LSU-rRNA from tricistronic rRNA transcript (SSU-rRNA, 5.8S rRNA, LSU-rRNA) (GO:0000447);; Biological Process: endonucleolytic cleavage to generate mature 3'-end of SSU-rRNA from (SSU-rRNA, 5.8S rRNA, LSU-rRNA) (GO:0000461);; Molecular Fun…	K02998|1.16132e-92|cme:CYME_CMT410C|K02998 small subunit ribosomal protein SAe | (RefSeq) 40S ribosomal protein SA	Ribosome (ko03010)	[J]	Translation, ribosomal structure and biogenesis	Ribosomal protein S2	40S ribosomal protein SA OS=Daucus carota OX=4039 GN=179B PE=2 SV=1	J	Translation, ribosomal structure and biogenesis	ribosomal protein S2 [Gonapodya prolifera JEL478]	biological process: cellular component organization or biogenesis (GO:0071840);; biological process: metabolic process (GO:0008152);; biological process: cellular process (GO:0009987);; molecular function: structural molecule activity (GO:0005198);; biological process: single-organism process (GO:0044699);; biological process: localization (GO:0051179);; cellular component: cell (GO:0005623);; ce…
MIR159	cln-miR159b	novel_miR_31	c342625	CUUGGAUUGAAGGGAGCUCC	20	--	--	--	--	--	--	--	--	--	--	--	hypothetical protein RhiirA4_409579 [Rhizophagus irregularis]	--
MIR159	cln-miR159b	novel_miR_31	c343087	CUUGGAUUGAAGGGAGCUCC	20	--	--	Cellular Component: intracellular (GO:0005622);; Biological Process: vacuolar transport (GO:0007034);;	K12194|1.15005e-18|pvu:PHAVU_004G173400g|K12194 charged multivesicular body protein 4 | (RefSeq) hypothetical protein	Endocytosis (ko04144)	[U]	Intracellular trafficking, secretion, and vesicular transport	Snf7	--	U	Intracellular trafficking, secretion, and vesicular transport	Snf7p [Rhizophagus irregularis DAOM 197198w]	cellular component: cell (GO:0005623);; cellular component: cell part (GO:0044464);; biological process: single-organism process (GO:0044699);; biological process: localization (GO:0051179)
MIR159	cln-miR159b	novel_miR_31	c346596	CUUGGAUUGAAGGGAGCUCC	20	[J]	Translation, ribosomal structure and biogenesis	Molecular Function: RNA binding (GO:0003723);; Molecular Function: structural constituent of ribosome (GO:0003735);; Biological Process: translation (GO:0006412);; Cellular Component: cytosolic large ribosomal subunit (GO:0022625);;	K02883|1.37457e-69|egr:104415617|K02883 large subunit ribosomal protein L18e | (RefSeq) 60S ribosomal protein L18-2	Ribosome (ko03010)	[J]	Translation, ribosomal structure and biogenesis	Ribosomal protein 60S L18 and 50S L18e	60S ribosomal protein L18-2 OS=Arabidopsis thaliana OX=3702 GN=RPL18B PE=1 SV=2	J	Translation, ribosomal structure and biogenesis	ribosomal protein L18e [Basidiobolus meristosporus CBS 931.73]	molecular function: binding (GO:0005488);; molecular function: structural molecule activity (GO:0005198);; biological process: metabolic process (GO:0008152);; biological process: cellular process (GO:0009987);; cellular component: cell (GO:0005623);; cellular component: macromolecular complex (GO:0032991);; cellular component: organelle (GO:0043226);; cellular component: organelle part (GO:00444…
MIR159	cln-miR159b	novel_miR_31	c347503	CUUGGAUUGAAGGGAGCUCC	20	--	--	Biological Process: carbohydrate metabolic process (GO:0005975);; Molecular Function: hydrolase activity, acting on carbon-nitrogen (but not peptide) bonds (GO:0016810);;	--	--	--	--	--	--	--	--	hypothetical protein [Rhizophagus clarus]	biological process: metabolic process (GO:0008152);; molecular function: catalytic activity (GO:0003824)
MIR159	cln-miR159b	novel_miR_31	c362643	CUUGGAUUGAAGGGAGCUCC	20	--	--	--	--	--	--	--	--	--	--	--	hypothetical protein RIR_1254600 [Rhizophagus irregularis DAOM 181602]	--
MIR159	cln-miR159b	novel_miR_31	c373548	CUUGGAUUGAAGGGAGCUCC	20	--	--	Biological Process: transport (GO:0006810);; Cellular Component: integral component of membrane (GO:0016021);;	--	--	[C]	Energy production and conversion	Mitochondrial carrier protein	--	S	Function unknown	Yhm2p [Rhizophagus irregularis DAOM 197198w]	biological process: localization (GO:0051179);; cellular component: membrane (GO:0016020);; cellular component: membrane part (GO:0044425)
MIR162_1	cln-miR162	novel_miR_55	c254500	UUGAUAAACCUCUGCAUCCAU	21	--	--	--	--	--	[N]	Cell motility	Dynein light intermediate chain (DLIC)	--	Z	Cytoskeleton	dynein light intermediate chain [Rhizophagus irregularis]	--
MIR162_1	cln-miR162	novel_miR_55	c255726	UUGAUAAACCUCUGCAUCCAU	21	--	--	--	--	--	--	--	--	--	--
MIR162_1	cln-miR162	novel_miR_55	c278163	UUGAUAAACCUCUGCAUCCAU	21	[J]	Translation, ribosomal structure and biogenesis	Molecular Function: endonuclease activity (GO:0004519);; Cellular Component: nucleus (GO:0005634);; Cellular Component: cytoplasm (GO:0005737);; Molecular Function: metal ion binding (GO:0046872);; Biological Process: nuclear-transcribed mRNA catabolic process, non-stop decay (GO:0070481);; Biological Process: nuclear-transcribed mRNA catabolic process, no-go decay (GO:0070966);; Biological Proce…	K06965|0|atr:18440109|K06965 protein pelota | (RefSeq) protein PELOTA 1	mRNA surveillance pathway (ko03015)	[J]	Translation, ribosomal structure and biogenesis	eRF1 domain 1;; eRF1 domain 2;; eRF1 domain 3	Protein PELOTA 1 OS=Arabidopsis thaliana OX=3702 GN=PEL1 PE=2 SV=1	S	Function unknown	protein PELOTA 1 isoform X1 [Amborella trichopoda]	biological process: metabolic process (GO:0008152);; biological process: cellular process (GO:0009987);; molecular function: catalytic activity (GO:0003824);; cellular component: cell (GO:0005623);; cellular component: organelle (GO:0043226);; cellular component: cell part (GO:0044464);; molecular function: binding (GO:0005488)
MIR162_1	cln-miR162	novel_miR_55	c278484	UUGAUAAACCUCUGCAUCCAU	21	[N]	Cell motility	Cellular Component: integral component of membrane (GO:0016021);; Molecular Function: transferase activity (GO:0016740);;	K13680|0|jcu:105629507|K13680 beta-mannan synthase [EC:2.4.1.32] | (RefSeq) glucomannan 4-beta-mannosyltransferase 9	--	--	--	Glycosyltransferase like family 2;; Glycosyl transferase family group 2;; Glycosyl transferase family 2;; Glycosyl transferase family 21	Glucomannan 4-beta-mannosyltransferase 9 OS=Arabidopsis thaliana OX=3702 GN=CSLA9 PE=2 SV=1	M	Cell wall/membrane/envelope biogenesis	cellulose synthase-like A2 [Pinus taeda]	cellular component: membrane (GO:0016020);; cellular component: membrane part (GO:0044425);; biological process: metabolic process (GO:0008152);; molecular function: catalytic activity (GO:0003824)
MIR162_1	cln-miR162	novel_miR_55	c305619	UUGAUAAACCUCUGCAUCCAU	21	--	--	Molecular Function: DNA binding (GO:0003677);; Cellular Component: nucleus (GO:0005634);; Biological Process: regulation of transcription, DNA-templated (GO:0006355);;	--	--	--	--	No apical meristem (NAM) protein	NAC transcription factor 56 OS=Arabidopsis thaliana OX=3702 GN=NAC056 PE=2 SV=1	K	Transcription	NAC domain-containing protein, partial [Trifolium pratense]	molecular function: binding (GO:0005488);; cellular component: cell (GO:0005623);; cellular component: organelle (GO:0043226);; cellular component: cell part (GO:0044464);; biological process: biological regulation (GO:0065007)
MIR162_1	cln-miR162	novel_miR_55	c308017	UUGAUAAACCUCUGCAUCCAU	21	--	--	--	K05387|8.52187e-15|mus:103997665|K05387 glutamate receptor, ionotropic, plant | (RefSeq) glutamate receptor 3.4-like isoform X1	--	[PET]	--	--	Glutamate receptor 3.4 OS=Arabidopsis thaliana OX=3702 GN=GLR3.4 PE=2 SV=2	U	Intracellular trafficking, secretion, and vesicular transport	hypothetical protein AQUCO_01500319v1 [Aquilegia coerulea]	--
MIR162_1	cln-miR162	novel_miR_55	c311141	UUGAUAAACCUCUGCAUCCAU	21	--	--	--	--	--	--	--	--	--	--
MIR162_1	cln-miR162	novel_miR_55	c313781	UUGAUAAACCUCUGCAUCCAU	21	--	--	Cellular Component: cell (GO:0005623);; Biological Process: glycerol ether metabolic process (GO:0006662);; Molecular Function: protein disulfide oxidoreductase activity (GO:0015035);; Cellular Component: membrane (GO:0016020);; Biological Process: cell redox homeostasis (GO:0045454);; Biological Process: oxidation-reduction process (GO:0055114);;	--	--	[O]	Posttranslational modification, protein turnover, chaperones	--	Thioredoxin-like 1-2, chloroplastic OS=Oryza sativa subsp. japonica OX=39947 GN=Os03g0326500 PE=2 SV=1	O	Posttranslational modification, protein turnover, chaperones	unknown [Picea sitchensis]	cellular component: cell (GO:0005623);; biological process: metabolic process (GO:0008152);; biological process: single-organism process (GO:0044699);; molecular function: catalytic activity (GO:0003824);; cellular component: membrane (GO:0016020);; biological process: cellular process (GO:0009987);; biological process: biological regulation (GO:0065007)
MIR162_1	cln-miR162	novel_miR_55	c315764	UUGAUAAACCUCUGCAUCCAU	21	--	--	Biological Process: transport (GO:0006810);;	K12397|0|atr:18436126|K12397 AP-3 complex subunit beta | (RefSeq) AP3-complex subunit beta-A	--	[U]	Intracellular trafficking, secretion, and vesicular transport	Adaptin N terminal region;; non-SMC mitotic condensation complex subunit 1;; HEAT repeats;; HEAT repeat	AP3-complex subunit beta-A OS=Arabidopsis thaliana OX=3702 GN=AP3BA PE=2 SV=2	U	Intracellular trafficking, secretion, and vesicular transport	AP3-complex subunit beta-A isoform X1 [Amborella trichopoda]	biological process: localization (GO:0051179)
MIR162_1	cln-miR162	novel_miR_55	c319100	UUGAUAAACCUCUGCAUCCAU	21	[K]	Transcription	Molecular Function: DNA binding (GO:0003677);; Molecular Function: RNA binding (GO:0003723);; Molecular Function: helicase activity (GO:0004386);; Molecular Function: ribonuclease III activity (GO:0004525);; Molecular Function: ATP binding (GO:0005524);; Biological Process: RNA processing (GO:0006396);; Biological Process: RNA phosphodiester bond hydrolysis, endonucleolytic (GO:0090502);;	K11592|0|jcu:105642759|K11592 endoribonuclease Dicer [EC:3.1.26.-] | (RefSeq) endoribonuclease Dicer homolog 1	--	[A]	RNA processing and modification	Ribonuclease III domain;; Ribonuclease-III-like;; Dicer dimerisation domain;; PAZ domain;; Double-stranded RNA binding motif;; double strand RNA binding domain from DEAD END PROTEIN 1;; Helicase conserved C-terminal domain	Endoribonuclease Dicer homolog 1 OS=Oryza sativa subsp. japonica OX=39947 GN=DCL1 PE=3 SV=1	L	Replication, recombination and repair	DCL1 [Pinus tabuliformis]	molecular function: binding (GO:0005488);; biological process: metabolic process (GO:0008152);; molecular function: catalytic activity (GO:0003824);; biological process: cellular process (GO:0009987)
MIR162_1	cln-miR162	novel_miR_55	c319523	UUGAUAAACCUCUGCAUCCAU	21	--	--	--	--	--	--	--	Leucine Rich repeat	--	S	Function unknown	Leucine-rich repeat [Macleaya cordata]	--
MIR162_1	cln-miR162	novel_miR_55	c319623	UUGAUAAACCUCUGCAUCCAU	21	--	--	Molecular Function: signal transducer activity (GO:0004871);; Cellular Component: heterotrimeric G-protein complex (GO:0005834);; Biological Process: G-protein coupled receptor signaling pathway (GO:0007186);; Biological Process: response to abscisic acid (GO:0009737);;	--	--	--	--	GGL domain	--	--	--	heterotrimeric G-protein gamma subunit 4 [Picea abies]	molecular function: molecular transducer activity (GO:0060089);; cellular component: cell (GO:0005623);; cellular component: membrane (GO:0016020);; cellular component: macromolecular complex (GO:0032991);; cellular component: membrane part (GO:0044425);; cellular component: cell part (GO:0044464);; biological process: cellular process (GO:0009987);; biological process: signaling (GO:0023052);; b…
MIR162_1	cln-miR162	novel_miR_55	c323486	UUGAUAAACCUCUGCAUCCAU	21	[BQ]	Chromatin structure and dynamics ;; Secondary metabolites biosynthesis, transport and catabolism	Cellular Component: nucleus (GO:0005634);; Biological Process: regulation of transcription, DNA-templated (GO:0006355);; Biological Process: response to salt stress (GO:0009651);; Biological Process: response to abscisic acid (GO:0009737);; Biological Process: embryo development ending in seed dormancy (GO:0009793);; Cellular Component: chloroplast envelope (GO:0009941);; Biological Process: vege…	K06067|0|atr:18448871|K06067 histone deacetylase 1/2 [EC:3.5.1.98] | (RefSeq) histone deacetylase 19	--	[B]	Chromatin structure and dynamics	Histone deacetylase domain	Histone deacetylase 19 OS=Arabidopsis thaliana OX=3702 GN=HDA19 PE=1 SV=2	BQ	--	histone deacetylase 19 [Amborella trichopoda]	cellular component: cell (GO:0005623);; cellular component: organelle (GO:0043226);; cellular component: cell part (GO:0044464);; biological process: biological regulation (GO:0065007);; biological process: response to stimulus (GO:0050896);; biological process: reproductive process (GO:0022414);; biological process: multicellular organismal process (GO:0032501);; biological process: developmenta…
MIR162_1	cln-miR162	novel_miR_55	c324303	UUGAUAAACCUCUGCAUCCAU	21	--	--	--	--	--	--	--	--	--	--
MIR162_1	cln-miR162	novel_miR_55	c324714	UUGAUAAACCUCUGCAUCCAU	21	[L]	Replication, recombination and repair	Molecular Function: nucleic acid binding (GO:0003676);; Molecular Function: helicase activity (GO:0004386);; Molecular Function: ATP binding (GO:0005524);;	K12812|4.54195e-113|vvi:100250852|K12812 ATP-dependent RNA helicase UAP56/SUB2 [EC:3.6.4.13] | (RefSeq) DEAD-box ATP-dependent RNA helicase 56	Spliceosome (ko03040)	[A]	RNA processing and modification	Helicase conserved C-terminal domain;; DEAD/DEAH box helicase;; Type III restriction enzyme, res subunit	DEAD-box ATP-dependent RNA helicase 56 OS=Arabidopsis thaliana OX=3702 GN=RH56 PE=1 SV=2	L	Replication, recombination and repair	hypothetical protein M569_07999 [Genlisea aurea]	molecular function: binding (GO:0005488);; biological process: metabolic process (GO:0008152);; molecular function: catalytic activity (GO:0003824)
MIR162_1	cln-miR162	novel_miR_55	c324824	UUGAUAAACCUCUGCAUCCAU	21	--	--	Molecular Function: nucleotide binding (GO:0000166);;	--	--	[Z]	Cytoskeleton	Kinesin motor domain;; Microtubule binding	Kinesin-like protein KIN-10A OS=Arabidopsis thaliana OX=3702 GN=KIN10A PE=1 SV=1	Z	Cytoskeleton	kinesin OrphII protein [Marsilea vestita]	molecular function: binding (GO:0005488)
MIR162_1	cln-miR162	novel_miR_55	c328915	UUGAUAAACCUCUGCAUCCAU	21	--	--	--	--	--	--	--	Proline-rich nuclear receptor coactivator motif	--	--	--	uncharacterized protein LOC110664947 [Hevea brasiliensis]	--
MIR162_1	cln-miR162	novel_miR_55	c330181	UUGAUAAACCUCUGCAUCCAU	21	--	--	Molecular Function: nucleotidyltransferase activity (GO:0016779);;	--	--	[D]	Cell cycle control, cell division, chromosome partitioning	Cid1 family poly A polymerase;; Nucleotidyltransferase domain	UTP:RNA uridylyltransferase 1 OS=Arabidopsis thaliana OX=3702 GN=URT1 PE=1 SV=2	L	Replication, recombination and repair	UTP:RNA uridylyltransferase 1 [Amborella trichopoda]	biological process: metabolic process (GO:0008152);; molecular function: catalytic activity (GO:0003824)
MIR162_1	cln-miR162	novel_miR_55	c331687	UUGAUAAACCUCUGCAUCCAU	21	[O]	Posttranslational modification, protein turnover, chaperones	Molecular Function: dolichyl-diphosphooligosaccharide-protein glycotransferase activity (GO:0004579);; Cellular Component: oligosaccharyltransferase complex (GO:0008250);; Cellular Component: integral component of membrane (GO:0016021);; Biological Process: protein N-linked glycosylation via asparagine (GO:0018279);; Biological Process: post-translational protein modification (GO:0043687);;	K07151|0|tcc:TCM_037807|K07151 dolichyl-diphosphooligosaccharide--protein glycosyltransferase [EC:2.4.99.18] | (RefSeq) Staurosporin and temperature sensitive 3-like A isoform 1	Protein processing in endoplasmic reticulum (ko04141)	[O]	Posttranslational modification, protein turnover, chaperones	Oligosaccharyl transferase STT3 subunit	Dolichyl-diphosphooligosaccharide--protein glycosyltransferase subunit STT3A OS=Arabidopsis thaliana OX=3702 GN=STT3A PE=2 SV=1	S	Function unknown	PREDICTED: dolichyl-diphosphooligosaccharide--protein glycosyltransferase subunit STT3A [Theobroma cacao]	biological process: metabolic process (GO:0008152);; molecular function: catalytic activity (GO:0003824);; cellular component: cell (GO:0005623);; cellular component: membrane (GO:0016020);; cellular component: macromolecular complex (GO:0032991);; cellular component: organelle (GO:0043226);; cellular component: organelle part (GO:0044422);; cellular component: membrane part (GO:0044425);; cellul…
MIR162_1	cln-miR162	novel_miR_55	c332844	UUGAUAAACCUCUGCAUCCAU	21	--	--	--	--	--	--	--	--	Protein MODIFIER OF SNC1 1 OS=Arabidopsis thaliana OX=3702 GN=MOS1 PE=1 SV=2	S	Function unknown	PREDICTED: protein MODIFIER OF SNC1 1 [Phoenix dactylifera]	--
MIR162_1	cln-miR162	novel_miR_55	c336011	UUGAUAAACCUCUGCAUCCAU	21	[H]	Coenzyme transport and metabolism	Molecular Function: pyridoxamine-phosphate oxidase activity (GO:0004733);; Cellular Component: mitochondrion (GO:0005739);; Cellular Component: cytosol (GO:0005829);; Biological Process: NADH metabolic process (GO:0006734);; Biological Process: NADP metabolic process (GO:0006739);; Biological Process: pyridoxine biosynthetic process (GO:0008615);; Cellular Component: chloroplast (GO:0009507);; Mo…	K00275|1.42048e-138|atr:18431048|K00275 pyridoxamine 5'-phosphate oxidase [EC:1.4.3.5] K17759 NAD(P)H-hydrate epimerase [EC:5.1.99.6] | (RefSeq) pyridoxine/pyridoxamine 5'-phosphate oxidase 1, chloroplastic	Vitamin B6 metabolism (ko00750)	[H]	Coenzyme transport and metabolism	YjeF-related protein N-terminus;; Pyridoxamine 5'-phosphate oxidase;; Pyridoxine 5'-phosphate oxidase C-terminal dimerisation region;; Pyridoxamine 5'-phosphate oxidase	Pyridoxine/pyridoxamine 5&apos;-phosphate oxidase 1, chloroplastic OS=Arabidopsis thaliana OX=3702 GN=PPOX1 PE=1 SV=1	G	Carbohydrate transport and metabolism	unknown [Picea sitchensis]	biological process: metabolic process (GO:0008152);; biological process: single-organism process (GO:0044699);; molecular function: catalytic activity (GO:0003824);; cellular component: cell (GO:0005623);; cellular component: organelle (GO:0043226);; cellular component: cell part (GO:0044464);; biological process: cellular process (GO:0009987);; molecular function: binding (GO:0005488)
MIR162_1	cln-miR162	novel_miR_55	c336561	UUGAUAAACCUCUGCAUCCAU	21	--	--	--	--	--	--	--	Protein of unknown function (DUF760)	UV-B-induced protein At3g17800, chloroplastic OS=Arabidopsis thaliana OX=3702 GN=At3g17800 PE=2 SV=1	S	Function unknown	unknown [Picea sitchensis]	--
MIR162_1	cln-miR162	novel_miR_55	c338639	UUGAUAAACCUCUGCAUCCAU	21	[J]	Translation, ribosomal structure and biogenesis	Biological Process: ribosomal small subunit assembly (GO:0000028);; Molecular Function: mRNA binding (GO:0003729);; Molecular Function: structural constituent of ribosome (GO:0003735);; Biological Process: translation (GO:0006412);; Molecular Function: rRNA binding (GO:0019843);; Cellular Component: cytosolic small ribosomal subunit (GO:0022627);;	K02989|6.44493e-112|atr:18448857|K02989 small subunit ribosomal protein S5e | (RefSeq) 40S ribosomal protein S5	Ribosome (ko03010)	[J]	Translation, ribosomal structure and biogenesis	Ribosomal protein S7p/S5e	40S ribosomal protein S5 (Fragment) OS=Cicer arietinum OX=3827 GN=RPS5 PE=2 SV=1	J	Translation, ribosomal structure and biogenesis	40S ribosomal protein S5 [Amborella trichopoda]	biological process: cellular component organization or biogenesis (GO:0071840);; molecular function: binding (GO:0005488);; molecular function: structural molecule activity (GO:0005198);; biological process: metabolic process (GO:0008152);; biological process: cellular process (GO:0009987);; cellular component: cell (GO:0005623);; cellular component: macromolecular complex (GO:0032991);; cellular…
MIR162_1	cln-miR162	novel_miR_55	c339252	UUGAUAAACCUCUGCAUCCAU	21	[T]	Signal transduction mechanisms	Molecular Function: protein kinase activity (GO:0004672);; Molecular Function: binding (GO:0005488);; Cellular Component: membrane (GO:0016020);; Biological Process: phosphorylation (GO:0016310);;	--	--	[T]	Signal transduction mechanisms	Protein kinase domain;; Protein tyrosine kinase	Calcium/calmodulin-regulated receptor-like kinase 1 OS=Arabidopsis thaliana OX=3702 GN=CRLK1 PE=1 SV=1	T	Signal transduction mechanisms	calcium/calmodulin-regulated receptor-like kinase 1 [Olea europaea var. sylvestris]	biological process: metabolic process (GO:0008152);; biological process: cellular process (GO:0009987);; molecular function: catalytic activity (GO:0003824);; molecular function: binding (GO:0005488);; cellular component: membrane (GO:0016020)
MIR162_1	cln-miR162	novel_miR_55	c344756	UUGAUAAACCUCUGCAUCCAU	21	--	--	Biological Process: transcription, DNA-templated (GO:0006351);;	K03123|2.92372e-23|thj:104815469|K03123 transcription initiation factor TFIIA small subunit | (RefSeq) transcription initiation factor IIA subunit 2	Basal transcription factors (ko03022)	[K]	Transcription	Transcription initiation factor IIA, gamma subunit;; Transcription initiation factor IIA, gamma subunit, helical domain	Transcription initiation factor IIA subunit 2 OS=Arabidopsis thaliana OX=3702 GN=TFIIA-S PE=3 SV=2	K	Transcription	hypothetical protein BATDEDRAFT_9833 [Batrachochytrium dendrobatidis JAM81]	biological process: metabolic process (GO:0008152);; biological process: cellular process (GO:0009987)
MIR162_1	cln-miR162	novel_miR_55	c359330	UUGAUAAACCUCUGCAUCCAU	21	[X]	Mobilome: prophages, transposons	--	--	--	--	--	DDE superfamily endonuclease	--	S	Function unknown	transposase-like [Rhizophagus irregularis DAOM 181602]	--
MIR395	cln-miR395	novel_miR_134	c150190	CUGAAGAGUUUGGGGGGACUC	21	[R]	General function prediction only	Cellular Component: endoplasmic reticulum membrane (GO:0005789);; Cellular Component: integral component of membrane (GO:0016021);; Biological Process: fatty acid elongation (GO:0030497);; Molecular Function: ketoreductase activity (GO:0045703);; Biological Process: oxidation-reduction process (GO:0055114);;	K10251|2.89655e-52|aly:ARALYDRAFT_475877|K10251 17beta-estradiol 17-dehydrogenase / very-long-chain 3-oxoacyl-CoA reductase [EC:1.1.1.62 1.1.1.330] | (RefSeq) hypothetical protein	Fatty acid metabolism (ko01212)	[I]	Lipid transport and metabolism	short chain dehydrogenase;; Enoyl-(Acyl carrier protein) reductase;; KR domain;; Polysaccharide biosynthesis protein	Very-long-chain 3-oxoacyl-CoA reductase 1 OS=Arabidopsis thaliana OX=3702 GN=KCR1 PE=1 SV=1	S	Function unknown	oxidoreductase [Rhizophagus irregularis DAOM 197198w]	cellular component: cell (GO:0005623);; cellular component: membrane (GO:0016020);; cellular component: organelle (GO:0043226);; cellular component: organelle part (GO:0044422);; cellular component: membrane part (GO:0044425);; cellular component: cell part (GO:0044464);; biological process: metabolic process (GO:0008152);; biological process: cellular process (GO:0009987);; biological process: s…
MIR395	cln-miR395	novel_miR_134	c151008	CUGAAGAGUUUGGGGGGACUC	21	[G]	Carbohydrate transport and metabolism	Cellular Component: integral component of membrane (GO:0016021);; Molecular Function: substrate-specific transmembrane transporter activity (GO:0022891);; Biological Process: transmembrane transport (GO:0055085);;	--	--	[R]	General function prediction only	Sugar (and other) transporter;; Major Facilitator Superfamily	Probable polyol transporter 3 OS=Arabidopsis thaliana OX=3702 GN=PLT3 PE=3 SV=1	G	Carbohydrate transport and metabolism	putative mfs quinate protein [Phaeoacremonium minimum UCRPA7]	cellular component: membrane (GO:0016020);; cellular component: membrane part (GO:0044425);; biological process: cellular process (GO:0009987);; biological process: single-organism process (GO:0044699);; biological process: localization (GO:0051179);; molecular function: transporter activity (GO:0005215)
MIR395	cln-miR395	novel_miR_134	c171160	CUGAAGAGUUUGGGGGGACUC	21	--	--	--	--	--	--	--	--	--	--
MIR395	cln-miR395	novel_miR_134	c209047	CUGAAGAGUUUGGGGGGACUC	21	--	--	--	--	--	--	--	--	--	--
MIR395	cln-miR395	novel_miR_134	c257795	CUGAAGAGUUUGGGGGGACUC	21	--	--	Biological Process: root development (GO:0048364);; Molecular Function: triphosphatase activity (GO:0050355);;	--	--	--	--	CYTH domain	Triphosphate tunel metalloenzyme 3 OS=Arabidopsis thaliana OX=3702 GN=TTM3 PE=1 SV=1	S	Function unknown	hypothetical protein AXG93_2615s1090 [Marchantia polymorpha subsp. ruderalis]	biological process: multicellular organismal process (GO:0032501);; biological process: developmental process (GO:0032502);; biological process: single-organism process (GO:0044699);; biological process: metabolic process (GO:0008152);; molecular function: catalytic activity (GO:0003824)
MIR395	cln-miR395	novel_miR_134	c259065	CUGAAGAGUUUGGGGGGACUC	21	[L]	Replication, recombination and repair	Biological Process: DNA strand elongation involved in DNA replication (GO:0006271);; Cellular Component: protein complex (GO:0043234);; Cellular Component: chromosomal part (GO:0044427);;	K10756|1.23773e-106|pvu:PHAVU_004G076500g|K10756 replication factor C subunit 3/5 | (RefSeq) hypothetical protein	Mismatch repair (ko03430)	[DL]	--	DNA polymerase III, delta subunit;; ATPase family associated with various cellular activities (AAA);; Replication factor C C-terminal domain	Replication factor C subunit 3 OS=Arabidopsis thaliana OX=3702 GN=RFC3 PE=2 SV=1	L	Replication, recombination and repair	Replication factor C subunit 5 [Bifiguratus adelaidae]	biological process: metabolic process (GO:0008152);; biological process: cellular process (GO:0009987);; cellular component: macromolecular complex (GO:0032991);; cellular component: cell (GO:0005623);; cellular component: organelle (GO:0043226);; cellular component: organelle part (GO:0044422);; cellular component: cell part (GO:0044464)
MIR395	cln-miR395	novel_miR_134	c276283	CUGAAGAGUUUGGGGGGACUC	21	--	--	--	K08332|3.03455e-30|vcn:VOLCADRAFT_41528|K08332 vacuolar protein 8 | (RefSeq) hypothetical protein	Regulation of autophagy (ko04140)	[U]	Intracellular trafficking, secretion, and vesicular transport	Armadillo/beta-catenin-like repeat;; HEAT-like repeat;; HEAT repeats;; HEAT repeat;; Armadillo-like;; Adaptin N terminal region;; Kinesin-associated protein (KAP);; V-ATPase subunit H	U-box domain-containing protein 2 OS=Arabidopsis thaliana OX=3702 GN=PUB2 PE=2 SV=1	S	Function unknown	Vac8p [Rhizophagus irregularis DAOM 197198w]	--
MIR395	cln-miR395	novel_miR_134	c284130	CUGAAGAGUUUGGGGGGACUC	21	[I]	Lipid transport and metabolism	Molecular Function: fatty-acyl-CoA binding (GO:0000062);; Molecular Function: acyl-CoA dehydrogenase activity (GO:0003995);; Molecular Function: electron carrier activity (GO:0009055);; Molecular Function: heme binding (GO:0020037);; Biological Process: fatty acid beta-oxidation using acyl-CoA dehydrogenase (GO:0033539);; Molecular Function: metal ion binding (GO:0046872);; Molecular Function: fl…	--	--	[EI]	--	Acyl-CoA dehydrogenase, C-terminal domain;; Acyl-CoA dehydrogenase, middle domain;; Acyl-CoA dehydrogenase, N-terminal domain;; Cytochrome b5-like Heme/Steroid binding domain;; Acyl-CoA dehydrogenase, C-terminal domain	Isovaleryl-CoA dehydrogenase, mitochondrial OS=Oryza sativa subsp. japonica OX=39947 GN=Os05g0125500 PE=2 SV=2	I	Lipid transport and metabolism	hypothetical protein H072_3892 [Dactylellina haptotyla CBS 200.50]	molecular function: binding (GO:0005488);; biological process: metabolic process (GO:0008152);; biological process: single-organism process (GO:0044699);; molecular function: catalytic activity (GO:0003824);; molecular function: electron carrier activity (GO:0009055);; biological process: cellular process (GO:0009987);; biological process: biological regulation (GO:0065007)
MIR395	cln-miR395	novel_miR_134	c297056	CUGAAGAGUUUGGGGGGACUC	21	--	--	--	--	--	--	--	--	--	--
MIR395	cln-miR395	novel_miR_134	c297796	CUGAAGAGUUUGGGGGGACUC	21	--	--	--	--	--	--	--	--	--	S	Function unknown	hypothetical protein CVT26_005867 [Gymnopilus dilepis]	--
MIR395	cln-miR395	novel_miR_134	c303158	CUGAAGAGUUUGGGGGGACUC	21	--	--	Biological Process: primary metabolic process (GO:0044238);; Biological Process: cellular macromolecule metabolic process (GO:0044260);;	--	--	[R]	General function prediction only	PHD-finger	--	S	Function unknown	hypothetical protein BCR35DRAFT_309871 [Leucosporidium creatinivorum]	biological process: metabolic process (GO:0008152);; biological process: cellular process (GO:0009987)
MIR395	cln-miR395	novel_miR_134	c303517	CUGAAGAGUUUGGGGGGACUC	21	[E]	Amino acid transport and metabolism	Biological Process: transport (GO:0006810);; Cellular Component: membrane (GO:0016020);;	K14638|0|egr:104451722|K14638 solute carrier family 15 (peptide/histidine transporter), member 3/4 | (RefSeq) protein NRT1/ PTR FAMILY 8.1	--	[E]	Amino acid transport and metabolism	POT family	Protein NRT1/ PTR FAMILY 8.1 OS=Arabidopsis thaliana OX=3702 GN=NPF8.1 PE=1 SV=1	E	Amino acid transport and metabolism	PREDICTED: protein NRT1/ PTR FAMILY 8.1 [Eucalyptus grandis]	biological process: localization (GO:0051179);; cellular component: membrane (GO:0016020)
MIR395	cln-miR395	novel_miR_134	c303984	CUGAAGAGUUUGGGGGGACUC	21	--	--	--	--	--	--	--	--	--	--	--	predicted protein [Fibroporia radiculosa]	--
MIR395	cln-miR395	novel_miR_134	c314338	CUGAAGAGUUUGGGGGGACUC	21	[Q]	Secondary metabolites biosynthesis, transport and catabolism	--	--	--	--	--	Beta-lactamase	--	V	Defense mechanisms	hypothetical protein Egran_02217 [Elaphomyces granulatus]	--
MIR395	cln-miR395	novel_miR_134	c316489	CUGAAGAGUUUGGGGGGACUC	21	--	--	--	K12493|4.37964e-117|pvu:PHAVU_003G285000g|K12493 ADP-ribosylation factor GTPase-activating protein 2/3 | (RefSeq) hypothetical protein	Endocytosis (ko04144)	[T]	Signal transduction mechanisms	Putative GTPase activating protein for Arf	Probable ADP-ribosylation factor GTPase-activating protein AGD8 OS=Arabidopsis thaliana OX=3702 GN=AGD8 PE=1 SV=1	U	Intracellular trafficking, secretion, and vesicular transport	hypothetical protein CDL15_Pgr018712 [Punica granatum]	--
MIR395	cln-miR395	novel_miR_134	c317451	CUGAAGAGUUUGGGGGGACUC	21	[MDT]	Cell wall/membrane/envelope biogenesis ;; Cell cycle control, cell division, chromosome partitioning ;; Signal transduction mechanisms	Molecular Function: nucleotide binding (GO:0000166);;	--	--	[O]	Posttranslational modification, protein turnover, chaperones	ATPase family associated with various cellular activities (AAA);; Holliday junction DNA helicase ruvB N-terminus;; AAA domain (dynein-related subfamily);; AAA domain (Cdc48 subfamily)	Katanin p60 ATPase-containing subunit A1 OS=Arabidopsis thaliana OX=3702 GN=AAA1 PE=1 SV=1	O	Posttranslational modification, protein turnover, chaperones	PREDICTED: uncharacterized protein LOC104593453 isoform X1 [Nelumbo nucifera]	molecular function: binding (GO:0005488)
MIR395	cln-miR395	novel_miR_134	c323878	CUGAAGAGUUUGGGGGGACUC	21	[T]	Signal transduction mechanisms	Molecular Function: nucleotide binding (GO:0000166);; Molecular Function: protein kinase activity (GO:0004672);; Cellular Component: membrane (GO:0016020);;	--	--	[T]	Signal transduction mechanisms	Protein kinase domain;; Protein tyrosine kinase	Probable receptor-like protein kinase At1g49730 OS=Arabidopsis thaliana OX=3702 GN=At1g49730 PE=2 SV=1	T	Signal transduction mechanisms	probable receptor-like protein kinase At1g49730 isoform X2 [Amborella trichopoda]	molecular function: binding (GO:0005488);; biological process: metabolic process (GO:0008152);; biological process: cellular process (GO:0009987);; molecular function: catalytic activity (GO:0003824);; cellular component: membrane (GO:0016020)
MIR395	cln-miR395	novel_miR_134	c324651	CUGAAGAGUUUGGGGGGACUC	21	--	--	--	--	--	[D]	Cell cycle control, cell division, chromosome partitioning	Wings apart-like protein regulation of heterochromatin;; Wings apart-like protein regulation of heterochromatin	--	S	Function unknown	uncharacterized protein LOC18423152 isoform X2 [Amborella trichopoda]	--
MIR395	cln-miR395	novel_miR_134	c325532	CUGAAGAGUUUGGGGGGACUC	21	--	--	--	K02183|1.92234e-26|sind:105178879|K02183 calmodulin | (RefSeq) squidulin	Plant-pathogen interaction (ko04626)	[T]	Signal transduction mechanisms	EF hand;; EF-hand domain pair;; EF-hand domain;; EF hand;; EF-hand domain pair	Calcium-binding protein CP1 OS=Arabidopsis thaliana OX=3702 GN=CP1 PE=2 SV=1	DTZ	--	unknown [Picea sitchensis]	--
MIR395	cln-miR395	novel_miR_134	c327306	CUGAAGAGUUUGGGGGGACUC	21	[R]	General function prediction only	--	--	--	[C]	Energy production and conversion	Aldo/keto reductase family	Probable voltage-gated potassium channel subunit beta OS=Oryza sativa subsp. japonica OX=39947 GN=KOB1 PE=1 SV=2	C	Energy production and conversion	aldo/keto reductase [Rhizophagus irregularis]	--
MIR395	cln-miR395	novel_miR_134	c328772	CUGAAGAGUUUGGGGGGACUC	21	--	--	--	--	--	--	--	Auxin response factor;; B3 DNA binding domain	Auxin response factor 18 OS=Oryza sativa subsp. japonica OX=39947 GN=ARF18 PE=2 SV=1	K	Transcription	auxin response factor 10 [Cyrtomium guizhouense]	--
MIR395	cln-miR395	novel_miR_134	c329435	CUGAAGAGUUUGGGGGGACUC	21	[IQR]	Lipid transport and metabolism ;; Secondary metabolites biosynthesis, transport and catabolism ;; General function prediction only	Molecular Function: 3-oxoacyl-[acyl-carrier-protein] reductase (NADPH) activity (GO:0004316);; Biological Process: oxidation-reduction process (GO:0055114);;	--	--	[R]	General function prediction only	Enoyl-(Acyl carrier protein) reductase;; short chain dehydrogenase;; KR domain;; Serine incorporator (Serinc)	Short-chain dehydrogenase reductase 2a OS=Arabidopsis thaliana OX=3702 GN=SDR2a PE=3 SV=1	S	Function unknown	PREDICTED: short-chain dehydrogenase reductase 2a [Eucalyptus grandis]	biological process: metabolic process (GO:0008152);; biological process: single-organism process (GO:0044699);; molecular function: catalytic activity (GO:0003824)
MIR395	cln-miR395	novel_miR_134	c332029	CUGAAGAGUUUGGGGGGACUC	21	--	--	--	--	--	--	--	--	--	--
MIR395	cln-miR395	novel_miR_134	c332713	CUGAAGAGUUUGGGGGGACUC	21	[G]	Carbohydrate transport and metabolism	Biological Process: carbohydrate metabolic process (GO:0005975);; Molecular Function: isomerase activity (GO:0016853);; Molecular Function: carbohydrate binding (GO:0030246);;	K01792|5.03911e-171|egu:105049203|K01792 glucose-6-phosphate 1-epimerase [EC:5.1.3.15] | (RefSeq) putative glucose-6-phosphate 1-epimerase	Glycolysis / Gluconeogenesis (ko00010)	[G]	Carbohydrate transport and metabolism	Tyrosine phosphatase family;; Tyrosine phosphatase family;; Aldose 1-epimerase	Putative glucose-6-phosphate 1-epimerase OS=Cenchrus ciliaris OX=35872 PE=2 SV=1	G	Carbohydrate transport and metabolism	PREDICTED: putative glucose-6-phosphate 1-epimerase isoform X1 [Elaeis guineensis]	biological process: metabolic process (GO:0008152);; molecular function: catalytic activity (GO:0003824);; molecular function: binding (GO:0005488)
MIR395	cln-miR395	novel_miR_134	c334298	CUGAAGAGUUUGGGGGGACUC	21	[M]	Cell wall/membrane/envelope biogenesis	--	--	--	--	--	Glycosyltransferase Family 4;; Glycosyl transferases group 1;; Glycosyl transferases group 1	--	M	Cell wall/membrane/envelope biogenesis	PREDICTED: uncharacterized protein LOC104000879 [Musa acuminata subsp. malaccensis]	--
MIR395	cln-miR395	novel_miR_134	c334312	CUGAAGAGUUUGGGGGGACUC	21	--	--	Molecular Function: hydrolase activity (GO:0016787);;	--	--	[O]	Posttranslational modification, protein turnover, chaperones	Xylanase inhibitor N-terminal;; Xylanase inhibitor C-terminal;; Eukaryotic aspartyl protease	Aspartic proteinase nepenthesin-2 OS=Nepenthes gracilis OX=150966 GN=nep2 PE=1 SV=1	O	Posttranslational modification, protein turnover, chaperones	aspartic proteinase nepenthesin-1 [Amborella trichopoda]	biological process: metabolic process (GO:0008152);; molecular function: catalytic activity (GO:0003824)
MIR395	cln-miR395	novel_miR_134	c334762	CUGAAGAGUUUGGGGGGACUC	21	--	--	--	--	--	--	--	--	--	--
MIR395	cln-miR395	novel_miR_134	c335150	CUGAAGAGUUUGGGGGGACUC	21	[T]	Signal transduction mechanisms	Molecular Function: nucleotide binding (GO:0000166);; Molecular Function: protein kinase activity (GO:0004672);; Cellular Component: membrane (GO:0016020);; Cellular Component: cell part (GO:0044464);;	K04733|2.38783e-149|atr:18995811|K04733 interleukin-1 receptor-associated kinase 4 [EC:2.7.11.1] | (RefSeq) receptor-like serine/threonine-protein kinase NCRK	--	[T]	Signal transduction mechanisms	Protein kinase domain;; Protein tyrosine kinase	Receptor-like serine/threonine-protein kinase NCRK OS=Arabidopsis thaliana OX=3702 GN=NCRK PE=1 SV=1	T	Signal transduction mechanisms	hypothetical protein AQUCO_03000137v1 [Aquilegia coerulea]	molecular function: binding (GO:0005488);; biological process: metabolic process (GO:0008152);; biological process: cellular process (GO:0009987);; molecular function: catalytic activity (GO:0003824);; cellular component: membrane (GO:0016020);; cellular component: cell part (GO:0044464)
MIR395	cln-miR395	novel_miR_134	c335259	CUGAAGAGUUUGGGGGGACUC	21	[T]	Signal transduction mechanisms	--	--	--	[J]	Translation, ribosomal structure and biogenesis	HEAT repeat;; HEAT repeats;; HEAT-like repeat;; Vacuolar 14 Fab1-binding region;; HEAT repeat;; HEAT-like repeat;; HEAT repeats;; non-SMC mitotic condensation complex subunit 1;; CLASP N terminal;; Adaptin N terminal region;; Vacuolar 14 Fab1-binding region;; RNAPII transcription regulator C-terminal;; Parkin co-regulated protein;; Required for nuclear transport of RNA pol II C-terminus 1;; UME (…	Protein ILITYHIA OS=Arabidopsis thaliana OX=3702 GN=ILA PE=1 SV=1	U	Intracellular trafficking, secretion, and vesicular transport	PREDICTED: eIF-2-alpha kinase activator GCN1 isoform X2 [Vitis vinifera]	--
MIR395	cln-miR395	novel_miR_134	c335264	CUGAAGAGUUUGGGGGGACUC	21	--	--	--	--	--	--	--	--	--	--	--	hypothetical protein AXG93_154s2150 [Marchantia polymorpha subsp. ruderalis]	--
MIR395	cln-miR395	novel_miR_134	c336478	CUGAAGAGUUUGGGGGGACUC	21	--	--	Biological Process: formation of translation preinitiation complex (GO:0001731);; Molecular Function: translation initiation factor activity (GO:0003743);; Cellular Component: eukaryotic translation initiation factor 3 complex (GO:0005852);; Biological Process: regulation of translational initiation (GO:0006446);; Cellular Component: eukaryotic 43S preinitiation complex (GO:0016282);; Molecular F…	K03252|0|atr:18435700|K03252 translation initiation factor 3 subunit C | (RefSeq) eukaryotic translation initiation factor 3 subunit C	RNA transport (ko03013)	[J]	Translation, ribosomal structure and biogenesis	Eukaryotic translation initiation factor 3 subunit 8 N-terminus;; PCI domain	Eukaryotic translation initiation factor 3 subunit C OS=Arabidopsis thaliana OX=3702 GN=TIF3C1 PE=1 SV=2	J	Translation, ribosomal structure and biogenesis	eukaryotic translation initiation factor 3 subunit C [Amborella trichopoda]	biological process: cellular component organization or biogenesis (GO:0071840);; biological process: metabolic process (GO:0008152);; biological process: cellular process (GO:0009987);; molecular function: binding (GO:0005488);; cellular component: cell (GO:0005623);; cellular component: macromolecular complex (GO:0032991);; cellular component: cell part (GO:0044464);; biological process: biologi…
MIR395	cln-miR395	novel_miR_134	c336883	CUGAAGAGUUUGGGGGGACUC	21	--	--	--	--	--	--	--	TIR domain	--	S	Function unknown	unknown [Picea sitchensis]	--
MIR395	cln-miR395	novel_miR_134	c338218	CUGAAGAGUUUGGGGGGACUC	21	--	--	--	--	--	--	--	--	--	--
MIR395	cln-miR395	novel_miR_134	c338981	CUGAAGAGUUUGGGGGGACUC	21	--	;;	Molecular Function: protein kinase activity (GO:0004672);; Biological Process: cellular process (GO:0009987);; Cellular Component: membrane (GO:0016020);;	--	--	[T]	Signal transduction mechanisms	Protein tyrosine kinase;; Protein kinase domain;; Wall-associated receptor kinase galacturonan-binding	Wall-associated receptor kinase-like 20 OS=Arabidopsis thaliana OX=3702 GN=WAKL20 PE=2 SV=1	T	Signal transduction mechanisms	PREDICTED: wall-associated receptor kinase-like 20 [Nelumbo nucifera]	biological process: metabolic process (GO:0008152);; biological process: cellular process (GO:0009987);; molecular function: catalytic activity (GO:0003824);; cellular component: membrane (GO:0016020)
MIR395	cln-miR395	novel_miR_134	c342381	CUGAAGAGUUUGGGGGGACUC	21	--	--	--	--	--	--	--	--	--	--
MIR395	cln-miR395	novel_miR_134	c351189	CUGAAGAGUUUGGGGGGACUC	21	--	--	--	--	--	--	--	Ring finger domain	--	S	Function unknown	hypothetical protein TRAVEDRAFT_57454 [Trametes versicolor FP-101664 SS1]	--
MIR395	cln-miR395	novel_miR_134	c357825	CUGAAGAGUUUGGGGGGACUC	21	[T]	Signal transduction mechanisms	--	--	--	[T]	Signal transduction mechanisms	Protein tyrosine kinase;; Protein kinase domain	Serine/threonine-protein kinase STY17 OS=Arabidopsis thaliana OX=3702 GN=STY17 PE=1 SV=1	T	Signal transduction mechanisms	serine/threonine protein kinase [Rhizophagus irregularis DAOM 181602]	--
MIR395	cln-miR395	novel_miR_134	c366449	CUGAAGAGUUUGGGGGGACUC	21	--	--	Molecular Function: RNA polymerase II transcription factor activity, sequence-specific DNA binding (GO:0000981);; Molecular Function: DNA binding (GO:0003677);; Cellular Component: nucleus (GO:0005634);; Biological Process: regulation of transcription from RNA polymerase II promoter (GO:0006357);; Molecular Function: zinc ion binding (GO:0008270);;	--	--	--	--	--	--	S	Function unknown	colonial-26 [Diaporthe helianthi]	biological process: biological regulation (GO:0065007);; molecular function: nucleic acid binding transcription factor activity (GO:0001071);; molecular function: binding (GO:0005488);; cellular component: cell (GO:0005623);; cellular component: organelle (GO:0043226);; cellular component: cell part (GO:0044464)
MIR6725	cln-miR6725	cln-miR6725	c138752	UGGCAUCUGUCGAGGUCAUCUA	22	[O]	Posttranslational modification, protein turnover, chaperones	Biological Process: protein peptidyl-prolyl isomerization (GO:0000413);; Molecular Function: peptidyl-prolyl cis-trans isomerase activity (GO:0003755);; Molecular Function: macrolide binding (GO:0005527);; Cellular Component: nucleus (GO:0005634);; Cellular Component: mitochondrion (GO:0005739);; Biological Process: chromatin organization (GO:0006325);; Biological Process: protein folding (GO:000…	K09568|9.12781e-30|csl:COCSUDRAFT_32393|K09568 FK506-binding protein 1 [EC:5.2.1.8] | (RefSeq) FKBP-type peptidyl-prolyl cis-trans isomerase	--	[O]	Posttranslational modification, protein turnover, chaperones	FKBP-type peptidyl-prolyl cis-trans isomerase	Peptidyl-prolyl cis-trans isomerase FKBP12 OS=Arabidopsis thaliana OX=3702 GN=FKBP12 PE=1 SV=2	O	Posttranslational modification, protein turnover, chaperones	putative fkbp-type peptidyl-prolyl cis-trans isomerase [Diaporthe ampelina]	biological process: metabolic process (GO:0008152);; biological process: cellular process (GO:0009987);; biological process: single-organism process (GO:0044699);; molecular function: catalytic activity (GO:0003824);; molecular function: binding (GO:0005488);; cellular component: cell (GO:0005623);; cellular component: organelle (GO:0043226);; cellular component: cell part (GO:0044464);; biologic…
MIR6725	cln-miR6725	cln-miR6725	c292800	UGGCAUCUGUCGAGGUCAUCUA	22	--	--	Molecular Function: magnesium ion binding (GO:0000287);; Molecular Function: glutathione synthase activity (GO:0004363);; Molecular Function: ATP binding (GO:0005524);; Cellular Component: cytosol (GO:0005829);; Biological Process: glutathione biosynthetic process (GO:0006750);; Cellular Component: chloroplast (GO:0009507);; Molecular Function: protein homodimerization activity (GO:0042803);; Mol…	K01920|1.81896e-35|nnu:104590779|K01920 glutathione synthase [EC:6.3.2.3] | (RefSeq) glutathione synthetase, chloroplastic-like	Glutathione metabolism (ko00480)	[Q]	Secondary metabolites biosynthesis, transport and catabolism	Eukaryotic glutathione synthase, ATP binding domain	Glutathione synthetase, chloroplastic OS=Arabidopsis thaliana OX=3702 GN=GSH2 PE=2 SV=3	I	Lipid transport and metabolism	glutathione synthetase [Lotus japonicus]	molecular function: binding (GO:0005488);; biological process: metabolic process (GO:0008152);; molecular function: catalytic activity (GO:0003824);; cellular component: cell (GO:0005623);; cellular component: cell part (GO:0044464);; biological process: cellular process (GO:0009987);; biological process: single-organism process (GO:0044699);; cellular component: organelle (GO:0043226)
MIR6725	cln-miR6725	cln-miR6725	c304983	UGGCAUCUGUCGAGGUCAUCUA	22	[S]	Function unknown	Molecular Function: transferase activity (GO:0016740);;	K14831|2.63171e-69|csl:COCSUDRAFT_13105|K14831 protein MAK16 | (RefSeq) Mak16 protein	--	[A]	RNA processing and modification	ATP-dependent protease La (LON) substrate-binding domain;; Zinc finger, C3HC4 type (RING finger);; Zinc finger, C3HC4 type (RING finger);; Ring finger domain;; Zinc finger, C3HC4 type (RING finger);; RING-type zinc-finger;; zinc-RING finger domain;; Ribosomal L28e protein family;; Mak16 protein C-terminal region	--	S	Function unknown	hypothetical protein L969DRAFT_61048 [Mixia osmundae IAM 14324]	biological process: metabolic process (GO:0008152);; molecular function: catalytic activity (GO:0003824)
MIR6725	cln-miR6725	cln-miR6725	c307373	UGGCAUCUGUCGAGGUCAUCUA	22	--	--	Molecular Function: DNA binding (GO:0003677);; Molecular Function: chromatin binding (GO:0003682);; Molecular Function: transcription factor activity, sequence-specific DNA binding (GO:0003700);; Molecular Function: transcription coactivator activity (GO:0003713);; Molecular Function: histone acetyltransferase activity (GO:0004402);; Cellular Component: nucleus (GO:0005634);; Biological Process: …	--	--	--	--	Myb-like DNA-binding domain	Transcription factor KUA1 OS=Arabidopsis thaliana OX=3702 GN=KUA1 PE=1 SV=1	K	Transcription	predicted protein [Physcomitrella patens]	molecular function: binding (GO:0005488);; biological process: biological regulation (GO:0065007);; molecular function: nucleic acid binding transcription factor activity (GO:0001071);; molecular function: protein binding transcription factor activity (GO:0000988);; biological process: metabolic process (GO:0008152);; molecular function: catalytic activity (GO:0003824);; cellular component: cell …
MIR6725	cln-miR6725	cln-miR6725	c309908	UGGCAUCUGUCGAGGUCAUCUA	22	--	--	Molecular Function: lipid binding (GO:0008289);;	--	--	--	--	Protein of unknown function (DUF4449)	--	S	Function unknown	hypothetical protein B0A48_01252 [Rachicladosporium antarcticum]	molecular function: binding (GO:0005488)
[truncated: 441 more rows]
