# Supplementary material for: Further Mining and Characterization of miRNA Resource in Chinese Fir (Cunninghamia lanceolata)
Source: Genes (Basel). 2022 Nov 17;13(11):2137. doi: 10.3390/genes13112137 (PMC9690001; doi:10.3390/genes13112137)
Supplement: Supplementary file 1 [file genes-13-02137-s001.zip › Supplemental Table S7 Identification of novel miRNAs in Chinese fir.xlsx]

## Sheet: Table S7
Table S7 Identification of novel miRNAs in Chinese fir
Name	Mature_sequence	LM (nt)	Mature_sequence_MFE	Star_sequence	GenomeID	Strand	Start	End	pre_seq	LP (nt)	pre_seq_MFE	CG%	MFEI
cln-miR01	UCUGAUCUACAUGAAUUUUGC	21	0.9	auucuucuagaucaaacugug	c295943.graph_c0	+	732	981	GUGCUAAUCAAAAGCUAAUUAUUCUCACUGGGUUAAUACCAUGUAAAGGGAAGUUCUGUGUUGUUUUGGGAAAAUGGUAGAGCAAUUAUAUGCAAUUUUUGGUUUGAGAGCGAUUUGUUUGCGGUGUAUCAAUUUGCAAAAUUCUUCUAGAUCAAACUGUGUAGGAAUUUACAUAACCUAUGUGAUCUGAACUUAAUUUAUCUGUGCGGUCUGAUCUACAUGAAUUUUGCAAAUAUAUGCAACUGCUUAG	250	-59.21	34	0.696588
cln-miR02	AGUGUGAUCCAAAACGUUGAU	21	0.3	caauguuuaaaaucacacucu	c335290.graph_c1	+	557	806	CAUCAAUGUUUAAAAUCACACUCUGUGAUCCAUCACCAGAAUGGUGAGAUAAAUUGAUAUUUAGCUCAAUAAAACACGAAAUGACAAGCAGGGACAUGGAAAGAAAAAGGUGUUGGUUAGUGUUCCUUCUUGGCAUCGCAUUAUUUUAGUGAGCUAAAACAUAAAAUCCUCUUUAUCAUUUUAUCUCACUAUCCUGAUGAUGGAUCGUGGAGUGUGAUCCAAAACGUUGAUGAAGAUUAAAUAUACACAU	250	-100.8	34.8	1.15862
cln-miR03	CAGUCAGACCACUUAGGACAAG	22	-1.3	uguccucccuggucugacuau	c328616.graph_c0	-	563	812	AGACCGAAGUUUGGCUUUUAAAUGUUAUGUUGUGGAGCUUCAGGUGAAUUUGUUUUUUAAGUGCAUGAGUUUACUCUCAAAAUAGCAUUGUAUGCAAAGAAGACAUCACUGAAAAGGUCAUUGUCCUCCCUGGUCUGACUAUUCAGGUUAUGCAGAACAAAUGUGAGUCUUUGAUAAGAUAUUGUAUUUCUUCUACUGAACCUUCACAGUCAGACCACUUAGGACAAGGACCAUUUCUAGGAUGGCCUCU	250	-80.6	38.4	0.839583
cln-miR04	UCAAUGUUUCGGAUCAUACUC	21	0.4	gcgugauccaaaacauagaug	c331825.graph_c0	+	2317	2566	AGUAGUGUUUAUGGAUUUAACAUCAAUGUUUCGGAUCAUACUCCGUGAUCCAUCAUUCUAUCCUACAGUUCUCUUCAUCCUGAUGAUGGAUCACAGAGCGUGAUCCAAAACAUAGAUGAUAACUAAUUACACACAGUUAAAUCCAGAAACAAGACUGAACAAUAUUAUGAACUGUGAAAAUCUGAUGUCUUUAAAUGAUUCAGAUUUAAGCUCUAAACAAUGAUUAUGAAUUUCUGAGUUACGCUCUCUG	250	-71.9	34	0.845882
cln-miR05	UUGGGCUCAUCAUAUGUU	18	0.1	gguaugauuuaugcuguuuu	c306393.graph_c0	+	643	892	CAGAUUUUUUGAUCCAAGAGCAGGUGGGAAUGUUAUUUUAUAUCAACACUUAUUUUGGUUCUUUGGGCAUCCCGAGGUUUAUAUUUUAAUUCUACCUGCUUUUGGAAUUAUUAGACAAGCCACUCUUUUUAUCUCUGGUAAAAAAGAAAUUUUCGGGGCACUAGGUAUGAUUUAUGCUGUUUUAGGGAUUGCUCUCUUGGGUUGUGUCGUUUGGGCUCAUCAUAUGUUCACAGUUGGCUUAGAUUUAGAU	250	-58.13	36.4	0.638791
cln-miR06	UACUGGUUGUUUACAUGGGGC	21	-0.3	cccacguaaacagccagugca	c328564.graph_c1	+	1280	1529	AGAUGGCAUGUUGUGAUCAACGUACUGGUUGUUUACAUGGGGCCUCUGCCACCACACAUAAACAGCCAGUGCAUUGAGGCCCCACGUAAACAGCCAGUGCAUUGACCUGGCAGGCUCUAACGUGAAAAUCAUCUUCAGUAGGACUUGAAUGUUGGGUCUUCAUCAUGGAAAUUGCUUAACUUCAUCACUAACCAUGGUCCACUUAACGAAAAACAGAUGGGCCAAAGAAAAAGUACACGGAAUUUGGAUU	250	-78.74	44.8	0.703036
cln-miR07	AUUUAUUUAUGGAAGAACUUU	21	1.9	aguuccacuauauuauuuua	c304153.graph_c1	-	949	1198	CACCAACUUUAUUUCAAAAUUAAUUUAUUUAUGGAAGAACUUUGCCAAUAAAGCAACAAGUUCCACUAUAUUAUUUUAACAUAAAAAAUUACUACAAAUUGCUCAGCAUAAAGAGCUGGUAUGUUAUGAGGCACCAGUUAUUUAUGGUGAGGACCACUCCCAACAUAAACAUAGACAUAUUGACCACAAUGGACCAACUGUUUAUAAUGAGGGUCAUCCCAAUAUAAAACACUGACUAGUUGACCUCAAC	250	-46.03	33.2	0.554578
cln-miR08	UUUUCCCUGAACCACCCAUUCC	22	1.7	aguggguggugagggcaaagc	c336592.graph_c0	+	0	79	GAGUGGGUGGUGAGGGCAAAGCACCUAUUAUUACAUAGCUUUUCCCUGAACCACCCAUUCCACUUGCCUUCAUCACACG	79	-30.9	49.3671	0.792308
cln-miR09	UUAAUGUGCCCAAGGAAAUGC	21	1.1	uccgugggcacauuaaac	c334227.graph_c1	+	1173	1422	CAAAUAAUUUGUAUCUGUGUAUUUAAUGUGCCCAAGGAAAUGCCAGCAUUUCCGUGGGCACAUUAAACACAGAGGUACAAAUUACUUUUCUUCUUCCUCCUCCUCUCUCUGCAGAUGAUCCCUUACUUGAAUAAUCCAGCGAUCUUACGAUACGAGAAUGUGGCAUUCAGCACUUGUGAUUCCCAAAUGUAAAUGAGGCAUUCAUCAUUUAUAGAUGAUACGAGGCUUCAACUUGCAAGGAUUUGUAAAG	250	-76.03	39.2	0.775816
cln-miR10	UGGCAAUAGAGCAUUUAGU	19	-1.2	ggaguuguuuauugccaau	c336565.graph_c0	+	151	400	UCAAAUUACUUAAAAAUAGUACUGGCAAUAGAGCAUUUAGUAAGUCAAGGUAUAAUAAAGAGCAUAAUUAAUAGGAUGCUCAUUGUUUGACAAUUUUGACAAUGGAGUUGUUUAUUGCCAAUGUAAAUGUUCCAUAUAUUUGGAAUCUAUGUAGGAGGAACACUGUGGUGGAAAUGUCAUCACUGUAUUGUUCGUAUGCAAUUUUUGCAAGGUCCGGAAAGCUUUGCUGCAGAAGAUCUCCAUGUAAGUG	250	-56.53	34.4	0.657326
cln-miR11	UGCGCAGGACUAAAGGCUUGGC	22	-3.5	uaggccuuuaaccugcgcacg	c333614.graph_c0	-	5922	6171	GAGUUUCAAUCCAUACUUUUCCUGCGCAGGACUAAAGGCUUGGCUUUGCUCCCUCAAAUAAAAAUAGAGGAAAAAAUUGGAUAUUGGUAAAUUCUUUUUCUAUAAUAUUUUUUGGGGUAGAUUUAGGCCUUUAACCUGCGCACGAGAAAUUUAGAUCGAUGGUGUGUAUGAGCUUUCGAUCGAUCUUUAAAACAAUUGAAAACCUUGUUGCACAAGGGAUUUUCUUUGAGAUCUCCUUUGCGAGGGUCUU	250	-75.68	37.2	0.813763
cln-miR12	UCAAUGUUUUGGAUCAUACUA	21	-0.3	aguaugauccaaaacguugau	c318960.graph_c0	-	1392	1641	CAACUGUGUAAGAGUUUUUACUUCAAUGUUUUGGAUCAUACUACAUGAUCCACCCUUUCUUCUCUUCGUCUUGAUGAUGGAUCAAGUAGUAUGAUCCAAAACGUUGAUGUCAAAAUCUCUUACAUGGUUGCAUCCAGAAGCAUUGUUGAUUUUGGCUUUGCAAAAUCUCAGGGCAGAGUAUAAACUAUUCAGAAGAAAUACAGUAAAAGCUGAUAUGCAAAGGAAACUGAAGGGGACCUUAGCUAGACAG	250	-81.22	37.6	0.864043
cln-miR13	AGUGUGAUCUGAAAUGUUGAU	21	1	cagaguuuacaguaacagucu	c301771.graph_c0	+	0	249	GGUAGACAUGAGGUUUUCAGAGUCCAUGAAAAUGAGUGAGACAUUUCUGAAAAAACUGUAGUUCGCAUCAGAGUUUACAGUAACAGUCUGUCAUCCAUCAUCGGUACGAGGAAAAAAGAGAGGUUGAUCAUCCUUUUACCUAAUCCACCAGCAUGAGGACAAAGAGCCUGUCGAUCAUUCUUUUUCCUCAUUCUGAUCUUAGACCACAGAGUGUGAUCUGAAAUGUUGAUACAAACUAAACUCACAGUU	249	-63.38	39.759	0.640202
cln-miR14	UAUAGGGGUAAUGGACAAACU	21	1.1	uuuuuccaauaccuccuauacc	c300874.graph_c0	-	51	300	GUUGUGGGAAGGAGACUUUUGGUAUAGGGGUAAUGGACAAACUCUGUAAUGUAAGGUUUUAAUGAGUUUUUCCAAUACCUCCUAUACCUAUUGUCUUCACCACUCAUCUCUUACCACAGCUUGGGCGUUUCUGACUUCGUCUAAAAUAUUGAUAGCUUUGGCACAGCUCAGACACAUGAAGAAUAUUGCAUGUCAACUGAUGGUCCAUCACAGGGUAAACAAAAACCAAGAUGCACUUCUUCAAAAUUCG	250	-67.87	40	0.6787
cln-miR15	CUAAAACAAGAGGAAACCAC	20	0.5	guggaauuccucuaguucu	c332500.graph_c0	+	1315	1564	AACCAUUACAGUAAAGAUAACUAUUGUCUCACCAUUUUAUAAACCAGAUGAAGGCAUUACAAGCAAAUGGAUGUCCAAUAAAUGGAUCCCGUUGCUUGUUUUAAGCAAUCUAGACUGCCAUACAUCAUAUUGUGUUGCAAAAGGCAUUCAGUGGAAUUCCUCUAGUUCUAGAAAUGAUUUGAGGCAGUCUGUGAAACAUCAACUCACUUCUAAAACAAGAGGAAACCACUAAAUACAGGCGAGCUUCCAU	250	-58.41	37.2	0.628065
cln-miR16	GUGGAUUGUGGCGUGUUUUGU	21	0.7	aaaacacaccacaauccacuu	c331502.graph_c1	+	243	492	UCUGGAGGAAACUUGCACCAGCAAAACACACCACAAUCCACUUGACGGUGCAGGGUUUGUUGUUUCUUGUGAUGAUCCCUGCUGUAAAGUGGAUUGUGGCGUGUUUUGUUGGUGCCGUUGCCUUGGGAAUGGCACUGCUCAUAUACCGGGGUUUCAAUUUUCCUACUCAAUAUAAUACGCUGCUCACCAUUCAAAUGUCUCAACAACAUAAAGUCGCCGAUGCGGUGUAAUAUUACUGGCAAAGGCAAAG	250	-95.32	45.6	0.83614
cln-miR17	UGUUUCAGGAUUUAACUGUGU	21	-1.3	uuaaauucugaaacacagaau	c331486.graph_c1	+	1621	1870	AGUCCAUGAUAUUGUAAAUUAUGUGUUUCAGGAUUUAACUGUGUAAUCUAUUUUUGUCUCAACAAUUUAGGAUGAAUCAUGGGGCGUGAUCCAAAACGUUGAGACAAAAAUCGAUCAGACAGUUAAAUUCUGAAACACAGAAUUUACAAUAGCAAAGCAGUAAACGUCUGAGAAAGGAUAAAUUUCAGAAGAUUUGGCUUACCGUAUUGCUAAAUGGCACCAAAUCCCCCAGGUGAUUGACAGGCUUUUG	250	-80.12	36	0.890222
cln-miR18	AGUGCUUUUGGAUUAAACUGU	21	0.9	uuuaauccaaaaacacucuua	c338282.graph_c0	+	1927	2176	UUCCAUAGUCCAUGAAGAUAGUUAAGAGUGCUUUUGGAUUAAACUGUGUAUUUUUUCGAUUGAUAUUUCAGAUCACAAUUCUCCUCUUUCUCAUGUUGGAUCACUAUGUGUGAUCUCAAACAUCAAUAAAAAAAGAUACACCAUUUAAUCCAAAAACACUCUUAACAACCUUAGGAAAAUUUAUUAAUAAAUAUUUUCACAUCUCAAAAUUUAUUUUUUCUAAAUAUAUAACAAAUAUUCAUAGUAAGAA	250	-61.94	26	0.952923
cln-miR19	ACAUAAUCAAGAGCUGCUUUU	21	1	aaagcagcucuugaucauguc	c330745.graph_c1	+	843	1092	AUGAAUAUUUUGAAUCGUACUCCAUAUAUAUUUUUAGGAAUCUGCUGAAACACUGGUUAAAGAAGUCGAAAUCCUGUUAGGAGAAUGCAAACGGGAGAUGGAGUGCUUCACUUGCCUGGGAAUAAAUCAAUAUUUUGACAUCGAAACAAAAGCAGCUCUUGAUCAUGUCAUGAUGGGGAAUAGAUCUAUGUCUAACAAAUCAAUAUUUUGACAUAAUCAAGAGCUGCUUUUAAUUCGGCGUUUCUAAGCG	250	-72.01	36	0.800111
cln-miR20	UCGGAAGACCCGAGAGGUGGAAC	23	-4.8	uccccucaaaggcuuccuaa	c306306.graph_c0	+	0	196	UUUGAAAGGAAAUUAUAUAUAUCUUUAGGUUUUGGUUCGACUCUCUACACGGUUUGUCGUGUCAAACGUUCAAAGGGAGUUGUUUUCUACUCCCCUCAAAGGCUUCCUAAAUCUCAGAAGGGCAGUGAAAUCUUUGCUUUGAAGAAUGGUUUCGGAAGACCCGAGAGGUGGAACAGAAAACUGCUUUCUCUGAUAU	196	-56.6	40.3061	0.716456
cln-miR21	CAGUGAGGCCACUUAGGACAAG	22	-2.2	uguccuuccuggccugacuauu	c328616.graph_c0	-	7	256	UAUGCAAAGAAGUUAUCCCUGAAAAGGCCGUUGUCCUUCCUGGCCUGACUAUUUAGGUUACACAGAACAAAUGUCUCUCGCAAGAUAUGGCAUUUCUUUUACUUAACCUCCACAGUGAGGCCACUUAGGACAAGGGACUUUUCUAGGAUGGCCUCUUUGUGUCCAAUUCUGAAAGGAAACUCAAAUAGGACACACAAGAGCUGUUAAACCGAAAUGUACUGGCCAUCAGUGGAGCAAGAGGUGGUUGAAG	250	-89.03	44	0.809364
cln-miR22	UCUUCCCUGAACCACCCAUUCC	22	0.7	aauggguugugagggcagagc	c333201.graph_c0	+	825	1074	UGUUAAUUUAGGGUUUAUUAUCUCCUCAUUUGCACUGUUUGUUGUUAGCAUGAUACUGUAUCAGUUGAGGCGGUGGAGUUUUUAUGAUGAUGUGGGUGUUCUUCGGAGGGCGUCCGCCAAGAGAUUUGUGAAGAUUUUAUGAGAUUUAUGAAGACUGUGUAAAGGCAAUUGGAAUGGGUUGUGAGGGCAGAGCAACAAUUAUUUUGUAGCUCUUCCCUGAACCACCCAUUCCACCUGCUUUCAACACAAG	250	-85.88	41.6	0.825769
cln-miR23	UUAUUGAGUGCAGCAUUGACG	21	0.9	ucaaugcugcaaucaauuaug	c324104.graph_c2	+	10	259	CCAAAUUUGGGUUGUCAAAUCAUUAUUGAGUGCAGCAUUGACGAUCUCUGUGUAUUAAUGUUACUAUCUUCUCUCAUAAUUCGAUGUAUACAUUUUUAUUGUCAAUGCUGCAAUCAAUUAUGCUUUGGCAAAUUCAAUGGCUGAGAUCGAACAGGCCUGUUGAAUACAAAAUAAUUUACCAAAGCUGUAGAAUCUGCUCCAGUUUUCAGGAGGAGGCCAGAUCUGCAACAUAAACAAGCAAUCGAAUUCA	250	-66.72	36.4	0.733187
cln-miR24	UGUUUCUGUUUGUUGACAAUG	21	-1.2	uuuucaacaaauagaaaacaug	c327420.graph_c0	-	323	572	AAAUUUCUUCCAUGAUAUUGCAUGUUUCUGUUUGUUGACAAUGUGUUACUUUUUGGAGAGUUUCUUUGUUGAGUAAUGUUUUUCAACAAAUAGAAAACAUGUCUUAUCGAAGAGGAGGAGGUUAAACAUGUUAUCAGAGAAGGUAUAACACGUUUAAUUAAAGAGGUUGGAGAAGAGGCUUUUGGAGUAAGUAAACUACUUUCAAGGCGGCUACAGAAUUGUAUCCUUUUGUUCUAAUAAAGCAUUUUGU	250	-68.7	32.8	0.837805
cln-miR25	UUGUUCCUGUUUUUUACAAUG	21	0.1	uaguguacgcuggaucaaug	c335006.graph_c1	+	687	936	AUGCUCAAAACUGGCAAGACAAUUGUUCCUGUUUUUUACAAUGUUGAGCCGCAUAGUGUACGCUGGAUCAAUGAAGGGAAAGGAAUCUAUGCUGAUGCAUUUUCCCAACAUGAGAGGAACGAGAGAUACACUUCAGAAAAGCUUGAGGCGUGGAAAAUGGCGGUCCACACCGUUUCAUUUUAUUCGGGCCAAAUCCUUCAGAAUAAUAAGUAAGCAUCGAAUACUCUCUUCUCUUGUUUUGUUUAUCUAA	250	-52.13	40.4	0.516139
cln-miR26	UCUUUCCUUUACCACCGAUACC	22	2.9	ugucgggaggcgaggaaagauu	c291583.graph_c0	+	0	222	GGCAACUUUAGUGAACGCCAAUAAAAAUUACGUGCCCUAUAUUUGUUAUAAGAGUGUAUUUCUGAUCUCAAUGGAGUGCGAGAGAGAAGGAUGAGUGUGGAUAUGACAGGAAUGUGUAUGAAGGGGGUGUUUGGUGUCGGGAGGCGAGGAAAGAUUUAGAUGGGAAUACCAGAUGCUUUAAAUCUUUCCUUUACCACCGAUACCUAUCCUUCUCAUUCUACA	222	-66.5	41.4414	0.722826
cln-miR27	UCUUGGCGGGUUUUUUCUC	19	-1.2	gaggagauuugugagaucauaac	c299857.graph_c0	+	1002	1251	AAUGAUGAUGACAAUUCUGUGGUCUUGGCGGGUUUUUUCUCUGAGGAUGAUGAGGAGAUUUGUGAGAUCAUAACAGACACAGAAGAUAUUGUGGGUGAUGGGGACGAUGAAUCGGAUAGUGUUAAAAGUAUAAGGUCUGAUUCCUUCAAACCCAGUAAUGAUGGGAGUCAUCACACAGGGAAGCUUUGGAAAAGAAGGUAUCCUUCUAAUACAAUGCAUAAAAAAGUGAAAGCUUCUAAUGCUUCUGCCG	250	-66.07	40.4	0.654158
cln-miR28	AACACCGGUCCAAUUGCAGAG	21	1.2	uugcaaggacagagugggaa	c308158.graph_c0	+	381	630	GGUGCCAUGCAGUUGGUUAAAGGAGAGAUCCAGGUAAUUCAAACUGCGGCAAGAAGAGAGAGCGGGCGGAAUGGUACCAGUGAGGGCAUUGCCGGAGAGAUCUAGGGUUCUAAAAGAGGAGAUAUUCCCAAGCAGAGGAGAAAUGGUGCCGUUCAACUUCAUUUGGGAUAAAUUGAUUGCAAGGACAGAGUGGGAAGAGCGAUGGCAGGUAACACCGGUCCAAUUGCAGAGGGAGUGAAAGGGAGUCCAG	250	-62.14	50.4	0.493175
cln-miR29	UCUUUCCGGAUCCUCCCAUGCC	22	-1.4	ccugggacgaacggaaagacu	c313580.graph_c0	+	92	341	UAUGGGGGAAACCUAGGCUUGAGUCAACAAACCCUAAAAAUUGUCUUUAUUUAAUCAUUCCUACAUAGACUAAACCAAAUGAAAUCUUGAGAUGGAAGAGAAGCCUGGUGGUUGUAGAGAAGGAUCAUCUGUAGCAGGAGGACACUAGGCCUGGGACGAACGGAAAGACUUUGCAAAGGAAUGACGAAAAAGAGUGCUCAGUAUAGUCUUUCCGGAUCCUCCCAUGCCUAUAGCCCUCCCUACAUAUCCU	250	-70.5	43.6	0.646789
cln-miR30	UCUUACCGAUGCCUCCCAUUCC	22	0.5	aguggggggcuggguaaagacg	c313779.graph_c0	-	612	861	GCCCCAGAGCAUCCUUAUUAGGGUUAGGGUUUUGCGGGCUAAUAUAAUCUGGCAUAUGUGAAACUUGAGACGGAAACUCACAGAUAGCAAGCAUGAGAAAGGUUGCCAAGAACAGCUUGGUAAGAAGCAGCUGAAAUAUGGGUUGUUCUCUCCAGGAGUGGGGGGCUGGGUAAAGACGGGUUCACUCUAAAUCUUAGAUUUAGCUGUCUUACCGAUGCCUCCCAUUCCCAGAGACGUCUCAACCUUCUUA	250	-86.9	46.8	0.742735
cln-miR31	UCUUUCCAAUUCCGUCUAUUUU	22	3.2	aaugggcggguuggaaagacu	c328044.graph_c1	-	311	560	UCUCGAGCCAUUACAAUCACAGCAAGUGGGUGUUUUGAACGCGUGUAACCUUAGGGAAGUAGCAGCAAUGGGCGGGUUGGAAAGACUUUGUUCUGUAAUGUUUCUACUCAGAGCAGUCUUUCCAAUUCCGUCUAUUUUUGCUAAUUCAGUAAGACGGCCU	160	-55.2	44.375	0.777465
cln-miR32	UUUGCAGGCUGCGCAUGGAG	20	-1.4	ccgugcgaagcuugcaaaaug	c318754.graph_c0	-	406	655	UUGCAUUUUGCAGGCUGCGCAUGGAGAUCAUUUUUCAUUGUCUUUCUGCGCAUGCAGAUUUACUGGGCAUUGUCUUUCCGUGCGAAGCUUGCAAAAUGCGAAGAAAGAAAUGUGUACUGAUAACAAGAGAUUGAACCAGAGCUUUUCUUAGCCUACUAUCAUUUAUUUGUAUAAUUUGCUUUCAGAGUUUAUACAGAAAUCUAUAUUGCUAAGGUUACCAGCGACCACCGGGGA	234	-66.04	39.7436	0.710108
cln-miR33	UUUUCCCUGUACCACCCAUUCC	22	2.6	aguggguggugagggcaaagc	c338336.graph_c0	-	1195	1444	AUGAGUAGAGGCGGUGGAUUUUUUAAUGAUGUUGGUGUGUUUUGGAUGGCGUCUUUUGAAGGGGAUGAGAUUUAUAAAGACUGUGUAAAGGCAGUCGGAGUGGGUGGUGAGGGCAAAGCACUUAUUAUUAGAUGGCUUUUCCCUGUACCACCCAUUCCUCUUGCCUUAAUCACACAUCAUAAAUGAGGGAGCAUCUCACUUCAUAUUGGAAAUGAAAGGGUAUCAGUAUUCAAGAUUGUAAGUAAUGUAU	250	-73.08	40.4	0.723564
cln-miR34	UAUUGGCCAUUUGAUAGUACU	21	-0.2	ugcuaucaaauggugauagg	c321862.graph_c0	+	1980	2229	AGUAAAGGUGCUAUCAAAUGGUGAUAGGUGUAGACAUUUAUAACCUUUUUUGCUAUAGUUUAUUAGUCUUUGUAGUAGUUUUAAUGGUGCUAUCAAAUGGUGAUAGGUUUAGACAUCUAUAGUUUUUUUUGCUAAGCAUUGUAUAUUUAUAUAUUUGAAGAGUCAUUUUAUGGAGUGCUUGGCCAACAGAGCUAUAAAUAUUUAAUUCUAUUGGCCAUUUGAUAGUACUUUUAGGUGUUACUAGUUUUUA	250	-72.08	29.2	0.987397
cln-miR35	AUGAUGGAUCAUGAAGUGUGA	21	-0.8	acacuaugaucaaucauua	c337089.graph_c0	+	0	209	GUUUUAAUAAGAGAUAUAAUAUUUUCAAGUUUAUAUUAGUGAUCAAGAUUGUUGUUGGAUGUAAUUGUACAAGAAUUUUGGAUAUAACAAUGUGAGUUUUUGGCAUUAAUGUUUUAGAUCACACUAUGAUCAAUCAUUAGGAUGAAGAGAAUAGCCAUUUCACCUAGAUGAUGGAUCAUGAAGUGUGAUUUGAAACAAAUAUUCUCUUU	209	-52.42	27.7512	0.903793
cln-miR36	UAAGCUGGUGGGGGAAAGUUU	21	-0.7	acaccccauaugcaccggcucaaa	c338758.graph_c0	+	2146	2395	UAAAAACUAGCAGAAAAAUCCCUAAGCUGGUGGGGGAAAGUUUCAGCGACACCCCAUAUGCACCGGCUCAAAAUCAACAAACUAAAAAGUA	91	-18.3	41.7582	0.481579
cln-miR37	AGUACAACCUUCAGAACAGAU	21	1.2	uuguucaaguaaggucgua	c335353.graph_c0	-	0	86	GAGUUUGAUAUGCAAAUCAAGUAGUACAACCUUCAGAACAGAUCUUGUUCAAGUAAGGUCGUAGGUGCCUGGCAAUGUUACUUUAG	86	-14.3	39.5349	0.420588
cln-miR38	UUUCCAGACCCGCCCAUUCCAA	22	2.8	ggaauaggccgucuggaaaga	c331690.graph_c0	-	2146	2395	AGAAAAGAUAAGGGUUCGAAGUUUAGGGUUAGGGUUUCAGAUGCCCUUUUAUCUUAAAGGGAAAGAGGAGCAACAGAGGAUAUCUAAAAUGGCGGGUGUUGAUGUUUCGAGGCAUCGGCAAGUUGUUCUUCAGAACGUUACAGUUCCGGCUACUUCAGGGAGUAGUAGGAAUAGGCCGUCUGGAAAGAUAGUCAUAUUGACGACACUUUCCAGACCCGCCCAUUCCAACUAUUUCAAUAAGUAACUGCAA	250	-79.3	43.6	0.727523
cln-miR39	AAUCAAUUCAUCAAUGUGGCA	21	0.4	ccacauugaugauugauuuc	c330333.graph_c0	-	338	587	UAAGAGCUUGAUCGAUUUAAGAAAUCAAUUCAUCAAUGUGGCAGCUCAUCUCUUUCACCGCAUCAGCAAGUGUUGCCACAUUGAUGAUUGAUUUCUUAAAUGUUCUCAGCAAUCUACUUGGGAAGGAGAAGAUGAAUAGCAGCAUUAACUGUUGCGCCAUUUUUCUCUUGAUGAGCUUGUGAUUGAGAGAAGCGGAUACAAGAAAUUUAACGAGGUGUGAGUUAAAACAGAGUGCUCCGAAAGUGUACAG	250	-77.1	39.6	0.778788
cln-miR40	UUGAUCAUCUGAGAGUACUCC	21	-0.8	aguauuccagaucacug	c310831.graph_c0	-	0	44	ACAAGUAUUCCAGAUCACUGGUUUGAUCAUCUGAGAGUACUCCG	44	-11.1	43.1818	0.584211
cln-miR41	UCUAGAACUAGAGGAAUUCCAC	22	-2.8	gguuuccucuuguuuuagaag	c332500.graph_c0	-	1443	1692	AUGAAUCUUUAUUUAGUUUAUCUGAUUUCGGCCUAAGAAAUAUGUGAGGAUAUUAGGCUUACUUUUAGGUACGCAUCGAAUGUGCUUUGUGAGGCUCUUACAGAUGCUUUGGGGAAUGGAGAAAGGUGAUGGAAGCUCGCCUGUAUUUAGUGGUUUCCUCUUGUUUUAGAAGUGAGUUGAUGUUUCACAGACUGCCUCAAAUCAUUUCUAGAACUAGAGGAAUUCCACUGAAUGCCUUUUGCAACACAAU	250	-80.1	38.8	0.825773
cln-miR42	UUUCAGACUUGUAUAUAUGUG	21	1.7	uauaaaaacaggucugaaau	c204890.graph_c0	-	325	574	AGUGACAGUCAUAUUUGGUAAUGGAGAGAAACCUAGAAGACACGACCUCAUGAUUGAAAAUAACUAGCUCAGACCCAUAUAAAAACAGGUCUGAAAUGCACUGGGAGGUAUGCCCACAAUUUUUAAUGUUGUGGUGAAGUGGUCAUAUCAGCAGAUCUGUAUCAUCAAAUCACACCAUUAACCACUGGGAGUGCGCCUAUCUGCACAUUUCAGACUUGUAUAUAUGUGUCUGAGCUGGUUUUUACACCAC	250	-85.84	40.8	0.841569
cln-miR43	UUGUUGUAGAUAAAUUGGGAUGU	23	0.7	aacaauuuauuugcaacaaca	c334864.graph_c1	-	1856	2105	UUUUUUUCGACUUCUCUCUUAUUUCAUGGACUGAAAAACUCAUGCCUACUGUUCUUUCAAAAGUUCAAUCUAAUUGUCUUGAGUGUUACAUAUCAACAACAAUUUAUUUGCAACAACAAAUUCAACAAAUUCAGAAAUGUUGAAAAUUUGUUAAAAAUGAACAAUUUCAAAAAACUUUGGCAAGUUUUCAGCAUUUCUAAAUUUGUUGUUGUAGAUAAAUUGGGAUGUCCAUUUGUAACAUCCAAAACAA	250	-69.7	28	0.995714
cln-miR44	AUUGAAUCUGCACCUUUC	18	1.8	acgguauagaugcacucc	c338872.graph_c0	+	28	277	ACAUUCAAACUACCAUGAGUAGAGAACACCUACUCUAAUACAAUCACACUACACAACCUCCUUGACACAAGUUGUUUUCAUUCCCAUUUCGAUAUUAAAAGAACAAACCGAUAUGGGAAUCAUACAACCUGCGCAAGUUUCCCUCAUAAAUAUUGUACGGACGGUAUAGAUGCACUCCGAGCAUUAUGGAAUGCCUUCCAAGUUCUUUCGAUUGAAUCUGCACCUUUCCCGUUUGGAAAUUUGCGCUCCU	250	-59.8	40.4	0.592079
cln-miR45	UAAUUACGGUAUAUGUGUGCAU	22	-1.5	gcacuauauacucauaauuagu	c330432.graph_c0	-	97	346	UAUAUAUGUACUUAGGUAUAAAUAAUUACGGUAUAUGUGUGCAUACUCGUAUAUACGUAUAUAUAUUUGUAUGUAUUGUGUAUAAACGUAUGCACUAUAUACUCAUAAUUAGUUUACUUAAGUGCAUAUAUGCAUGUAUACGUAUAUGUCUUAUAUGUGUUCAUAUUCCAAAUGUGUAUAUAUAUAUUUUGAGUUAUUAACAAAGCACUGAAACAAAACAAUUUGAGACACAACUAACUACUAUCCCACC	250	-70.4	26.8	1.05075
cln-miR46	UCCUCCUAACUGGUGUGAGCUUU	23	-0.8	agcucacaccaguggaggagu	c199241.graph_c0	+	0	239	CAAGUAUGAGCUCCUCCUAACUGGUGUGAGCUUUAGGUCUGCCUAUGAUUAUGGCUGAUUUGGAGCUCACACCAGUGGAGGAGUUCAUACAAGGUGGAAUGGAAUGGAAUGGCCUUAUAUUGUAAGCUCAUUUUGAAGUUUAUAAUGAUGAAAGAGUGAUUGCAAAGGAGAGUGGCCUUGUAAUAAAAGAGUUAUUACAGAGUGAAGUGGCCUUGUAUUGUGUGCUAAUGUUGUAGGGU	239	-89.43	41.0042	0.912551
cln-miR47	AGGGCGACUUUGGAGUGCG	19	-2.6	ucuccgcuccuccguccugg	c338632.graph_c1	-	2649	2898	GGGGACGCGACAGGGACCCGGCGUAUGCCCGCGCGUUGGCGAGCCGCCGUGUCCCGGCUAAAGUUCCACGCUCGGCCUCGUCCGCCCCGCGCAAACCAACGCCGACCCGGAUGGGCCACCGCUCGUCGCGUCGGGGCGACGGACCUCGUGCUCAUUUCAGCCGACCGCACCGCCGACGGGCACGGACGACCAUCUCCGCUCCUCCGUCCUGGAGGGCGACUUUGGAGUGCGACGCCCAAGCAGACGUGCC	250	-107.43	72	0.596833
cln-miR48	UCUUGCCUAUUCCCCCUAUGCC	22	1.2	cguagguggccgggcaaggauu	c321988.graph_c1	+	0	206	GCUUUAUCCCUUCUCUGUGCAUUCAGUCCAUUCAAACAUAGGAAGAUGAGGAGAAUCCCCUGUGGGCAGGGCAGGGACGAGCUGCAGUAUGAGGGGUGUUAGGCGUAGGUGGCCGGGCAAGGAUUUGGAUUGGAUGAGAUGAUGUGCUCUAUCUCAUUUAAAUCUUGCCUAUUCCCCCUAUGCCUAAACUCCUCUCUGCACAUCCC	206	-82.05	50.4854	0.788942
cln-miR49	CAAGUGGAAACUUUUUGGGUGG	22	-2.4	accaaaacauuuccacuugca	c329516.graph_c0	+	894	1143	UCUGUCUGUGUGUUAAUUGUCCACCAAAACAUUUCCACUUGCACUUCACUCCUACACGUGUGACACACGUGUGUGGGUGAAGUGCAAGUGGAAACUUUUUGGGUGGACAAUAACACCAGCUUGUCUCAUCAUUGUAUUUAGUUUCUUGCCAAGUCUUCCUUUCUGGGAUCCUUAUGCUUUUGGGUAGCCAAUUUAUUUAUUUAAAUGAUCAAUCCUACUUCCCUACGUCUCUUACCAUCACACAGUCUUA	250	-82.92	40.8	0.812941
cln-miR50	UAAUGGCUAGUGGUAACUUACC	22	-2.4	aaguaccacuagccauca	c317893.graph_c0	-	678	927	UUUUUUUAGUCUGAUAUAAGGGAGAGAAAUGGGAAUGAGGGCACUGUAGUGGACAUACGCUUCUCACAACACUCUUCUUUGCAACGUCUGGUCCACCAAAUAUGGCGUGAAAUCAAAUAGAAAGAAUGCGGAAGUACCACUAGCCAUCAAAAUGACAAGUAUGGUGGCCGCUACAGGUUCUACUUUUAUUUUAAUGGCUAGUGGUAACUUACCCCUUUCUUUUUCUAUUUCAUGG	235	-68.7	40.4255	0.723158
cln-miR51	UUCUUUGCUCUGUUAUGCUCC	21	-1	uaacagaguaaagagcuccaa	c340217.graph_c0	-	726	975	AAGAUCUGCGAAAAUUUUGGAGUUCUUUGCUCUGUUAUGCUCCCUUAGAAGUAUAUAUAUCCUUCUAAAGGAGCAUAACAGAGUAAAGAGCUCCAAAUAUAUAUAUCCGGCUCUGGUUUUGUUUUAUGGCUGCAUUUUAAUUUUUGGGAGCUUCAGAAAAAAAUAAAAAUUAAAACCACUACACAUCAAUUGCCUUCUAAUUAAAUUCGGAUGGUCUAAAGAACUGGAAACUUCUAUCCCAAUCUCAGCU	250	-68.46	34	0.805412
cln-miR52	GGUCUGACUAUCCAAAUUCUU	21	-0.1	aaagagggaaagaaggauu	c324903.graph_c0	+	0	227	UAAACAUUGAAUCAUUUAUACUGAUGCUUCUGCUCGGUUUGAGAUUUACAUGGCUUCCAAAUUCUUAUCUGCAAGAGUGGAAGGUUUCAGUAGAGUUAUCUGCAGAUGUUAUAUUCAUUACCAAGGCCUGCAGAAAGAGGGAAAGAAGGAUUGGUGGGUCCAGGGGAAGGCUCUUGUUCUCAGUGGUCUGACUAUCCAAAUUCUUGGCUAUUUUGACGGACAAAAUG	227	-55.68	40.9692	0.59871
cln-miR53	UCUGCCCUCACAACCCAUUCC	21	1.8	aaugggugguucagggaagagc	c333201.graph_c0	-	973	1222	UAUAGAUUGCAGUUUGAUAUAAUUGAAUCCUCAAUUUAGCCAACGCACCUUCCCUACUGUUAAUGGUCCACUCUGUUUUCAAAAAUGCCUUCAUUUCCGAAUUGACUUGAGCUGUUUAACUUUAUUUAUGAAUAUAUGAUACUUGUGUUGAAAGCAGGUGGAAUGGGUGGUUCAGGGAAGAGCUACAAAAUAAUUGUUGCUCUGCCCUCACAACCCAUUCCAAUUGCCUUUACACAGUCUUCA	243	-64.43	37.8601	0.700326
cln-miR54	UUUGACUGUUGAAGUGGAUGA	21	-2.1	auccacuucaguggucaaaca	c332505.graph_c2	+	0	241	GUCAAAAUUCACAUACUACCUGGUCAUUGUGAAUUUAGGACUAUGCUUGGGUGCUCUUGUCACUUGAGCUACCUGUUCUGUUGCAUUCUACUUAAACAUCAUCCACUUCAGUGGUCAAACAAUCAAUACUAAUUUAACACUUCAUCUACACUAAAAAGUGGUAAAUAUUUGUUCUAAUUUUAUUGACUAAAAUUAACUUUUGACUGUUGAAGUGGAUGAUGUUUAAAACCUAGACUCUAGA	241	-67.05	33.195	0.838125
cln-miR55	UUUUGCCUGAACCGCCCAUACC	22	0.8	ugugggcgacucgguaaaaga	c329396.graph_c0	-	3722	3971	GAAGGAUCAAGCAUUCAAUCUGCCCUGACUUCAUUGGCUAUAAAUUUGGCUCUAGGGUUUGAAAGAAGCAUUCAAUCUGCGGGCAAGAGGAGUAGAGAAGAGACGAGAGGGUAUUGGAGGUGAUGUGAUGUAGAAGCAGGCUGUGAAGUGUGGGCGACUCGGUAAAAGAUGGCUAUGGCUUCUUAUUCUGGUUUUGAUUGCCUUUCUUUUGCCUGAACCGCCCAUACCUGACGUCCUCUCUACGCAUCCC	250	-70.33	47.6	0.591008
cln-miR56	AUUAUUUGGAUUUUGGAU	18	1.2	ccaaaaauaaacaauuugauuc	c152824.graph_c0	+	672	921	AAUCUUUCUUGCUCAUUUCGACAAGAUUAUCCCAAAUUUGAGAUAAUUUUUUCGGUCGCGAGUGAGCAUGAUCCCGCAAUAAAAGUGGUAAAGAAAUUAAAAAAAAGGUUUCCAAAAGUAGAUGUAAAUUUAAUUUUGGGUGAACGACAAGUGGGUGUGAAUCCAAAAAUAAACAAUUUGAUUCGAGCGUAUGAAACUUCUAAAUACGAUAUUAUUUGGAUUUUGGAUUCAAAUAUUUAUGUAGAUUCAG	250	-47.56	31.2	0.609744
cln-miR57	UCUGCCAAAGGAGAAUGGCUC	21	-4.7	gucaagauccuuugcaguagaca	c301213.graph_c0	+	69	318	ACCAAAAUCUCUCAGCCUUUUGUCUGCCAAAGGAGAAUGGCUCUGCAAUUCUUCUGCUAAUUGCGUUGUCAAGAUCCUUUGCAGUAGACAUCAAUUACUUUUGAAUGUUGUUUACUUUAAAAUAACUCUAGUCAUUUUAGUAGUAUGGUUUUUCAUAAAUUUGUAAUUUUUUUUGUGCGAAUGAGGUGAUUAAUGUUAUCAUAUGUUUAAAUCUUAACAUUUUACCAGUUGAAAAACUCAAACCCUUUGA	250	-52.17	31.2	0.668846
cln-miR58	CAGCGCAGACUGAGAGGC	18	-1	uucgaaguagcgcuguu	c288990.graph_c3	+	212	461	GCUGUGCGGCAGCGCUGAGCCACCAUUAUGAGACGACUUUCGAGUCAUUUCUGGUGAGCCGCCGCGCGAUGAGCUCGCUGAGCCAGGUCCAAGUGCCGCAGAGGGUCUCGAGCUGUCUUUGUGGGGCUGCUUGGUCGAUACGUUGGGCGAUAUUGAUCUGGGGCGUCCUUGACCUGAAGUCGGCCGCCCAUUCGAAGUAGCGCUGUUGCCCAGCGCAGACUGAGAGGCUUGCUGCGAUUGCUGCGAUUGU	250	-101.9	60	0.679333
cln-miR59	UUUGAGUGAAUCCAGAGUCUCU	22	-0.5	agcucuggauucccucaaaac	c317815.graph_c0	+	89	338	UAAUGAUUUUAUCUAUCAUGGUUUUGAGUGAAUCCAGAGUCUCUAAAUAGCCUAACAUCACAGCAACCAUUUGGGCUAUACAGAGCUCUGGAUUCCCUCAAAACCGCCAAGGAAAAUCCUUUCUUUCUAAACCUUACGCUUCCUGUUUGCAAUUUACAGAAAAAUAUAAGUUGUUGUUUCGUAGAUCUUGUUUUCGGUUGAAGGUCGUUUUUCAACGAGGCAAUGAUAUGGGUUUCGAGGUGUCUGCCAU	250	-74.48	38.8	0.767835
cln-miR60	AAUGCUUCUGGAUUCAACUGU	21	1.8	uugaauccagaagcauucuu	c334441.graph_c1	+	6304	6553	UACAUGUUAUUGAAAUCAAGAAUGCUUCUGGAUUCAACUGUGUGAGUUUUUUACAUCAACAUUUCGGAUCAUACUGUUGAAUCCAGAAGCAUUCUUAAUUUCGAUAACAUGGGACUGUGGAAAUAUUAUGACUGUGAUGAAUACGUGUCAGAUCAGUUUCUGCUUAUAAUAGCGAGUUGUUUAAUAAUGUAUUCAUUCUGACCCAUAUGAGUAAAUCUGUCAUAUCCAUGGUGCCCCGUAUGUUGCAAUU	250	-85.69	34.8	0.984943
cln-miR61	UAGCGUAGAAACUUGUGGUGC	21	0.1	ucaauuuuuucgaaaggu	c309287.graph_c1	+	493	742	UCAUUCUCAUUGUUGUGCAAAAUAGCGUAGAAACUUGUGGUGCAAAUGAAGUUGAAAUCUCUAUAAUAAAAGAUUAUCUAGCUUUUGAGGUUUGCAUCAAUUUUUUCGAAAGGUUAAUUCAUAGACUAUAGACAUCAAUGUUUUUUGGUAAGUUAUACUCAAAAUUAAAUUUAGAGGAGUAUUUUCUCAUUGGUUUGCAUAAUCGUGGUUUUUUUAUUAGGGUUUGCACCUAUUACAUAAGAGUGGUGCC	250	-40.79	30.8	0.52974
cln-miR62	UGUUUUUGGAUUUGACUGUGU	21	0.9	auagucaaauucaaaaacagu	c338098.graph_c0	+	619	868	ACAUUUCAUACUAUUGGAUUUGAAUGUUUUUGGAUUUGACUGUGUAAUGGAAAUAAACAUUAGAUAGUCAAAUUCAAAAACAGUCAAAUCCAACAAUAUGGAUUGUAGAAAUUUAAUGUCUUUUACUUCAUAAGAGUUCUUAAAAAUUUUGUAAGCCUUACCACUGGUCCGAUGAGCAUACCAUUUCUCACAGCUGUUAGAUUAGCUUGAGAGUCCAAUGAAUAGCUUGUGUUCAUGGGAUUAGGUGGUG	250	-88.84	32.8	1.08341
cln-miR63	UGUGAUCCGAAACCUUGAG	19	1	caaccuucaucacauu	c333679.graph_c0	-	434	683	CCCUUAAACUCACCACGCCAAGCUGUAAGUUGAAACCUCAUUUUCUUCAUCUUAUUUUUUAGGUCUUUGCAAAAUCUUAGAUUAUAACAUUAUACUUGAGAUCUUCAGGAUUUAUAACUGUGUAAGCUUUUUACUCAACCUUCAUCACAUUUCUAAUUCUCUUCUCCAGCUCUCCUGAUGAUGGAUCACCGAGUGUGAUCCGAAACCUUGAGUAAAAA	218	-36.08	35.7798	0.462564
cln-miR64	UGGAUGCUAAAACAUUGGGAG	21	-0.8	accaauguuuuugcaucagca	c333913.graph_c0	+	1731	1980	AGCAGGAAAUGGGUGGAUGACAUGGAUGCUAAAACAUUGGGAGUGGCAAUGAAUGGGAUCCACCACCAAUGUUUUUGCAUCAGCAGAAUCUAUCUAUUGCUUGAGCAUGAGAUUGUAGAUGGAUGUAAAAACAUCGAGAGUGGCACCGAUAAUGGACGCUGCCUGUUGGUUAAUUUGAGAACAGGAUUUUAUGUGGUCUGAGCUAGCAUAGACAAAAACGAGCAUCAAUUUCAGCUAGUCAAACAUAUUG	250	-70.19	41.6	0.674904
cln-miR65	UGAAGAGAGAGAGCAUAGCCA	21	1.3	gccgugcucccucucuucagg	c327823.graph_c0	+	142	391	AUAACUGGGAGAGGUAGGAUCCUGAAGAGAGAGAGCAUAGCCAUUGGCCAUAGCAAUAUAGAUAUAUGGUGUGAUGGGCCGUGCUCCCUCUCUUCAGGAUUCGAUUUCGACCAUUUCACAAGCACAACAACACCAGGAAGCCCUUUUUUCUUUCUGGUACUAUCCCUCACUUCAUAUCUAUUGCAUGUAAUUUAAGGUAUUCUGCCAGAAAGGAAAAGAUUAUCUUCAACACAUAAAAUAGGUUUUCCUG	250	-87.07	41.2	0.84534
cln-miR66	UGCACUGUCUCUUCCUUGGCUG	22	-1.6	gccaagaagagacagcgcgug	c326037.graph_c0	+	0	116	UUGUAUGCAUGUUAUGGCAGCCAAGAAGAGACAGCGCGUGGAAAUUACGCAGAUGUGUGCACGCGUUGUUCUCAUGCACUGUCUCUUCCUUGGCUGCAAUCACAUUCAUAUUUUUG	116	-56.3	45.6897	1.06226
cln-miR67	CUAUUGACUGUUUGAUCAUUG	21	0.7	acagucaaagaucaauuuuu	c338826.graph_c0	+	6833	7082	GUAACAGUUAUUCUUAAAUAUUAUCCACUUCAACAGUCAAAGAUCAAUUUUUCGUUAAUAGACAAAUGUUUACCAUUUUUUGUUGUGUAUGAGGUUUAAAACUACUAUUGACUGUUUGAUCAUUGAAAUGAAUGAUAUUUAAGU	144	-27.1	25.6944	0.732432
cln-miR68	UUGCCAAUUCCGCCCAUUCCUA	22	0.8	gguaugggcugauuggcaaca	c304253.graph_c0	+	105	354	GCUCCCGUGGGAUGUGGCUCUCCGCUAGGGUUUAUAUUCCCGUGUAUACCGCUAGGGUUUGUAUUCCCGUAUUAGCUAUAUAACGUUUAGAGGCGUUGGAGGCCCCUCAAAUCUUUGGUGAAGCUGUGCAGAGACUUCUUGAUGGUAUUGUAGGUAUGGGCUGAUUGGCAACACCUCCAUUUUUAUUGCUUAGAAUUUUGGAGGGGGGUUUUGCCAAUUCCGCCCAUUCCUACCAUGUCACUAAGAAAUU	250	-83.45	46.4	0.719397
cln-miR69	UGGAUGCUAAAACAUUGGGAG	21	-0.8	cucaauguuuaugcauccaca	c333913.graph_c0	+	1544	1793	UAGACAGAGAUGGUAAUCCAUUUUCUCCCUUCUUUUAAUUAUCACCACAAUACUAUGAUUCUUUACUUUUGACAAAAUGGUGGUACAUCAUUGCUACUAGCUCAGACUGAUAAAAUCUCAGCUCUCAAAUUCACCAAUAGAAACUGCUCUCAAUGUUUAUGCAUCCACAUCAUCCACCUUUUGCUUGAGCAGGAAAUGGGUGGAUGACAUGGAUGCUAAAACAUUGGGAGUGGCAAUGAAUGGGAUCCAC	250	-73.8	38.8	0.760825
cln-miR70	UUUUGCCUGAACCGCCCAUACC	22	0.8	ugugggcgacucgguaaaaga	c329396.graph_c0	-	3631	3880	GUAGAGAAGAGACGAGAGGGUAUUGGAGGUGAUGUGAUGUAGAAGCAGGCUGUGAAGUGUGGGCGACUCGGUAAAAGAUGGCUAUGGCUUCUUAUUCUGGUUUUGAUUGCCUUUCUUUUGCCUGAACCGCCCAUACCUGACGUCCUCUCUACGCAUCCCCUUCCUUUCCACUAUCUCCUGCCUUCUCUCAGGUAUUUUUAGUUUUCGGGCUCUCUCAUUCAUGGAUUUACUAUUACUUGUUAUCCUCAUC	250	-77.99	46	0.678174
cln-miR71	AAUCUGCAAGGCUUCCAAGGU	21	0.5	ucugggaaaacaaugcuggca	c308802.graph_c0	-	394	643	AGUAUUUAUACUCACAAACACAGCGUGGGAUAUGGCCAAACAUCCAUUCCCUGCCAUAUCUCUGCAGCUGGGGGCAUAGAGCACAAGAUUAUUGAGGCGACUCAACUCUUUGAGUGGAACAAAGACAAGCCAGCUGUGGCUGUACUUAUACAUGGAAUAGGUGGAUCUGGGAAAACAAUGCUGGCAGAUUCAGUGAUUGCAUGUUUGAAUCUGCAAGGCUUCCAAGGUUACUCUCAUAAAAAGUAUGGAG	250	-67.55	44.4	0.608559
cln-miR72	UCAAUGCUGUACUCAAUAACG	21	1.2	uauucagugcagcguugauga	c332893.graph_c1	-	964	1213	UUUGCAACGAGUUUGGAUUAGCAAAUGCGUAUUCAGUGCAGCGUUGAUGAUUUCAAUGUAUUAGCUAAUAUUGUUAGCUCGUCUGCUAAUUUUAUACGUUUAAUUGUCAAUGCUGUACUCAAUAACGCGUUUGCAUACUGUAAAAGCUG	149	-52.6	35.5705	0.992453
cln-miR73	UCUUGCCAGACCCUCCCAU	19	1	gugaaaaucuuccacaagauc	c306640.graph_c0	-	217	466	AGUGGUCUUGCCAGACCCUCCCAUGCCAAAGAUGCCAAUUAUUUUAUCUUUCAUCUCCCCAUUUCUCUGGCAAUGGCUGUGAAAAUCUUCCACAAGAUCAUCA	103	-21.3	43.6893	0.473333
cln-miR74	UCAAUGCUGCACUCAAUAAUG	21	2.5	uaauugauugcagcauugaca	c324104.graph_c2	-	11	260	AUGAAUUCGAUUGCUUGUUUAUGUUGCAGAUCUGGCCUCCUCCUGAAAACUGGAGCAGAUUCUACAGCUUUGGUAAAUUAUUUUGUAUUCAACAGGCCUGUUCGAUCUCAGCCAUUGAAUUUGCCAAAGCAUAAUUGAUUGCAGCAUUGACAAUAAAAAUGUAUACAUCGAAUUAUGAGAGAAGAUAGUAACAUUAAUACACAGAGAUCGUCAAUGCUGCACUCAAUAAUGAUUUGACAACCCAAAUUUG	250	-59.86	36	0.665111
cln-miR75	CCACAUUGAUGAAUUGAUUUC	21	1.2	aaucaaucaucaauguggcaa	c330333.graph_c0	+	473	722	AGAUUGCUGAGAACAUUUAAGAAAUCAAUCAUCAAUGUGGCAACACUUGCUGAUGCGGUGAAAGAGAUGAGCUGCCACAUUGAUGAAUUGAUUUCUUAAAUCGAUCAAGCUCUUAAACGCCAUUGACAAGGUAUGCAUUAAUUCAAUUGCACUUCAUUAAAUGCAGAAUUCUCAUUUCGGGUUUAUAUCAAUUGUAAAUAAUUGAAAGCAGGACGAAUCAGGUGGGUUCUUCUAUCAAUUUUGGUGGUGG	250	-65.62	36.4	0.721099
cln-miR76	UUAAAUCCUGAAACACUCAAU	21	0.2	ugaguguuucgagauuuaauu	c338119.graph_c1	-	99	348	CCCUCCCCUCACUGGUAGAAUCCUUGAAUAAUAGACAUCAAAUUUCUACAGUCUAUGAUAAUUAUAUCUGAGUGUUUCGAGAUUUAAUUGUGCCAAAGUUUUUUCUUCACUCCGUGAUCCAUCAUUUCUAAUUCUUCUCUUGCUCUCUACUUUUUGAUAAUGAAUUAUGAAGUGUAAUUCGAAACAUUGAAAGAAAAACUUUGACACAAUUAAAUCCUGAAACACUCAAUAGUUACAUCAUAUUUAUGUU	250	-69.2	31.2	0.887179
cln-miR77	CUGCAGAUCGAUGGCGUUACAG	22	-0.1	aguggagugcgguggauauguc	c285081.graph_c0	-	244	493	AGGGACGGUAGCAGAGGGAAGGUUAGGGUUUGGUUUUGAUGGCAGAGGGAAAAGCUAUCGUUGCAAGCUUGACGUUAUACCUAUUGCAGGGCCAAACAUUUUUACAAGCAGUGGAGUGCGGUGGAUAUGUCAGGGCCAAACAUUUUUACAAGCAGUGGAGUGCGGUGGAUAUGUCAGGGCCAAACAUUUUUACAAGCAGAAAUGGAGGCUGCAGAUCGAUGGCGUUACAGUUUUGAAAAACGACAUAUCC	250	-65.98	46.4	0.568793
cln-miR78	CUUUGACUGUUGAAAUGGAUG	21	0.5	uccguuucaaucaauagu	c332583.graph_c6	-	0	228	AAGAUUCAAACCCCCUAAGAUAUGACAUAUAAGGAUGAGGUAUCAGCAUAGGCUCGGAUAGCAAAACAAUCUUGUGGGUGAUAUAAAACCUUCCCGGUACACUCAGACUUAUAUAUCAUCCGUUUCAAUCAAUAGUAAUUUUACACCCUAUUUACAACAAGAAGUGGUAAAAUACUUGUCCUACUUUUACUAAACAAAAUUGAUCUUUGACUGUUGAAAUGGAUGAUA	228	-41.78	34.2105	0.535641
cln-miR79	AGUGUGAUCCGAAAUGUUGAU	21	1.2	uuuuggaucacacuccauga	c330900.graph_c1	-	5510	5759	UAUCUCCCUAGAACAUUGCCUUGAUUCUAUUCUGUCAAAGAUAGAUAGAUAGAUAUGAUUUUAAUUUUUUUAUUGUAUUUACUAUUUUGUAAUGAUUUGACAUAUAUCAUAUAGAAUGCUUCUGGUAGAAACUGCAUGUGAAUUUUUGAAUCAAAAUUUUGGAUCACACUCCAUGAACUUUUUCCCUCUCCCUGAUGAUGGAACAUCGAGUGUGAUCCGAAAUGUUGAUUCAAAAAUUCAUAAGCAGCUU	250	-83.8	30.8	1.08831
cln-miR80	UCAAGUCGUAUCAGAGCAUGG	21	0	augcucugacaccacuugaug	c324888.graph_c0	+	1333	1582	UAUAUAUGGAUGUAAUAGAAUAAGCCAUGAAUUGGGCGAUGACUGCUUGUGCCUCUGGAGUAGCAGGGUUUUUUUCGCCUUUCUGUGGUUCAGCCACAGCAGGAGAUUUGUUUUACUGCAUCAUGUUCAAUUUUGAUUGAAGAAGAUUCAAUAUGCUCUGACACCACUUGAUGCAGAAUGAAGAAGCCUCUACUGAAUCUUUCUCCAUCAAGUCGUAUCAGAGCAUGGAGGUUGAGUUAGAGAAGUAGCU	250	-74.43	41.2	0.722621
cln-miR81	CAAUGUUUUGGAUCACACUCC	21	-0.6	agugugaaccaaaaugucaau	c336961.graph_c0	+	1910	2159	ACUGUGUAUGUCUUGUUUACAUCAAUGUUUUGGAUCACACUCCACGACCCAUCAUCAGGGUGAAGGCAAAUGAUGACAGGAUUGAAGAAUUAUUUGUGACUACUUCGAUCCUGUUAUCAUUUGCCUUCACCCUGAUUAUGGAUCACAGAGUGUGAACCAAAAUGUCAAUGUGAACAGUACAUAUCAGAAAAAAUGAUCUCUCUUGGCACUUCAUUCCUCGUUACUCUACAAUCCUGCCGUCAUUUGCUUU	250	-115.5	39.6	1.16667
cln-miR82	UUGGAGCAUGUAGUUUACACU	21	-0.9	gguagccgaaaaugacuggaa	c338418.graph_c0	-	1547	1796	GGUGCUGCUUGGAGCCAUUUAGACAAGAAAAAUGUAUUCCAUGAUACAAACCCCAAUGAGAUAUCAGGGUCUAUUCAUGCGCAUGAUGUACAUUUGUUAGAAGAGGUAGCCGAAAAUGACUGGAAUGGGGACUGUGUAGUGUAUUCUCACAAAGGUGAACUUGUGCACCUUCCUAGGAAUGUUGCUUUACAUAUUACACUCAGCGUAUUGGAGCAUGUAGUUUACACUCUUAACACUUUAAGAAUUUAGC	250	-41.69	40	0.4169
cln-miR83	AAGUUUCUGGAUUCAACUGCA	21	0.6	caauugaauccagaauccuca	c338874.graph_c0	-	2222	2471	UUAAAAUGCAUAUUCCUAAGGUAAGUUUCUGGAUUCAACUGCAUAGUAUCACUCUUUUCCUAAUAUGCAAUUGAAUCCAGAAUCCUCAGGCCUUACUGAUUUCAGUGGGCUUUGUUGUGCCAUCACAGUUCUGUUUGCUUUUCGUUUGAAAUAAAUUAUUACAAUUUGUGUAAGUAGAAGUAAAACUAGAGUUUUUUUUAAUUUUGUAAUUUGGCCAAUAGGCCAUUAUAUGUGAAAUUCAAAUGUGCAA	250	-57.78	32	0.72225
cln-miR84	UGAAUUGGACUGGUUGCAUUC	21	1.1	uuguagcugguaccgaagaag	c334359.graph_c1	-	125	374	GUGUAGAUUUGCAAGAAAUGCUGCACAUAUGUUUGGUCCAUCUGAGUAAACAUAUGCUUUUGAUUUCUUUUUUAGUUCUUCAAUCAUACGUGCAUUUGAGAGCUUGCCAGAAUUUUUUUUUUCUUUGCUUAGUGCUUGUAGCUGGUACCGAAGAAGGCCAUUAUACUCCACCUCUAAAUUCAUAUUGUUUAAUGUAGUUGACAUGUCUGAAUUGGACUGGUUGCAUUCAAUGUUGUGUUUUUUACACAAC	250	-48.96	35.2	0.556364
cln-miR85	GAAGAUUGCAAUGUGAACUGA	21	0.3	cauaaaacacaggaauaaucu	c331399.graph_c1	+	2372	2621	GGAGGGCUUUUUUCCAUUCCUCCAGUUGGUUGAGGUAUCUGCCUUUAUCUUUAUACGUGGCAAAUGCUUCUGCAUACACACCCUUUCCAAUGUAGCGGAGAUCAGAAGGAGCCACAUCAUAAAACACAGGAAUAAUCUUUACGCCAGUUUGUAGCAUAAUAACAAGCUCAGCUAAACACCAAGCUGACUGUGCAUAUCGCUGAGAGAAGAUUGCAAUGUGAACUGAUGCAGAACAUAUGGCAUUUUUUAG	250	-55.46	42	0.52819
cln-miR86	AAGAUGUCGUUUGUGUACUGA	21	0.9	aauacacugcugacaacuucc	c305108.graph_c0	+	1049	1298	AUAUACUCAUGAAUGCCUGAAGCACUGGACAUCCACUAUAUUGUGUCAAAUAAUUGAAGGCUUCAGUUAACAUUGUGAGAUUUGUCCUAUAAGUGUCUUGAAUCAUCUGAAGAGGACCUCCAUGAGUAAUCAAUACACUGCUGACAACUUCCCUUGUGUAGGUAAUAAUCAUAAAACAACAUGAAACCCACUUUGCACACAAGAGGAAAGAUGUCGUUUGUGUACUGACUACUCAUGUAACUCAACAUUA	250	-64.57	37.2	0.694301
cln-miR87	UUACUUCAACAACUUUAUU	19	4	ggaagcaauggagcaguu	c324522.graph_c0	+	652	901	GGGUCUCAAUUUCACUGGGGUUGGCUGCUGUUCAGCCUUCUCCACAAUGACUGGAGGAGCAGAUUUAAAAGCAUCUUGUUCCACUGAUGAUUGGGGCACUGGAGCUGAUGCCACAAGCCCUGAAGUGGGCUUUUGCUCCACACCACCUGCUAAUGAAACUUUCGCAAGGAGUUCUUCCAUAGGAAGCAAUGGAGCAGUUGUCUCAGCAAUUACUUCAACAACUUUAUUUAUGGAAAGCUCUCUAUUCUGU	250	-74.07	46.4	0.638534
cln-miR88	UCUGGUUGGUGUACCACCUCG	21	-4.6	agguggcacaccaaccagugu	c302903.graph_c0	+	201	450	AUAACUGGUUUGUAAUGUUCACUCUGGUUGGUGUACCACCUCGGUUGUGGGGAAUUUAAUAACACUUCAUCUGCGAGGUGGCACACCAACCAGUGUAAGCAGUGGAAACCAUUGAGAUUGGGAUUGUAAGAAUCCAAGAUGAAACCGGUAUAGAUGAGAAAAGAUCAAUAGCAGAAAGCAGCUGGAUCUAUGAAGUAGAUAAUCGAUUUAAUUCUGUGUCUAUUGUGAUUGACUUCCUCUUUUAGGGAUA	250	-72.61	40	0.7261
cln-miR89	UUUUUGUACGUCGUAUGCC	19	0.6	guuggaugguuaggacacccc	c246173.graph_c0	-	47	296	AUAUAUCGAAGAGUUAGUGCUGGGCUAGCCCAGAAUCAAAGUUUAUCAGAAGCCUGGUCUAAAAUUCCGGAAAAAUUAGCUUUUUAUGAUUACAUCGGAAAUAAUCCGGCGAAAGGAGGAUUAUUCAGGGCGGGCUCGAUGGAUAACGGGGAUGGAAUAGCGGUUGGAUGGUUAGGACACCCCAUCUUUCGAGAUAAAGAAGGACGGGAACUUUUUGUACGUCGUAUGCCCACUUUUUUUGAAACAUUUC	250	-57.84	42.8	0.540561
cln-miR90	UCAGUGUUUCAGGAUUUAAUU	21	2.7	aguuaaauccugaaacacuga	c276703.graph_c0	+	26	275	UUGCUGCUUAUUGUUUAUGAUAGACAUCAAAUUUCCAAUAUCAGUGUUUCAGGAUUUAAUUGUUUGCACGUUUUUUCUUUAAGUUUCGGAUUAUAUUCCAUGAUCCAUUAUCAGGAGAAUAUAUUGUCUUUCUAUUACCUUUCUAUUUCUUUUCUCCUGAUAAUAGAUUAUGGAAUAUGAUAUGUUGAGAAAAAAAAAUAGGCACAGAGUUAAAUCCUGAAACACUGAUCUACAGUGCUUAUUGUUUACC	250	-78.76	29.6	1.06432
cln-miR91	CAGUCUCAGUCUCAGUCUCAG	21	1	gagaaagacucaggcugau	c271944.graph_c1	-	113	362	CUGGGCGUCAGCCGCAGACAGCCUCCGACUCGAUCCAUCUGUCCAGGGUCUCCUCUCGCCUGUCGGCACAGCCCUUCGUGGCGCUCCUCGGCCGCCUCCUGUUGCCCUGCCUGAGAGCAUGCCAUCUGAUCCUUCCAGAGCAGCAUGGAAGAGCCAGAUUGCAUCGGAUGCAAGAGAAAGACUCAGGCUGAUGCGUCAGCGUCGCGUUCAGUCUCAGUCUCAGUCUCAGCCUGGACCACGCGAGGAGGCA	250	-93.93	62	0.606
cln-miR92	UUUUCCCUGUACCACCCAUUCC	22	2.6	aguggguggugagggcaaagc	c338336.graph_c0	-	1265	1514	GAUUGAUUUACCACGAGCAUCGACUGUAUUAUCUCCUCCUUUGCACUGUUUGGUGAGGGCAUGAUAUUGCAUGAGUAGAGGCGGUGGAUUUUUUAAUGAUGUUGGUGUGUUUUGGAUGGCGUCUUUUGAAGGGGAUGAGAUUUAUAAAGACUGUGUAAAGGCAGUCGGAGUGGGUGGUGAGGGCAAAGCACUUAUUAUUAGAUGGCUUUUCCCUGUACCACCCAUUCCUCUUGCCUUAAUCACACAUCAU	250	-85	43.6	0.779817
cln-miR93	GGACAGAAGUCUCGUGUGGA	20	-2.2	ccaggagauaaaguuuau	c298257.graph_c0	+	119	368	UGGGUAAAAGGAGAACACCAGGACAGAAGUCUCGUGUGGAUAACAUCCCAGGAGAUAAAGUUUAUGUGUAUAUAUGUUUGGGCAUAUAUACAGCGGUCGGAAUCGAAAGAAAGUGGCGUUACUGUUGAUAAGAAAGCCGGCAGCAGAUUCACUCGUGUCGGAUAUCUCCGUCACUUGUGUAUGAUAUAUUAUAUGUGUAUAUGUCCGUCAGAUAUAAUUUAUUUUUAACAUUUUGCUCUGUUAUCCGUGC	250	-62.27	39.6	0.62899
cln-miR94	UGGAAUCUGUUGGGCUUC	18	0.2	aguucaacagguuucaca	c298963.graph_c0	-	154	403	AAGAAUUGGAAUAUCCUUUCCACUGUUGAAAAACCUGGAUUUGAAGUACAAAGAUGUUGAGUAGCAGUUGCUGACAUAGAGCACUAGUGUCCUUCACAUGGUUGCUGGUCUGGUGUCAACCAGCCUUGCGAGGAAGAUAAGUUGGGAGUUCAACAGGUUUCACAGAUUUUCUGUUUCUGGCAAGCAGGCCUCUGGUUGUUGGGGACAUGAUGGAAUCUGUUGGGCUUCUGUACCUCUCAGGGAAGCCAAA	250	-77.65	45.6	0.68114
cln-miR95	UUCUGGUAUCAACUGUGUAGU	21	0.4	uaggcaguugaucccaaa	c338380.graph_c0	+	262	511	AAUUCCUGAACUGGCAAUGUGCUUCUGGUAUCAACUGUGUAGUAUUUUUUCCCUGCUUAUGGAUCCGAACCUGGUAGUAUGGCUUGAAAAGUCAGAAUCUAAAAAUACUAGGCAGUUGAUCCCAAAAUAACAUUGUCAUUUGAUUCACUGCCAACAUAGCACUCUUAAAAAAUAUAAAUUUAUUAAGCCCAACAUUCCUUCUGCCCUUAGCCUCCCCGCCCUUCCAAACAUAUGCAGCAACCAAGACCGA	250	-41.26	40	0.4126
cln-miR96	UCCCAGGUUGAGAUGAGUCUG	21	-1.9	aagcucaucuuaaucuggaac	c210149.graph_c0	-	1184	1433	UGAAGCGUAUGAGAUUUCUCCCCCCAACUGGGAAUGUGUGGGGUUAGGCUAAUGGUGCUAUUCUUGCUAGGAGUUGCUUCUAGUACCAGAGUUUUAAGCUCAGGCAGUUCUAAAUUGAUAGAUGGGGACUAACACAAGCUCAUCUUAAUCUGGAACUUGAAUUCUUCUGUAAACCCAACAUAAGAGCAUGCAAGUCCCAGGUUGAGAUGAGUCUGUCUUAGUUAUGAUUCUGAAAUA	237	-82.5	41.7722	0.833333
cln-miR97	UUUCUGGAUUCAACUGUGUAA	21	1.4	guugaauccagaaacucuauu	c194115.graph_c0	-	0	100	CUGAAAUAAAUUUCAAUAGAGUUUCUGGAUUCAACUGUGUAAUAUUUUUGUUGAAUCCAGAAACUCUAUUGUAAUUUACUAUGGACUGUGGAAAUCUGAU	100	-38.3	29	1.32069
cln-miR98	ACGACUGGCAUGUUGAGCACA	21	-3.1	uguucagcauaccagucauuu	c313035.graph_c0	-	420	669	AGAGAUGAACUUCGUACAUUGUGUUUGGUGUUGAAGAGGGGAUAGGCUCUUACCUAAGGCACAGUGUGUGGCCUGUUUAUUUUCAAGCUAAUAAUACUGUUGGGCCACAUUGUUCUUUCCUGUCUGUUAGAAGUCAUCCAACAUAAAGAGUCUGCAUGAUGUGUUCAGCAUACCAGUCAUUUAUGUGGAGGCUUGAUCCCUUAAUAAACGACUGGCAUGUUGAGCACAACCUGCUGACCCUUUUGAGAUU	250	-78.92	42.4	0.744528
cln-miR99	AGAUGUCCUGCUGUCCCUGG	20	0.1	agggccugcaggacauucuca	c328234.graph_c1	+	295	544	UGUUUUUGAGUGAGACUUAGUGAGAUGUCCUGCUGUCCCUGGAACAGUCAAUGGGGCUUGCUGGUGUCCCUUAGGCUGUACCAGGGCCUGCAGGACAUUCUCAGGCAUUUCUUAAAACAGGGUAUUUCUCUGAGAACAUCCCUAAAUUUCUGAAUUUUCUUUUUGGGGAGGGGGGCUGAAAGGACGCAUGGAGAACAUUAUUUCCUUAUUCCUGGCAUGUCUGGGACAUCCCCCAAACCCCCAAGGACAC	250	-88.67	48.4	0.73281
cln-miR100	UAAUGAUGGAUCACAGAGUG	20	-0.3	cucuacaauccugccgucauuugc	c336961.graph_c0	+	1957	2206	CCCAUCAUCAGGGUGAAGGCAAAUGAUGACAGGAUUGAAGAAUUAUUUGUGACUACUUCGAUCCUGUUAUCAUUUGCCUUCACCCUGAUUAUGGAUCACAGAGUGUGAACCAAAAUGUCAAUGUGAACAGUACAUAUCAGAAAAAAUGAUCUCUCUUGGCACUUCAUUCCUCGUUACUCUACAAUCCUGCCGUCAUUUGCUUUCACCCUAAUGAUGGAUCACAGAGUGAGAUCUGAAAUGUCUUUGUAAA	250	-91.94	39.6	0.928687
cln-miR101	AUGUAACAAAGUAAAGCUGCC	21	0.6	cagcuuuaccuuguuacauuu	c292299.graph_c0	+	68	317	CAGGAGGGAAGAAGGGCAAAACGGUGGGGAAGGAAAAAACGUAACUGUAAAAUCCAACGGACAACGAGAUUUCAAUCGUCUUGCAUGCGUCCGGACGCCCUGUCAGCCGUUGAUCCGUCAAGCCAGGGCUUCAUCUGCCAAAGGGAUCGCCUUCGGCGUAACUAGCGGCAGCUUUACCUUGUUACAUUUCUAUUCUUUAGAUAGAAAAUGUAACAAAGUAAAGCUGCCACUAGUAAAUUAAAAAAAAACU	250	-87.78	45.2	0.776814
cln-miR102	CUGAGGGCUUCUUUCCACUCC	21	-3.7	ggugccuguccuccguu	c336883.graph_c0	+	3390	3639	UGAGCUCGUAGCCAGGAGUGCACUGAGGGCUUCUUUCCACUCCACAAGCUUGUUGGGGUGCCUGUCCUCCGUUUAAGUUUUGAAUAAUGCAUCAGCAUACACUCCAGAGAUCAGAUCGGAUUACGUCACGUCAUAAAACAUAGGAAAACUCUUGGCCUUAGUUUUCAACAUAGAAGCUAACUCAGGUAAACACCAAGGGGACUCCGCAUAUCUUCUUGAGAAGACGGCAAUUUGAACUGAAAGAGAGCAG	250	-60.76	45.6	0.532982
cln-miR103	UUAUUGAGUACAGCAUUGACA	21	0.9	ucaacgcugcacugaauacgc	c332893.graph_c1	+	966	1215	GCUUUUACAGUAUGCAAACGCGUUAUUGAGUACAGCAUUGACAAUUAAACGUAUAAAAUUAGCAGACGAGCUAACAAUAUUAGCUAAUACAUUGAAAUCAUCAACGCUGCACUGAAUACGCAUUUGCUAAUCCAAACUCGUUGCAAA	147	-25.83	35.3741	0.496731
cln-miR104	CAGUGAGGCCACUUAGGACAAG	22	-2.2	uguccuuccuggccugacuauu	c328616.graph_c0	-	101	350	AAGAUCGAAGCUUGGCUUUUAAAAGUUUCGGCCUGAAGAUUCAAGGGAUUUUUUUUUUCGCAUGAGCAUGCAAGUUUACUCCUUGAAAAGGAUCUAUGCAAAGAAGUUAUCCCUGAAAAGGCCGUUGUCCUUCCUGGCCUGACUAUUUAGGUUACACAGAACAAAUGUCUCUCGCAAGAUAUGGCAUUUCUUUUACUUAACCUCCACAGUGAGGCCACUUAGGACAAGGGACUUUUCUAGGAUGGCCUCU	250	-85.67	42	0.815905
cln-miR105	UCAGUGUUUCAGGAUUUAAUU	21	2.7	aguuaaauccugaaacacuga	c276703.graph_c0	+	44	293	GAUAGACAUCAAAUUUCCAAUAUCAGUGUUUCAGGAUUUAAUUGUUUGCACGUUUUUUCUUUAAGUUUCGGAUUAUAUUCCAUGAUCCAUUAUCAGGAGAAUAUAUUGUCUUUCUAUUACCUUUCUAUUUCUUUUCUCCUGAUAAUAGAUUAUGGAAUAUGAUAUGUUGAGAAAAAAAAAUAGGCACAGAGUUAAAUCCUGAAACACUGAUCUACAGUGCUUAUUGUUUACCCACUUUUUACAACUGCAA	250	-81.34	30	1.08453
cln-miR106	AAUCAAUUCAUCAAUGUGGCA	21	0.4	ccacauugaugauugauuuc	c330333.graph_c0	-	476	725	AAACCACCACCAAAAUUGAUAGAAGAACCCACCUGAUUCGUCCUGCUUUCAAUUAUUUACAAUUGAUAUAAACCCGAAAUGAGAAUUCUGCAUUUAAUGAAGUGCAAUUGAAUUAAUGCAUACCUUGUCAAUGGCGUUUAAGAGCUUGAUCGAUUUAAGAAAUCAAUUCAUCAAUGUGGCAGCUCAUCUCUUUCACCGCAUCAGCAAGUGUUGCCACAUUGAUGAUUGAUUUCUUAAAUGUUCUCAGCAA	250	-61.97	36	0.688556
cln-miR107	CCUCUCCCUCAAAGGCUCCCA	21	-0.1	uuggaaccuucugagggggag	c327372.graph_c0	-	1133	1382	CCUAUCUCCUCAGAAGCUCUAAGCUUUUGAGACCUAUUACUUAGAGGAAAAUAUGAGUGCGAUGCUACUACCUCUCCCUCAAAGGCUCCCAAAAUCUCUGUUUUCUCUGAUUUUGGAACCUUCUGAGGGGGAGAUAGGAGCACUUUAUCUCACUU	155	-55.63	43.2258	0.830299
cln-miR108	UCUUGGCACCUGUCUAGAUCGU	22	-3.7	augaucuugcagguguca	c315513.graph_c1	+	97	346	AAAGCUGCUCAAAAUUAUAGAAUCUUGGCACCUGUCUAGAUCGUCUAUAAAGCUUUGCUUAAGGACUUUGACAGGUCCUUGAUUGUAAACACUGUGGAUGAUCUUGCAGGUGUCAAGCGUCUAUGAUUUUGUAGGUAUAAUAUUUUGUGAUGAUCUUUUCGAUAGAUCAAACAUUUAGAUAGAUCAAAAGGGCUCCUAGCAUGAUACAGUAGAUCUGCUGGCCGUUGUUGUUGUAUGGUGCGAGAAGCUU	250	-90.9	38.8	0.937113
cln-miR109	UUUCUGGAAUUAACUGUGUAA	21	2	acauaguuauuuccagaaaca	c304876.graph_c0	+	2018	2267	UUCAACAUGUUUACAUUCCGUUUUUCUGGAAUUAACUGUGUAAUUUUAUUUUGAUGCAAAAUAAAAUUACAUAGUUAUUUCCAGAAACAUACUAGCCCAUUAAUAUGGACCGGAAAAAUCAUGUUUAUUAAUUUGUUUCAUGUUUCCAGUUUCUAGCUAGAUCAAAGAUAGGUAUGAUUGAUGCCAACCCCACAUGUGUUCAUUCUGGUUUGCUGCUCUUAAUUUACCAUGGCUUUGAAGGUUGUGGCCA	250	-66.28	33.2	0.798554
cln-miR110	UCAAUGUUUUGGAUCAUACUC	21	-0.3	guaugauccccaauguugaug	c327734.graph_c0	-	828	1077	UAACUGUGUAAUGCUUUUUACAUCAAUGUUUUGGAUCAUACUCUAUGAUCCAUUAUUAGGAUGUAGUGAUGGAUUAUGGAGUAUGAUCCCCAAUGUUGAUGUAAAAAACAUUAGGAUUAUUAAGUCCAAAGACAUUCAAAUCUAAUAUUAUUAGAUUAUGGAUCAUAAAAAUUUAAAUAGUUGAAAAUUAGAAUUAUGAGUUUCAUAUAUGUGAUGUCUAUCAAAUGUAUCACUGUUCUUUUAGAAUAUA	250	-78.28	26	1.20431
