# Supplementary material for: Further Mining and Characterization of miRNA Resource in Chinese Fir (Cunninghamia lanceolata)
Source: Genes (Basel). 2022 Nov 17;13(11):2137. doi: 10.3390/genes13112137 (PMC9690001; doi:10.3390/genes13112137)
Supplement: Supplementary file 1 [file genes-13-02137-s001.zip › Supplemental Table S8 Novel miRNA targets and their putative function.xlsx]

## Sheet: Table S8
Table S8 Novel miRNA targets and their putative function
Name	Target_gene	miRNA_Seq	miRNA_Length	S116L	S134L	S157L	S189L	S193L	S217L	S218L	S21L	S220L	S221L	S231L	S256L	S29L	S38L	S42L	S64L	S98L	S189L_S221L_vs_S29L_S64L_S98L_S116L_S134L_S157L_S193L_S217L_S231L_S256L_DESeq2_FDR	S189L_S221L_vs_S29L_S64L_S98L_S116L_S134L_S157L_S193L_S217L_S231L_S256L_DESeq2_log2FC	S189L_S221L_vs_S29L_S64L_S98L_S116L_S134L_S157L_S193L_S217L_S231L_S256L_DESeq2_(FDR_0.01_FC_2)_regulated	S189L_S221L_vs_S29L_S64L_S98L_S116L_S134L_S157L_S193L_S217L_S231L_S256L_DESeq2_(FDR_0.01_FC_1.5)_regulated	S189L_S221L_vs_S29L_S64L_S98L_S116L_S134L_S157L_S193L_S217L_S231L_S256L_DESeq2_(FDR_0.05_FC_2)_regulated	S189L_S221L_vs_S29L_S64L_S98L_S116L_S134L_S157L_S193L_S217L_S231L_S256L_DESeq2_(FDR_0.05_FC_1.5)_regulated	S218L_S220L_vs_S29L_S64L_S98L_S116L_S134L_S157L_S193L_S217L_S231L_S256L_DESeq2_FDR	S218L_S220L_vs_S29L_S64L_S98L_S116L_S134L_S157L_S193L_S217L_S231L_S256L_DESeq2_log2FC	S218L_S220L_vs_S29L_S64L_S98L_S116L_S134L_S157L_S193L_S217L_S231L_S256L_DESeq2_(FDR_0.01_FC_2)_regulated	S218L_S220L_vs_S29L_S64L_S98L_S116L_S134L_S157L_S193L_S217L_S231L_S256L_DESeq2_(FDR_0.01_FC_1.5)_regulated	S218L_S220L_vs_S29L_S64L_S98L_S116L_S134L_S157L_S193L_S217L_S231L_S256L_DESeq2_(FDR_0.05_FC_2)_regulated	S218L_S220L_vs_S29L_S64L_S98L_S116L_S134L_S157L_S193L_S217L_S231L_S256L_DESeq2_(FDR_0.05_FC_1.5)_regulated	S21L_S38L_vs_S29L_S64L_S98L_S116L_S134L_S157L_S193L_S217L_S231L_S256L_DESeq2_FDR	S21L_S38L_vs_S29L_S64L_S98L_S116L_S134L_S157L_S193L_S217L_S231L_S256L_DESeq2_log2FC	S21L_S38L_vs_S29L_S64L_S98L_S116L_S134L_S157L_S193L_S217L_S231L_S256L_DESeq2_(FDR_0.01_FC_2)_regulated	S21L_S38L_vs_S29L_S64L_S98L_S116L_S134L_S157L_S193L_S217L_S231L_S256L_DESeq2_(FDR_0.01_FC_1.5)_regulated	S21L_S38L_vs_S29L_S64L_S98L_S116L_S134L_S157L_S193L_S217L_S231L_S256L_DESeq2_(FDR_0.05_FC_2)_regulated	S21L_S38L_vs_S29L_S64L_S98L_S116L_S134L_S157L_S193L_S217L_S231L_S256L_DESeq2_(FDR_0.05_FC_1.5)_regulated	S42L_S189L_S221L_S218L_S220L_S21L_S38L_vs_S29L_S64L_S98L_S116L_S134L_S157L_S193L_S217L_S231L_S256L_DESeq2_FDR	S42L_S189L_S221L_S218L_S220L_S21L_S38L_vs_S29L_S64L_S98L_S116L_S134L_S157L_S193L_S217L_S231L_S256L_DESeq2_log2FC	S42L_S189L_S221L_S218L_S220L_S21L_S38L_vs_S29L_S64L_S98L_S116L_S134L_S157L_S193L_S217L_S231L_S256L_DESeq2_(FDR_0.01_FC_2)_regulated	S42L_S189L_S221L_S218L_S220L_S21L_S38L_vs_S29L_S64L_S98L_S116L_S134L_S157L_S193L_S217L_S231L_S256L_DESeq2_(FDR_0.01_FC_1.5)_regulated	S42L_S189L_S221L_S218L_S220L_S21L_S38L_vs_S29L_S64L_S98L_S116L_S134L_S157L_S193L_S217L_S231L_S256L_DESeq2_(FDR_0.05_FC_2)_regulated	S42L_S189L_S221L_S218L_S220L_S21L_S38L_vs_S29L_S64L_S98L_S116L_S134L_S157L_S193L_S217L_S231L_S256L_DESeq2_(FDR_0.05_FC_1.5)_regulated	S42L_vs_S29L_S64L_S98L_S116L_S134L_S157L_S193L_S217L_S231L_S256L_DESeq2_FDR	S42L_vs_S29L_S64L_S98L_S116L_S134L_S157L_S193L_S217L_S231L_S256L_DESeq2_log2FC	S42L_vs_S29L_S64L_S98L_S116L_S134L_S157L_S193L_S217L_S231L_S256L_DESeq2_(FDR_0.01_FC_2)_regulated	S42L_vs_S29L_S64L_S98L_S116L_S134L_S157L_S193L_S217L_S231L_S256L_DESeq2_(FDR_0.01_FC_1.5)_regulated	S42L_vs_S29L_S64L_S98L_S116L_S134L_S157L_S193L_S217L_S231L_S256L_DESeq2_(FDR_0.05_FC_2)_regulated
cln-miR01	c152424	UCUGAUCUACAUGAAUUUUGC	21	6.91087	5.47203	40.5727	3.32755	31.7824	0	1.80804	4.92275	4.34042	3.72036	11.5341	9.30181	1.11817	8.35116	28.986	0	3.26546	0.587438	0.655419	normal	normal	normal	normal	0.600241	0.584948	normal	normal	normal	normal	0.962081	0.23797	normal	normal	normal	normal	0.903517	0.0920263	normal	normal	normal	normal	0.743244	-0.539304	normal	normal	normal
cln-miR01	c211405	UCUGAUCUACAUGAAUUUUGC	21	6.91087	5.47203	40.5727	3.32755	31.7824	0	1.80804	4.92275	4.34042	3.72036	11.5341	9.30181	1.11817	8.35116	28.986	0	3.26546	0.587438	0.655419	normal	normal	normal	normal	0.600241	0.584948	normal	normal	normal	normal	0.962081	0.23797	normal	normal	normal	normal	0.903517	0.0920263	normal	normal	normal	normal	0.743244	-0.539304	normal	normal	normal
cln-miR01	c287001	UCUGAUCUACAUGAAUUUUGC	21	6.91087	5.47203	40.5727	3.32755	31.7824	0	1.80804	4.92275	4.34042	3.72036	11.5341	9.30181	1.11817	8.35116	28.986	0	3.26546	0.587438	0.655419	normal	normal	normal	normal	0.600241	0.584948	normal	normal	normal	normal	0.962081	0.23797	normal	normal	normal	normal	0.903517	0.0920263	normal	normal	normal	normal	0.743244	-0.539304	normal	normal	normal
cln-miR01	c297690	UCUGAUCUACAUGAAUUUUGC	21	6.91087	5.47203	40.5727	3.32755	31.7824	0	1.80804	4.92275	4.34042	3.72036	11.5341	9.30181	1.11817	8.35116	28.986	0	3.26546	0.587438	0.655419	normal	normal	normal	normal	0.600241	0.584948	normal	normal	normal	normal	0.962081	0.23797	normal	normal	normal	normal	0.903517	0.0920263	normal	normal	normal	normal	0.743244	-0.539304	normal	normal	normal
cln-miR01	c313789	UCUGAUCUACAUGAAUUUUGC	21	6.91087	5.47203	40.5727	3.32755	31.7824	0	1.80804	4.92275	4.34042	3.72036	11.5341	9.30181	1.11817	8.35116	28.986	0	3.26546	0.587438	0.655419	normal	normal	normal	normal	0.600241	0.584948	normal	normal	normal	normal	0.962081	0.23797	normal	normal	normal	normal	0.903517	0.0920263	normal	normal	normal	normal	0.743244	-0.539304	normal	normal	normal
cln-miR01	c318096	UCUGAUCUACAUGAAUUUUGC	21	6.91087	5.47203	40.5727	3.32755	31.7824	0	1.80804	4.92275	4.34042	3.72036	11.5341	9.30181	1.11817	8.35116	28.986	0	3.26546	0.587438	0.655419	normal	normal	normal	normal	0.600241	0.584948	normal	normal	normal	normal	0.962081	0.23797	normal	normal	normal	normal	0.903517	0.0920263	normal	normal	normal	normal	0.743244	-0.539304	normal	normal	normal
cln-miR01	c319507	UCUGAUCUACAUGAAUUUUGC	21	6.91087	5.47203	40.5727	3.32755	31.7824	0	1.80804	4.92275	4.34042	3.72036	11.5341	9.30181	1.11817	8.35116	28.986	0	3.26546	0.587438	0.655419	normal	normal	normal	normal	0.600241	0.584948	normal	normal	normal	normal	0.962081	0.23797	normal	normal	normal	normal	0.903517	0.0920263	normal	normal	normal	normal	0.743244	-0.539304	normal	normal	normal
cln-miR01	c320830	UCUGAUCUACAUGAAUUUUGC	21	6.91087	5.47203	40.5727	3.32755	31.7824	0	1.80804	4.92275	4.34042	3.72036	11.5341	9.30181	1.11817	8.35116	28.986	0	3.26546	0.587438	0.655419	normal	normal	normal	normal	0.600241	0.584948	normal	normal	normal	normal	0.962081	0.23797	normal	normal	normal	normal	0.903517	0.0920263	normal	normal	normal	normal	0.743244	-0.539304	normal	normal	normal
cln-miR01	c323525	UCUGAUCUACAUGAAUUUUGC	21	6.91087	5.47203	40.5727	3.32755	31.7824	0	1.80804	4.92275	4.34042	3.72036	11.5341	9.30181	1.11817	8.35116	28.986	0	3.26546	0.587438	0.655419	normal	normal	normal	normal	0.600241	0.584948	normal	normal	normal	normal	0.962081	0.23797	normal	normal	normal	normal	0.903517	0.0920263	normal	normal	normal	normal	0.743244	-0.539304	normal	normal	normal
cln-miR01	c332390	UCUGAUCUACAUGAAUUUUGC	21	6.91087	5.47203	40.5727	3.32755	31.7824	0	1.80804	4.92275	4.34042	3.72036	11.5341	9.30181	1.11817	8.35116	28.986	0	3.26546	0.587438	0.655419	normal	normal	normal	normal	0.600241	0.584948	normal	normal	normal	normal	0.962081	0.23797	normal	normal	normal	normal	0.903517	0.0920263	normal	normal	normal	normal	0.743244	-0.539304	normal	normal	normal
cln-miR01	c332879	UCUGAUCUACAUGAAUUUUGC	21	6.91087	5.47203	40.5727	3.32755	31.7824	0	1.80804	4.92275	4.34042	3.72036	11.5341	9.30181	1.11817	8.35116	28.986	0	3.26546	0.587438	0.655419	normal	normal	normal	normal	0.600241	0.584948	normal	normal	normal	normal	0.962081	0.23797	normal	normal	normal	normal	0.903517	0.0920263	normal	normal	normal	normal	0.743244	-0.539304	normal	normal	normal
cln-miR01	c333432	UCUGAUCUACAUGAAUUUUGC	21	6.91087	5.47203	40.5727	3.32755	31.7824	0	1.80804	4.92275	4.34042	3.72036	11.5341	9.30181	1.11817	8.35116	28.986	0	3.26546	0.587438	0.655419	normal	normal	normal	normal	0.600241	0.584948	normal	normal	normal	normal	0.962081	0.23797	normal	normal	normal	normal	0.903517	0.0920263	normal	normal	normal	normal	0.743244	-0.539304	normal	normal	normal
cln-miR01	c334257	UCUGAUCUACAUGAAUUUUGC	21	6.91087	5.47203	40.5727	3.32755	31.7824	0	1.80804	4.92275	4.34042	3.72036	11.5341	9.30181	1.11817	8.35116	28.986	0	3.26546	0.587438	0.655419	normal	normal	normal	normal	0.600241	0.584948	normal	normal	normal	normal	0.962081	0.23797	normal	normal	normal	normal	0.903517	0.0920263	normal	normal	normal	normal	0.743244	-0.539304	normal	normal	normal
cln-miR01	c335249	UCUGAUCUACAUGAAUUUUGC	21	6.91087	5.47203	40.5727	3.32755	31.7824	0	1.80804	4.92275	4.34042	3.72036	11.5341	9.30181	1.11817	8.35116	28.986	0	3.26546	0.587438	0.655419	normal	normal	normal	normal	0.600241	0.584948	normal	normal	normal	normal	0.962081	0.23797	normal	normal	normal	normal	0.903517	0.0920263	normal	normal	normal	normal	0.743244	-0.539304	normal	normal	normal
cln-miR01	c336418	UCUGAUCUACAUGAAUUUUGC	21	6.91087	5.47203	40.5727	3.32755	31.7824	0	1.80804	4.92275	4.34042	3.72036	11.5341	9.30181	1.11817	8.35116	28.986	0	3.26546	0.587438	0.655419	normal	normal	normal	normal	0.600241	0.584948	normal	normal	normal	normal	0.962081	0.23797	normal	normal	normal	normal	0.903517	0.0920263	normal	normal	normal	normal	0.743244	-0.539304	normal	normal	normal
cln-miR01	c336497	UCUGAUCUACAUGAAUUUUGC	21	6.91087	5.47203	40.5727	3.32755	31.7824	0	1.80804	4.92275	4.34042	3.72036	11.5341	9.30181	1.11817	8.35116	28.986	0	3.26546	0.587438	0.655419	normal	normal	normal	normal	0.600241	0.584948	normal	normal	normal	normal	0.962081	0.23797	normal	normal	normal	normal	0.903517	0.0920263	normal	normal	normal	normal	0.743244	-0.539304	normal	normal	normal
cln-miR01	c337299	UCUGAUCUACAUGAAUUUUGC	21	6.91087	5.47203	40.5727	3.32755	31.7824	0	1.80804	4.92275	4.34042	3.72036	11.5341	9.30181	1.11817	8.35116	28.986	0	3.26546	0.587438	0.655419	normal	normal	normal	normal	0.600241	0.584948	normal	normal	normal	normal	0.962081	0.23797	normal	normal	normal	normal	0.903517	0.0920263	normal	normal	normal	normal	0.743244	-0.539304	normal	normal	normal
cln-miR01	c337981	UCUGAUCUACAUGAAUUUUGC	21	6.91087	5.47203	40.5727	3.32755	31.7824	0	1.80804	4.92275	4.34042	3.72036	11.5341	9.30181	1.11817	8.35116	28.986	0	3.26546	0.587438	0.655419	normal	normal	normal	normal	0.600241	0.584948	normal	normal	normal	normal	0.962081	0.23797	normal	normal	normal	normal	0.903517	0.0920263	normal	normal	normal	normal	0.743244	-0.539304	normal	normal	normal
cln-miR01	c343548	UCUGAUCUACAUGAAUUUUGC	21	6.91087	5.47203	40.5727	3.32755	31.7824	0	1.80804	4.92275	4.34042	3.72036	11.5341	9.30181	1.11817	8.35116	28.986	0	3.26546	0.587438	0.655419	normal	normal	normal	normal	0.600241	0.584948	normal	normal	normal	normal	0.962081	0.23797	normal	normal	normal	normal	0.903517	0.0920263	normal	normal	normal	normal	0.743244	-0.539304	normal	normal	normal
cln-miR01	c345023	UCUGAUCUACAUGAAUUUUGC	21	6.91087	5.47203	40.5727	3.32755	31.7824	0	1.80804	4.92275	4.34042	3.72036	11.5341	9.30181	1.11817	8.35116	28.986	0	3.26546	0.587438	0.655419	normal	normal	normal	normal	0.600241	0.584948	normal	normal	normal	normal	0.962081	0.23797	normal	normal	normal	normal	0.903517	0.0920263	normal	normal	normal	normal	0.743244	-0.539304	normal	normal	normal
cln-miR01	c354767	UCUGAUCUACAUGAAUUUUGC	21	6.91087	5.47203	40.5727	3.32755	31.7824	0	1.80804	4.92275	4.34042	3.72036	11.5341	9.30181	1.11817	8.35116	28.986	0	3.26546	0.587438	0.655419	normal	normal	normal	normal	0.600241	0.584948	normal	normal	normal	normal	0.962081	0.23797	normal	normal	normal	normal	0.903517	0.0920263	normal	normal	normal	normal	0.743244	-0.539304	normal	normal	normal
cln-miR02	c141453	AGUGUGAUCCAAAACGUUGAU	21	205.253	177.841	255.856	56.5684	257.79	159.664	82.2656	143.463	50.6383	108.511	149.943	281.916	308.616	247.194	146.821	178.242	228.582	0.000116555	1.07732	up	up	up	up	2.03696e-05	1.05292	up	up	up	up	0.962081	0.065666	normal	normal	normal	normal	0.0309544	0.5646	normal	normal	normal	normal	0.542678	0.388201	normal	normal	normal
cln-miR02	c147826	AGUGUGAUCCAAAACGUUGAU	21	205.253	177.841	255.856	56.5684	257.79	159.664	82.2656	143.463	50.6383	108.511	149.943	281.916	308.616	247.194	146.821	178.242	228.582	0.000116555	1.07732	up	up	up	up	2.03696e-05	1.05292	up	up	up	up	0.962081	0.065666	normal	normal	normal	normal	0.0309544	0.5646	normal	normal	normal	normal	0.542678	0.388201	normal	normal	normal
cln-miR02	c152420	AGUGUGAUCCAAAACGUUGAU	21	205.253	177.841	255.856	56.5684	257.79	159.664	82.2656	143.463	50.6383	108.511	149.943	281.916	308.616	247.194	146.821	178.242	228.582	0.000116555	1.07732	up	up	up	up	2.03696e-05	1.05292	up	up	up	up	0.962081	0.065666	normal	normal	normal	normal	0.0309544	0.5646	normal	normal	normal	normal	0.542678	0.388201	normal	normal	normal
cln-miR02	c153368	AGUGUGAUCCAAAACGUUGAU	21	205.253	177.841	255.856	56.5684	257.79	159.664	82.2656	143.463	50.6383	108.511	149.943	281.916	308.616	247.194	146.821	178.242	228.582	0.000116555	1.07732	up	up	up	up	2.03696e-05	1.05292	up	up	up	up	0.962081	0.065666	normal	normal	normal	normal	0.0309544	0.5646	normal	normal	normal	normal	0.542678	0.388201	normal	normal	normal
cln-miR02	c155088	AGUGUGAUCCAAAACGUUGAU	21	205.253	177.841	255.856	56.5684	257.79	159.664	82.2656	143.463	50.6383	108.511	149.943	281.916	308.616	247.194	146.821	178.242	228.582	0.000116555	1.07732	up	up	up	up	2.03696e-05	1.05292	up	up	up	up	0.962081	0.065666	normal	normal	normal	normal	0.0309544	0.5646	normal	normal	normal	normal	0.542678	0.388201	normal	normal	normal
cln-miR02	c203346	AGUGUGAUCCAAAACGUUGAU	21	205.253	177.841	255.856	56.5684	257.79	159.664	82.2656	143.463	50.6383	108.511	149.943	281.916	308.616	247.194	146.821	178.242	228.582	0.000116555	1.07732	up	up	up	up	2.03696e-05	1.05292	up	up	up	up	0.962081	0.065666	normal	normal	normal	normal	0.0309544	0.5646	normal	normal	normal	normal	0.542678	0.388201	normal	normal	normal
cln-miR02	c258742	AGUGUGAUCCAAAACGUUGAU	21	205.253	177.841	255.856	56.5684	257.79	159.664	82.2656	143.463	50.6383	108.511	149.943	281.916	308.616	247.194	146.821	178.242	228.582	0.000116555	1.07732	up	up	up	up	2.03696e-05	1.05292	up	up	up	up	0.962081	0.065666	normal	normal	normal	normal	0.0309544	0.5646	normal	normal	normal	normal	0.542678	0.388201	normal	normal	normal
cln-miR02	c289788	AGUGUGAUCCAAAACGUUGAU	21	205.253	177.841	255.856	56.5684	257.79	159.664	82.2656	143.463	50.6383	108.511	149.943	281.916	308.616	247.194	146.821	178.242	228.582	0.000116555	1.07732	up	up	up	up	2.03696e-05	1.05292	up	up	up	up	0.962081	0.065666	normal	normal	normal	normal	0.0309544	0.5646	normal	normal	normal	normal	0.542678	0.388201	normal	normal	normal
cln-miR02	c289820	AGUGUGAUCCAAAACGUUGAU	21	205.253	177.841	255.856	56.5684	257.79	159.664	82.2656	143.463	50.6383	108.511	149.943	281.916	308.616	247.194	146.821	178.242	228.582	0.000116555	1.07732	up	up	up	up	2.03696e-05	1.05292	up	up	up	up	0.962081	0.065666	normal	normal	normal	normal	0.0309544	0.5646	normal	normal	normal	normal	0.542678	0.388201	normal	normal	normal
cln-miR02	c293206	AGUGUGAUCCAAAACGUUGAU	21	205.253	177.841	255.856	56.5684	257.79	159.664	82.2656	143.463	50.6383	108.511	149.943	281.916	308.616	247.194	146.821	178.242	228.582	0.000116555	1.07732	up	up	up	up	2.03696e-05	1.05292	up	up	up	up	0.962081	0.065666	normal	normal	normal	normal	0.0309544	0.5646	normal	normal	normal	normal	0.542678	0.388201	normal	normal	normal
cln-miR02	c299121	AGUGUGAUCCAAAACGUUGAU	21	205.253	177.841	255.856	56.5684	257.79	159.664	82.2656	143.463	50.6383	108.511	149.943	281.916	308.616	247.194	146.821	178.242	228.582	0.000116555	1.07732	up	up	up	up	2.03696e-05	1.05292	up	up	up	up	0.962081	0.065666	normal	normal	normal	normal	0.0309544	0.5646	normal	normal	normal	normal	0.542678	0.388201	normal	normal	normal
cln-miR02	c299814	AGUGUGAUCCAAAACGUUGAU	21	205.253	177.841	255.856	56.5684	257.79	159.664	82.2656	143.463	50.6383	108.511	149.943	281.916	308.616	247.194	146.821	178.242	228.582	0.000116555	1.07732	up	up	up	up	2.03696e-05	1.05292	up	up	up	up	0.962081	0.065666	normal	normal	normal	normal	0.0309544	0.5646	normal	normal	normal	normal	0.542678	0.388201	normal	normal	normal
cln-miR02	c301824	AGUGUGAUCCAAAACGUUGAU	21	205.253	177.841	255.856	56.5684	257.79	159.664	82.2656	143.463	50.6383	108.511	149.943	281.916	308.616	247.194	146.821	178.242	228.582	0.000116555	1.07732	up	up	up	up	2.03696e-05	1.05292	up	up	up	up	0.962081	0.065666	normal	normal	normal	normal	0.0309544	0.5646	normal	normal	normal	normal	0.542678	0.388201	normal	normal	normal
cln-miR02	c303384	AGUGUGAUCCAAAACGUUGAU	21	205.253	177.841	255.856	56.5684	257.79	159.664	82.2656	143.463	50.6383	108.511	149.943	281.916	308.616	247.194	146.821	178.242	228.582	0.000116555	1.07732	up	up	up	up	2.03696e-05	1.05292	up	up	up	up	0.962081	0.065666	normal	normal	normal	normal	0.0309544	0.5646	normal	normal	normal	normal	0.542678	0.388201	normal	normal	normal
cln-miR02	c303855	AGUGUGAUCCAAAACGUUGAU	21	205.253	177.841	255.856	56.5684	257.79	159.664	82.2656	143.463	50.6383	108.511	149.943	281.916	308.616	247.194	146.821	178.242	228.582	0.000116555	1.07732	up	up	up	up	2.03696e-05	1.05292	up	up	up	up	0.962081	0.065666	normal	normal	normal	normal	0.0309544	0.5646	normal	normal	normal	normal	0.542678	0.388201	normal	normal	normal
cln-miR02	c313408	AGUGUGAUCCAAAACGUUGAU	21	205.253	177.841	255.856	56.5684	257.79	159.664	82.2656	143.463	50.6383	108.511	149.943	281.916	308.616	247.194	146.821	178.242	228.582	0.000116555	1.07732	up	up	up	up	2.03696e-05	1.05292	up	up	up	up	0.962081	0.065666	normal	normal	normal	normal	0.0309544	0.5646	normal	normal	normal	normal	0.542678	0.388201	normal	normal	normal
cln-miR02	c318238	AGUGUGAUCCAAAACGUUGAU	21	205.253	177.841	255.856	56.5684	257.79	159.664	82.2656	143.463	50.6383	108.511	149.943	281.916	308.616	247.194	146.821	178.242	228.582	0.000116555	1.07732	up	up	up	up	2.03696e-05	1.05292	up	up	up	up	0.962081	0.065666	normal	normal	normal	normal	0.0309544	0.5646	normal	normal	normal	normal	0.542678	0.388201	normal	normal	normal
cln-miR02	c318520	AGUGUGAUCCAAAACGUUGAU	21	205.253	177.841	255.856	56.5684	257.79	159.664	82.2656	143.463	50.6383	108.511	149.943	281.916	308.616	247.194	146.821	178.242	228.582	0.000116555	1.07732	up	up	up	up	2.03696e-05	1.05292	up	up	up	up	0.962081	0.065666	normal	normal	normal	normal	0.0309544	0.5646	normal	normal	normal	normal	0.542678	0.388201	normal	normal	normal
cln-miR02	c318864	AGUGUGAUCCAAAACGUUGAU	21	205.253	177.841	255.856	56.5684	257.79	159.664	82.2656	143.463	50.6383	108.511	149.943	281.916	308.616	247.194	146.821	178.242	228.582	0.000116555	1.07732	up	up	up	up	2.03696e-05	1.05292	up	up	up	up	0.962081	0.065666	normal	normal	normal	normal	0.0309544	0.5646	normal	normal	normal	normal	0.542678	0.388201	normal	normal	normal
cln-miR02	c319227	AGUGUGAUCCAAAACGUUGAU	21	205.253	177.841	255.856	56.5684	257.79	159.664	82.2656	143.463	50.6383	108.511	149.943	281.916	308.616	247.194	146.821	178.242	228.582	0.000116555	1.07732	up	up	up	up	2.03696e-05	1.05292	up	up	up	up	0.962081	0.065666	normal	normal	normal	normal	0.0309544	0.5646	normal	normal	normal	normal	0.542678	0.388201	normal	normal	normal
cln-miR02	c319353	AGUGUGAUCCAAAACGUUGAU	21	205.253	177.841	255.856	56.5684	257.79	159.664	82.2656	143.463	50.6383	108.511	149.943	281.916	308.616	247.194	146.821	178.242	228.582	0.000116555	1.07732	up	up	up	up	2.03696e-05	1.05292	up	up	up	up	0.962081	0.065666	normal	normal	normal	normal	0.0309544	0.5646	normal	normal	normal	normal	0.542678	0.388201	normal	normal	normal
cln-miR02	c319902	AGUGUGAUCCAAAACGUUGAU	21	205.253	177.841	255.856	56.5684	257.79	159.664	82.2656	143.463	50.6383	108.511	149.943	281.916	308.616	247.194	146.821	178.242	228.582	0.000116555	1.07732	up	up	up	up	2.03696e-05	1.05292	up	up	up	up	0.962081	0.065666	normal	normal	normal	normal	0.0309544	0.5646	normal	normal	normal	normal	0.542678	0.388201	normal	normal	normal
cln-miR02	c320647	AGUGUGAUCCAAAACGUUGAU	21	205.253	177.841	255.856	56.5684	257.79	159.664	82.2656	143.463	50.6383	108.511	149.943	281.916	308.616	247.194	146.821	178.242	228.582	0.000116555	1.07732	up	up	up	up	2.03696e-05	1.05292	up	up	up	up	0.962081	0.065666	normal	normal	normal	normal	0.0309544	0.5646	normal	normal	normal	normal	0.542678	0.388201	normal	normal	normal
cln-miR02	c320708	AGUGUGAUCCAAAACGUUGAU	21	205.253	177.841	255.856	56.5684	257.79	159.664	82.2656	143.463	50.6383	108.511	149.943	281.916	308.616	247.194	146.821	178.242	228.582	0.000116555	1.07732	up	up	up	up	2.03696e-05	1.05292	up	up	up	up	0.962081	0.065666	normal	normal	normal	normal	0.0309544	0.5646	normal	normal	normal	normal	0.542678	0.388201	normal	normal	normal
cln-miR02	c320765	AGUGUGAUCCAAAACGUUGAU	21	205.253	177.841	255.856	56.5684	257.79	159.664	82.2656	143.463	50.6383	108.511	149.943	281.916	308.616	247.194	146.821	178.242	228.582	0.000116555	1.07732	up	up	up	up	2.03696e-05	1.05292	up	up	up	up	0.962081	0.065666	normal	normal	normal	normal	0.0309544	0.5646	normal	normal	normal	normal	0.542678	0.388201	normal	normal	normal
cln-miR02	c321093	AGUGUGAUCCAAAACGUUGAU	21	205.253	177.841	255.856	56.5684	257.79	159.664	82.2656	143.463	50.6383	108.511	149.943	281.916	308.616	247.194	146.821	178.242	228.582	0.000116555	1.07732	up	up	up	up	2.03696e-05	1.05292	up	up	up	up	0.962081	0.065666	normal	normal	normal	normal	0.0309544	0.5646	normal	normal	normal	normal	0.542678	0.388201	normal	normal	normal
cln-miR02	c321638	AGUGUGAUCCAAAACGUUGAU	21	205.253	177.841	255.856	56.5684	257.79	159.664	82.2656	143.463	50.6383	108.511	149.943	281.916	308.616	247.194	146.821	178.242	228.582	0.000116555	1.07732	up	up	up	up	2.03696e-05	1.05292	up	up	up	up	0.962081	0.065666	normal	normal	normal	normal	0.0309544	0.5646	normal	normal	normal	normal	0.542678	0.388201	normal	normal	normal
cln-miR02	c321782	AGUGUGAUCCAAAACGUUGAU	21	205.253	177.841	255.856	56.5684	257.79	159.664	82.2656	143.463	50.6383	108.511	149.943	281.916	308.616	247.194	146.821	178.242	228.582	0.000116555	1.07732	up	up	up	up	2.03696e-05	1.05292	up	up	up	up	0.962081	0.065666	normal	normal	normal	normal	0.0309544	0.5646	normal	normal	normal	normal	0.542678	0.388201	normal	normal	normal
cln-miR02	c322564	AGUGUGAUCCAAAACGUUGAU	21	205.253	177.841	255.856	56.5684	257.79	159.664	82.2656	143.463	50.6383	108.511	149.943	281.916	308.616	247.194	146.821	178.242	228.582	0.000116555	1.07732	up	up	up	up	2.03696e-05	1.05292	up	up	up	up	0.962081	0.065666	normal	normal	normal	normal	0.0309544	0.5646	normal	normal	normal	normal	0.542678	0.388201	normal	normal	normal
cln-miR02	c323032	AGUGUGAUCCAAAACGUUGAU	21	205.253	177.841	255.856	56.5684	257.79	159.664	82.2656	143.463	50.6383	108.511	149.943	281.916	308.616	247.194	146.821	178.242	228.582	0.000116555	1.07732	up	up	up	up	2.03696e-05	1.05292	up	up	up	up	0.962081	0.065666	normal	normal	normal	normal	0.0309544	0.5646	normal	normal	normal	normal	0.542678	0.388201	normal	normal	normal
cln-miR02	c323903	AGUGUGAUCCAAAACGUUGAU	21	205.253	177.841	255.856	56.5684	257.79	159.664	82.2656	143.463	50.6383	108.511	149.943	281.916	308.616	247.194	146.821	178.242	228.582	0.000116555	1.07732	up	up	up	up	2.03696e-05	1.05292	up	up	up	up	0.962081	0.065666	normal	normal	normal	normal	0.0309544	0.5646	normal	normal	normal	normal	0.542678	0.388201	normal	normal	normal
cln-miR02	c323962	AGUGUGAUCCAAAACGUUGAU	21	205.253	177.841	255.856	56.5684	257.79	159.664	82.2656	143.463	50.6383	108.511	149.943	281.916	308.616	247.194	146.821	178.242	228.582	0.000116555	1.07732	up	up	up	up	2.03696e-05	1.05292	up	up	up	up	0.962081	0.065666	normal	normal	normal	normal	0.0309544	0.5646	normal	normal	normal	normal	0.542678	0.388201	normal	normal	normal
cln-miR02	c324104	AGUGUGAUCCAAAACGUUGAU	21	205.253	177.841	255.856	56.5684	257.79	159.664	82.2656	143.463	50.6383	108.511	149.943	281.916	308.616	247.194	146.821	178.242	228.582	0.000116555	1.07732	up	up	up	up	2.03696e-05	1.05292	up	up	up	up	0.962081	0.065666	normal	normal	normal	normal	0.0309544	0.5646	normal	normal	normal	normal	0.542678	0.388201	normal	normal	normal
cln-miR02	c325084	AGUGUGAUCCAAAACGUUGAU	21	205.253	177.841	255.856	56.5684	257.79	159.664	82.2656	143.463	50.6383	108.511	149.943	281.916	308.616	247.194	146.821	178.242	228.582	0.000116555	1.07732	up	up	up	up	2.03696e-05	1.05292	up	up	up	up	0.962081	0.065666	normal	normal	normal	normal	0.0309544	0.5646	normal	normal	normal	normal	0.542678	0.388201	normal	normal	normal
cln-miR02	c325170	AGUGUGAUCCAAAACGUUGAU	21	205.253	177.841	255.856	56.5684	257.79	159.664	82.2656	143.463	50.6383	108.511	149.943	281.916	308.616	247.194	146.821	178.242	228.582	0.000116555	1.07732	up	up	up	up	2.03696e-05	1.05292	up	up	up	up	0.962081	0.065666	normal	normal	normal	normal	0.0309544	0.5646	normal	normal	normal	normal	0.542678	0.388201	normal	normal	normal
cln-miR02	c326475	AGUGUGAUCCAAAACGUUGAU	21	205.253	177.841	255.856	56.5684	257.79	159.664	82.2656	143.463	50.6383	108.511	149.943	281.916	308.616	247.194	146.821	178.242	228.582	0.000116555	1.07732	up	up	up	up	2.03696e-05	1.05292	up	up	up	up	0.962081	0.065666	normal	normal	normal	normal	0.0309544	0.5646	normal	normal	normal	normal	0.542678	0.388201	normal	normal	normal
cln-miR02	c326627	AGUGUGAUCCAAAACGUUGAU	21	205.253	177.841	255.856	56.5684	257.79	159.664	82.2656	143.463	50.6383	108.511	149.943	281.916	308.616	247.194	146.821	178.242	228.582	0.000116555	1.07732	up	up	up	up	2.03696e-05	1.05292	up	up	up	up	0.962081	0.065666	normal	normal	normal	normal	0.0309544	0.5646	normal	normal	normal	normal	0.542678	0.388201	normal	normal	normal
cln-miR02	c327618	AGUGUGAUCCAAAACGUUGAU	21	205.253	177.841	255.856	56.5684	257.79	159.664	82.2656	143.463	50.6383	108.511	149.943	281.916	308.616	247.194	146.821	178.242	228.582	0.000116555	1.07732	up	up	up	up	2.03696e-05	1.05292	up	up	up	up	0.962081	0.065666	normal	normal	normal	normal	0.0309544	0.5646	normal	normal	normal	normal	0.542678	0.388201	normal	normal	normal
cln-miR02	c327726	AGUGUGAUCCAAAACGUUGAU	21	205.253	177.841	255.856	56.5684	257.79	159.664	82.2656	143.463	50.6383	108.511	149.943	281.916	308.616	247.194	146.821	178.242	228.582	0.000116555	1.07732	up	up	up	up	2.03696e-05	1.05292	up	up	up	up	0.962081	0.065666	normal	normal	normal	normal	0.0309544	0.5646	normal	normal	normal	normal	0.542678	0.388201	normal	normal	normal
cln-miR02	c327857	AGUGUGAUCCAAAACGUUGAU	21	205.253	177.841	255.856	56.5684	257.79	159.664	82.2656	143.463	50.6383	108.511	149.943	281.916	308.616	247.194	146.821	178.242	228.582	0.000116555	1.07732	up	up	up	up	2.03696e-05	1.05292	up	up	up	up	0.962081	0.065666	normal	normal	normal	normal	0.0309544	0.5646	normal	normal	normal	normal	0.542678	0.388201	normal	normal	normal
cln-miR02	c328521	AGUGUGAUCCAAAACGUUGAU	21	205.253	177.841	255.856	56.5684	257.79	159.664	82.2656	143.463	50.6383	108.511	149.943	281.916	308.616	247.194	146.821	178.242	228.582	0.000116555	1.07732	up	up	up	up	2.03696e-05	1.05292	up	up	up	up	0.962081	0.065666	normal	normal	normal	normal	0.0309544	0.5646	normal	normal	normal	normal	0.542678	0.388201	normal	normal	normal
cln-miR02	c329387	AGUGUGAUCCAAAACGUUGAU	21	205.253	177.841	255.856	56.5684	257.79	159.664	82.2656	143.463	50.6383	108.511	149.943	281.916	308.616	247.194	146.821	178.242	228.582	0.000116555	1.07732	up	up	up	up	2.03696e-05	1.05292	up	up	up	up	0.962081	0.065666	normal	normal	normal	normal	0.0309544	0.5646	normal	normal	normal	normal	0.542678	0.388201	normal	normal	normal
cln-miR02	c329516	AGUGUGAUCCAAAACGUUGAU	21	205.253	177.841	255.856	56.5684	257.79	159.664	82.2656	143.463	50.6383	108.511	149.943	281.916	308.616	247.194	146.821	178.242	228.582	0.000116555	1.07732	up	up	up	up	2.03696e-05	1.05292	up	up	up	up	0.962081	0.065666	normal	normal	normal	normal	0.0309544	0.5646	normal	normal	normal	normal	0.542678	0.388201	normal	normal	normal
cln-miR02	c329585	AGUGUGAUCCAAAACGUUGAU	21	205.253	177.841	255.856	56.5684	257.79	159.664	82.2656	143.463	50.6383	108.511	149.943	281.916	308.616	247.194	146.821	178.242	228.582	0.000116555	1.07732	up	up	up	up	2.03696e-05	1.05292	up	up	up	up	0.962081	0.065666	normal	normal	normal	normal	0.0309544	0.5646	normal	normal	normal	normal	0.542678	0.388201	normal	normal	normal
cln-miR02	c329984	AGUGUGAUCCAAAACGUUGAU	21	205.253	177.841	255.856	56.5684	257.79	159.664	82.2656	143.463	50.6383	108.511	149.943	281.916	308.616	247.194	146.821	178.242	228.582	0.000116555	1.07732	up	up	up	up	2.03696e-05	1.05292	up	up	up	up	0.962081	0.065666	normal	normal	normal	normal	0.0309544	0.5646	normal	normal	normal	normal	0.542678	0.388201	normal	normal	normal
cln-miR02	c330709	AGUGUGAUCCAAAACGUUGAU	21	205.253	177.841	255.856	56.5684	257.79	159.664	82.2656	143.463	50.6383	108.511	149.943	281.916	308.616	247.194	146.821	178.242	228.582	0.000116555	1.07732	up	up	up	up	2.03696e-05	1.05292	up	up	up	up	0.962081	0.065666	normal	normal	normal	normal	0.0309544	0.5646	normal	normal	normal	normal	0.542678	0.388201	normal	normal	normal
cln-miR02	c330900	AGUGUGAUCCAAAACGUUGAU	21	205.253	177.841	255.856	56.5684	257.79	159.664	82.2656	143.463	50.6383	108.511	149.943	281.916	308.616	247.194	146.821	178.242	228.582	0.000116555	1.07732	up	up	up	up	2.03696e-05	1.05292	up	up	up	up	0.962081	0.065666	normal	normal	normal	normal	0.0309544	0.5646	normal	normal	normal	normal	0.542678	0.388201	normal	normal	normal
cln-miR02	c331202	AGUGUGAUCCAAAACGUUGAU	21	205.253	177.841	255.856	56.5684	257.79	159.664	82.2656	143.463	50.6383	108.511	149.943	281.916	308.616	247.194	146.821	178.242	228.582	0.000116555	1.07732	up	up	up	up	2.03696e-05	1.05292	up	up	up	up	0.962081	0.065666	normal	normal	normal	normal	0.0309544	0.5646	normal	normal	normal	normal	0.542678	0.388201	normal	normal	normal
cln-miR02	c331892	AGUGUGAUCCAAAACGUUGAU	21	205.253	177.841	255.856	56.5684	257.79	159.664	82.2656	143.463	50.6383	108.511	149.943	281.916	308.616	247.194	146.821	178.242	228.582	0.000116555	1.07732	up	up	up	up	2.03696e-05	1.05292	up	up	up	up	0.962081	0.065666	normal	normal	normal	normal	0.0309544	0.5646	normal	normal	normal	normal	0.542678	0.388201	normal	normal	normal
cln-miR02	c332363	AGUGUGAUCCAAAACGUUGAU	21	205.253	177.841	255.856	56.5684	257.79	159.664	82.2656	143.463	50.6383	108.511	149.943	281.916	308.616	247.194	146.821	178.242	228.582	0.000116555	1.07732	up	up	up	up	2.03696e-05	1.05292	up	up	up	up	0.962081	0.065666	normal	normal	normal	normal	0.0309544	0.5646	normal	normal	normal	normal	0.542678	0.388201	normal	normal	normal
cln-miR02	c332522	AGUGUGAUCCAAAACGUUGAU	21	205.253	177.841	255.856	56.5684	257.79	159.664	82.2656	143.463	50.6383	108.511	149.943	281.916	308.616	247.194	146.821	178.242	228.582	0.000116555	1.07732	up	up	up	up	2.03696e-05	1.05292	up	up	up	up	0.962081	0.065666	normal	normal	normal	normal	0.0309544	0.5646	normal	normal	normal	normal	0.542678	0.388201	normal	normal	normal
cln-miR02	c333230	AGUGUGAUCCAAAACGUUGAU	21	205.253	177.841	255.856	56.5684	257.79	159.664	82.2656	143.463	50.6383	108.511	149.943	281.916	308.616	247.194	146.821	178.242	228.582	0.000116555	1.07732	up	up	up	up	2.03696e-05	1.05292	up	up	up	up	0.962081	0.065666	normal	normal	normal	normal	0.0309544	0.5646	normal	normal	normal	normal	0.542678	0.388201	normal	normal	normal
cln-miR02	c333679	AGUGUGAUCCAAAACGUUGAU	21	205.253	177.841	255.856	56.5684	257.79	159.664	82.2656	143.463	50.6383	108.511	149.943	281.916	308.616	247.194	146.821	178.242	228.582	0.000116555	1.07732	up	up	up	up	2.03696e-05	1.05292	up	up	up	up	0.962081	0.065666	normal	normal	normal	normal	0.0309544	0.5646	normal	normal	normal	normal	0.542678	0.388201	normal	normal	normal
cln-miR02	c333881	AGUGUGAUCCAAAACGUUGAU	21	205.253	177.841	255.856	56.5684	257.79	159.664	82.2656	143.463	50.6383	108.511	149.943	281.916	308.616	247.194	146.821	178.242	228.582	0.000116555	1.07732	up	up	up	up	2.03696e-05	1.05292	up	up	up	up	0.962081	0.065666	normal	normal	normal	normal	0.0309544	0.5646	normal	normal	normal	normal	0.542678	0.388201	normal	normal	normal
cln-miR02	c334003	AGUGUGAUCCAAAACGUUGAU	21	205.253	177.841	255.856	56.5684	257.79	159.664	82.2656	143.463	50.6383	108.511	149.943	281.916	308.616	247.194	146.821	178.242	228.582	0.000116555	1.07732	up	up	up	up	2.03696e-05	1.05292	up	up	up	up	0.962081	0.065666	normal	normal	normal	normal	0.0309544	0.5646	normal	normal	normal	normal	0.542678	0.388201	normal	normal	normal
cln-miR02	c334056	AGUGUGAUCCAAAACGUUGAU	21	205.253	177.841	255.856	56.5684	257.79	159.664	82.2656	143.463	50.6383	108.511	149.943	281.916	308.616	247.194	146.821	178.242	228.582	0.000116555	1.07732	up	up	up	up	2.03696e-05	1.05292	up	up	up	up	0.962081	0.065666	normal	normal	normal	normal	0.0309544	0.5646	normal	normal	normal	normal	0.542678	0.388201	normal	normal	normal
cln-miR02	c334238	AGUGUGAUCCAAAACGUUGAU	21	205.253	177.841	255.856	56.5684	257.79	159.664	82.2656	143.463	50.6383	108.511	149.943	281.916	308.616	247.194	146.821	178.242	228.582	0.000116555	1.07732	up	up	up	up	2.03696e-05	1.05292	up	up	up	up	0.962081	0.065666	normal	normal	normal	normal	0.0309544	0.5646	normal	normal	normal	normal	0.542678	0.388201	normal	normal	normal
cln-miR02	c334441	AGUGUGAUCCAAAACGUUGAU	21	205.253	177.841	255.856	56.5684	257.79	159.664	82.2656	143.463	50.6383	108.511	149.943	281.916	308.616	247.194	146.821	178.242	228.582	0.000116555	1.07732	up	up	up	up	2.03696e-05	1.05292	up	up	up	up	0.962081	0.065666	normal	normal	normal	normal	0.0309544	0.5646	normal	normal	normal	normal	0.542678	0.388201	normal	normal	normal
cln-miR02	c334467	AGUGUGAUCCAAAACGUUGAU	21	205.253	177.841	255.856	56.5684	257.79	159.664	82.2656	143.463	50.6383	108.511	149.943	281.916	308.616	247.194	146.821	178.242	228.582	0.000116555	1.07732	up	up	up	up	2.03696e-05	1.05292	up	up	up	up	0.962081	0.065666	normal	normal	normal	normal	0.0309544	0.5646	normal	normal	normal	normal	0.542678	0.388201	normal	normal	normal
cln-miR02	c334762	AGUGUGAUCCAAAACGUUGAU	21	205.253	177.841	255.856	56.5684	257.79	159.664	82.2656	143.463	50.6383	108.511	149.943	281.916	308.616	247.194	146.821	178.242	228.582	0.000116555	1.07732	up	up	up	up	2.03696e-05	1.05292	up	up	up	up	0.962081	0.065666	normal	normal	normal	normal	0.0309544	0.5646	normal	normal	normal	normal	0.542678	0.388201	normal	normal	normal
cln-miR02	c334794	AGUGUGAUCCAAAACGUUGAU	21	205.253	177.841	255.856	56.5684	257.79	159.664	82.2656	143.463	50.6383	108.511	149.943	281.916	308.616	247.194	146.821	178.242	228.582	0.000116555	1.07732	up	up	up	up	2.03696e-05	1.05292	up	up	up	up	0.962081	0.065666	normal	normal	normal	normal	0.0309544	0.5646	normal	normal	normal	normal	0.542678	0.388201	normal	normal	normal
cln-miR02	c334862	AGUGUGAUCCAAAACGUUGAU	21	205.253	177.841	255.856	56.5684	257.79	159.664	82.2656	143.463	50.6383	108.511	149.943	281.916	308.616	247.194	146.821	178.242	228.582	0.000116555	1.07732	up	up	up	up	2.03696e-05	1.05292	up	up	up	up	0.962081	0.065666	normal	normal	normal	normal	0.0309544	0.5646	normal	normal	normal	normal	0.542678	0.388201	normal	normal	normal
cln-miR02	c334964	AGUGUGAUCCAAAACGUUGAU	21	205.253	177.841	255.856	56.5684	257.79	159.664	82.2656	143.463	50.6383	108.511	149.943	281.916	308.616	247.194	146.821	178.242	228.582	0.000116555	1.07732	up	up	up	up	2.03696e-05	1.05292	up	up	up	up	0.962081	0.065666	normal	normal	normal	normal	0.0309544	0.5646	normal	normal	normal	normal	0.542678	0.388201	normal	normal	normal
cln-miR02	c335536	AGUGUGAUCCAAAACGUUGAU	21	205.253	177.841	255.856	56.5684	257.79	159.664	82.2656	143.463	50.6383	108.511	149.943	281.916	308.616	247.194	146.821	178.242	228.582	0.000116555	1.07732	up	up	up	up	2.03696e-05	1.05292	up	up	up	up	0.962081	0.065666	normal	normal	normal	normal	0.0309544	0.5646	normal	normal	normal	normal	0.542678	0.388201	normal	normal	normal
cln-miR02	c335700	AGUGUGAUCCAAAACGUUGAU	21	205.253	177.841	255.856	56.5684	257.79	159.664	82.2656	143.463	50.6383	108.511	149.943	281.916	308.616	247.194	146.821	178.242	228.582	0.000116555	1.07732	up	up	up	up	2.03696e-05	1.05292	up	up	up	up	0.962081	0.065666	normal	normal	normal	normal	0.0309544	0.5646	normal	normal	normal	normal	0.542678	0.388201	normal	normal	normal
cln-miR02	c335761	AGUGUGAUCCAAAACGUUGAU	21	205.253	177.841	255.856	56.5684	257.79	159.664	82.2656	143.463	50.6383	108.511	149.943	281.916	308.616	247.194	146.821	178.242	228.582	0.000116555	1.07732	up	up	up	up	2.03696e-05	1.05292	up	up	up	up	0.962081	0.065666	normal	normal	normal	normal	0.0309544	0.5646	normal	normal	normal	normal	0.542678	0.388201	normal	normal	normal
cln-miR02	c335883	AGUGUGAUCCAAAACGUUGAU	21	205.253	177.841	255.856	56.5684	257.79	159.664	82.2656	143.463	50.6383	108.511	149.943	281.916	308.616	247.194	146.821	178.242	228.582	0.000116555	1.07732	up	up	up	up	2.03696e-05	1.05292	up	up	up	up	0.962081	0.065666	normal	normal	normal	normal	0.0309544	0.5646	normal	normal	normal	normal	0.542678	0.388201	normal	normal	normal
cln-miR02	c336414	AGUGUGAUCCAAAACGUUGAU	21	205.253	177.841	255.856	56.5684	257.79	159.664	82.2656	143.463	50.6383	108.511	149.943	281.916	308.616	247.194	146.821	178.242	228.582	0.000116555	1.07732	up	up	up	up	2.03696e-05	1.05292	up	up	up	up	0.962081	0.065666	normal	normal	normal	normal	0.0309544	0.5646	normal	normal	normal	normal	0.542678	0.388201	normal	normal	normal
cln-miR02	c336559	AGUGUGAUCCAAAACGUUGAU	21	205.253	177.841	255.856	56.5684	257.79	159.664	82.2656	143.463	50.6383	108.511	149.943	281.916	308.616	247.194	146.821	178.242	228.582	0.000116555	1.07732	up	up	up	up	2.03696e-05	1.05292	up	up	up	up	0.962081	0.065666	normal	normal	normal	normal	0.0309544	0.5646	normal	normal	normal	normal	0.542678	0.388201	normal	normal	normal
cln-miR02	c336847	AGUGUGAUCCAAAACGUUGAU	21	205.253	177.841	255.856	56.5684	257.79	159.664	82.2656	143.463	50.6383	108.511	149.943	281.916	308.616	247.194	146.821	178.242	228.582	0.000116555	1.07732	up	up	up	up	2.03696e-05	1.05292	up	up	up	up	0.962081	0.065666	normal	normal	normal	normal	0.0309544	0.5646	normal	normal	normal	normal	0.542678	0.388201	normal	normal	normal
cln-miR02	c337089	AGUGUGAUCCAAAACGUUGAU	21	205.253	177.841	255.856	56.5684	257.79	159.664	82.2656	143.463	50.6383	108.511	149.943	281.916	308.616	247.194	146.821	178.242	228.582	0.000116555	1.07732	up	up	up	up	2.03696e-05	1.05292	up	up	up	up	0.962081	0.065666	normal	normal	normal	normal	0.0309544	0.5646	normal	normal	normal	normal	0.542678	0.388201	normal	normal	normal
cln-miR02	c337629	AGUGUGAUCCAAAACGUUGAU	21	205.253	177.841	255.856	56.5684	257.79	159.664	82.2656	143.463	50.6383	108.511	149.943	281.916	308.616	247.194	146.821	178.242	228.582	0.000116555	1.07732	up	up	up	up	2.03696e-05	1.05292	up	up	up	up	0.962081	0.065666	normal	normal	normal	normal	0.0309544	0.5646	normal	normal	normal	normal	0.542678	0.388201	normal	normal	normal
cln-miR02	c337929	AGUGUGAUCCAAAACGUUGAU	21	205.253	177.841	255.856	56.5684	257.79	159.664	82.2656	143.463	50.6383	108.511	149.943	281.916	308.616	247.194	146.821	178.242	228.582	0.000116555	1.07732	up	up	up	up	2.03696e-05	1.05292	up	up	up	up	0.962081	0.065666	normal	normal	normal	normal	0.0309544	0.5646	normal	normal	normal	normal	0.542678	0.388201	normal	normal	normal
cln-miR02	c338371	AGUGUGAUCCAAAACGUUGAU	21	205.253	177.841	255.856	56.5684	257.79	159.664	82.2656	143.463	50.6383	108.511	149.943	281.916	308.616	247.194	146.821	178.242	228.582	0.000116555	1.07732	up	up	up	up	2.03696e-05	1.05292	up	up	up	up	0.962081	0.065666	normal	normal	normal	normal	0.0309544	0.5646	normal	normal	normal	normal	0.542678	0.388201	normal	normal	normal
cln-miR02	c338418	AGUGUGAUCCAAAACGUUGAU	21	205.253	177.841	255.856	56.5684	257.79	159.664	82.2656	143.463	50.6383	108.511	149.943	281.916	308.616	247.194	146.821	178.242	228.582	0.000116555	1.07732	up	up	up	up	2.03696e-05	1.05292	up	up	up	up	0.962081	0.065666	normal	normal	normal	normal	0.0309544	0.5646	normal	normal	normal	normal	0.542678	0.388201	normal	normal	normal
cln-miR02	c338634	AGUGUGAUCCAAAACGUUGAU	21	205.253	177.841	255.856	56.5684	257.79	159.664	82.2656	143.463	50.6383	108.511	149.943	281.916	308.616	247.194	146.821	178.242	228.582	0.000116555	1.07732	up	up	up	up	2.03696e-05	1.05292	up	up	up	up	0.962081	0.065666	normal	normal	normal	normal	0.0309544	0.5646	normal	normal	normal	normal	0.542678	0.388201	normal	normal	normal
cln-miR02	c339062	AGUGUGAUCCAAAACGUUGAU	21	205.253	177.841	255.856	56.5684	257.79	159.664	82.2656	143.463	50.6383	108.511	149.943	281.916	308.616	247.194	146.821	178.242	228.582	0.000116555	1.07732	up	up	up	up	2.03696e-05	1.05292	up	up	up	up	0.962081	0.065666	normal	normal	normal	normal	0.0309544	0.5646	normal	normal	normal	normal	0.542678	0.388201	normal	normal	normal
cln-miR02	c339165	AGUGUGAUCCAAAACGUUGAU	21	205.253	177.841	255.856	56.5684	257.79	159.664	82.2656	143.463	50.6383	108.511	149.943	281.916	308.616	247.194	146.821	178.242	228.582	0.000116555	1.07732	up	up	up	up	2.03696e-05	1.05292	up	up	up	up	0.962081	0.065666	normal	normal	normal	normal	0.0309544	0.5646	normal	normal	normal	normal	0.542678	0.388201	normal	normal	normal
cln-miR02	c340850	AGUGUGAUCCAAAACGUUGAU	21	205.253	177.841	255.856	56.5684	257.79	159.664	82.2656	143.463	50.6383	108.511	149.943	281.916	308.616	247.194	146.821	178.242	228.582	0.000116555	1.07732	up	up	up	up	2.03696e-05	1.05292	up	up	up	up	0.962081	0.065666	normal	normal	normal	normal	0.0309544	0.5646	normal	normal	normal	normal	0.542678	0.388201	normal	normal	normal
cln-miR02	c341886	AGUGUGAUCCAAAACGUUGAU	21	205.253	177.841	255.856	56.5684	257.79	159.664	82.2656	143.463	50.6383	108.511	149.943	281.916	308.616	247.194	146.821	178.242	228.582	0.000116555	1.07732	up	up	up	up	2.03696e-05	1.05292	up	up	up	up	0.962081	0.065666	normal	normal	normal	normal	0.0309544	0.5646	normal	normal	normal	normal	0.542678	0.388201	normal	normal	normal
cln-miR02	c342673	AGUGUGAUCCAAAACGUUGAU	21	205.253	177.841	255.856	56.5684	257.79	159.664	82.2656	143.463	50.6383	108.511	149.943	281.916	308.616	247.194	146.821	178.242	228.582	0.000116555	1.07732	up	up	up	up	2.03696e-05	1.05292	up	up	up	up	0.962081	0.065666	normal	normal	normal	normal	0.0309544	0.5646	normal	normal	normal	normal	0.542678	0.388201	normal	normal	normal
cln-miR02	c345354	AGUGUGAUCCAAAACGUUGAU	21	205.253	177.841	255.856	56.5684	257.79	159.664	82.2656	143.463	50.6383	108.511	149.943	281.916	308.616	247.194	146.821	178.242	228.582	0.000116555	1.07732	up	up	up	up	2.03696e-05	1.05292	up	up	up	up	0.962081	0.065666	normal	normal	normal	normal	0.0309544	0.5646	normal	normal	normal	normal	0.542678	0.388201	normal	normal	normal
cln-miR02	c350252	AGUGUGAUCCAAAACGUUGAU	21	205.253	177.841	255.856	56.5684	257.79	159.664	82.2656	143.463	50.6383	108.511	149.943	281.916	308.616	247.194	146.821	178.242	228.582	0.000116555	1.07732	up	up	up	up	2.03696e-05	1.05292	up	up	up	up	0.962081	0.065666	normal	normal	normal	normal	0.0309544	0.5646	normal	normal	normal	normal	0.542678	0.388201	normal	normal	normal
cln-miR02	c354187	AGUGUGAUCCAAAACGUUGAU	21	205.253	177.841	255.856	56.5684	257.79	159.664	82.2656	143.463	50.6383	108.511	149.943	281.916	308.616	247.194	146.821	178.242	228.582	0.000116555	1.07732	up	up	up	up	2.03696e-05	1.05292	up	up	up	up	0.962081	0.065666	normal	normal	normal	normal	0.0309544	0.5646	normal	normal	normal	normal	0.542678	0.388201	normal	normal	normal
cln-miR02	c366853	AGUGUGAUCCAAAACGUUGAU	21	205.253	177.841	255.856	56.5684	257.79	159.664	82.2656	143.463	50.6383	108.511	149.943	281.916	308.616	247.194	146.821	178.242	228.582	0.000116555	1.07732	up	up	up	up	2.03696e-05	1.05292	up	up	up	up	0.962081	0.065666	normal	normal	normal	normal	0.0309544	0.5646	normal	normal	normal	normal	0.542678	0.388201	normal	normal	normal
cln-miR03	c321704	CAGUCAGACCACUUAGGACAAG	22	3595.73	3326.31	3980.26	2485.68	4167.02	3620.07	4438.73	3744.8	3334.89	6503.19	2329.89	5287.72	6187.98	2333.31	3407.12	3395.41	4295.17	0.31497	-0.420277	normal	normal	normal	normal	0.0125526	-0.616228	normal	normal	normal	down	0.962081	0.168194	normal	normal	normal	normal	0.371638	-0.281178	normal	normal	normal	normal	0.948424	0.0560895	normal	normal	normal
cln-miR03	c324903	CAGUCAGACCACUUAGGACAAG	22	3595.73	3326.31	3980.26	2485.68	4167.02	3620.07	4438.73	3744.8	3334.89	6503.19	2329.89	5287.72	6187.98	2333.31	3407.12	3395.41	4295.17	0.31497	-0.420277	normal	normal	normal	normal	0.0125526	-0.616228	normal	normal	normal	down	0.962081	0.168194	normal	normal	normal	normal	0.371638	-0.281178	normal	normal	normal	normal	0.948424	0.0560895	normal	normal	normal
cln-miR03	c328616	CAGUCAGACCACUUAGGACAAG	22	3595.73	3326.31	3980.26	2485.68	4167.02	3620.07	4438.73	3744.8	3334.89	6503.19	2329.89	5287.72	6187.98	2333.31	3407.12	3395.41	4295.17	0.31497	-0.420277	normal	normal	normal	normal	0.0125526	-0.616228	normal	normal	normal	down	0.962081	0.168194	normal	normal	normal	normal	0.371638	-0.281178	normal	normal	normal	normal	0.948424	0.0560895	normal	normal	normal
cln-miR04	c138000	UCAAUGUUUCGGAUCAUACUC	21	38.0098	30.0962	38.9166	16.6378	48.0267	30.7046	22.6004	21.0975	5.78723	32.2431	27.3935	42.2159	43.6088	48.4367	54.8214	46.211	34.2873	0.425984	0.316533	normal	normal	normal	normal	0.0490559	0.80058	normal	normal	normal	up	0.962081	0.0487058	normal	normal	normal	normal	0.803303	0.104641	normal	normal	normal	normal	0.158035	-0.658424	normal	normal	normal
cln-miR04	c145975	UCAAUGUUUCGGAUCAUACUC	21	38.0098	30.0962	38.9166	16.6378	48.0267	30.7046	22.6004	21.0975	5.78723	32.2431	27.3935	42.2159	43.6088	48.4367	54.8214	46.211	34.2873	0.425984	0.316533	normal	normal	normal	normal	0.0490559	0.80058	normal	normal	normal	up	0.962081	0.0487058	normal	normal	normal	normal	0.803303	0.104641	normal	normal	normal	normal	0.158035	-0.658424	normal	normal	normal
cln-miR04	c151468	UCAAUGUUUCGGAUCAUACUC	21	38.0098	30.0962	38.9166	16.6378	48.0267	30.7046	22.6004	21.0975	5.78723	32.2431	27.3935	42.2159	43.6088	48.4367	54.8214	46.211	34.2873	0.425984	0.316533	normal	normal	normal	normal	0.0490559	0.80058	normal	normal	normal	up	0.962081	0.0487058	normal	normal	normal	normal	0.803303	0.104641	normal	normal	normal	normal	0.158035	-0.658424	normal	normal	normal
cln-miR04	c155991	UCAAUGUUUCGGAUCAUACUC	21	38.0098	30.0962	38.9166	16.6378	48.0267	30.7046	22.6004	21.0975	5.78723	32.2431	27.3935	42.2159	43.6088	48.4367	54.8214	46.211	34.2873	0.425984	0.316533	normal	normal	normal	normal	0.0490559	0.80058	normal	normal	normal	up	0.962081	0.0487058	normal	normal	normal	normal	0.803303	0.104641	normal	normal	normal	normal	0.158035	-0.658424	normal	normal	normal
cln-miR04	c156068	UCAAUGUUUCGGAUCAUACUC	21	38.0098	30.0962	38.9166	16.6378	48.0267	30.7046	22.6004	21.0975	5.78723	32.2431	27.3935	42.2159	43.6088	48.4367	54.8214	46.211	34.2873	0.425984	0.316533	normal	normal	normal	normal	0.0490559	0.80058	normal	normal	normal	up	0.962081	0.0487058	normal	normal	normal	normal	0.803303	0.104641	normal	normal	normal	normal	0.158035	-0.658424	normal	normal	normal
cln-miR04	c213840	UCAAUGUUUCGGAUCAUACUC	21	38.0098	30.0962	38.9166	16.6378	48.0267	30.7046	22.6004	21.0975	5.78723	32.2431	27.3935	42.2159	43.6088	48.4367	54.8214	46.211	34.2873	0.425984	0.316533	normal	normal	normal	normal	0.0490559	0.80058	normal	normal	normal	up	0.962081	0.0487058	normal	normal	normal	normal	0.803303	0.104641	normal	normal	normal	normal	0.158035	-0.658424	normal	normal	normal
cln-miR04	c243552	UCAAUGUUUCGGAUCAUACUC	21	38.0098	30.0962	38.9166	16.6378	48.0267	30.7046	22.6004	21.0975	5.78723	32.2431	27.3935	42.2159	43.6088	48.4367	54.8214	46.211	34.2873	0.425984	0.316533	normal	normal	normal	normal	0.0490559	0.80058	normal	normal	normal	up	0.962081	0.0487058	normal	normal	normal	normal	0.803303	0.104641	normal	normal	normal	normal	0.158035	-0.658424	normal	normal	normal
cln-miR04	c253302	UCAAUGUUUCGGAUCAUACUC	21	38.0098	30.0962	38.9166	16.6378	48.0267	30.7046	22.6004	21.0975	5.78723	32.2431	27.3935	42.2159	43.6088	48.4367	54.8214	46.211	34.2873	0.425984	0.316533	normal	normal	normal	normal	0.0490559	0.80058	normal	normal	normal	up	0.962081	0.0487058	normal	normal	normal	normal	0.803303	0.104641	normal	normal	normal	normal	0.158035	-0.658424	normal	normal	normal
cln-miR04	c262315	UCAAUGUUUCGGAUCAUACUC	21	38.0098	30.0962	38.9166	16.6378	48.0267	30.7046	22.6004	21.0975	5.78723	32.2431	27.3935	42.2159	43.6088	48.4367	54.8214	46.211	34.2873	0.425984	0.316533	normal	normal	normal	normal	0.0490559	0.80058	normal	normal	normal	up	0.962081	0.0487058	normal	normal	normal	normal	0.803303	0.104641	normal	normal	normal	normal	0.158035	-0.658424	normal	normal	normal
cln-miR04	c276735	UCAAUGUUUCGGAUCAUACUC	21	38.0098	30.0962	38.9166	16.6378	48.0267	30.7046	22.6004	21.0975	5.78723	32.2431	27.3935	42.2159	43.6088	48.4367	54.8214	46.211	34.2873	0.425984	0.316533	normal	normal	normal	normal	0.0490559	0.80058	normal	normal	normal	up	0.962081	0.0487058	normal	normal	normal	normal	0.803303	0.104641	normal	normal	normal	normal	0.158035	-0.658424	normal	normal	normal
cln-miR04	c294997	UCAAUGUUUCGGAUCAUACUC	21	38.0098	30.0962	38.9166	16.6378	48.0267	30.7046	22.6004	21.0975	5.78723	32.2431	27.3935	42.2159	43.6088	48.4367	54.8214	46.211	34.2873	0.425984	0.316533	normal	normal	normal	normal	0.0490559	0.80058	normal	normal	normal	up	0.962081	0.0487058	normal	normal	normal	normal	0.803303	0.104641	normal	normal	normal	normal	0.158035	-0.658424	normal	normal	normal
cln-miR04	c297622	UCAAUGUUUCGGAUCAUACUC	21	38.0098	30.0962	38.9166	16.6378	48.0267	30.7046	22.6004	21.0975	5.78723	32.2431	27.3935	42.2159	43.6088	48.4367	54.8214	46.211	34.2873	0.425984	0.316533	normal	normal	normal	normal	0.0490559	0.80058	normal	normal	normal	up	0.962081	0.0487058	normal	normal	normal	normal	0.803303	0.104641	normal	normal	normal	normal	0.158035	-0.658424	normal	normal	normal
cln-miR04	c299631	UCAAUGUUUCGGAUCAUACUC	21	38.0098	30.0962	38.9166	16.6378	48.0267	30.7046	22.6004	21.0975	5.78723	32.2431	27.3935	42.2159	43.6088	48.4367	54.8214	46.211	34.2873	0.425984	0.316533	normal	normal	normal	normal	0.0490559	0.80058	normal	normal	normal	up	0.962081	0.0487058	normal	normal	normal	normal	0.803303	0.104641	normal	normal	normal	normal	0.158035	-0.658424	normal	normal	normal
cln-miR04	c301771	UCAAUGUUUCGGAUCAUACUC	21	38.0098	30.0962	38.9166	16.6378	48.0267	30.7046	22.6004	21.0975	5.78723	32.2431	27.3935	42.2159	43.6088	48.4367	54.8214	46.211	34.2873	0.425984	0.316533	normal	normal	normal	normal	0.0490559	0.80058	normal	normal	normal	up	0.962081	0.0487058	normal	normal	normal	normal	0.803303	0.104641	normal	normal	normal	normal	0.158035	-0.658424	normal	normal	normal
cln-miR04	c304432	UCAAUGUUUCGGAUCAUACUC	21	38.0098	30.0962	38.9166	16.6378	48.0267	30.7046	22.6004	21.0975	5.78723	32.2431	27.3935	42.2159	43.6088	48.4367	54.8214	46.211	34.2873	0.425984	0.316533	normal	normal	normal	normal	0.0490559	0.80058	normal	normal	normal	up	0.962081	0.0487058	normal	normal	normal	normal	0.803303	0.104641	normal	normal	normal	normal	0.158035	-0.658424	normal	normal	normal
cln-miR04	c306883	UCAAUGUUUCGGAUCAUACUC	21	38.0098	30.0962	38.9166	16.6378	48.0267	30.7046	22.6004	21.0975	5.78723	32.2431	27.3935	42.2159	43.6088	48.4367	54.8214	46.211	34.2873	0.425984	0.316533	normal	normal	normal	normal	0.0490559	0.80058	normal	normal	normal	up	0.962081	0.0487058	normal	normal	normal	normal	0.803303	0.104641	normal	normal	normal	normal	0.158035	-0.658424	normal	normal	normal
cln-miR04	c310448	UCAAUGUUUCGGAUCAUACUC	21	38.0098	30.0962	38.9166	16.6378	48.0267	30.7046	22.6004	21.0975	5.78723	32.2431	27.3935	42.2159	43.6088	48.4367	54.8214	46.211	34.2873	0.425984	0.316533	normal	normal	normal	normal	0.0490559	0.80058	normal	normal	normal	up	0.962081	0.0487058	normal	normal	normal	normal	0.803303	0.104641	normal	normal	normal	normal	0.158035	-0.658424	normal	normal	normal
cln-miR04	c312118	UCAAUGUUUCGGAUCAUACUC	21	38.0098	30.0962	38.9166	16.6378	48.0267	30.7046	22.6004	21.0975	5.78723	32.2431	27.3935	42.2159	43.6088	48.4367	54.8214	46.211	34.2873	0.425984	0.316533	normal	normal	normal	normal	0.0490559	0.80058	normal	normal	normal	up	0.962081	0.0487058	normal	normal	normal	normal	0.803303	0.104641	normal	normal	normal	normal	0.158035	-0.658424	normal	normal	normal
cln-miR04	c312418	UCAAUGUUUCGGAUCAUACUC	21	38.0098	30.0962	38.9166	16.6378	48.0267	30.7046	22.6004	21.0975	5.78723	32.2431	27.3935	42.2159	43.6088	48.4367	54.8214	46.211	34.2873	0.425984	0.316533	normal	normal	normal	normal	0.0490559	0.80058	normal	normal	normal	up	0.962081	0.0487058	normal	normal	normal	normal	0.803303	0.104641	normal	normal	normal	normal	0.158035	-0.658424	normal	normal	normal
cln-miR04	c313562	UCAAUGUUUCGGAUCAUACUC	21	38.0098	30.0962	38.9166	16.6378	48.0267	30.7046	22.6004	21.0975	5.78723	32.2431	27.3935	42.2159	43.6088	48.4367	54.8214	46.211	34.2873	0.425984	0.316533	normal	normal	normal	normal	0.0490559	0.80058	normal	normal	normal	up	0.962081	0.0487058	normal	normal	normal	normal	0.803303	0.104641	normal	normal	normal	normal	0.158035	-0.658424	normal	normal	normal
cln-miR04	c317199	UCAAUGUUUCGGAUCAUACUC	21	38.0098	30.0962	38.9166	16.6378	48.0267	30.7046	22.6004	21.0975	5.78723	32.2431	27.3935	42.2159	43.6088	48.4367	54.8214	46.211	34.2873	0.425984	0.316533	normal	normal	normal	normal	0.0490559	0.80058	normal	normal	normal	up	0.962081	0.0487058	normal	normal	normal	normal	0.803303	0.104641	normal	normal	normal	normal	0.158035	-0.658424	normal	normal	normal
cln-miR04	c317538	UCAAUGUUUCGGAUCAUACUC	21	38.0098	30.0962	38.9166	16.6378	48.0267	30.7046	22.6004	21.0975	5.78723	32.2431	27.3935	42.2159	43.6088	48.4367	54.8214	46.211	34.2873	0.425984	0.316533	normal	normal	normal	normal	0.0490559	0.80058	normal	normal	normal	up	0.962081	0.0487058	normal	normal	normal	normal	0.803303	0.104641	normal	normal	normal	normal	0.158035	-0.658424	normal	normal	normal
cln-miR04	c318971	UCAAUGUUUCGGAUCAUACUC	21	38.0098	30.0962	38.9166	16.6378	48.0267	30.7046	22.6004	21.0975	5.78723	32.2431	27.3935	42.2159	43.6088	48.4367	54.8214	46.211	34.2873	0.425984	0.316533	normal	normal	normal	normal	0.0490559	0.80058	normal	normal	normal	up	0.962081	0.0487058	normal	normal	normal	normal	0.803303	0.104641	normal	normal	normal	normal	0.158035	-0.658424	normal	normal	normal
cln-miR04	c321247	UCAAUGUUUCGGAUCAUACUC	21	38.0098	30.0962	38.9166	16.6378	48.0267	30.7046	22.6004	21.0975	5.78723	32.2431	27.3935	42.2159	43.6088	48.4367	54.8214	46.211	34.2873	0.425984	0.316533	normal	normal	normal	normal	0.0490559	0.80058	normal	normal	normal	up	0.962081	0.0487058	normal	normal	normal	normal	0.803303	0.104641	normal	normal	normal	normal	0.158035	-0.658424	normal	normal	normal
cln-miR04	c322095	UCAAUGUUUCGGAUCAUACUC	21	38.0098	30.0962	38.9166	16.6378	48.0267	30.7046	22.6004	21.0975	5.78723	32.2431	27.3935	42.2159	43.6088	48.4367	54.8214	46.211	34.2873	0.425984	0.316533	normal	normal	normal	normal	0.0490559	0.80058	normal	normal	normal	up	0.962081	0.0487058	normal	normal	normal	normal	0.803303	0.104641	normal	normal	normal	normal	0.158035	-0.658424	normal	normal	normal
cln-miR04	c322971	UCAAUGUUUCGGAUCAUACUC	21	38.0098	30.0962	38.9166	16.6378	48.0267	30.7046	22.6004	21.0975	5.78723	32.2431	27.3935	42.2159	43.6088	48.4367	54.8214	46.211	34.2873	0.425984	0.316533	normal	normal	normal	normal	0.0490559	0.80058	normal	normal	normal	up	0.962081	0.0487058	normal	normal	normal	normal	0.803303	0.104641	normal	normal	normal	normal	0.158035	-0.658424	normal	normal	normal
cln-miR04	c327734	UCAAUGUUUCGGAUCAUACUC	21	38.0098	30.0962	38.9166	16.6378	48.0267	30.7046	22.6004	21.0975	5.78723	32.2431	27.3935	42.2159	43.6088	48.4367	54.8214	46.211	34.2873	0.425984	0.316533	normal	normal	normal	normal	0.0490559	0.80058	normal	normal	normal	up	0.962081	0.0487058	normal	normal	normal	normal	0.803303	0.104641	normal	normal	normal	normal	0.158035	-0.658424	normal	normal	normal
cln-miR04	c327775	UCAAUGUUUCGGAUCAUACUC	21	38.0098	30.0962	38.9166	16.6378	48.0267	30.7046	22.6004	21.0975	5.78723	32.2431	27.3935	42.2159	43.6088	48.4367	54.8214	46.211	34.2873	0.425984	0.316533	normal	normal	normal	normal	0.0490559	0.80058	normal	normal	normal	up	0.962081	0.0487058	normal	normal	normal	normal	0.803303	0.104641	normal	normal	normal	normal	0.158035	-0.658424	normal	normal	normal
cln-miR04	c327957	UCAAUGUUUCGGAUCAUACUC	21	38.0098	30.0962	38.9166	16.6378	48.0267	30.7046	22.6004	21.0975	5.78723	32.2431	27.3935	42.2159	43.6088	48.4367	54.8214	46.211	34.2873	0.425984	0.316533	normal	normal	normal	normal	0.0490559	0.80058	normal	normal	normal	up	0.962081	0.0487058	normal	normal	normal	normal	0.803303	0.104641	normal	normal	normal	normal	0.158035	-0.658424	normal	normal	normal
cln-miR04	c328460	UCAAUGUUUCGGAUCAUACUC	21	38.0098	30.0962	38.9166	16.6378	48.0267	30.7046	22.6004	21.0975	5.78723	32.2431	27.3935	42.2159	43.6088	48.4367	54.8214	46.211	34.2873	0.425984	0.316533	normal	normal	normal	normal	0.0490559	0.80058	normal	normal	normal	up	0.962081	0.0487058	normal	normal	normal	normal	0.803303	0.104641	normal	normal	normal	normal	0.158035	-0.658424	normal	normal	normal
cln-miR04	c328687	UCAAUGUUUCGGAUCAUACUC	21	38.0098	30.0962	38.9166	16.6378	48.0267	30.7046	22.6004	21.0975	5.78723	32.2431	27.3935	42.2159	43.6088	48.4367	54.8214	46.211	34.2873	0.425984	0.316533	normal	normal	normal	normal	0.0490559	0.80058	normal	normal	normal	up	0.962081	0.0487058	normal	normal	normal	normal	0.803303	0.104641	normal	normal	normal	normal	0.158035	-0.658424	normal	normal	normal
cln-miR04	c329584	UCAAUGUUUCGGAUCAUACUC	21	38.0098	30.0962	38.9166	16.6378	48.0267	30.7046	22.6004	21.0975	5.78723	32.2431	27.3935	42.2159	43.6088	48.4367	54.8214	46.211	34.2873	0.425984	0.316533	normal	normal	normal	normal	0.0490559	0.80058	normal	normal	normal	up	0.962081	0.0487058	normal	normal	normal	normal	0.803303	0.104641	normal	normal	normal	normal	0.158035	-0.658424	normal	normal	normal
cln-miR04	c330732	UCAAUGUUUCGGAUCAUACUC	21	38.0098	30.0962	38.9166	16.6378	48.0267	30.7046	22.6004	21.0975	5.78723	32.2431	27.3935	42.2159	43.6088	48.4367	54.8214	46.211	34.2873	0.425984	0.316533	normal	normal	normal	normal	0.0490559	0.80058	normal	normal	normal	up	0.962081	0.0487058	normal	normal	normal	normal	0.803303	0.104641	normal	normal	normal	normal	0.158035	-0.658424	normal	normal	normal
cln-miR04	c330949	UCAAUGUUUCGGAUCAUACUC	21	38.0098	30.0962	38.9166	16.6378	48.0267	30.7046	22.6004	21.0975	5.78723	32.2431	27.3935	42.2159	43.6088	48.4367	54.8214	46.211	34.2873	0.425984	0.316533	normal	normal	normal	normal	0.0490559	0.80058	normal	normal	normal	up	0.962081	0.0487058	normal	normal	normal	normal	0.803303	0.104641	normal	normal	normal	normal	0.158035	-0.658424	normal	normal	normal
cln-miR04	c331117	UCAAUGUUUCGGAUCAUACUC	21	38.0098	30.0962	38.9166	16.6378	48.0267	30.7046	22.6004	21.0975	5.78723	32.2431	27.3935	42.2159	43.6088	48.4367	54.8214	46.211	34.2873	0.425984	0.316533	normal	normal	normal	normal	0.0490559	0.80058	normal	normal	normal	up	0.962081	0.0487058	normal	normal	normal	normal	0.803303	0.104641	normal	normal	normal	normal	0.158035	-0.658424	normal	normal	normal
cln-miR04	c331486	UCAAUGUUUCGGAUCAUACUC	21	38.0098	30.0962	38.9166	16.6378	48.0267	30.7046	22.6004	21.0975	5.78723	32.2431	27.3935	42.2159	43.6088	48.4367	54.8214	46.211	34.2873	0.425984	0.316533	normal	normal	normal	normal	0.0490559	0.80058	normal	normal	normal	up	0.962081	0.0487058	normal	normal	normal	normal	0.803303	0.104641	normal	normal	normal	normal	0.158035	-0.658424	normal	normal	normal
cln-miR04	c331561	UCAAUGUUUCGGAUCAUACUC	21	38.0098	30.0962	38.9166	16.6378	48.0267	30.7046	22.6004	21.0975	5.78723	32.2431	27.3935	42.2159	43.6088	48.4367	54.8214	46.211	34.2873	0.425984	0.316533	normal	normal	normal	normal	0.0490559	0.80058	normal	normal	normal	up	0.962081	0.0487058	normal	normal	normal	normal	0.803303	0.104641	normal	normal	normal	normal	0.158035	-0.658424	normal	normal	normal
cln-miR04	c331883	UCAAUGUUUCGGAUCAUACUC	21	38.0098	30.0962	38.9166	16.6378	48.0267	30.7046	22.6004	21.0975	5.78723	32.2431	27.3935	42.2159	43.6088	48.4367	54.8214	46.211	34.2873	0.425984	0.316533	normal	normal	normal	normal	0.0490559	0.80058	normal	normal	normal	up	0.962081	0.0487058	normal	normal	normal	normal	0.803303	0.104641	normal	normal	normal	normal	0.158035	-0.658424	normal	normal	normal
cln-miR04	c331962	UCAAUGUUUCGGAUCAUACUC	21	38.0098	30.0962	38.9166	16.6378	48.0267	30.7046	22.6004	21.0975	5.78723	32.2431	27.3935	42.2159	43.6088	48.4367	54.8214	46.211	34.2873	0.425984	0.316533	normal	normal	normal	normal	0.0490559	0.80058	normal	normal	normal	up	0.962081	0.0487058	normal	normal	normal	normal	0.803303	0.104641	normal	normal	normal	normal	0.158035	-0.658424	normal	normal	normal
cln-miR04	c332014	UCAAUGUUUCGGAUCAUACUC	21	38.0098	30.0962	38.9166	16.6378	48.0267	30.7046	22.6004	21.0975	5.78723	32.2431	27.3935	42.2159	43.6088	48.4367	54.8214	46.211	34.2873	0.425984	0.316533	normal	normal	normal	normal	0.0490559	0.80058	normal	normal	normal	up	0.962081	0.0487058	normal	normal	normal	normal	0.803303	0.104641	normal	normal	normal	normal	0.158035	-0.658424	normal	normal	normal
cln-miR04	c332183	UCAAUGUUUCGGAUCAUACUC	21	38.0098	30.0962	38.9166	16.6378	48.0267	30.7046	22.6004	21.0975	5.78723	32.2431	27.3935	42.2159	43.6088	48.4367	54.8214	46.211	34.2873	0.425984	0.316533	normal	normal	normal	normal	0.0490559	0.80058	normal	normal	normal	up	0.962081	0.0487058	normal	normal	normal	normal	0.803303	0.104641	normal	normal	normal	normal	0.158035	-0.658424	normal	normal	normal
cln-miR04	c332579	UCAAUGUUUCGGAUCAUACUC	21	38.0098	30.0962	38.9166	16.6378	48.0267	30.7046	22.6004	21.0975	5.78723	32.2431	27.3935	42.2159	43.6088	48.4367	54.8214	46.211	34.2873	0.425984	0.316533	normal	normal	normal	normal	0.0490559	0.80058	normal	normal	normal	up	0.962081	0.0487058	normal	normal	normal	normal	0.803303	0.104641	normal	normal	normal	normal	0.158035	-0.658424	normal	normal	normal
cln-miR04	c332636	UCAAUGUUUCGGAUCAUACUC	21	38.0098	30.0962	38.9166	16.6378	48.0267	30.7046	22.6004	21.0975	5.78723	32.2431	27.3935	42.2159	43.6088	48.4367	54.8214	46.211	34.2873	0.425984	0.316533	normal	normal	normal	normal	0.0490559	0.80058	normal	normal	normal	up	0.962081	0.0487058	normal	normal	normal	normal	0.803303	0.104641	normal	normal	normal	normal	0.158035	-0.658424	normal	normal	normal
cln-miR04	c332861	UCAAUGUUUCGGAUCAUACUC	21	38.0098	30.0962	38.9166	16.6378	48.0267	30.7046	22.6004	21.0975	5.78723	32.2431	27.3935	42.2159	43.6088	48.4367	54.8214	46.211	34.2873	0.425984	0.316533	normal	normal	normal	normal	0.0490559	0.80058	normal	normal	normal	up	0.962081	0.0487058	normal	normal	normal	normal	0.803303	0.104641	normal	normal	normal	normal	0.158035	-0.658424	normal	normal	normal
cln-miR04	c333401	UCAAUGUUUCGGAUCAUACUC	21	38.0098	30.0962	38.9166	16.6378	48.0267	30.7046	22.6004	21.0975	5.78723	32.2431	27.3935	42.2159	43.6088	48.4367	54.8214	46.211	34.2873	0.425984	0.316533	normal	normal	normal	normal	0.0490559	0.80058	normal	normal	normal	up	0.962081	0.0487058	normal	normal	normal	normal	0.803303	0.104641	normal	normal	normal	normal	0.158035	-0.658424	normal	normal	normal
cln-miR04	c333647	UCAAUGUUUCGGAUCAUACUC	21	38.0098	30.0962	38.9166	16.6378	48.0267	30.7046	22.6004	21.0975	5.78723	32.2431	27.3935	42.2159	43.6088	48.4367	54.8214	46.211	34.2873	0.425984	0.316533	normal	normal	normal	normal	0.0490559	0.80058	normal	normal	normal	up	0.962081	0.0487058	normal	normal	normal	normal	0.803303	0.104641	normal	normal	normal	normal	0.158035	-0.658424	normal	normal	normal
cln-miR04	c334522	UCAAUGUUUCGGAUCAUACUC	21	38.0098	30.0962	38.9166	16.6378	48.0267	30.7046	22.6004	21.0975	5.78723	32.2431	27.3935	42.2159	43.6088	48.4367	54.8214	46.211	34.2873	0.425984	0.316533	normal	normal	normal	normal	0.0490559	0.80058	normal	normal	normal	up	0.962081	0.0487058	normal	normal	normal	normal	0.803303	0.104641	normal	normal	normal	normal	0.158035	-0.658424	normal	normal	normal
cln-miR04	c335290	UCAAUGUUUCGGAUCAUACUC	21	38.0098	30.0962	38.9166	16.6378	48.0267	30.7046	22.6004	21.0975	5.78723	32.2431	27.3935	42.2159	43.6088	48.4367	54.8214	46.211	34.2873	0.425984	0.316533	normal	normal	normal	normal	0.0490559	0.80058	normal	normal	normal	up	0.962081	0.0487058	normal	normal	normal	normal	0.803303	0.104641	normal	normal	normal	normal	0.158035	-0.658424	normal	normal	normal
cln-miR04	c335331	UCAAUGUUUCGGAUCAUACUC	21	38.0098	30.0962	38.9166	16.6378	48.0267	30.7046	22.6004	21.0975	5.78723	32.2431	27.3935	42.2159	43.6088	48.4367	54.8214	46.211	34.2873	0.425984	0.316533	normal	normal	normal	normal	0.0490559	0.80058	normal	normal	normal	up	0.962081	0.0487058	normal	normal	normal	normal	0.803303	0.104641	normal	normal	normal	normal	0.158035	-0.658424	normal	normal	normal
cln-miR04	c335354	UCAAUGUUUCGGAUCAUACUC	21	38.0098	30.0962	38.9166	16.6378	48.0267	30.7046	22.6004	21.0975	5.78723	32.2431	27.3935	42.2159	43.6088	48.4367	54.8214	46.211	34.2873	0.425984	0.316533	normal	normal	normal	normal	0.0490559	0.80058	normal	normal	normal	up	0.962081	0.0487058	normal	normal	normal	normal	0.803303	0.104641	normal	normal	normal	normal	0.158035	-0.658424	normal	normal	normal
cln-miR04	c335883	UCAAUGUUUCGGAUCAUACUC	21	38.0098	30.0962	38.9166	16.6378	48.0267	30.7046	22.6004	21.0975	5.78723	32.2431	27.3935	42.2159	43.6088	48.4367	54.8214	46.211	34.2873	0.425984	0.316533	normal	normal	normal	normal	0.0490559	0.80058	normal	normal	normal	up	0.962081	0.0487058	normal	normal	normal	normal	0.803303	0.104641	normal	normal	normal	normal	0.158035	-0.658424	normal	normal	normal
cln-miR04	c336208	UCAAUGUUUCGGAUCAUACUC	21	38.0098	30.0962	38.9166	16.6378	48.0267	30.7046	22.6004	21.0975	5.78723	32.2431	27.3935	42.2159	43.6088	48.4367	54.8214	46.211	34.2873	0.425984	0.316533	normal	normal	normal	normal	0.0490559	0.80058	normal	normal	normal	up	0.962081	0.0487058	normal	normal	normal	normal	0.803303	0.104641	normal	normal	normal	normal	0.158035	-0.658424	normal	normal	normal
cln-miR04	c337677	UCAAUGUUUCGGAUCAUACUC	21	38.0098	30.0962	38.9166	16.6378	48.0267	30.7046	22.6004	21.0975	5.78723	32.2431	27.3935	42.2159	43.6088	48.4367	54.8214	46.211	34.2873	0.425984	0.316533	normal	normal	normal	normal	0.0490559	0.80058	normal	normal	normal	up	0.962081	0.0487058	normal	normal	normal	normal	0.803303	0.104641	normal	normal	normal	normal	0.158035	-0.658424	normal	normal	normal
cln-miR04	c337804	UCAAUGUUUCGGAUCAUACUC	21	38.0098	30.0962	38.9166	16.6378	48.0267	30.7046	22.6004	21.0975	5.78723	32.2431	27.3935	42.2159	43.6088	48.4367	54.8214	46.211	34.2873	0.425984	0.316533	normal	normal	normal	normal	0.0490559	0.80058	normal	normal	normal	up	0.962081	0.0487058	normal	normal	normal	normal	0.803303	0.104641	normal	normal	normal	normal	0.158035	-0.658424	normal	normal	normal
cln-miR04	c338068	UCAAUGUUUCGGAUCAUACUC	21	38.0098	30.0962	38.9166	16.6378	48.0267	30.7046	22.6004	21.0975	5.78723	32.2431	27.3935	42.2159	43.6088	48.4367	54.8214	46.211	34.2873	0.425984	0.316533	normal	normal	normal	normal	0.0490559	0.80058	normal	normal	normal	up	0.962081	0.0487058	normal	normal	normal	normal	0.803303	0.104641	normal	normal	normal	normal	0.158035	-0.658424	normal	normal	normal
cln-miR04	c338441	UCAAUGUUUCGGAUCAUACUC	21	38.0098	30.0962	38.9166	16.6378	48.0267	30.7046	22.6004	21.0975	5.78723	32.2431	27.3935	42.2159	43.6088	48.4367	54.8214	46.211	34.2873	0.425984	0.316533	normal	normal	normal	normal	0.0490559	0.80058	normal	normal	normal	up	0.962081	0.0487058	normal	normal	normal	normal	0.803303	0.104641	normal	normal	normal	normal	0.158035	-0.658424	normal	normal	normal
cln-miR04	c338619	UCAAUGUUUCGGAUCAUACUC	21	38.0098	30.0962	38.9166	16.6378	48.0267	30.7046	22.6004	21.0975	5.78723	32.2431	27.3935	42.2159	43.6088	48.4367	54.8214	46.211	34.2873	0.425984	0.316533	normal	normal	normal	normal	0.0490559	0.80058	normal	normal	normal	up	0.962081	0.0487058	normal	normal	normal	normal	0.803303	0.104641	normal	normal	normal	normal	0.158035	-0.658424	normal	normal	normal
cln-miR04	c338673	UCAAUGUUUCGGAUCAUACUC	21	38.0098	30.0962	38.9166	16.6378	48.0267	30.7046	22.6004	21.0975	5.78723	32.2431	27.3935	42.2159	43.6088	48.4367	54.8214	46.211	34.2873	0.425984	0.316533	normal	normal	normal	normal	0.0490559	0.80058	normal	normal	normal	up	0.962081	0.0487058	normal	normal	normal	normal	0.803303	0.104641	normal	normal	normal	normal	0.158035	-0.658424	normal	normal	normal
cln-miR04	c339634	UCAAUGUUUCGGAUCAUACUC	21	38.0098	30.0962	38.9166	16.6378	48.0267	30.7046	22.6004	21.0975	5.78723	32.2431	27.3935	42.2159	43.6088	48.4367	54.8214	46.211	34.2873	0.425984	0.316533	normal	normal	normal	normal	0.0490559	0.80058	normal	normal	normal	up	0.962081	0.0487058	normal	normal	normal	normal	0.803303	0.104641	normal	normal	normal	normal	0.158035	-0.658424	normal	normal	normal
cln-miR04	c339723	UCAAUGUUUCGGAUCAUACUC	21	38.0098	30.0962	38.9166	16.6378	48.0267	30.7046	22.6004	21.0975	5.78723	32.2431	27.3935	42.2159	43.6088	48.4367	54.8214	46.211	34.2873	0.425984	0.316533	normal	normal	normal	normal	0.0490559	0.80058	normal	normal	normal	up	0.962081	0.0487058	normal	normal	normal	normal	0.803303	0.104641	normal	normal	normal	normal	0.158035	-0.658424	normal	normal	normal
cln-miR04	c340506	UCAAUGUUUCGGAUCAUACUC	21	38.0098	30.0962	38.9166	16.6378	48.0267	30.7046	22.6004	21.0975	5.78723	32.2431	27.3935	42.2159	43.6088	48.4367	54.8214	46.211	34.2873	0.425984	0.316533	normal	normal	normal	normal	0.0490559	0.80058	normal	normal	normal	up	0.962081	0.0487058	normal	normal	normal	normal	0.803303	0.104641	normal	normal	normal	normal	0.158035	-0.658424	normal	normal	normal
cln-miR04	c369015	UCAAUGUUUCGGAUCAUACUC	21	38.0098	30.0962	38.9166	16.6378	48.0267	30.7046	22.6004	21.0975	5.78723	32.2431	27.3935	42.2159	43.6088	48.4367	54.8214	46.211	34.2873	0.425984	0.316533	normal	normal	normal	normal	0.0490559	0.80058	normal	normal	normal	up	0.962081	0.0487058	normal	normal	normal	normal	0.803303	0.104641	normal	normal	normal	normal	0.158035	-0.658424	normal	normal	normal
cln-miR05	c138265	UUGGGCUCAUCAUAUGUU	18	4.14652	2.05201	0	0.554592	4.94393	1.53523	5.42411	0	1.44681	6.2006	5.28646	2.86209	5.59087	6.68092	3.15066	2.93403	0	0.778952	-0.269708	normal	normal	normal	normal	0.527887	-0.611861	normal	normal	normal	normal	0.962081	-0.0628722	normal	normal	normal	normal	0.688542	-0.317125	normal	normal	normal	normal	0.944638	-0.127963	normal	normal	normal
cln-miR05	c140414	UUGGGCUCAUCAUAUGUU	18	4.14652	2.05201	0	0.554592	4.94393	1.53523	5.42411	0	1.44681	6.2006	5.28646	2.86209	5.59087	6.68092	3.15066	2.93403	0	0.778952	-0.269708	normal	normal	normal	normal	0.527887	-0.611861	normal	normal	normal	normal	0.962081	-0.0628722	normal	normal	normal	normal	0.688542	-0.317125	normal	normal	normal	normal	0.944638	-0.127963	normal	normal	normal
cln-miR05	c141453	UUGGGCUCAUCAUAUGUU	18	4.14652	2.05201	0	0.554592	4.94393	1.53523	5.42411	0	1.44681	6.2006	5.28646	2.86209	5.59087	6.68092	3.15066	2.93403	0	0.778952	-0.269708	normal	normal	normal	normal	0.527887	-0.611861	normal	normal	normal	normal	0.962081	-0.0628722	normal	normal	normal	normal	0.688542	-0.317125	normal	normal	normal	normal	0.944638	-0.127963	normal	normal	normal
cln-miR05	c142791	UUGGGCUCAUCAUAUGUU	18	4.14652	2.05201	0	0.554592	4.94393	1.53523	5.42411	0	1.44681	6.2006	5.28646	2.86209	5.59087	6.68092	3.15066	2.93403	0	0.778952	-0.269708	normal	normal	normal	normal	0.527887	-0.611861	normal	normal	normal	normal	0.962081	-0.0628722	normal	normal	normal	normal	0.688542	-0.317125	normal	normal	normal	normal	0.944638	-0.127963	normal	normal	normal
cln-miR05	c143648	UUGGGCUCAUCAUAUGUU	18	4.14652	2.05201	0	0.554592	4.94393	1.53523	5.42411	0	1.44681	6.2006	5.28646	2.86209	5.59087	6.68092	3.15066	2.93403	0	0.778952	-0.269708	normal	normal	normal	normal	0.527887	-0.611861	normal	normal	normal	normal	0.962081	-0.0628722	normal	normal	normal	normal	0.688542	-0.317125	normal	normal	normal	normal	0.944638	-0.127963	normal	normal	normal
cln-miR05	c144989	UUGGGCUCAUCAUAUGUU	18	4.14652	2.05201	0	0.554592	4.94393	1.53523	5.42411	0	1.44681	6.2006	5.28646	2.86209	5.59087	6.68092	3.15066	2.93403	0	0.778952	-0.269708	normal	normal	normal	normal	0.527887	-0.611861	normal	normal	normal	normal	0.962081	-0.0628722	normal	normal	normal	normal	0.688542	-0.317125	normal	normal	normal	normal	0.944638	-0.127963	normal	normal	normal
cln-miR05	c147155	UUGGGCUCAUCAUAUGUU	18	4.14652	2.05201	0	0.554592	4.94393	1.53523	5.42411	0	1.44681	6.2006	5.28646	2.86209	5.59087	6.68092	3.15066	2.93403	0	0.778952	-0.269708	normal	normal	normal	normal	0.527887	-0.611861	normal	normal	normal	normal	0.962081	-0.0628722	normal	normal	normal	normal	0.688542	-0.317125	normal	normal	normal	normal	0.944638	-0.127963	normal	normal	normal
cln-miR05	c147689	UUGGGCUCAUCAUAUGUU	18	4.14652	2.05201	0	0.554592	4.94393	1.53523	5.42411	0	1.44681	6.2006	5.28646	2.86209	5.59087	6.68092	3.15066	2.93403	0	0.778952	-0.269708	normal	normal	normal	normal	0.527887	-0.611861	normal	normal	normal	normal	0.962081	-0.0628722	normal	normal	normal	normal	0.688542	-0.317125	normal	normal	normal	normal	0.944638	-0.127963	normal	normal	normal
cln-miR05	c149411	UUGGGCUCAUCAUAUGUU	18	4.14652	2.05201	0	0.554592	4.94393	1.53523	5.42411	0	1.44681	6.2006	5.28646	2.86209	5.59087	6.68092	3.15066	2.93403	0	0.778952	-0.269708	normal	normal	normal	normal	0.527887	-0.611861	normal	normal	normal	normal	0.962081	-0.0628722	normal	normal	normal	normal	0.688542	-0.317125	normal	normal	normal	normal	0.944638	-0.127963	normal	normal	normal
cln-miR05	c149423	UUGGGCUCAUCAUAUGUU	18	4.14652	2.05201	0	0.554592	4.94393	1.53523	5.42411	0	1.44681	6.2006	5.28646	2.86209	5.59087	6.68092	3.15066	2.93403	0	0.778952	-0.269708	normal	normal	normal	normal	0.527887	-0.611861	normal	normal	normal	normal	0.962081	-0.0628722	normal	normal	normal	normal	0.688542	-0.317125	normal	normal	normal	normal	0.944638	-0.127963	normal	normal	normal
cln-miR05	c150288	UUGGGCUCAUCAUAUGUU	18	4.14652	2.05201	0	0.554592	4.94393	1.53523	5.42411	0	1.44681	6.2006	5.28646	2.86209	5.59087	6.68092	3.15066	2.93403	0	0.778952	-0.269708	normal	normal	normal	normal	0.527887	-0.611861	normal	normal	normal	normal	0.962081	-0.0628722	normal	normal	normal	normal	0.688542	-0.317125	normal	normal	normal	normal	0.944638	-0.127963	normal	normal	normal
cln-miR05	c150796	UUGGGCUCAUCAUAUGUU	18	4.14652	2.05201	0	0.554592	4.94393	1.53523	5.42411	0	1.44681	6.2006	5.28646	2.86209	5.59087	6.68092	3.15066	2.93403	0	0.778952	-0.269708	normal	normal	normal	normal	0.527887	-0.611861	normal	normal	normal	normal	0.962081	-0.0628722	normal	normal	normal	normal	0.688542	-0.317125	normal	normal	normal	normal	0.944638	-0.127963	normal	normal	normal
cln-miR05	c151242	UUGGGCUCAUCAUAUGUU	18	4.14652	2.05201	0	0.554592	4.94393	1.53523	5.42411	0	1.44681	6.2006	5.28646	2.86209	5.59087	6.68092	3.15066	2.93403	0	0.778952	-0.269708	normal	normal	normal	normal	0.527887	-0.611861	normal	normal	normal	normal	0.962081	-0.0628722	normal	normal	normal	normal	0.688542	-0.317125	normal	normal	normal	normal	0.944638	-0.127963	normal	normal	normal
cln-miR05	c152189	UUGGGCUCAUCAUAUGUU	18	4.14652	2.05201	0	0.554592	4.94393	1.53523	5.42411	0	1.44681	6.2006	5.28646	2.86209	5.59087	6.68092	3.15066	2.93403	0	0.778952	-0.269708	normal	normal	normal	normal	0.527887	-0.611861	normal	normal	normal	normal	0.962081	-0.0628722	normal	normal	normal	normal	0.688542	-0.317125	normal	normal	normal	normal	0.944638	-0.127963	normal	normal	normal
cln-miR05	c152422	UUGGGCUCAUCAUAUGUU	18	4.14652	2.05201	0	0.554592	4.94393	1.53523	5.42411	0	1.44681	6.2006	5.28646	2.86209	5.59087	6.68092	3.15066	2.93403	0	0.778952	-0.269708	normal	normal	normal	normal	0.527887	-0.611861	normal	normal	normal	normal	0.962081	-0.0628722	normal	normal	normal	normal	0.688542	-0.317125	normal	normal	normal	normal	0.944638	-0.127963	normal	normal	normal
cln-miR05	c152762	UUGGGCUCAUCAUAUGUU	18	4.14652	2.05201	0	0.554592	4.94393	1.53523	5.42411	0	1.44681	6.2006	5.28646	2.86209	5.59087	6.68092	3.15066	2.93403	0	0.778952	-0.269708	normal	normal	normal	normal	0.527887	-0.611861	normal	normal	normal	normal	0.962081	-0.0628722	normal	normal	normal	normal	0.688542	-0.317125	normal	normal	normal	normal	0.944638	-0.127963	normal	normal	normal
cln-miR05	c152890	UUGGGCUCAUCAUAUGUU	18	4.14652	2.05201	0	0.554592	4.94393	1.53523	5.42411	0	1.44681	6.2006	5.28646	2.86209	5.59087	6.68092	3.15066	2.93403	0	0.778952	-0.269708	normal	normal	normal	normal	0.527887	-0.611861	normal	normal	normal	normal	0.962081	-0.0628722	normal	normal	normal	normal	0.688542	-0.317125	normal	normal	normal	normal	0.944638	-0.127963	normal	normal	normal
cln-miR05	c153009	UUGGGCUCAUCAUAUGUU	18	4.14652	2.05201	0	0.554592	4.94393	1.53523	5.42411	0	1.44681	6.2006	5.28646	2.86209	5.59087	6.68092	3.15066	2.93403	0	0.778952	-0.269708	normal	normal	normal	normal	0.527887	-0.611861	normal	normal	normal	normal	0.962081	-0.0628722	normal	normal	normal	normal	0.688542	-0.317125	normal	normal	normal	normal	0.944638	-0.127963	normal	normal	normal
cln-miR05	c153159	UUGGGCUCAUCAUAUGUU	18	4.14652	2.05201	0	0.554592	4.94393	1.53523	5.42411	0	1.44681	6.2006	5.28646	2.86209	5.59087	6.68092	3.15066	2.93403	0	0.778952	-0.269708	normal	normal	normal	normal	0.527887	-0.611861	normal	normal	normal	normal	0.962081	-0.0628722	normal	normal	normal	normal	0.688542	-0.317125	normal	normal	normal	normal	0.944638	-0.127963	normal	normal	normal
cln-miR05	c153383	UUGGGCUCAUCAUAUGUU	18	4.14652	2.05201	0	0.554592	4.94393	1.53523	5.42411	0	1.44681	6.2006	5.28646	2.86209	5.59087	6.68092	3.15066	2.93403	0	0.778952	-0.269708	normal	normal	normal	normal	0.527887	-0.611861	normal	normal	normal	normal	0.962081	-0.0628722	normal	normal	normal	normal	0.688542	-0.317125	normal	normal	normal	normal	0.944638	-0.127963	normal	normal	normal
cln-miR05	c154185	UUGGGCUCAUCAUAUGUU	18	4.14652	2.05201	0	0.554592	4.94393	1.53523	5.42411	0	1.44681	6.2006	5.28646	2.86209	5.59087	6.68092	3.15066	2.93403	0	0.778952	-0.269708	normal	normal	normal	normal	0.527887	-0.611861	normal	normal	normal	normal	0.962081	-0.0628722	normal	normal	normal	normal	0.688542	-0.317125	normal	normal	normal	normal	0.944638	-0.127963	normal	normal	normal
cln-miR05	c156560	UUGGGCUCAUCAUAUGUU	18	4.14652	2.05201	0	0.554592	4.94393	1.53523	5.42411	0	1.44681	6.2006	5.28646	2.86209	5.59087	6.68092	3.15066	2.93403	0	0.778952	-0.269708	normal	normal	normal	normal	0.527887	-0.611861	normal	normal	normal	normal	0.962081	-0.0628722	normal	normal	normal	normal	0.688542	-0.317125	normal	normal	normal	normal	0.944638	-0.127963	normal	normal	normal
cln-miR05	c156703	UUGGGCUCAUCAUAUGUU	18	4.14652	2.05201	0	0.554592	4.94393	1.53523	5.42411	0	1.44681	6.2006	5.28646	2.86209	5.59087	6.68092	3.15066	2.93403	0	0.778952	-0.269708	normal	normal	normal	normal	0.527887	-0.611861	normal	normal	normal	normal	0.962081	-0.0628722	normal	normal	normal	normal	0.688542	-0.317125	normal	normal	normal	normal	0.944638	-0.127963	normal	normal	normal
cln-miR05	c172669	UUGGGCUCAUCAUAUGUU	18	4.14652	2.05201	0	0.554592	4.94393	1.53523	5.42411	0	1.44681	6.2006	5.28646	2.86209	5.59087	6.68092	3.15066	2.93403	0	0.778952	-0.269708	normal	normal	normal	normal	0.527887	-0.611861	normal	normal	normal	normal	0.962081	-0.0628722	normal	normal	normal	normal	0.688542	-0.317125	normal	normal	normal	normal	0.944638	-0.127963	normal	normal	normal
cln-miR05	c177419	UUGGGCUCAUCAUAUGUU	18	4.14652	2.05201	0	0.554592	4.94393	1.53523	5.42411	0	1.44681	6.2006	5.28646	2.86209	5.59087	6.68092	3.15066	2.93403	0	0.778952	-0.269708	normal	normal	normal	normal	0.527887	-0.611861	normal	normal	normal	normal	0.962081	-0.0628722	normal	normal	normal	normal	0.688542	-0.317125	normal	normal	normal	normal	0.944638	-0.127963	normal	normal	normal
cln-miR05	c192779	UUGGGCUCAUCAUAUGUU	18	4.14652	2.05201	0	0.554592	4.94393	1.53523	5.42411	0	1.44681	6.2006	5.28646	2.86209	5.59087	6.68092	3.15066	2.93403	0	0.778952	-0.269708	normal	normal	normal	normal	0.527887	-0.611861	normal	normal	normal	normal	0.962081	-0.0628722	normal	normal	normal	normal	0.688542	-0.317125	normal	normal	normal	normal	0.944638	-0.127963	normal	normal	normal
cln-miR05	c196739	UUGGGCUCAUCAUAUGUU	18	4.14652	2.05201	0	0.554592	4.94393	1.53523	5.42411	0	1.44681	6.2006	5.28646	2.86209	5.59087	6.68092	3.15066	2.93403	0	0.778952	-0.269708	normal	normal	normal	normal	0.527887	-0.611861	normal	normal	normal	normal	0.962081	-0.0628722	normal	normal	normal	normal	0.688542	-0.317125	normal	normal	normal	normal	0.944638	-0.127963	normal	normal	normal
cln-miR05	c202498	UUGGGCUCAUCAUAUGUU	18	4.14652	2.05201	0	0.554592	4.94393	1.53523	5.42411	0	1.44681	6.2006	5.28646	2.86209	5.59087	6.68092	3.15066	2.93403	0	0.778952	-0.269708	normal	normal	normal	normal	0.527887	-0.611861	normal	normal	normal	normal	0.962081	-0.0628722	normal	normal	normal	normal	0.688542	-0.317125	normal	normal	normal	normal	0.944638	-0.127963	normal	normal	normal
cln-miR05	c202922	UUGGGCUCAUCAUAUGUU	18	4.14652	2.05201	0	0.554592	4.94393	1.53523	5.42411	0	1.44681	6.2006	5.28646	2.86209	5.59087	6.68092	3.15066	2.93403	0	0.778952	-0.269708	normal	normal	normal	normal	0.527887	-0.611861	normal	normal	normal	normal	0.962081	-0.0628722	normal	normal	normal	normal	0.688542	-0.317125	normal	normal	normal	normal	0.944638	-0.127963	normal	normal	normal
cln-miR05	c206566	UUGGGCUCAUCAUAUGUU	18	4.14652	2.05201	0	0.554592	4.94393	1.53523	5.42411	0	1.44681	6.2006	5.28646	2.86209	5.59087	6.68092	3.15066	2.93403	0	0.778952	-0.269708	normal	normal	normal	normal	0.527887	-0.611861	normal	normal	normal	normal	0.962081	-0.0628722	normal	normal	normal	normal	0.688542	-0.317125	normal	normal	normal	normal	0.944638	-0.127963	normal	normal	normal
cln-miR05	c207330	UUGGGCUCAUCAUAUGUU	18	4.14652	2.05201	0	0.554592	4.94393	1.53523	5.42411	0	1.44681	6.2006	5.28646	2.86209	5.59087	6.68092	3.15066	2.93403	0	0.778952	-0.269708	normal	normal	normal	normal	0.527887	-0.611861	normal	normal	normal	normal	0.962081	-0.0628722	normal	normal	normal	normal	0.688542	-0.317125	normal	normal	normal	normal	0.944638	-0.127963	normal	normal	normal
cln-miR05	c213946	UUGGGCUCAUCAUAUGUU	18	4.14652	2.05201	0	0.554592	4.94393	1.53523	5.42411	0	1.44681	6.2006	5.28646	2.86209	5.59087	6.68092	3.15066	2.93403	0	0.778952	-0.269708	normal	normal	normal	normal	0.527887	-0.611861	normal	normal	normal	normal	0.962081	-0.0628722	normal	normal	normal	normal	0.688542	-0.317125	normal	normal	normal	normal	0.944638	-0.127963	normal	normal	normal
cln-miR05	c215675	UUGGGCUCAUCAUAUGUU	18	4.14652	2.05201	0	0.554592	4.94393	1.53523	5.42411	0	1.44681	6.2006	5.28646	2.86209	5.59087	6.68092	3.15066	2.93403	0	0.778952	-0.269708	normal	normal	normal	normal	0.527887	-0.611861	normal	normal	normal	normal	0.962081	-0.0628722	normal	normal	normal	normal	0.688542	-0.317125	normal	normal	normal	normal	0.944638	-0.127963	normal	normal	normal
cln-miR05	c228814	UUGGGCUCAUCAUAUGUU	18	4.14652	2.05201	0	0.554592	4.94393	1.53523	5.42411	0	1.44681	6.2006	5.28646	2.86209	5.59087	6.68092	3.15066	2.93403	0	0.778952	-0.269708	normal	normal	normal	normal	0.527887	-0.611861	normal	normal	normal	normal	0.962081	-0.0628722	normal	normal	normal	normal	0.688542	-0.317125	normal	normal	normal	normal	0.944638	-0.127963	normal	normal	normal
cln-miR05	c252624	UUGGGCUCAUCAUAUGUU	18	4.14652	2.05201	0	0.554592	4.94393	1.53523	5.42411	0	1.44681	6.2006	5.28646	2.86209	5.59087	6.68092	3.15066	2.93403	0	0.778952	-0.269708	normal	normal	normal	normal	0.527887	-0.611861	normal	normal	normal	normal	0.962081	-0.0628722	normal	normal	normal	normal	0.688542	-0.317125	normal	normal	normal	normal	0.944638	-0.127963	normal	normal	normal
cln-miR05	c252909	UUGGGCUCAUCAUAUGUU	18	4.14652	2.05201	0	0.554592	4.94393	1.53523	5.42411	0	1.44681	6.2006	5.28646	2.86209	5.59087	6.68092	3.15066	2.93403	0	0.778952	-0.269708	normal	normal	normal	normal	0.527887	-0.611861	normal	normal	normal	normal	0.962081	-0.0628722	normal	normal	normal	normal	0.688542	-0.317125	normal	normal	normal	normal	0.944638	-0.127963	normal	normal	normal
cln-miR05	c252967	UUGGGCUCAUCAUAUGUU	18	4.14652	2.05201	0	0.554592	4.94393	1.53523	5.42411	0	1.44681	6.2006	5.28646	2.86209	5.59087	6.68092	3.15066	2.93403	0	0.778952	-0.269708	normal	normal	normal	normal	0.527887	-0.611861	normal	normal	normal	normal	0.962081	-0.0628722	normal	normal	normal	normal	0.688542	-0.317125	normal	normal	normal	normal	0.944638	-0.127963	normal	normal	normal
cln-miR05	c253773	UUGGGCUCAUCAUAUGUU	18	4.14652	2.05201	0	0.554592	4.94393	1.53523	5.42411	0	1.44681	6.2006	5.28646	2.86209	5.59087	6.68092	3.15066	2.93403	0	0.778952	-0.269708	normal	normal	normal	normal	0.527887	-0.611861	normal	normal	normal	normal	0.962081	-0.0628722	normal	normal	normal	normal	0.688542	-0.317125	normal	normal	normal	normal	0.944638	-0.127963	normal	normal	normal
cln-miR05	c255155	UUGGGCUCAUCAUAUGUU	18	4.14652	2.05201	0	0.554592	4.94393	1.53523	5.42411	0	1.44681	6.2006	5.28646	2.86209	5.59087	6.68092	3.15066	2.93403	0	0.778952	-0.269708	normal	normal	normal	normal	0.527887	-0.611861	normal	normal	normal	normal	0.962081	-0.0628722	normal	normal	normal	normal	0.688542	-0.317125	normal	normal	normal	normal	0.944638	-0.127963	normal	normal	normal
cln-miR05	c256339	UUGGGCUCAUCAUAUGUU	18	4.14652	2.05201	0	0.554592	4.94393	1.53523	5.42411	0	1.44681	6.2006	5.28646	2.86209	5.59087	6.68092	3.15066	2.93403	0	0.778952	-0.269708	normal	normal	normal	normal	0.527887	-0.611861	normal	normal	normal	normal	0.962081	-0.0628722	normal	normal	normal	normal	0.688542	-0.317125	normal	normal	normal	normal	0.944638	-0.127963	normal	normal	normal
cln-miR05	c258912	UUGGGCUCAUCAUAUGUU	18	4.14652	2.05201	0	0.554592	4.94393	1.53523	5.42411	0	1.44681	6.2006	5.28646	2.86209	5.59087	6.68092	3.15066	2.93403	0	0.778952	-0.269708	normal	normal	normal	normal	0.527887	-0.611861	normal	normal	normal	normal	0.962081	-0.0628722	normal	normal	normal	normal	0.688542	-0.317125	normal	normal	normal	normal	0.944638	-0.127963	normal	normal	normal
cln-miR05	c258949	UUGGGCUCAUCAUAUGUU	18	4.14652	2.05201	0	0.554592	4.94393	1.53523	5.42411	0	1.44681	6.2006	5.28646	2.86209	5.59087	6.68092	3.15066	2.93403	0	0.778952	-0.269708	normal	normal	normal	normal	0.527887	-0.611861	normal	normal	normal	normal	0.962081	-0.0628722	normal	normal	normal	normal	0.688542	-0.317125	normal	normal	normal	normal	0.944638	-0.127963	normal	normal	normal
cln-miR05	c259230	UUGGGCUCAUCAUAUGUU	18	4.14652	2.05201	0	0.554592	4.94393	1.53523	5.42411	0	1.44681	6.2006	5.28646	2.86209	5.59087	6.68092	3.15066	2.93403	0	0.778952	-0.269708	normal	normal	normal	normal	0.527887	-0.611861	normal	normal	normal	normal	0.962081	-0.0628722	normal	normal	normal	normal	0.688542	-0.317125	normal	normal	normal	normal	0.944638	-0.127963	normal	normal	normal
cln-miR05	c259319	UUGGGCUCAUCAUAUGUU	18	4.14652	2.05201	0	0.554592	4.94393	1.53523	5.42411	0	1.44681	6.2006	5.28646	2.86209	5.59087	6.68092	3.15066	2.93403	0	0.778952	-0.269708	normal	normal	normal	normal	0.527887	-0.611861	normal	normal	normal	normal	0.962081	-0.0628722	normal	normal	normal	normal	0.688542	-0.317125	normal	normal	normal	normal	0.944638	-0.127963	normal	normal	normal
cln-miR05	c259487	UUGGGCUCAUCAUAUGUU	18	4.14652	2.05201	0	0.554592	4.94393	1.53523	5.42411	0	1.44681	6.2006	5.28646	2.86209	5.59087	6.68092	3.15066	2.93403	0	0.778952	-0.269708	normal	normal	normal	normal	0.527887	-0.611861	normal	normal	normal	normal	0.962081	-0.0628722	normal	normal	normal	normal	0.688542	-0.317125	normal	normal	normal	normal	0.944638	-0.127963	normal	normal	normal
cln-miR05	c259816	UUGGGCUCAUCAUAUGUU	18	4.14652	2.05201	0	0.554592	4.94393	1.53523	5.42411	0	1.44681	6.2006	5.28646	2.86209	5.59087	6.68092	3.15066	2.93403	0	0.778952	-0.269708	normal	normal	normal	normal	0.527887	-0.611861	normal	normal	normal	normal	0.962081	-0.0628722	normal	normal	normal	normal	0.688542	-0.317125	normal	normal	normal	normal	0.944638	-0.127963	normal	normal	normal
cln-miR05	c260170	UUGGGCUCAUCAUAUGUU	18	4.14652	2.05201	0	0.554592	4.94393	1.53523	5.42411	0	1.44681	6.2006	5.28646	2.86209	5.59087	6.68092	3.15066	2.93403	0	0.778952	-0.269708	normal	normal	normal	normal	0.527887	-0.611861	normal	normal	normal	normal	0.962081	-0.0628722	normal	normal	normal	normal	0.688542	-0.317125	normal	normal	normal	normal	0.944638	-0.127963	normal	normal	normal
cln-miR05	c260446	UUGGGCUCAUCAUAUGUU	18	4.14652	2.05201	0	0.554592	4.94393	1.53523	5.42411	0	1.44681	6.2006	5.28646	2.86209	5.59087	6.68092	3.15066	2.93403	0	0.778952	-0.269708	normal	normal	normal	normal	0.527887	-0.611861	normal	normal	normal	normal	0.962081	-0.0628722	normal	normal	normal	normal	0.688542	-0.317125	normal	normal	normal	normal	0.944638	-0.127963	normal	normal	normal
cln-miR05	c260601	UUGGGCUCAUCAUAUGUU	18	4.14652	2.05201	0	0.554592	4.94393	1.53523	5.42411	0	1.44681	6.2006	5.28646	2.86209	5.59087	6.68092	3.15066	2.93403	0	0.778952	-0.269708	normal	normal	normal	normal	0.527887	-0.611861	normal	normal	normal	normal	0.962081	-0.0628722	normal	normal	normal	normal	0.688542	-0.317125	normal	normal	normal	normal	0.944638	-0.127963	normal	normal	normal
cln-miR05	c266260	UUGGGCUCAUCAUAUGUU	18	4.14652	2.05201	0	0.554592	4.94393	1.53523	5.42411	0	1.44681	6.2006	5.28646	2.86209	5.59087	6.68092	3.15066	2.93403	0	0.778952	-0.269708	normal	normal	normal	normal	0.527887	-0.611861	normal	normal	normal	normal	0.962081	-0.0628722	normal	normal	normal	normal	0.688542	-0.317125	normal	normal	normal	normal	0.944638	-0.127963	normal	normal	normal
cln-miR05	c267127	UUGGGCUCAUCAUAUGUU	18	4.14652	2.05201	0	0.554592	4.94393	1.53523	5.42411	0	1.44681	6.2006	5.28646	2.86209	5.59087	6.68092	3.15066	2.93403	0	0.778952	-0.269708	normal	normal	normal	normal	0.527887	-0.611861	normal	normal	normal	normal	0.962081	-0.0628722	normal	normal	normal	normal	0.688542	-0.317125	normal	normal	normal	normal	0.944638	-0.127963	normal	normal	normal
cln-miR05	c269060	UUGGGCUCAUCAUAUGUU	18	4.14652	2.05201	0	0.554592	4.94393	1.53523	5.42411	0	1.44681	6.2006	5.28646	2.86209	5.59087	6.68092	3.15066	2.93403	0	0.778952	-0.269708	normal	normal	normal	normal	0.527887	-0.611861	normal	normal	normal	normal	0.962081	-0.0628722	normal	normal	normal	normal	0.688542	-0.317125	normal	normal	normal	normal	0.944638	-0.127963	normal	normal	normal
cln-miR05	c278396	UUGGGCUCAUCAUAUGUU	18	4.14652	2.05201	0	0.554592	4.94393	1.53523	5.42411	0	1.44681	6.2006	5.28646	2.86209	5.59087	6.68092	3.15066	2.93403	0	0.778952	-0.269708	normal	normal	normal	normal	0.527887	-0.611861	normal	normal	normal	normal	0.962081	-0.0628722	normal	normal	normal	normal	0.688542	-0.317125	normal	normal	normal	normal	0.944638	-0.127963	normal	normal	normal
cln-miR05	c280104	UUGGGCUCAUCAUAUGUU	18	4.14652	2.05201	0	0.554592	4.94393	1.53523	5.42411	0	1.44681	6.2006	5.28646	2.86209	5.59087	6.68092	3.15066	2.93403	0	0.778952	-0.269708	normal	normal	normal	normal	0.527887	-0.611861	normal	normal	normal	normal	0.962081	-0.0628722	normal	normal	normal	normal	0.688542	-0.317125	normal	normal	normal	normal	0.944638	-0.127963	normal	normal	normal
cln-miR05	c280397	UUGGGCUCAUCAUAUGUU	18	4.14652	2.05201	0	0.554592	4.94393	1.53523	5.42411	0	1.44681	6.2006	5.28646	2.86209	5.59087	6.68092	3.15066	2.93403	0	0.778952	-0.269708	normal	normal	normal	normal	0.527887	-0.611861	normal	normal	normal	normal	0.962081	-0.0628722	normal	normal	normal	normal	0.688542	-0.317125	normal	normal	normal	normal	0.944638	-0.127963	normal	normal	normal
cln-miR05	c281291	UUGGGCUCAUCAUAUGUU	18	4.14652	2.05201	0	0.554592	4.94393	1.53523	5.42411	0	1.44681	6.2006	5.28646	2.86209	5.59087	6.68092	3.15066	2.93403	0	0.778952	-0.269708	normal	normal	normal	normal	0.527887	-0.611861	normal	normal	normal	normal	0.962081	-0.0628722	normal	normal	normal	normal	0.688542	-0.317125	normal	normal	normal	normal	0.944638	-0.127963	normal	normal	normal
cln-miR05	c281815	UUGGGCUCAUCAUAUGUU	18	4.14652	2.05201	0	0.554592	4.94393	1.53523	5.42411	0	1.44681	6.2006	5.28646	2.86209	5.59087	6.68092	3.15066	2.93403	0	0.778952	-0.269708	normal	normal	normal	normal	0.527887	-0.611861	normal	normal	normal	normal	0.962081	-0.0628722	normal	normal	normal	normal	0.688542	-0.317125	normal	normal	normal	normal	0.944638	-0.127963	normal	normal	normal
cln-miR05	c282063	UUGGGCUCAUCAUAUGUU	18	4.14652	2.05201	0	0.554592	4.94393	1.53523	5.42411	0	1.44681	6.2006	5.28646	2.86209	5.59087	6.68092	3.15066	2.93403	0	0.778952	-0.269708	normal	normal	normal	normal	0.527887	-0.611861	normal	normal	normal	normal	0.962081	-0.0628722	normal	normal	normal	normal	0.688542	-0.317125	normal	normal	normal	normal	0.944638	-0.127963	normal	normal	normal
cln-miR05	c282075	UUGGGCUCAUCAUAUGUU	18	4.14652	2.05201	0	0.554592	4.94393	1.53523	5.42411	0	1.44681	6.2006	5.28646	2.86209	5.59087	6.68092	3.15066	2.93403	0	0.778952	-0.269708	normal	normal	normal	normal	0.527887	-0.611861	normal	normal	normal	normal	0.962081	-0.0628722	normal	normal	normal	normal	0.688542	-0.317125	normal	normal	normal	normal	0.944638	-0.127963	normal	normal	normal
cln-miR05	c283058	UUGGGCUCAUCAUAUGUU	18	4.14652	2.05201	0	0.554592	4.94393	1.53523	5.42411	0	1.44681	6.2006	5.28646	2.86209	5.59087	6.68092	3.15066	2.93403	0	0.778952	-0.269708	normal	normal	normal	normal	0.527887	-0.611861	normal	normal	normal	normal	0.962081	-0.0628722	normal	normal	normal	normal	0.688542	-0.317125	normal	normal	normal	normal	0.944638	-0.127963	normal	normal	normal
cln-miR05	c283777	UUGGGCUCAUCAUAUGUU	18	4.14652	2.05201	0	0.554592	4.94393	1.53523	5.42411	0	1.44681	6.2006	5.28646	2.86209	5.59087	6.68092	3.15066	2.93403	0	0.778952	-0.269708	normal	normal	normal	normal	0.527887	-0.611861	normal	normal	normal	normal	0.962081	-0.0628722	normal	normal	normal	normal	0.688542	-0.317125	normal	normal	normal	normal	0.944638	-0.127963	normal	normal	normal
cln-miR05	c285198	UUGGGCUCAUCAUAUGUU	18	4.14652	2.05201	0	0.554592	4.94393	1.53523	5.42411	0	1.44681	6.2006	5.28646	2.86209	5.59087	6.68092	3.15066	2.93403	0	0.778952	-0.269708	normal	normal	normal	normal	0.527887	-0.611861	normal	normal	normal	normal	0.962081	-0.0628722	normal	normal	normal	normal	0.688542	-0.317125	normal	normal	normal	normal	0.944638	-0.127963	normal	normal	normal
cln-miR05	c285548	UUGGGCUCAUCAUAUGUU	18	4.14652	2.05201	0	0.554592	4.94393	1.53523	5.42411	0	1.44681	6.2006	5.28646	2.86209	5.59087	6.68092	3.15066	2.93403	0	0.778952	-0.269708	normal	normal	normal	normal	0.527887	-0.611861	normal	normal	normal	normal	0.962081	-0.0628722	normal	normal	normal	normal	0.688542	-0.317125	normal	normal	normal	normal	0.944638	-0.127963	normal	normal	normal
cln-miR05	c286996	UUGGGCUCAUCAUAUGUU	18	4.14652	2.05201	0	0.554592	4.94393	1.53523	5.42411	0	1.44681	6.2006	5.28646	2.86209	5.59087	6.68092	3.15066	2.93403	0	0.778952	-0.269708	normal	normal	normal	normal	0.527887	-0.611861	normal	normal	normal	normal	0.962081	-0.0628722	normal	normal	normal	normal	0.688542	-0.317125	normal	normal	normal	normal	0.944638	-0.127963	normal	normal	normal
cln-miR05	c289515	UUGGGCUCAUCAUAUGUU	18	4.14652	2.05201	0	0.554592	4.94393	1.53523	5.42411	0	1.44681	6.2006	5.28646	2.86209	5.59087	6.68092	3.15066	2.93403	0	0.778952	-0.269708	normal	normal	normal	normal	0.527887	-0.611861	normal	normal	normal	normal	0.962081	-0.0628722	normal	normal	normal	normal	0.688542	-0.317125	normal	normal	normal	normal	0.944638	-0.127963	normal	normal	normal
cln-miR05	c293117	UUGGGCUCAUCAUAUGUU	18	4.14652	2.05201	0	0.554592	4.94393	1.53523	5.42411	0	1.44681	6.2006	5.28646	2.86209	5.59087	6.68092	3.15066	2.93403	0	0.778952	-0.269708	normal	normal	normal	normal	0.527887	-0.611861	normal	normal	normal	normal	0.962081	-0.0628722	normal	normal	normal	normal	0.688542	-0.317125	normal	normal	normal	normal	0.944638	-0.127963	normal	normal	normal
cln-miR05	c293764	UUGGGCUCAUCAUAUGUU	18	4.14652	2.05201	0	0.554592	4.94393	1.53523	5.42411	0	1.44681	6.2006	5.28646	2.86209	5.59087	6.68092	3.15066	2.93403	0	0.778952	-0.269708	normal	normal	normal	normal	0.527887	-0.611861	normal	normal	normal	normal	0.962081	-0.0628722	normal	normal	normal	normal	0.688542	-0.317125	normal	normal	normal	normal	0.944638	-0.127963	normal	normal	normal
cln-miR05	c294337	UUGGGCUCAUCAUAUGUU	18	4.14652	2.05201	0	0.554592	4.94393	1.53523	5.42411	0	1.44681	6.2006	5.28646	2.86209	5.59087	6.68092	3.15066	2.93403	0	0.778952	-0.269708	normal	normal	normal	normal	0.527887	-0.611861	normal	normal	normal	normal	0.962081	-0.0628722	normal	normal	normal	normal	0.688542	-0.317125	normal	normal	normal	normal	0.944638	-0.127963	normal	normal	normal
cln-miR05	c297335	UUGGGCUCAUCAUAUGUU	18	4.14652	2.05201	0	0.554592	4.94393	1.53523	5.42411	0	1.44681	6.2006	5.28646	2.86209	5.59087	6.68092	3.15066	2.93403	0	0.778952	-0.269708	normal	normal	normal	normal	0.527887	-0.611861	normal	normal	normal	normal	0.962081	-0.0628722	normal	normal	normal	normal	0.688542	-0.317125	normal	normal	normal	normal	0.944638	-0.127963	normal	normal	normal
cln-miR05	c298192	UUGGGCUCAUCAUAUGUU	18	4.14652	2.05201	0	0.554592	4.94393	1.53523	5.42411	0	1.44681	6.2006	5.28646	2.86209	5.59087	6.68092	3.15066	2.93403	0	0.778952	-0.269708	normal	normal	normal	normal	0.527887	-0.611861	normal	normal	normal	normal	0.962081	-0.0628722	normal	normal	normal	normal	0.688542	-0.317125	normal	normal	normal	normal	0.944638	-0.127963	normal	normal	normal
cln-miR05	c299339	UUGGGCUCAUCAUAUGUU	18	4.14652	2.05201	0	0.554592	4.94393	1.53523	5.42411	0	1.44681	6.2006	5.28646	2.86209	5.59087	6.68092	3.15066	2.93403	0	0.778952	-0.269708	normal	normal	normal	normal	0.527887	-0.611861	normal	normal	normal	normal	0.962081	-0.0628722	normal	normal	normal	normal	0.688542	-0.317125	normal	normal	normal	normal	0.944638	-0.127963	normal	normal	normal
cln-miR05	c299482	UUGGGCUCAUCAUAUGUU	18	4.14652	2.05201	0	0.554592	4.94393	1.53523	5.42411	0	1.44681	6.2006	5.28646	2.86209	5.59087	6.68092	3.15066	2.93403	0	0.778952	-0.269708	normal	normal	normal	normal	0.527887	-0.611861	normal	normal	normal	normal	0.962081	-0.0628722	normal	normal	normal	normal	0.688542	-0.317125	normal	normal	normal	normal	0.944638	-0.127963	normal	normal	normal
cln-miR05	c299600	UUGGGCUCAUCAUAUGUU	18	4.14652	2.05201	0	0.554592	4.94393	1.53523	5.42411	0	1.44681	6.2006	5.28646	2.86209	5.59087	6.68092	3.15066	2.93403	0	0.778952	-0.269708	normal	normal	normal	normal	0.527887	-0.611861	normal	normal	normal	normal	0.962081	-0.0628722	normal	normal	normal	normal	0.688542	-0.317125	normal	normal	normal	normal	0.944638	-0.127963	normal	normal	normal
cln-miR05	c299684	UUGGGCUCAUCAUAUGUU	18	4.14652	2.05201	0	0.554592	4.94393	1.53523	5.42411	0	1.44681	6.2006	5.28646	2.86209	5.59087	6.68092	3.15066	2.93403	0	0.778952	-0.269708	normal	normal	normal	normal	0.527887	-0.611861	normal	normal	normal	normal	0.962081	-0.0628722	normal	normal	normal	normal	0.688542	-0.317125	normal	normal	normal	normal	0.944638	-0.127963	normal	normal	normal
cln-miR05	c299947	UUGGGCUCAUCAUAUGUU	18	4.14652	2.05201	0	0.554592	4.94393	1.53523	5.42411	0	1.44681	6.2006	5.28646	2.86209	5.59087	6.68092	3.15066	2.93403	0	0.778952	-0.269708	normal	normal	normal	normal	0.527887	-0.611861	normal	normal	normal	normal	0.962081	-0.0628722	normal	normal	normal	normal	0.688542	-0.317125	normal	normal	normal	normal	0.944638	-0.127963	normal	normal	normal
cln-miR05	c300188	UUGGGCUCAUCAUAUGUU	18	4.14652	2.05201	0	0.554592	4.94393	1.53523	5.42411	0	1.44681	6.2006	5.28646	2.86209	5.59087	6.68092	3.15066	2.93403	0	0.778952	-0.269708	normal	normal	normal	normal	0.527887	-0.611861	normal	normal	normal	normal	0.962081	-0.0628722	normal	normal	normal	normal	0.688542	-0.317125	normal	normal	normal	normal	0.944638	-0.127963	normal	normal	normal
cln-miR05	c303595	UUGGGCUCAUCAUAUGUU	18	4.14652	2.05201	0	0.554592	4.94393	1.53523	5.42411	0	1.44681	6.2006	5.28646	2.86209	5.59087	6.68092	3.15066	2.93403	0	0.778952	-0.269708	normal	normal	normal	normal	0.527887	-0.611861	normal	normal	normal	normal	0.962081	-0.0628722	normal	normal	normal	normal	0.688542	-0.317125	normal	normal	normal	normal	0.944638	-0.127963	normal	normal	normal
cln-miR05	c303796	UUGGGCUCAUCAUAUGUU	18	4.14652	2.05201	0	0.554592	4.94393	1.53523	5.42411	0	1.44681	6.2006	5.28646	2.86209	5.59087	6.68092	3.15066	2.93403	0	0.778952	-0.269708	normal	normal	normal	normal	0.527887	-0.611861	normal	normal	normal	normal	0.962081	-0.0628722	normal	normal	normal	normal	0.688542	-0.317125	normal	normal	normal	normal	0.944638	-0.127963	normal	normal	normal
cln-miR05	c304531	UUGGGCUCAUCAUAUGUU	18	4.14652	2.05201	0	0.554592	4.94393	1.53523	5.42411	0	1.44681	6.2006	5.28646	2.86209	5.59087	6.68092	3.15066	2.93403	0	0.778952	-0.269708	normal	normal	normal	normal	0.527887	-0.611861	normal	normal	normal	normal	0.962081	-0.0628722	normal	normal	normal	normal	0.688542	-0.317125	normal	normal	normal	normal	0.944638	-0.127963	normal	normal	normal
cln-miR05	c304825	UUGGGCUCAUCAUAUGUU	18	4.14652	2.05201	0	0.554592	4.94393	1.53523	5.42411	0	1.44681	6.2006	5.28646	2.86209	5.59087	6.68092	3.15066	2.93403	0	0.778952	-0.269708	normal	normal	normal	normal	0.527887	-0.611861	normal	normal	normal	normal	0.962081	-0.0628722	normal	normal	normal	normal	0.688542	-0.317125	normal	normal	normal	normal	0.944638	-0.127963	normal	normal	normal
cln-miR05	c304831	UUGGGCUCAUCAUAUGUU	18	4.14652	2.05201	0	0.554592	4.94393	1.53523	5.42411	0	1.44681	6.2006	5.28646	2.86209	5.59087	6.68092	3.15066	2.93403	0	0.778952	-0.269708	normal	normal	normal	normal	0.527887	-0.611861	normal	normal	normal	normal	0.962081	-0.0628722	normal	normal	normal	normal	0.688542	-0.317125	normal	normal	normal	normal	0.944638	-0.127963	normal	normal	normal
cln-miR05	c304880	UUGGGCUCAUCAUAUGUU	18	4.14652	2.05201	0	0.554592	4.94393	1.53523	5.42411	0	1.44681	6.2006	5.28646	2.86209	5.59087	6.68092	3.15066	2.93403	0	0.778952	-0.269708	normal	normal	normal	normal	0.527887	-0.611861	normal	normal	normal	normal	0.962081	-0.0628722	normal	normal	normal	normal	0.688542	-0.317125	normal	normal	normal	normal	0.944638	-0.127963	normal	normal	normal
cln-miR05	c304990	UUGGGCUCAUCAUAUGUU	18	4.14652	2.05201	0	0.554592	4.94393	1.53523	5.42411	0	1.44681	6.2006	5.28646	2.86209	5.59087	6.68092	3.15066	2.93403	0	0.778952	-0.269708	normal	normal	normal	normal	0.527887	-0.611861	normal	normal	normal	normal	0.962081	-0.0628722	normal	normal	normal	normal	0.688542	-0.317125	normal	normal	normal	normal	0.944638	-0.127963	normal	normal	normal
cln-miR05	c306553	UUGGGCUCAUCAUAUGUU	18	4.14652	2.05201	0	0.554592	4.94393	1.53523	5.42411	0	1.44681	6.2006	5.28646	2.86209	5.59087	6.68092	3.15066	2.93403	0	0.778952	-0.269708	normal	normal	normal	normal	0.527887	-0.611861	normal	normal	normal	normal	0.962081	-0.0628722	normal	normal	normal	normal	0.688542	-0.317125	normal	normal	normal	normal	0.944638	-0.127963	normal	normal	normal
cln-miR05	c307110	UUGGGCUCAUCAUAUGUU	18	4.14652	2.05201	0	0.554592	4.94393	1.53523	5.42411	0	1.44681	6.2006	5.28646	2.86209	5.59087	6.68092	3.15066	2.93403	0	0.778952	-0.269708	normal	normal	normal	normal	0.527887	-0.611861	normal	normal	normal	normal	0.962081	-0.0628722	normal	normal	normal	normal	0.688542	-0.317125	normal	normal	normal	normal	0.944638	-0.127963	normal	normal	normal
cln-miR05	c307151	UUGGGCUCAUCAUAUGUU	18	4.14652	2.05201	0	0.554592	4.94393	1.53523	5.42411	0	1.44681	6.2006	5.28646	2.86209	5.59087	6.68092	3.15066	2.93403	0	0.778952	-0.269708	normal	normal	normal	normal	0.527887	-0.611861	normal	normal	normal	normal	0.962081	-0.0628722	normal	normal	normal	normal	0.688542	-0.317125	normal	normal	normal	normal	0.944638	-0.127963	normal	normal	normal
cln-miR05	c307446	UUGGGCUCAUCAUAUGUU	18	4.14652	2.05201	0	0.554592	4.94393	1.53523	5.42411	0	1.44681	6.2006	5.28646	2.86209	5.59087	6.68092	3.15066	2.93403	0	0.778952	-0.269708	normal	normal	normal	normal	0.527887	-0.611861	normal	normal	normal	normal	0.962081	-0.0628722	normal	normal	normal	normal	0.688542	-0.317125	normal	normal	normal	normal	0.944638	-0.127963	normal	normal	normal
cln-miR05	c308180	UUGGGCUCAUCAUAUGUU	18	4.14652	2.05201	0	0.554592	4.94393	1.53523	5.42411	0	1.44681	6.2006	5.28646	2.86209	5.59087	6.68092	3.15066	2.93403	0	0.778952	-0.269708	normal	normal	normal	normal	0.527887	-0.611861	normal	normal	normal	normal	0.962081	-0.0628722	normal	normal	normal	normal	0.688542	-0.317125	normal	normal	normal	normal	0.944638	-0.127963	normal	normal	normal
cln-miR05	c308290	UUGGGCUCAUCAUAUGUU	18	4.14652	2.05201	0	0.554592	4.94393	1.53523	5.42411	0	1.44681	6.2006	5.28646	2.86209	5.59087	6.68092	3.15066	2.93403	0	0.778952	-0.269708	normal	normal	normal	normal	0.527887	-0.611861	normal	normal	normal	normal	0.962081	-0.0628722	normal	normal	normal	normal	0.688542	-0.317125	normal	normal	normal	normal	0.944638	-0.127963	normal	normal	normal
cln-miR05	c308564	UUGGGCUCAUCAUAUGUU	18	4.14652	2.05201	0	0.554592	4.94393	1.53523	5.42411	0	1.44681	6.2006	5.28646	2.86209	5.59087	6.68092	3.15066	2.93403	0	0.778952	-0.269708	normal	normal	normal	normal	0.527887	-0.611861	normal	normal	normal	normal	0.962081	-0.0628722	normal	normal	normal	normal	0.688542	-0.317125	normal	normal	normal	normal	0.944638	-0.127963	normal	normal	normal
cln-miR05	c308822	UUGGGCUCAUCAUAUGUU	18	4.14652	2.05201	0	0.554592	4.94393	1.53523	5.42411	0	1.44681	6.2006	5.28646	2.86209	5.59087	6.68092	3.15066	2.93403	0	0.778952	-0.269708	normal	normal	normal	normal	0.527887	-0.611861	normal	normal	normal	normal	0.962081	-0.0628722	normal	normal	normal	normal	0.688542	-0.317125	normal	normal	normal	normal	0.944638	-0.127963	normal	normal	normal
cln-miR05	c309115	UUGGGCUCAUCAUAUGUU	18	4.14652	2.05201	0	0.554592	4.94393	1.53523	5.42411	0	1.44681	6.2006	5.28646	2.86209	5.59087	6.68092	3.15066	2.93403	0	0.778952	-0.269708	normal	normal	normal	normal	0.527887	-0.611861	normal	normal	normal	normal	0.962081	-0.0628722	normal	normal	normal	normal	0.688542	-0.317125	normal	normal	normal	normal	0.944638	-0.127963	normal	normal	normal
cln-miR05	c309414	UUGGGCUCAUCAUAUGUU	18	4.14652	2.05201	0	0.554592	4.94393	1.53523	5.42411	0	1.44681	6.2006	5.28646	2.86209	5.59087	6.68092	3.15066	2.93403	0	0.778952	-0.269708	normal	normal	normal	normal	0.527887	-0.611861	normal	normal	normal	normal	0.962081	-0.0628722	normal	normal	normal	normal	0.688542	-0.317125	normal	normal	normal	normal	0.944638	-0.127963	normal	normal	normal
cln-miR05	c309655	UUGGGCUCAUCAUAUGUU	18	4.14652	2.05201	0	0.554592	4.94393	1.53523	5.42411	0	1.44681	6.2006	5.28646	2.86209	5.59087	6.68092	3.15066	2.93403	0	0.778952	-0.269708	normal	normal	normal	normal	0.527887	-0.611861	normal	normal	normal	normal	0.962081	-0.0628722	normal	normal	normal	normal	0.688542	-0.317125	normal	normal	normal	normal	0.944638	-0.127963	normal	normal	normal
cln-miR05	c309738	UUGGGCUCAUCAUAUGUU	18	4.14652	2.05201	0	0.554592	4.94393	1.53523	5.42411	0	1.44681	6.2006	5.28646	2.86209	5.59087	6.68092	3.15066	2.93403	0	0.778952	-0.269708	normal	normal	normal	normal	0.527887	-0.611861	normal	normal	normal	normal	0.962081	-0.0628722	normal	normal	normal	normal	0.688542	-0.317125	normal	normal	normal	normal	0.944638	-0.127963	normal	normal	normal
cln-miR05	c310782	UUGGGCUCAUCAUAUGUU	18	4.14652	2.05201	0	0.554592	4.94393	1.53523	5.42411	0	1.44681	6.2006	5.28646	2.86209	5.59087	6.68092	3.15066	2.93403	0	0.778952	-0.269708	normal	normal	normal	normal	0.527887	-0.611861	normal	normal	normal	normal	0.962081	-0.0628722	normal	normal	normal	normal	0.688542	-0.317125	normal	normal	normal	normal	0.944638	-0.127963	normal	normal	normal
cln-miR05	c311392	UUGGGCUCAUCAUAUGUU	18	4.14652	2.05201	0	0.554592	4.94393	1.53523	5.42411	0	1.44681	6.2006	5.28646	2.86209	5.59087	6.68092	3.15066	2.93403	0	0.778952	-0.269708	normal	normal	normal	normal	0.527887	-0.611861	normal	normal	normal	normal	0.962081	-0.0628722	normal	normal	normal	normal	0.688542	-0.317125	normal	normal	normal	normal	0.944638	-0.127963	normal	normal	normal
cln-miR05	c311463	UUGGGCUCAUCAUAUGUU	18	4.14652	2.05201	0	0.554592	4.94393	1.53523	5.42411	0	1.44681	6.2006	5.28646	2.86209	5.59087	6.68092	3.15066	2.93403	0	0.778952	-0.269708	normal	normal	normal	normal	0.527887	-0.611861	normal	normal	normal	normal	0.962081	-0.0628722	normal	normal	normal	normal	0.688542	-0.317125	normal	normal	normal	normal	0.944638	-0.127963	normal	normal	normal
cln-miR05	c311472	UUGGGCUCAUCAUAUGUU	18	4.14652	2.05201	0	0.554592	4.94393	1.53523	5.42411	0	1.44681	6.2006	5.28646	2.86209	5.59087	6.68092	3.15066	2.93403	0	0.778952	-0.269708	normal	normal	normal	normal	0.527887	-0.611861	normal	normal	normal	normal	0.962081	-0.0628722	normal	normal	normal	normal	0.688542	-0.317125	normal	normal	normal	normal	0.944638	-0.127963	normal	normal	normal
cln-miR05	c312392	UUGGGCUCAUCAUAUGUU	18	4.14652	2.05201	0	0.554592	4.94393	1.53523	5.42411	0	1.44681	6.2006	5.28646	2.86209	5.59087	6.68092	3.15066	2.93403	0	0.778952	-0.269708	normal	normal	normal	normal	0.527887	-0.611861	normal	normal	normal	normal	0.962081	-0.0628722	normal	normal	normal	normal	0.688542	-0.317125	normal	normal	normal	normal	0.944638	-0.127963	normal	normal	normal
cln-miR05	c312448	UUGGGCUCAUCAUAUGUU	18	4.14652	2.05201	0	0.554592	4.94393	1.53523	5.42411	0	1.44681	6.2006	5.28646	2.86209	5.59087	6.68092	3.15066	2.93403	0	0.778952	-0.269708	normal	normal	normal	normal	0.527887	-0.611861	normal	normal	normal	normal	0.962081	-0.0628722	normal	normal	normal	normal	0.688542	-0.317125	normal	normal	normal	normal	0.944638	-0.127963	normal	normal	normal
cln-miR05	c312546	UUGGGCUCAUCAUAUGUU	18	4.14652	2.05201	0	0.554592	4.94393	1.53523	5.42411	0	1.44681	6.2006	5.28646	2.86209	5.59087	6.68092	3.15066	2.93403	0	0.778952	-0.269708	normal	normal	normal	normal	0.527887	-0.611861	normal	normal	normal	normal	0.962081	-0.0628722	normal	normal	normal	normal	0.688542	-0.317125	normal	normal	normal	normal	0.944638	-0.127963	normal	normal	normal
cln-miR05	c312946	UUGGGCUCAUCAUAUGUU	18	4.14652	2.05201	0	0.554592	4.94393	1.53523	5.42411	0	1.44681	6.2006	5.28646	2.86209	5.59087	6.68092	3.15066	2.93403	0	0.778952	-0.269708	normal	normal	normal	normal	0.527887	-0.611861	normal	normal	normal	normal	0.962081	-0.0628722	normal	normal	normal	normal	0.688542	-0.317125	normal	normal	normal	normal	0.944638	-0.127963	normal	normal	normal
cln-miR05	c313335	UUGGGCUCAUCAUAUGUU	18	4.14652	2.05201	0	0.554592	4.94393	1.53523	5.42411	0	1.44681	6.2006	5.28646	2.86209	5.59087	6.68092	3.15066	2.93403	0	0.778952	-0.269708	normal	normal	normal	normal	0.527887	-0.611861	normal	normal	normal	normal	0.962081	-0.0628722	normal	normal	normal	normal	0.688542	-0.317125	normal	normal	normal	normal	0.944638	-0.127963	normal	normal	normal
cln-miR05	c313717	UUGGGCUCAUCAUAUGUU	18	4.14652	2.05201	0	0.554592	4.94393	1.53523	5.42411	0	1.44681	6.2006	5.28646	2.86209	5.59087	6.68092	3.15066	2.93403	0	0.778952	-0.269708	normal	normal	normal	normal	0.527887	-0.611861	normal	normal	normal	normal	0.962081	-0.0628722	normal	normal	normal	normal	0.688542	-0.317125	normal	normal	normal	normal	0.944638	-0.127963	normal	normal	normal
cln-miR05	c313720	UUGGGCUCAUCAUAUGUU	18	4.14652	2.05201	0	0.554592	4.94393	1.53523	5.42411	0	1.44681	6.2006	5.28646	2.86209	5.59087	6.68092	3.15066	2.93403	0	0.778952	-0.269708	normal	normal	normal	normal	0.527887	-0.611861	normal	normal	normal	normal	0.962081	-0.0628722	normal	normal	normal	normal	0.688542	-0.317125	normal	normal	normal	normal	0.944638	-0.127963	normal	normal	normal
cln-miR05	c313875	UUGGGCUCAUCAUAUGUU	18	4.14652	2.05201	0	0.554592	4.94393	1.53523	5.42411	0	1.44681	6.2006	5.28646	2.86209	5.59087	6.68092	3.15066	2.93403	0	0.778952	-0.269708	normal	normal	normal	normal	0.527887	-0.611861	normal	normal	normal	normal	0.962081	-0.0628722	normal	normal	normal	normal	0.688542	-0.317125	normal	normal	normal	normal	0.944638	-0.127963	normal	normal	normal
cln-miR05	c314095	UUGGGCUCAUCAUAUGUU	18	4.14652	2.05201	0	0.554592	4.94393	1.53523	5.42411	0	1.44681	6.2006	5.28646	2.86209	5.59087	6.68092	3.15066	2.93403	0	0.778952	-0.269708	normal	normal	normal	normal	0.527887	-0.611861	normal	normal	normal	normal	0.962081	-0.0628722	normal	normal	normal	normal	0.688542	-0.317125	normal	normal	normal	normal	0.944638	-0.127963	normal	normal	normal
cln-miR05	c314232	UUGGGCUCAUCAUAUGUU	18	4.14652	2.05201	0	0.554592	4.94393	1.53523	5.42411	0	1.44681	6.2006	5.28646	2.86209	5.59087	6.68092	3.15066	2.93403	0	0.778952	-0.269708	normal	normal	normal	normal	0.527887	-0.611861	normal	normal	normal	normal	0.962081	-0.0628722	normal	normal	normal	normal	0.688542	-0.317125	normal	normal	normal	normal	0.944638	-0.127963	normal	normal	normal
cln-miR05	c314419	UUGGGCUCAUCAUAUGUU	18	4.14652	2.05201	0	0.554592	4.94393	1.53523	5.42411	0	1.44681	6.2006	5.28646	2.86209	5.59087	6.68092	3.15066	2.93403	0	0.778952	-0.269708	normal	normal	normal	normal	0.527887	-0.611861	normal	normal	normal	normal	0.962081	-0.0628722	normal	normal	normal	normal	0.688542	-0.317125	normal	normal	normal	normal	0.944638	-0.127963	normal	normal	normal
cln-miR05	c314831	UUGGGCUCAUCAUAUGUU	18	4.14652	2.05201	0	0.554592	4.94393	1.53523	5.42411	0	1.44681	6.2006	5.28646	2.86209	5.59087	6.68092	3.15066	2.93403	0	0.778952	-0.269708	normal	normal	normal	normal	0.527887	-0.611861	normal	normal	normal	normal	0.962081	-0.0628722	normal	normal	normal	normal	0.688542	-0.317125	normal	normal	normal	normal	0.944638	-0.127963	normal	normal	normal
cln-miR05	c315298	UUGGGCUCAUCAUAUGUU	18	4.14652	2.05201	0	0.554592	4.94393	1.53523	5.42411	0	1.44681	6.2006	5.28646	2.86209	5.59087	6.68092	3.15066	2.93403	0	0.778952	-0.269708	normal	normal	normal	normal	0.527887	-0.611861	normal	normal	normal	normal	0.962081	-0.0628722	normal	normal	normal	normal	0.688542	-0.317125	normal	normal	normal	normal	0.944638	-0.127963	normal	normal	normal
cln-miR05	c315835	UUGGGCUCAUCAUAUGUU	18	4.14652	2.05201	0	0.554592	4.94393	1.53523	5.42411	0	1.44681	6.2006	5.28646	2.86209	5.59087	6.68092	3.15066	2.93403	0	0.778952	-0.269708	normal	normal	normal	normal	0.527887	-0.611861	normal	normal	normal	normal	0.962081	-0.0628722	normal	normal	normal	normal	0.688542	-0.317125	normal	normal	normal	normal	0.944638	-0.127963	normal	normal	normal
cln-miR05	c315868	UUGGGCUCAUCAUAUGUU	18	4.14652	2.05201	0	0.554592	4.94393	1.53523	5.42411	0	1.44681	6.2006	5.28646	2.86209	5.59087	6.68092	3.15066	2.93403	0	0.778952	-0.269708	normal	normal	normal	normal	0.527887	-0.611861	normal	normal	normal	normal	0.962081	-0.0628722	normal	normal	normal	normal	0.688542	-0.317125	normal	normal	normal	normal	0.944638	-0.127963	normal	normal	normal
cln-miR05	c316017	UUGGGCUCAUCAUAUGUU	18	4.14652	2.05201	0	0.554592	4.94393	1.53523	5.42411	0	1.44681	6.2006	5.28646	2.86209	5.59087	6.68092	3.15066	2.93403	0	0.778952	-0.269708	normal	normal	normal	normal	0.527887	-0.611861	normal	normal	normal	normal	0.962081	-0.0628722	normal	normal	normal	normal	0.688542	-0.317125	normal	normal	normal	normal	0.944638	-0.127963	normal	normal	normal
cln-miR05	c316026	UUGGGCUCAUCAUAUGUU	18	4.14652	2.05201	0	0.554592	4.94393	1.53523	5.42411	0	1.44681	6.2006	5.28646	2.86209	5.59087	6.68092	3.15066	2.93403	0	0.778952	-0.269708	normal	normal	normal	normal	0.527887	-0.611861	normal	normal	normal	normal	0.962081	-0.0628722	normal	normal	normal	normal	0.688542	-0.317125	normal	normal	normal	normal	0.944638	-0.127963	normal	normal	normal
cln-miR05	c316398	UUGGGCUCAUCAUAUGUU	18	4.14652	2.05201	0	0.554592	4.94393	1.53523	5.42411	0	1.44681	6.2006	5.28646	2.86209	5.59087	6.68092	3.15066	2.93403	0	0.778952	-0.269708	normal	normal	normal	normal	0.527887	-0.611861	normal	normal	normal	normal	0.962081	-0.0628722	normal	normal	normal	normal	0.688542	-0.317125	normal	normal	normal	normal	0.944638	-0.127963	normal	normal	normal
cln-miR05	c316454	UUGGGCUCAUCAUAUGUU	18	4.14652	2.05201	0	0.554592	4.94393	1.53523	5.42411	0	1.44681	6.2006	5.28646	2.86209	5.59087	6.68092	3.15066	2.93403	0	0.778952	-0.269708	normal	normal	normal	normal	0.527887	-0.611861	normal	normal	normal	normal	0.962081	-0.0628722	normal	normal	normal	normal	0.688542	-0.317125	normal	normal	normal	normal	0.944638	-0.127963	normal	normal	normal
cln-miR05	c317347	UUGGGCUCAUCAUAUGUU	18	4.14652	2.05201	0	0.554592	4.94393	1.53523	5.42411	0	1.44681	6.2006	5.28646	2.86209	5.59087	6.68092	3.15066	2.93403	0	0.778952	-0.269708	normal	normal	normal	normal	0.527887	-0.611861	normal	normal	normal	normal	0.962081	-0.0628722	normal	normal	normal	normal	0.688542	-0.317125	normal	normal	normal	normal	0.944638	-0.127963	normal	normal	normal
cln-miR05	c317906	UUGGGCUCAUCAUAUGUU	18	4.14652	2.05201	0	0.554592	4.94393	1.53523	5.42411	0	1.44681	6.2006	5.28646	2.86209	5.59087	6.68092	3.15066	2.93403	0	0.778952	-0.269708	normal	normal	normal	normal	0.527887	-0.611861	normal	normal	normal	normal	0.962081	-0.0628722	normal	normal	normal	normal	0.688542	-0.317125	normal	normal	normal	normal	0.944638	-0.127963	normal	normal	normal
cln-miR05	c318168	UUGGGCUCAUCAUAUGUU	18	4.14652	2.05201	0	0.554592	4.94393	1.53523	5.42411	0	1.44681	6.2006	5.28646	2.86209	5.59087	6.68092	3.15066	2.93403	0	0.778952	-0.269708	normal	normal	normal	normal	0.527887	-0.611861	normal	normal	normal	normal	0.962081	-0.0628722	normal	normal	normal	normal	0.688542	-0.317125	normal	normal	normal	normal	0.944638	-0.127963	normal	normal	normal
cln-miR05	c318267	UUGGGCUCAUCAUAUGUU	18	4.14652	2.05201	0	0.554592	4.94393	1.53523	5.42411	0	1.44681	6.2006	5.28646	2.86209	5.59087	6.68092	3.15066	2.93403	0	0.778952	-0.269708	normal	normal	normal	normal	0.527887	-0.611861	normal	normal	normal	normal	0.962081	-0.0628722	normal	normal	normal	normal	0.688542	-0.317125	normal	normal	normal	normal	0.944638	-0.127963	normal	normal	normal
cln-miR05	c318467	UUGGGCUCAUCAUAUGUU	18	4.14652	2.05201	0	0.554592	4.94393	1.53523	5.42411	0	1.44681	6.2006	5.28646	2.86209	5.59087	6.68092	3.15066	2.93403	0	0.778952	-0.269708	normal	normal	normal	normal	0.527887	-0.611861	normal	normal	normal	normal	0.962081	-0.0628722	normal	normal	normal	normal	0.688542	-0.317125	normal	normal	normal	normal	0.944638	-0.127963	normal	normal	normal
cln-miR05	c318678	UUGGGCUCAUCAUAUGUU	18	4.14652	2.05201	0	0.554592	4.94393	1.53523	5.42411	0	1.44681	6.2006	5.28646	2.86209	5.59087	6.68092	3.15066	2.93403	0	0.778952	-0.269708	normal	normal	normal	normal	0.527887	-0.611861	normal	normal	normal	normal	0.962081	-0.0628722	normal	normal	normal	normal	0.688542	-0.317125	normal	normal	normal	normal	0.944638	-0.127963	normal	normal	normal
cln-miR05	c319378	UUGGGCUCAUCAUAUGUU	18	4.14652	2.05201	0	0.554592	4.94393	1.53523	5.42411	0	1.44681	6.2006	5.28646	2.86209	5.59087	6.68092	3.15066	2.93403	0	0.778952	-0.269708	normal	normal	normal	normal	0.527887	-0.611861	normal	normal	normal	normal	0.962081	-0.0628722	normal	normal	normal	normal	0.688542	-0.317125	normal	normal	normal	normal	0.944638	-0.127963	normal	normal	normal
cln-miR05	c319800	UUGGGCUCAUCAUAUGUU	18	4.14652	2.05201	0	0.554592	4.94393	1.53523	5.42411	0	1.44681	6.2006	5.28646	2.86209	5.59087	6.68092	3.15066	2.93403	0	0.778952	-0.269708	normal	normal	normal	normal	0.527887	-0.611861	normal	normal	normal	normal	0.962081	-0.0628722	normal	normal	normal	normal	0.688542	-0.317125	normal	normal	normal	normal	0.944638	-0.127963	normal	normal	normal
cln-miR05	c319980	UUGGGCUCAUCAUAUGUU	18	4.14652	2.05201	0	0.554592	4.94393	1.53523	5.42411	0	1.44681	6.2006	5.28646	2.86209	5.59087	6.68092	3.15066	2.93403	0	0.778952	-0.269708	normal	normal	normal	normal	0.527887	-0.611861	normal	normal	normal	normal	0.962081	-0.0628722	normal	normal	normal	normal	0.688542	-0.317125	normal	normal	normal	normal	0.944638	-0.127963	normal	normal	normal
cln-miR05	c320212	UUGGGCUCAUCAUAUGUU	18	4.14652	2.05201	0	0.554592	4.94393	1.53523	5.42411	0	1.44681	6.2006	5.28646	2.86209	5.59087	6.68092	3.15066	2.93403	0	0.778952	-0.269708	normal	normal	normal	normal	0.527887	-0.611861	normal	normal	normal	normal	0.962081	-0.0628722	normal	normal	normal	normal	0.688542	-0.317125	normal	normal	normal	normal	0.944638	-0.127963	normal	normal	normal
cln-miR05	c320568	UUGGGCUCAUCAUAUGUU	18	4.14652	2.05201	0	0.554592	4.94393	1.53523	5.42411	0	1.44681	6.2006	5.28646	2.86209	5.59087	6.68092	3.15066	2.93403	0	0.778952	-0.269708	normal	normal	normal	normal	0.527887	-0.611861	normal	normal	normal	normal	0.962081	-0.0628722	normal	normal	normal	normal	0.688542	-0.317125	normal	normal	normal	normal	0.944638	-0.127963	normal	normal	normal
cln-miR05	c321110	UUGGGCUCAUCAUAUGUU	18	4.14652	2.05201	0	0.554592	4.94393	1.53523	5.42411	0	1.44681	6.2006	5.28646	2.86209	5.59087	6.68092	3.15066	2.93403	0	0.778952	-0.269708	normal	normal	normal	normal	0.527887	-0.611861	normal	normal	normal	normal	0.962081	-0.0628722	normal	normal	normal	normal	0.688542	-0.317125	normal	normal	normal	normal	0.944638	-0.127963	normal	normal	normal
cln-miR05	c321185	UUGGGCUCAUCAUAUGUU	18	4.14652	2.05201	0	0.554592	4.94393	1.53523	5.42411	0	1.44681	6.2006	5.28646	2.86209	5.59087	6.68092	3.15066	2.93403	0	0.778952	-0.269708	normal	normal	normal	normal	0.527887	-0.611861	normal	normal	normal	normal	0.962081	-0.0628722	normal	normal	normal	normal	0.688542	-0.317125	normal	normal	normal	normal	0.944638	-0.127963	normal	normal	normal
cln-miR05	c321786	UUGGGCUCAUCAUAUGUU	18	4.14652	2.05201	0	0.554592	4.94393	1.53523	5.42411	0	1.44681	6.2006	5.28646	2.86209	5.59087	6.68092	3.15066	2.93403	0	0.778952	-0.269708	normal	normal	normal	normal	0.527887	-0.611861	normal	normal	normal	normal	0.962081	-0.0628722	normal	normal	normal	normal	0.688542	-0.317125	normal	normal	normal	normal	0.944638	-0.127963	normal	normal	normal
cln-miR05	c321824	UUGGGCUCAUCAUAUGUU	18	4.14652	2.05201	0	0.554592	4.94393	1.53523	5.42411	0	1.44681	6.2006	5.28646	2.86209	5.59087	6.68092	3.15066	2.93403	0	0.778952	-0.269708	normal	normal	normal	normal	0.527887	-0.611861	normal	normal	normal	normal	0.962081	-0.0628722	normal	normal	normal	normal	0.688542	-0.317125	normal	normal	normal	normal	0.944638	-0.127963	normal	normal	normal
cln-miR05	c321888	UUGGGCUCAUCAUAUGUU	18	4.14652	2.05201	0	0.554592	4.94393	1.53523	5.42411	0	1.44681	6.2006	5.28646	2.86209	5.59087	6.68092	3.15066	2.93403	0	0.778952	-0.269708	normal	normal	normal	normal	0.527887	-0.611861	normal	normal	normal	normal	0.962081	-0.0628722	normal	normal	normal	normal	0.688542	-0.317125	normal	normal	normal	normal	0.944638	-0.127963	normal	normal	normal
cln-miR05	c321991	UUGGGCUCAUCAUAUGUU	18	4.14652	2.05201	0	0.554592	4.94393	1.53523	5.42411	0	1.44681	6.2006	5.28646	2.86209	5.59087	6.68092	3.15066	2.93403	0	0.778952	-0.269708	normal	normal	normal	normal	0.527887	-0.611861	normal	normal	normal	normal	0.962081	-0.0628722	normal	normal	normal	normal	0.688542	-0.317125	normal	normal	normal	normal	0.944638	-0.127963	normal	normal	normal
cln-miR05	c322111	UUGGGCUCAUCAUAUGUU	18	4.14652	2.05201	0	0.554592	4.94393	1.53523	5.42411	0	1.44681	6.2006	5.28646	2.86209	5.59087	6.68092	3.15066	2.93403	0	0.778952	-0.269708	normal	normal	normal	normal	0.527887	-0.611861	normal	normal	normal	normal	0.962081	-0.0628722	normal	normal	normal	normal	0.688542	-0.317125	normal	normal	normal	normal	0.944638	-0.127963	normal	normal	normal
cln-miR05	c322748	UUGGGCUCAUCAUAUGUU	18	4.14652	2.05201	0	0.554592	4.94393	1.53523	5.42411	0	1.44681	6.2006	5.28646	2.86209	5.59087	6.68092	3.15066	2.93403	0	0.778952	-0.269708	normal	normal	normal	normal	0.527887	-0.611861	normal	normal	normal	normal	0.962081	-0.0628722	normal	normal	normal	normal	0.688542	-0.317125	normal	normal	normal	normal	0.944638	-0.127963	normal	normal	normal
cln-miR05	c322937	UUGGGCUCAUCAUAUGUU	18	4.14652	2.05201	0	0.554592	4.94393	1.53523	5.42411	0	1.44681	6.2006	5.28646	2.86209	5.59087	6.68092	3.15066	2.93403	0	0.778952	-0.269708	normal	normal	normal	normal	0.527887	-0.611861	normal	normal	normal	normal	0.962081	-0.0628722	normal	normal	normal	normal	0.688542	-0.317125	normal	normal	normal	normal	0.944638	-0.127963	normal	normal	normal
cln-miR05	c323010	UUGGGCUCAUCAUAUGUU	18	4.14652	2.05201	0	0.554592	4.94393	1.53523	5.42411	0	1.44681	6.2006	5.28646	2.86209	5.59087	6.68092	3.15066	2.93403	0	0.778952	-0.269708	normal	normal	normal	normal	0.527887	-0.611861	normal	normal	normal	normal	0.962081	-0.0628722	normal	normal	normal	normal	0.688542	-0.317125	normal	normal	normal	normal	0.944638	-0.127963	normal	normal	normal
cln-miR05	c323094	UUGGGCUCAUCAUAUGUU	18	4.14652	2.05201	0	0.554592	4.94393	1.53523	5.42411	0	1.44681	6.2006	5.28646	2.86209	5.59087	6.68092	3.15066	2.93403	0	0.778952	-0.269708	normal	normal	normal	normal	0.527887	-0.611861	normal	normal	normal	normal	0.962081	-0.0628722	normal	normal	normal	normal	0.688542	-0.317125	normal	normal	normal	normal	0.944638	-0.127963	normal	normal	normal
cln-miR05	c323451	UUGGGCUCAUCAUAUGUU	18	4.14652	2.05201	0	0.554592	4.94393	1.53523	5.42411	0	1.44681	6.2006	5.28646	2.86209	5.59087	6.68092	3.15066	2.93403	0	0.778952	-0.269708	normal	normal	normal	normal	0.527887	-0.611861	normal	normal	normal	normal	0.962081	-0.0628722	normal	normal	normal	normal	0.688542	-0.317125	normal	normal	normal	normal	0.944638	-0.127963	normal	normal	normal
cln-miR05	c323590	UUGGGCUCAUCAUAUGUU	18	4.14652	2.05201	0	0.554592	4.94393	1.53523	5.42411	0	1.44681	6.2006	5.28646	2.86209	5.59087	6.68092	3.15066	2.93403	0	0.778952	-0.269708	normal	normal	normal	normal	0.527887	-0.611861	normal	normal	normal	normal	0.962081	-0.0628722	normal	normal	normal	normal	0.688542	-0.317125	normal	normal	normal	normal	0.944638	-0.127963	normal	normal	normal
cln-miR05	c323706	UUGGGCUCAUCAUAUGUU	18	4.14652	2.05201	0	0.554592	4.94393	1.53523	5.42411	0	1.44681	6.2006	5.28646	2.86209	5.59087	6.68092	3.15066	2.93403	0	0.778952	-0.269708	normal	normal	normal	normal	0.527887	-0.611861	normal	normal	normal	normal	0.962081	-0.0628722	normal	normal	normal	normal	0.688542	-0.317125	normal	normal	normal	normal	0.944638	-0.127963	normal	normal	normal
cln-miR05	c323952	UUGGGCUCAUCAUAUGUU	18	4.14652	2.05201	0	0.554592	4.94393	1.53523	5.42411	0	1.44681	6.2006	5.28646	2.86209	5.59087	6.68092	3.15066	2.93403	0	0.778952	-0.269708	normal	normal	normal	normal	0.527887	-0.611861	normal	normal	normal	normal	0.962081	-0.0628722	normal	normal	normal	normal	0.688542	-0.317125	normal	normal	normal	normal	0.944638	-0.127963	normal	normal	normal
cln-miR05	c323954	UUGGGCUCAUCAUAUGUU	18	4.14652	2.05201	0	0.554592	4.94393	1.53523	5.42411	0	1.44681	6.2006	5.28646	2.86209	5.59087	6.68092	3.15066	2.93403	0	0.778952	-0.269708	normal	normal	normal	normal	0.527887	-0.611861	normal	normal	normal	normal	0.962081	-0.0628722	normal	normal	normal	normal	0.688542	-0.317125	normal	normal	normal	normal	0.944638	-0.127963	normal	normal	normal
cln-miR05	c324582	UUGGGCUCAUCAUAUGUU	18	4.14652	2.05201	0	0.554592	4.94393	1.53523	5.42411	0	1.44681	6.2006	5.28646	2.86209	5.59087	6.68092	3.15066	2.93403	0	0.778952	-0.269708	normal	normal	normal	normal	0.527887	-0.611861	normal	normal	normal	normal	0.962081	-0.0628722	normal	normal	normal	normal	0.688542	-0.317125	normal	normal	normal	normal	0.944638	-0.127963	normal	normal	normal
cln-miR05	c324623	UUGGGCUCAUCAUAUGUU	18	4.14652	2.05201	0	0.554592	4.94393	1.53523	5.42411	0	1.44681	6.2006	5.28646	2.86209	5.59087	6.68092	3.15066	2.93403	0	0.778952	-0.269708	normal	normal	normal	normal	0.527887	-0.611861	normal	normal	normal	normal	0.962081	-0.0628722	normal	normal	normal	normal	0.688542	-0.317125	normal	normal	normal	normal	0.944638	-0.127963	normal	normal	normal
cln-miR05	c324756	UUGGGCUCAUCAUAUGUU	18	4.14652	2.05201	0	0.554592	4.94393	1.53523	5.42411	0	1.44681	6.2006	5.28646	2.86209	5.59087	6.68092	3.15066	2.93403	0	0.778952	-0.269708	normal	normal	normal	normal	0.527887	-0.611861	normal	normal	normal	normal	0.962081	-0.0628722	normal	normal	normal	normal	0.688542	-0.317125	normal	normal	normal	normal	0.944638	-0.127963	normal	normal	normal
cln-miR05	c324892	UUGGGCUCAUCAUAUGUU	18	4.14652	2.05201	0	0.554592	4.94393	1.53523	5.42411	0	1.44681	6.2006	5.28646	2.86209	5.59087	6.68092	3.15066	2.93403	0	0.778952	-0.269708	normal	normal	normal	normal	0.527887	-0.611861	normal	normal	normal	normal	0.962081	-0.0628722	normal	normal	normal	normal	0.688542	-0.317125	normal	normal	normal	normal	0.944638	-0.127963	normal	normal	normal
cln-miR05	c325022	UUGGGCUCAUCAUAUGUU	18	4.14652	2.05201	0	0.554592	4.94393	1.53523	5.42411	0	1.44681	6.2006	5.28646	2.86209	5.59087	6.68092	3.15066	2.93403	0	0.778952	-0.269708	normal	normal	normal	normal	0.527887	-0.611861	normal	normal	normal	normal	0.962081	-0.0628722	normal	normal	normal	normal	0.688542	-0.317125	normal	normal	normal	normal	0.944638	-0.127963	normal	normal	normal
cln-miR05	c325023	UUGGGCUCAUCAUAUGUU	18	4.14652	2.05201	0	0.554592	4.94393	1.53523	5.42411	0	1.44681	6.2006	5.28646	2.86209	5.59087	6.68092	3.15066	2.93403	0	0.778952	-0.269708	normal	normal	normal	normal	0.527887	-0.611861	normal	normal	normal	normal	0.962081	-0.0628722	normal	normal	normal	normal	0.688542	-0.317125	normal	normal	normal	normal	0.944638	-0.127963	normal	normal	normal
cln-miR05	c325184	UUGGGCUCAUCAUAUGUU	18	4.14652	2.05201	0	0.554592	4.94393	1.53523	5.42411	0	1.44681	6.2006	5.28646	2.86209	5.59087	6.68092	3.15066	2.93403	0	0.778952	-0.269708	normal	normal	normal	normal	0.527887	-0.611861	normal	normal	normal	normal	0.962081	-0.0628722	normal	normal	normal	normal	0.688542	-0.317125	normal	normal	normal	normal	0.944638	-0.127963	normal	normal	normal
cln-miR05	c325185	UUGGGCUCAUCAUAUGUU	18	4.14652	2.05201	0	0.554592	4.94393	1.53523	5.42411	0	1.44681	6.2006	5.28646	2.86209	5.59087	6.68092	3.15066	2.93403	0	0.778952	-0.269708	normal	normal	normal	normal	0.527887	-0.611861	normal	normal	normal	normal	0.962081	-0.0628722	normal	normal	normal	normal	0.688542	-0.317125	normal	normal	normal	normal	0.944638	-0.127963	normal	normal	normal
cln-miR05	c325405	UUGGGCUCAUCAUAUGUU	18	4.14652	2.05201	0	0.554592	4.94393	1.53523	5.42411	0	1.44681	6.2006	5.28646	2.86209	5.59087	6.68092	3.15066	2.93403	0	0.778952	-0.269708	normal	normal	normal	normal	0.527887	-0.611861	normal	normal	normal	normal	0.962081	-0.0628722	normal	normal	normal	normal	0.688542	-0.317125	normal	normal	normal	normal	0.944638	-0.127963	normal	normal	normal
cln-miR05	c325516	UUGGGCUCAUCAUAUGUU	18	4.14652	2.05201	0	0.554592	4.94393	1.53523	5.42411	0	1.44681	6.2006	5.28646	2.86209	5.59087	6.68092	3.15066	2.93403	0	0.778952	-0.269708	normal	normal	normal	normal	0.527887	-0.611861	normal	normal	normal	normal	0.962081	-0.0628722	normal	normal	normal	normal	0.688542	-0.317125	normal	normal	normal	normal	0.944638	-0.127963	normal	normal	normal
cln-miR05	c325665	UUGGGCUCAUCAUAUGUU	18	4.14652	2.05201	0	0.554592	4.94393	1.53523	5.42411	0	1.44681	6.2006	5.28646	2.86209	5.59087	6.68092	3.15066	2.93403	0	0.778952	-0.269708	normal	normal	normal	normal	0.527887	-0.611861	normal	normal	normal	normal	0.962081	-0.0628722	normal	normal	normal	normal	0.688542	-0.317125	normal	normal	normal	normal	0.944638	-0.127963	normal	normal	normal
cln-miR05	c325740	UUGGGCUCAUCAUAUGUU	18	4.14652	2.05201	0	0.554592	4.94393	1.53523	5.42411	0	1.44681	6.2006	5.28646	2.86209	5.59087	6.68092	3.15066	2.93403	0	0.778952	-0.269708	normal	normal	normal	normal	0.527887	-0.611861	normal	normal	normal	normal	0.962081	-0.0628722	normal	normal	normal	normal	0.688542	-0.317125	normal	normal	normal	normal	0.944638	-0.127963	normal	normal	normal
cln-miR05	c326203	UUGGGCUCAUCAUAUGUU	18	4.14652	2.05201	0	0.554592	4.94393	1.53523	5.42411	0	1.44681	6.2006	5.28646	2.86209	5.59087	6.68092	3.15066	2.93403	0	0.778952	-0.269708	normal	normal	normal	normal	0.527887	-0.611861	normal	normal	normal	normal	0.962081	-0.0628722	normal	normal	normal	normal	0.688542	-0.317125	normal	normal	normal	normal	0.944638	-0.127963	normal	normal	normal
cln-miR05	c326234	UUGGGCUCAUCAUAUGUU	18	4.14652	2.05201	0	0.554592	4.94393	1.53523	5.42411	0	1.44681	6.2006	5.28646	2.86209	5.59087	6.68092	3.15066	2.93403	0	0.778952	-0.269708	normal	normal	normal	normal	0.527887	-0.611861	normal	normal	normal	normal	0.962081	-0.0628722	normal	normal	normal	normal	0.688542	-0.317125	normal	normal	normal	normal	0.944638	-0.127963	normal	normal	normal
cln-miR05	c326886	UUGGGCUCAUCAUAUGUU	18	4.14652	2.05201	0	0.554592	4.94393	1.53523	5.42411	0	1.44681	6.2006	5.28646	2.86209	5.59087	6.68092	3.15066	2.93403	0	0.778952	-0.269708	normal	normal	normal	normal	0.527887	-0.611861	normal	normal	normal	normal	0.962081	-0.0628722	normal	normal	normal	normal	0.688542	-0.317125	normal	normal	normal	normal	0.944638	-0.127963	normal	normal	normal
cln-miR05	c327398	UUGGGCUCAUCAUAUGUU	18	4.14652	2.05201	0	0.554592	4.94393	1.53523	5.42411	0	1.44681	6.2006	5.28646	2.86209	5.59087	6.68092	3.15066	2.93403	0	0.778952	-0.269708	normal	normal	normal	normal	0.527887	-0.611861	normal	normal	normal	normal	0.962081	-0.0628722	normal	normal	normal	normal	0.688542	-0.317125	normal	normal	normal	normal	0.944638	-0.127963	normal	normal	normal
cln-miR05	c327510	UUGGGCUCAUCAUAUGUU	18	4.14652	2.05201	0	0.554592	4.94393	1.53523	5.42411	0	1.44681	6.2006	5.28646	2.86209	5.59087	6.68092	3.15066	2.93403	0	0.778952	-0.269708	normal	normal	normal	normal	0.527887	-0.611861	normal	normal	normal	normal	0.962081	-0.0628722	normal	normal	normal	normal	0.688542	-0.317125	normal	normal	normal	normal	0.944638	-0.127963	normal	normal	normal
cln-miR05	c327795	UUGGGCUCAUCAUAUGUU	18	4.14652	2.05201	0	0.554592	4.94393	1.53523	5.42411	0	1.44681	6.2006	5.28646	2.86209	5.59087	6.68092	3.15066	2.93403	0	0.778952	-0.269708	normal	normal	normal	normal	0.527887	-0.611861	normal	normal	normal	normal	0.962081	-0.0628722	normal	normal	normal	normal	0.688542	-0.317125	normal	normal	normal	normal	0.944638	-0.127963	normal	normal	normal
cln-miR05	c327872	UUGGGCUCAUCAUAUGUU	18	4.14652	2.05201	0	0.554592	4.94393	1.53523	5.42411	0	1.44681	6.2006	5.28646	2.86209	5.59087	6.68092	3.15066	2.93403	0	0.778952	-0.269708	normal	normal	normal	normal	0.527887	-0.611861	normal	normal	normal	normal	0.962081	-0.0628722	normal	normal	normal	normal	0.688542	-0.317125	normal	normal	normal	normal	0.944638	-0.127963	normal	normal	normal
cln-miR05	c327893	UUGGGCUCAUCAUAUGUU	18	4.14652	2.05201	0	0.554592	4.94393	1.53523	5.42411	0	1.44681	6.2006	5.28646	2.86209	5.59087	6.68092	3.15066	2.93403	0	0.778952	-0.269708	normal	normal	normal	normal	0.527887	-0.611861	normal	normal	normal	normal	0.962081	-0.0628722	normal	normal	normal	normal	0.688542	-0.317125	normal	normal	normal	normal	0.944638	-0.127963	normal	normal	normal
cln-miR05	c327900	UUGGGCUCAUCAUAUGUU	18	4.14652	2.05201	0	0.554592	4.94393	1.53523	5.42411	0	1.44681	6.2006	5.28646	2.86209	5.59087	6.68092	3.15066	2.93403	0	0.778952	-0.269708	normal	normal	normal	normal	0.527887	-0.611861	normal	normal	normal	normal	0.962081	-0.0628722	normal	normal	normal	normal	0.688542	-0.317125	normal	normal	normal	normal	0.944638	-0.127963	normal	normal	normal
cln-miR05	c328081	UUGGGCUCAUCAUAUGUU	18	4.14652	2.05201	0	0.554592	4.94393	1.53523	5.42411	0	1.44681	6.2006	5.28646	2.86209	5.59087	6.68092	3.15066	2.93403	0	0.778952	-0.269708	normal	normal	normal	normal	0.527887	-0.611861	normal	normal	normal	normal	0.962081	-0.0628722	normal	normal	normal	normal	0.688542	-0.317125	normal	normal	normal	normal	0.944638	-0.127963	normal	normal	normal
cln-miR05	c328231	UUGGGCUCAUCAUAUGUU	18	4.14652	2.05201	0	0.554592	4.94393	1.53523	5.42411	0	1.44681	6.2006	5.28646	2.86209	5.59087	6.68092	3.15066	2.93403	0	0.778952	-0.269708	normal	normal	normal	normal	0.527887	-0.611861	normal	normal	normal	normal	0.962081	-0.0628722	normal	normal	normal	normal	0.688542	-0.317125	normal	normal	normal	normal	0.944638	-0.127963	normal	normal	normal
cln-miR05	c328285	UUGGGCUCAUCAUAUGUU	18	4.14652	2.05201	0	0.554592	4.94393	1.53523	5.42411	0	1.44681	6.2006	5.28646	2.86209	5.59087	6.68092	3.15066	2.93403	0	0.778952	-0.269708	normal	normal	normal	normal	0.527887	-0.611861	normal	normal	normal	normal	0.962081	-0.0628722	normal	normal	normal	normal	0.688542	-0.317125	normal	normal	normal	normal	0.944638	-0.127963	normal	normal	normal
cln-miR05	c328398	UUGGGCUCAUCAUAUGUU	18	4.14652	2.05201	0	0.554592	4.94393	1.53523	5.42411	0	1.44681	6.2006	5.28646	2.86209	5.59087	6.68092	3.15066	2.93403	0	0.778952	-0.269708	normal	normal	normal	normal	0.527887	-0.611861	normal	normal	normal	normal	0.962081	-0.0628722	normal	normal	normal	normal	0.688542	-0.317125	normal	normal	normal	normal	0.944638	-0.127963	normal	normal	normal
cln-miR05	c328446	UUGGGCUCAUCAUAUGUU	18	4.14652	2.05201	0	0.554592	4.94393	1.53523	5.42411	0	1.44681	6.2006	5.28646	2.86209	5.59087	6.68092	3.15066	2.93403	0	0.778952	-0.269708	normal	normal	normal	normal	0.527887	-0.611861	normal	normal	normal	normal	0.962081	-0.0628722	normal	normal	normal	normal	0.688542	-0.317125	normal	normal	normal	normal	0.944638	-0.127963	normal	normal	normal
cln-miR05	c328577	UUGGGCUCAUCAUAUGUU	18	4.14652	2.05201	0	0.554592	4.94393	1.53523	5.42411	0	1.44681	6.2006	5.28646	2.86209	5.59087	6.68092	3.15066	2.93403	0	0.778952	-0.269708	normal	normal	normal	normal	0.527887	-0.611861	normal	normal	normal	normal	0.962081	-0.0628722	normal	normal	normal	normal	0.688542	-0.317125	normal	normal	normal	normal	0.944638	-0.127963	normal	normal	normal
cln-miR05	c328779	UUGGGCUCAUCAUAUGUU	18	4.14652	2.05201	0	0.554592	4.94393	1.53523	5.42411	0	1.44681	6.2006	5.28646	2.86209	5.59087	6.68092	3.15066	2.93403	0	0.778952	-0.269708	normal	normal	normal	normal	0.527887	-0.611861	normal	normal	normal	normal	0.962081	-0.0628722	normal	normal	normal	normal	0.688542	-0.317125	normal	normal	normal	normal	0.944638	-0.127963	normal	normal	normal
cln-miR05	c328783	UUGGGCUCAUCAUAUGUU	18	4.14652	2.05201	0	0.554592	4.94393	1.53523	5.42411	0	1.44681	6.2006	5.28646	2.86209	5.59087	6.68092	3.15066	2.93403	0	0.778952	-0.269708	normal	normal	normal	normal	0.527887	-0.611861	normal	normal	normal	normal	0.962081	-0.0628722	normal	normal	normal	normal	0.688542	-0.317125	normal	normal	normal	normal	0.944638	-0.127963	normal	normal	normal
cln-miR05	c329160	UUGGGCUCAUCAUAUGUU	18	4.14652	2.05201	0	0.554592	4.94393	1.53523	5.42411	0	1.44681	6.2006	5.28646	2.86209	5.59087	6.68092	3.15066	2.93403	0	0.778952	-0.269708	normal	normal	normal	normal	0.527887	-0.611861	normal	normal	normal	normal	0.962081	-0.0628722	normal	normal	normal	normal	0.688542	-0.317125	normal	normal	normal	normal	0.944638	-0.127963	normal	normal	normal
cln-miR05	c329312	UUGGGCUCAUCAUAUGUU	18	4.14652	2.05201	0	0.554592	4.94393	1.53523	5.42411	0	1.44681	6.2006	5.28646	2.86209	5.59087	6.68092	3.15066	2.93403	0	0.778952	-0.269708	normal	normal	normal	normal	0.527887	-0.611861	normal	normal	normal	normal	0.962081	-0.0628722	normal	normal	normal	normal	0.688542	-0.317125	normal	normal	normal	normal	0.944638	-0.127963	normal	normal	normal
cln-miR05	c329462	UUGGGCUCAUCAUAUGUU	18	4.14652	2.05201	0	0.554592	4.94393	1.53523	5.42411	0	1.44681	6.2006	5.28646	2.86209	5.59087	6.68092	3.15066	2.93403	0	0.778952	-0.269708	normal	normal	normal	normal	0.527887	-0.611861	normal	normal	normal	normal	0.962081	-0.0628722	normal	normal	normal	normal	0.688542	-0.317125	normal	normal	normal	normal	0.944638	-0.127963	normal	normal	normal
cln-miR05	c329841	UUGGGCUCAUCAUAUGUU	18	4.14652	2.05201	0	0.554592	4.94393	1.53523	5.42411	0	1.44681	6.2006	5.28646	2.86209	5.59087	6.68092	3.15066	2.93403	0	0.778952	-0.269708	normal	normal	normal	normal	0.527887	-0.611861	normal	normal	normal	normal	0.962081	-0.0628722	normal	normal	normal	normal	0.688542	-0.317125	normal	normal	normal	normal	0.944638	-0.127963	normal	normal	normal
cln-miR05	c329894	UUGGGCUCAUCAUAUGUU	18	4.14652	2.05201	0	0.554592	4.94393	1.53523	5.42411	0	1.44681	6.2006	5.28646	2.86209	5.59087	6.68092	3.15066	2.93403	0	0.778952	-0.269708	normal	normal	normal	normal	0.527887	-0.611861	normal	normal	normal	normal	0.962081	-0.0628722	normal	normal	normal	normal	0.688542	-0.317125	normal	normal	normal	normal	0.944638	-0.127963	normal	normal	normal
cln-miR05	c330010	UUGGGCUCAUCAUAUGUU	18	4.14652	2.05201	0	0.554592	4.94393	1.53523	5.42411	0	1.44681	6.2006	5.28646	2.86209	5.59087	6.68092	3.15066	2.93403	0	0.778952	-0.269708	normal	normal	normal	normal	0.527887	-0.611861	normal	normal	normal	normal	0.962081	-0.0628722	normal	normal	normal	normal	0.688542	-0.317125	normal	normal	normal	normal	0.944638	-0.127963	normal	normal	normal
cln-miR05	c330120	UUGGGCUCAUCAUAUGUU	18	4.14652	2.05201	0	0.554592	4.94393	1.53523	5.42411	0	1.44681	6.2006	5.28646	2.86209	5.59087	6.68092	3.15066	2.93403	0	0.778952	-0.269708	normal	normal	normal	normal	0.527887	-0.611861	normal	normal	normal	normal	0.962081	-0.0628722	normal	normal	normal	normal	0.688542	-0.317125	normal	normal	normal	normal	0.944638	-0.127963	normal	normal	normal
cln-miR05	c330375	UUGGGCUCAUCAUAUGUU	18	4.14652	2.05201	0	0.554592	4.94393	1.53523	5.42411	0	1.44681	6.2006	5.28646	2.86209	5.59087	6.68092	3.15066	2.93403	0	0.778952	-0.269708	normal	normal	normal	normal	0.527887	-0.611861	normal	normal	normal	normal	0.962081	-0.0628722	normal	normal	normal	normal	0.688542	-0.317125	normal	normal	normal	normal	0.944638	-0.127963	normal	normal	normal
cln-miR05	c330443	UUGGGCUCAUCAUAUGUU	18	4.14652	2.05201	0	0.554592	4.94393	1.53523	5.42411	0	1.44681	6.2006	5.28646	2.86209	5.59087	6.68092	3.15066	2.93403	0	0.778952	-0.269708	normal	normal	normal	normal	0.527887	-0.611861	normal	normal	normal	normal	0.962081	-0.0628722	normal	normal	normal	normal	0.688542	-0.317125	normal	normal	normal	normal	0.944638	-0.127963	normal	normal	normal
cln-miR05	c330470	UUGGGCUCAUCAUAUGUU	18	4.14652	2.05201	0	0.554592	4.94393	1.53523	5.42411	0	1.44681	6.2006	5.28646	2.86209	5.59087	6.68092	3.15066	2.93403	0	0.778952	-0.269708	normal	normal	normal	normal	0.527887	-0.611861	normal	normal	normal	normal	0.962081	-0.0628722	normal	normal	normal	normal	0.688542	-0.317125	normal	normal	normal	normal	0.944638	-0.127963	normal	normal	normal
cln-miR05	c330481	UUGGGCUCAUCAUAUGUU	18	4.14652	2.05201	0	0.554592	4.94393	1.53523	5.42411	0	1.44681	6.2006	5.28646	2.86209	5.59087	6.68092	3.15066	2.93403	0	0.778952	-0.269708	normal	normal	normal	normal	0.527887	-0.611861	normal	normal	normal	normal	0.962081	-0.0628722	normal	normal	normal	normal	0.688542	-0.317125	normal	normal	normal	normal	0.944638	-0.127963	normal	normal	normal
cln-miR05	c330647	UUGGGCUCAUCAUAUGUU	18	4.14652	2.05201	0	0.554592	4.94393	1.53523	5.42411	0	1.44681	6.2006	5.28646	2.86209	5.59087	6.68092	3.15066	2.93403	0	0.778952	-0.269708	normal	normal	normal	normal	0.527887	-0.611861	normal	normal	normal	normal	0.962081	-0.0628722	normal	normal	normal	normal	0.688542	-0.317125	normal	normal	normal	normal	0.944638	-0.127963	normal	normal	normal
cln-miR05	c330735	UUGGGCUCAUCAUAUGUU	18	4.14652	2.05201	0	0.554592	4.94393	1.53523	5.42411	0	1.44681	6.2006	5.28646	2.86209	5.59087	6.68092	3.15066	2.93403	0	0.778952	-0.269708	normal	normal	normal	normal	0.527887	-0.611861	normal	normal	normal	normal	0.962081	-0.0628722	normal	normal	normal	normal	0.688542	-0.317125	normal	normal	normal	normal	0.944638	-0.127963	normal	normal	normal
cln-miR05	c330750	UUGGGCUCAUCAUAUGUU	18	4.14652	2.05201	0	0.554592	4.94393	1.53523	5.42411	0	1.44681	6.2006	5.28646	2.86209	5.59087	6.68092	3.15066	2.93403	0	0.778952	-0.269708	normal	normal	normal	normal	0.527887	-0.611861	normal	normal	normal	normal	0.962081	-0.0628722	normal	normal	normal	normal	0.688542	-0.317125	normal	normal	normal	normal	0.944638	-0.127963	normal	normal	normal
cln-miR05	c330866	UUGGGCUCAUCAUAUGUU	18	4.14652	2.05201	0	0.554592	4.94393	1.53523	5.42411	0	1.44681	6.2006	5.28646	2.86209	5.59087	6.68092	3.15066	2.93403	0	0.778952	-0.269708	normal	normal	normal	normal	0.527887	-0.611861	normal	normal	normal	normal	0.962081	-0.0628722	normal	normal	normal	normal	0.688542	-0.317125	normal	normal	normal	normal	0.944638	-0.127963	normal	normal	normal
cln-miR05	c330881	UUGGGCUCAUCAUAUGUU	18	4.14652	2.05201	0	0.554592	4.94393	1.53523	5.42411	0	1.44681	6.2006	5.28646	2.86209	5.59087	6.68092	3.15066	2.93403	0	0.778952	-0.269708	normal	normal	normal	normal	0.527887	-0.611861	normal	normal	normal	normal	0.962081	-0.0628722	normal	normal	normal	normal	0.688542	-0.317125	normal	normal	normal	normal	0.944638	-0.127963	normal	normal	normal
cln-miR05	c330959	UUGGGCUCAUCAUAUGUU	18	4.14652	2.05201	0	0.554592	4.94393	1.53523	5.42411	0	1.44681	6.2006	5.28646	2.86209	5.59087	6.68092	3.15066	2.93403	0	0.778952	-0.269708	normal	normal	normal	normal	0.527887	-0.611861	normal	normal	normal	normal	0.962081	-0.0628722	normal	normal	normal	normal	0.688542	-0.317125	normal	normal	normal	normal	0.944638	-0.127963	normal	normal	normal
cln-miR05	c330992	UUGGGCUCAUCAUAUGUU	18	4.14652	2.05201	0	0.554592	4.94393	1.53523	5.42411	0	1.44681	6.2006	5.28646	2.86209	5.59087	6.68092	3.15066	2.93403	0	0.778952	-0.269708	normal	normal	normal	normal	0.527887	-0.611861	normal	normal	normal	normal	0.962081	-0.0628722	normal	normal	normal	normal	0.688542	-0.317125	normal	normal	normal	normal	0.944638	-0.127963	normal	normal	normal
cln-miR05	c331245	UUGGGCUCAUCAUAUGUU	18	4.14652	2.05201	0	0.554592	4.94393	1.53523	5.42411	0	1.44681	6.2006	5.28646	2.86209	5.59087	6.68092	3.15066	2.93403	0	0.778952	-0.269708	normal	normal	normal	normal	0.527887	-0.611861	normal	normal	normal	normal	0.962081	-0.0628722	normal	normal	normal	normal	0.688542	-0.317125	normal	normal	normal	normal	0.944638	-0.127963	normal	normal	normal
cln-miR05	c331287	UUGGGCUCAUCAUAUGUU	18	4.14652	2.05201	0	0.554592	4.94393	1.53523	5.42411	0	1.44681	6.2006	5.28646	2.86209	5.59087	6.68092	3.15066	2.93403	0	0.778952	-0.269708	normal	normal	normal	normal	0.527887	-0.611861	normal	normal	normal	normal	0.962081	-0.0628722	normal	normal	normal	normal	0.688542	-0.317125	normal	normal	normal	normal	0.944638	-0.127963	normal	normal	normal
cln-miR05	c331306	UUGGGCUCAUCAUAUGUU	18	4.14652	2.05201	0	0.554592	4.94393	1.53523	5.42411	0	1.44681	6.2006	5.28646	2.86209	5.59087	6.68092	3.15066	2.93403	0	0.778952	-0.269708	normal	normal	normal	normal	0.527887	-0.611861	normal	normal	normal	normal	0.962081	-0.0628722	normal	normal	normal	normal	0.688542	-0.317125	normal	normal	normal	normal	0.944638	-0.127963	normal	normal	normal
cln-miR05	c331520	UUGGGCUCAUCAUAUGUU	18	4.14652	2.05201	0	0.554592	4.94393	1.53523	5.42411	0	1.44681	6.2006	5.28646	2.86209	5.59087	6.68092	3.15066	2.93403	0	0.778952	-0.269708	normal	normal	normal	normal	0.527887	-0.611861	normal	normal	normal	normal	0.962081	-0.0628722	normal	normal	normal	normal	0.688542	-0.317125	normal	normal	normal	normal	0.944638	-0.127963	normal	normal	normal
cln-miR05	c331640	UUGGGCUCAUCAUAUGUU	18	4.14652	2.05201	0	0.554592	4.94393	1.53523	5.42411	0	1.44681	6.2006	5.28646	2.86209	5.59087	6.68092	3.15066	2.93403	0	0.778952	-0.269708	normal	normal	normal	normal	0.527887	-0.611861	normal	normal	normal	normal	0.962081	-0.0628722	normal	normal	normal	normal	0.688542	-0.317125	normal	normal	normal	normal	0.944638	-0.127963	normal	normal	normal
cln-miR05	c331944	UUGGGCUCAUCAUAUGUU	18	4.14652	2.05201	0	0.554592	4.94393	1.53523	5.42411	0	1.44681	6.2006	5.28646	2.86209	5.59087	6.68092	3.15066	2.93403	0	0.778952	-0.269708	normal	normal	normal	normal	0.527887	-0.611861	normal	normal	normal	normal	0.962081	-0.0628722	normal	normal	normal	normal	0.688542	-0.317125	normal	normal	normal	normal	0.944638	-0.127963	normal	normal	normal
cln-miR05	c332324	UUGGGCUCAUCAUAUGUU	18	4.14652	2.05201	0	0.554592	4.94393	1.53523	5.42411	0	1.44681	6.2006	5.28646	2.86209	5.59087	6.68092	3.15066	2.93403	0	0.778952	-0.269708	normal	normal	normal	normal	0.527887	-0.611861	normal	normal	normal	normal	0.962081	-0.0628722	normal	normal	normal	normal	0.688542	-0.317125	normal	normal	normal	normal	0.944638	-0.127963	normal	normal	normal
cln-miR05	c332422	UUGGGCUCAUCAUAUGUU	18	4.14652	2.05201	0	0.554592	4.94393	1.53523	5.42411	0	1.44681	6.2006	5.28646	2.86209	5.59087	6.68092	3.15066	2.93403	0	0.778952	-0.269708	normal	normal	normal	normal	0.527887	-0.611861	normal	normal	normal	normal	0.962081	-0.0628722	normal	normal	normal	normal	0.688542	-0.317125	normal	normal	normal	normal	0.944638	-0.127963	normal	normal	normal
cln-miR05	c332442	UUGGGCUCAUCAUAUGUU	18	4.14652	2.05201	0	0.554592	4.94393	1.53523	5.42411	0	1.44681	6.2006	5.28646	2.86209	5.59087	6.68092	3.15066	2.93403	0	0.778952	-0.269708	normal	normal	normal	normal	0.527887	-0.611861	normal	normal	normal	normal	0.962081	-0.0628722	normal	normal	normal	normal	0.688542	-0.317125	normal	normal	normal	normal	0.944638	-0.127963	normal	normal	normal
cln-miR05	c332475	UUGGGCUCAUCAUAUGUU	18	4.14652	2.05201	0	0.554592	4.94393	1.53523	5.42411	0	1.44681	6.2006	5.28646	2.86209	5.59087	6.68092	3.15066	2.93403	0	0.778952	-0.269708	normal	normal	normal	normal	0.527887	-0.611861	normal	normal	normal	normal	0.962081	-0.0628722	normal	normal	normal	normal	0.688542	-0.317125	normal	normal	normal	normal	0.944638	-0.127963	normal	normal	normal
cln-miR05	c332625	UUGGGCUCAUCAUAUGUU	18	4.14652	2.05201	0	0.554592	4.94393	1.53523	5.42411	0	1.44681	6.2006	5.28646	2.86209	5.59087	6.68092	3.15066	2.93403	0	0.778952	-0.269708	normal	normal	normal	normal	0.527887	-0.611861	normal	normal	normal	normal	0.962081	-0.0628722	normal	normal	normal	normal	0.688542	-0.317125	normal	normal	normal	normal	0.944638	-0.127963	normal	normal	normal
cln-miR05	c332756	UUGGGCUCAUCAUAUGUU	18	4.14652	2.05201	0	0.554592	4.94393	1.53523	5.42411	0	1.44681	6.2006	5.28646	2.86209	5.59087	6.68092	3.15066	2.93403	0	0.778952	-0.269708	normal	normal	normal	normal	0.527887	-0.611861	normal	normal	normal	normal	0.962081	-0.0628722	normal	normal	normal	normal	0.688542	-0.317125	normal	normal	normal	normal	0.944638	-0.127963	normal	normal	normal
cln-miR05	c332862	UUGGGCUCAUCAUAUGUU	18	4.14652	2.05201	0	0.554592	4.94393	1.53523	5.42411	0	1.44681	6.2006	5.28646	2.86209	5.59087	6.68092	3.15066	2.93403	0	0.778952	-0.269708	normal	normal	normal	normal	0.527887	-0.611861	normal	normal	normal	normal	0.962081	-0.0628722	normal	normal	normal	normal	0.688542	-0.317125	normal	normal	normal	normal	0.944638	-0.127963	normal	normal	normal
cln-miR05	c332939	UUGGGCUCAUCAUAUGUU	18	4.14652	2.05201	0	0.554592	4.94393	1.53523	5.42411	0	1.44681	6.2006	5.28646	2.86209	5.59087	6.68092	3.15066	2.93403	0	0.778952	-0.269708	normal	normal	normal	normal	0.527887	-0.611861	normal	normal	normal	normal	0.962081	-0.0628722	normal	normal	normal	normal	0.688542	-0.317125	normal	normal	normal	normal	0.944638	-0.127963	normal	normal	normal
cln-miR05	c333295	UUGGGCUCAUCAUAUGUU	18	4.14652	2.05201	0	0.554592	4.94393	1.53523	5.42411	0	1.44681	6.2006	5.28646	2.86209	5.59087	6.68092	3.15066	2.93403	0	0.778952	-0.269708	normal	normal	normal	normal	0.527887	-0.611861	normal	normal	normal	normal	0.962081	-0.0628722	normal	normal	normal	normal	0.688542	-0.317125	normal	normal	normal	normal	0.944638	-0.127963	normal	normal	normal
cln-miR05	c333401	UUGGGCUCAUCAUAUGUU	18	4.14652	2.05201	0	0.554592	4.94393	1.53523	5.42411	0	1.44681	6.2006	5.28646	2.86209	5.59087	6.68092	3.15066	2.93403	0	0.778952	-0.269708	normal	normal	normal	normal	0.527887	-0.611861	normal	normal	normal	normal	0.962081	-0.0628722	normal	normal	normal	normal	0.688542	-0.317125	normal	normal	normal	normal	0.944638	-0.127963	normal	normal	normal
cln-miR05	c333502	UUGGGCUCAUCAUAUGUU	18	4.14652	2.05201	0	0.554592	4.94393	1.53523	5.42411	0	1.44681	6.2006	5.28646	2.86209	5.59087	6.68092	3.15066	2.93403	0	0.778952	-0.269708	normal	normal	normal	normal	0.527887	-0.611861	normal	normal	normal	normal	0.962081	-0.0628722	normal	normal	normal	normal	0.688542	-0.317125	normal	normal	normal	normal	0.944638	-0.127963	normal	normal	normal
cln-miR05	c333636	UUGGGCUCAUCAUAUGUU	18	4.14652	2.05201	0	0.554592	4.94393	1.53523	5.42411	0	1.44681	6.2006	5.28646	2.86209	5.59087	6.68092	3.15066	2.93403	0	0.778952	-0.269708	normal	normal	normal	normal	0.527887	-0.611861	normal	normal	normal	normal	0.962081	-0.0628722	normal	normal	normal	normal	0.688542	-0.317125	normal	normal	normal	normal	0.944638	-0.127963	normal	normal	normal
cln-miR05	c333759	UUGGGCUCAUCAUAUGUU	18	4.14652	2.05201	0	0.554592	4.94393	1.53523	5.42411	0	1.44681	6.2006	5.28646	2.86209	5.59087	6.68092	3.15066	2.93403	0	0.778952	-0.269708	normal	normal	normal	normal	0.527887	-0.611861	normal	normal	normal	normal	0.962081	-0.0628722	normal	normal	normal	normal	0.688542	-0.317125	normal	normal	normal	normal	0.944638	-0.127963	normal	normal	normal
cln-miR05	c333886	UUGGGCUCAUCAUAUGUU	18	4.14652	2.05201	0	0.554592	4.94393	1.53523	5.42411	0	1.44681	6.2006	5.28646	2.86209	5.59087	6.68092	3.15066	2.93403	0	0.778952	-0.269708	normal	normal	normal	normal	0.527887	-0.611861	normal	normal	normal	normal	0.962081	-0.0628722	normal	normal	normal	normal	0.688542	-0.317125	normal	normal	normal	normal	0.944638	-0.127963	normal	normal	normal
cln-miR05	c333913	UUGGGCUCAUCAUAUGUU	18	4.14652	2.05201	0	0.554592	4.94393	1.53523	5.42411	0	1.44681	6.2006	5.28646	2.86209	5.59087	6.68092	3.15066	2.93403	0	0.778952	-0.269708	normal	normal	normal	normal	0.527887	-0.611861	normal	normal	normal	normal	0.962081	-0.0628722	normal	normal	normal	normal	0.688542	-0.317125	normal	normal	normal	normal	0.944638	-0.127963	normal	normal	normal
cln-miR05	c333991	UUGGGCUCAUCAUAUGUU	18	4.14652	2.05201	0	0.554592	4.94393	1.53523	5.42411	0	1.44681	6.2006	5.28646	2.86209	5.59087	6.68092	3.15066	2.93403	0	0.778952	-0.269708	normal	normal	normal	normal	0.527887	-0.611861	normal	normal	normal	normal	0.962081	-0.0628722	normal	normal	normal	normal	0.688542	-0.317125	normal	normal	normal	normal	0.944638	-0.127963	normal	normal	normal
cln-miR05	c334102	UUGGGCUCAUCAUAUGUU	18	4.14652	2.05201	0	0.554592	4.94393	1.53523	5.42411	0	1.44681	6.2006	5.28646	2.86209	5.59087	6.68092	3.15066	2.93403	0	0.778952	-0.269708	normal	normal	normal	normal	0.527887	-0.611861	normal	normal	normal	normal	0.962081	-0.0628722	normal	normal	normal	normal	0.688542	-0.317125	normal	normal	normal	normal	0.944638	-0.127963	normal	normal	normal
cln-miR05	c334226	UUGGGCUCAUCAUAUGUU	18	4.14652	2.05201	0	0.554592	4.94393	1.53523	5.42411	0	1.44681	6.2006	5.28646	2.86209	5.59087	6.68092	3.15066	2.93403	0	0.778952	-0.269708	normal	normal	normal	normal	0.527887	-0.611861	normal	normal	normal	normal	0.962081	-0.0628722	normal	normal	normal	normal	0.688542	-0.317125	normal	normal	normal	normal	0.944638	-0.127963	normal	normal	normal
cln-miR05	c334686	UUGGGCUCAUCAUAUGUU	18	4.14652	2.05201	0	0.554592	4.94393	1.53523	5.42411	0	1.44681	6.2006	5.28646	2.86209	5.59087	6.68092	3.15066	2.93403	0	0.778952	-0.269708	normal	normal	normal	normal	0.527887	-0.611861	normal	normal	normal	normal	0.962081	-0.0628722	normal	normal	normal	normal	0.688542	-0.317125	normal	normal	normal	normal	0.944638	-0.127963	normal	normal	normal
cln-miR05	c334855	UUGGGCUCAUCAUAUGUU	18	4.14652	2.05201	0	0.554592	4.94393	1.53523	5.42411	0	1.44681	6.2006	5.28646	2.86209	5.59087	6.68092	3.15066	2.93403	0	0.778952	-0.269708	normal	normal	normal	normal	0.527887	-0.611861	normal	normal	normal	normal	0.962081	-0.0628722	normal	normal	normal	normal	0.688542	-0.317125	normal	normal	normal	normal	0.944638	-0.127963	normal	normal	normal
cln-miR05	c334860	UUGGGCUCAUCAUAUGUU	18	4.14652	2.05201	0	0.554592	4.94393	1.53523	5.42411	0	1.44681	6.2006	5.28646	2.86209	5.59087	6.68092	3.15066	2.93403	0	0.778952	-0.269708	normal	normal	normal	normal	0.527887	-0.611861	normal	normal	normal	normal	0.962081	-0.0628722	normal	normal	normal	normal	0.688542	-0.317125	normal	normal	normal	normal	0.944638	-0.127963	normal	normal	normal
cln-miR05	c334922	UUGGGCUCAUCAUAUGUU	18	4.14652	2.05201	0	0.554592	4.94393	1.53523	5.42411	0	1.44681	6.2006	5.28646	2.86209	5.59087	6.68092	3.15066	2.93403	0	0.778952	-0.269708	normal	normal	normal	normal	0.527887	-0.611861	normal	normal	normal	normal	0.962081	-0.0628722	normal	normal	normal	normal	0.688542	-0.317125	normal	normal	normal	normal	0.944638	-0.127963	normal	normal	normal
cln-miR05	c335283	UUGGGCUCAUCAUAUGUU	18	4.14652	2.05201	0	0.554592	4.94393	1.53523	5.42411	0	1.44681	6.2006	5.28646	2.86209	5.59087	6.68092	3.15066	2.93403	0	0.778952	-0.269708	normal	normal	normal	normal	0.527887	-0.611861	normal	normal	normal	normal	0.962081	-0.0628722	normal	normal	normal	normal	0.688542	-0.317125	normal	normal	normal	normal	0.944638	-0.127963	normal	normal	normal
cln-miR05	c335292	UUGGGCUCAUCAUAUGUU	18	4.14652	2.05201	0	0.554592	4.94393	1.53523	5.42411	0	1.44681	6.2006	5.28646	2.86209	5.59087	6.68092	3.15066	2.93403	0	0.778952	-0.269708	normal	normal	normal	normal	0.527887	-0.611861	normal	normal	normal	normal	0.962081	-0.0628722	normal	normal	normal	normal	0.688542	-0.317125	normal	normal	normal	normal	0.944638	-0.127963	normal	normal	normal
cln-miR05	c335361	UUGGGCUCAUCAUAUGUU	18	4.14652	2.05201	0	0.554592	4.94393	1.53523	5.42411	0	1.44681	6.2006	5.28646	2.86209	5.59087	6.68092	3.15066	2.93403	0	0.778952	-0.269708	normal	normal	normal	normal	0.527887	-0.611861	normal	normal	normal	normal	0.962081	-0.0628722	normal	normal	normal	normal	0.688542	-0.317125	normal	normal	normal	normal	0.944638	-0.127963	normal	normal	normal
cln-miR05	c335477	UUGGGCUCAUCAUAUGUU	18	4.14652	2.05201	0	0.554592	4.94393	1.53523	5.42411	0	1.44681	6.2006	5.28646	2.86209	5.59087	6.68092	3.15066	2.93403	0	0.778952	-0.269708	normal	normal	normal	normal	0.527887	-0.611861	normal	normal	normal	normal	0.962081	-0.0628722	normal	normal	normal	normal	0.688542	-0.317125	normal	normal	normal	normal	0.944638	-0.127963	normal	normal	normal
cln-miR05	c335512	UUGGGCUCAUCAUAUGUU	18	4.14652	2.05201	0	0.554592	4.94393	1.53523	5.42411	0	1.44681	6.2006	5.28646	2.86209	5.59087	6.68092	3.15066	2.93403	0	0.778952	-0.269708	normal	normal	normal	normal	0.527887	-0.611861	normal	normal	normal	normal	0.962081	-0.0628722	normal	normal	normal	normal	0.688542	-0.317125	normal	normal	normal	normal	0.944638	-0.127963	normal	normal	normal
cln-miR05	c335518	UUGGGCUCAUCAUAUGUU	18	4.14652	2.05201	0	0.554592	4.94393	1.53523	5.42411	0	1.44681	6.2006	5.28646	2.86209	5.59087	6.68092	3.15066	2.93403	0	0.778952	-0.269708	normal	normal	normal	normal	0.527887	-0.611861	normal	normal	normal	normal	0.962081	-0.0628722	normal	normal	normal	normal	0.688542	-0.317125	normal	normal	normal	normal	0.944638	-0.127963	normal	normal	normal
cln-miR05	c335578	UUGGGCUCAUCAUAUGUU	18	4.14652	2.05201	0	0.554592	4.94393	1.53523	5.42411	0	1.44681	6.2006	5.28646	2.86209	5.59087	6.68092	3.15066	2.93403	0	0.778952	-0.269708	normal	normal	normal	normal	0.527887	-0.611861	normal	normal	normal	normal	0.962081	-0.0628722	normal	normal	normal	normal	0.688542	-0.317125	normal	normal	normal	normal	0.944638	-0.127963	normal	normal	normal
cln-miR05	c335663	UUGGGCUCAUCAUAUGUU	18	4.14652	2.05201	0	0.554592	4.94393	1.53523	5.42411	0	1.44681	6.2006	5.28646	2.86209	5.59087	6.68092	3.15066	2.93403	0	0.778952	-0.269708	normal	normal	normal	normal	0.527887	-0.611861	normal	normal	normal	normal	0.962081	-0.0628722	normal	normal	normal	normal	0.688542	-0.317125	normal	normal	normal	normal	0.944638	-0.127963	normal	normal	normal
cln-miR05	c335717	UUGGGCUCAUCAUAUGUU	18	4.14652	2.05201	0	0.554592	4.94393	1.53523	5.42411	0	1.44681	6.2006	5.28646	2.86209	5.59087	6.68092	3.15066	2.93403	0	0.778952	-0.269708	normal	normal	normal	normal	0.527887	-0.611861	normal	normal	normal	normal	0.962081	-0.0628722	normal	normal	normal	normal	0.688542	-0.317125	normal	normal	normal	normal	0.944638	-0.127963	normal	normal	normal
cln-miR05	c335732	UUGGGCUCAUCAUAUGUU	18	4.14652	2.05201	0	0.554592	4.94393	1.53523	5.42411	0	1.44681	6.2006	5.28646	2.86209	5.59087	6.68092	3.15066	2.93403	0	0.778952	-0.269708	normal	normal	normal	normal	0.527887	-0.611861	normal	normal	normal	normal	0.962081	-0.0628722	normal	normal	normal	normal	0.688542	-0.317125	normal	normal	normal	normal	0.944638	-0.127963	normal	normal	normal
cln-miR05	c335835	UUGGGCUCAUCAUAUGUU	18	4.14652	2.05201	0	0.554592	4.94393	1.53523	5.42411	0	1.44681	6.2006	5.28646	2.86209	5.59087	6.68092	3.15066	2.93403	0	0.778952	-0.269708	normal	normal	normal	normal	0.527887	-0.611861	normal	normal	normal	normal	0.962081	-0.0628722	normal	normal	normal	normal	0.688542	-0.317125	normal	normal	normal	normal	0.944638	-0.127963	normal	normal	normal
cln-miR05	c336204	UUGGGCUCAUCAUAUGUU	18	4.14652	2.05201	0	0.554592	4.94393	1.53523	5.42411	0	1.44681	6.2006	5.28646	2.86209	5.59087	6.68092	3.15066	2.93403	0	0.778952	-0.269708	normal	normal	normal	normal	0.527887	-0.611861	normal	normal	normal	normal	0.962081	-0.0628722	normal	normal	normal	normal	0.688542	-0.317125	normal	normal	normal	normal	0.944638	-0.127963	normal	normal	normal
cln-miR05	c336337	UUGGGCUCAUCAUAUGUU	18	4.14652	2.05201	0	0.554592	4.94393	1.53523	5.42411	0	1.44681	6.2006	5.28646	2.86209	5.59087	6.68092	3.15066	2.93403	0	0.778952	-0.269708	normal	normal	normal	normal	0.527887	-0.611861	normal	normal	normal	normal	0.962081	-0.0628722	normal	normal	normal	normal	0.688542	-0.317125	normal	normal	normal	normal	0.944638	-0.127963	normal	normal	normal
cln-miR05	c336361	UUGGGCUCAUCAUAUGUU	18	4.14652	2.05201	0	0.554592	4.94393	1.53523	5.42411	0	1.44681	6.2006	5.28646	2.86209	5.59087	6.68092	3.15066	2.93403	0	0.778952	-0.269708	normal	normal	normal	normal	0.527887	-0.611861	normal	normal	normal	normal	0.962081	-0.0628722	normal	normal	normal	normal	0.688542	-0.317125	normal	normal	normal	normal	0.944638	-0.127963	normal	normal	normal
cln-miR05	c336414	UUGGGCUCAUCAUAUGUU	18	4.14652	2.05201	0	0.554592	4.94393	1.53523	5.42411	0	1.44681	6.2006	5.28646	2.86209	5.59087	6.68092	3.15066	2.93403	0	0.778952	-0.269708	normal	normal	normal	normal	0.527887	-0.611861	normal	normal	normal	normal	0.962081	-0.0628722	normal	normal	normal	normal	0.688542	-0.317125	normal	normal	normal	normal	0.944638	-0.127963	normal	normal	normal
cln-miR05	c336634	UUGGGCUCAUCAUAUGUU	18	4.14652	2.05201	0	0.554592	4.94393	1.53523	5.42411	0	1.44681	6.2006	5.28646	2.86209	5.59087	6.68092	3.15066	2.93403	0	0.778952	-0.269708	normal	normal	normal	normal	0.527887	-0.611861	normal	normal	normal	normal	0.962081	-0.0628722	normal	normal	normal	normal	0.688542	-0.317125	normal	normal	normal	normal	0.944638	-0.127963	normal	normal	normal
cln-miR05	c336700	UUGGGCUCAUCAUAUGUU	18	4.14652	2.05201	0	0.554592	4.94393	1.53523	5.42411	0	1.44681	6.2006	5.28646	2.86209	5.59087	6.68092	3.15066	2.93403	0	0.778952	-0.269708	normal	normal	normal	normal	0.527887	-0.611861	normal	normal	normal	normal	0.962081	-0.0628722	normal	normal	normal	normal	0.688542	-0.317125	normal	normal	normal	normal	0.944638	-0.127963	normal	normal	normal
cln-miR05	c336811	UUGGGCUCAUCAUAUGUU	18	4.14652	2.05201	0	0.554592	4.94393	1.53523	5.42411	0	1.44681	6.2006	5.28646	2.86209	5.59087	6.68092	3.15066	2.93403	0	0.778952	-0.269708	normal	normal	normal	normal	0.527887	-0.611861	normal	normal	normal	normal	0.962081	-0.0628722	normal	normal	normal	normal	0.688542	-0.317125	normal	normal	normal	normal	0.944638	-0.127963	normal	normal	normal
cln-miR05	c336944	UUGGGCUCAUCAUAUGUU	18	4.14652	2.05201	0	0.554592	4.94393	1.53523	5.42411	0	1.44681	6.2006	5.28646	2.86209	5.59087	6.68092	3.15066	2.93403	0	0.778952	-0.269708	normal	normal	normal	normal	0.527887	-0.611861	normal	normal	normal	normal	0.962081	-0.0628722	normal	normal	normal	normal	0.688542	-0.317125	normal	normal	normal	normal	0.944638	-0.127963	normal	normal	normal
cln-miR05	c336945	UUGGGCUCAUCAUAUGUU	18	4.14652	2.05201	0	0.554592	4.94393	1.53523	5.42411	0	1.44681	6.2006	5.28646	2.86209	5.59087	6.68092	3.15066	2.93403	0	0.778952	-0.269708	normal	normal	normal	normal	0.527887	-0.611861	normal	normal	normal	normal	0.962081	-0.0628722	normal	normal	normal	normal	0.688542	-0.317125	normal	normal	normal	normal	0.944638	-0.127963	normal	normal	normal
cln-miR05	c337091	UUGGGCUCAUCAUAUGUU	18	4.14652	2.05201	0	0.554592	4.94393	1.53523	5.42411	0	1.44681	6.2006	5.28646	2.86209	5.59087	6.68092	3.15066	2.93403	0	0.778952	-0.269708	normal	normal	normal	normal	0.527887	-0.611861	normal	normal	normal	normal	0.962081	-0.0628722	normal	normal	normal	normal	0.688542	-0.317125	normal	normal	normal	normal	0.944638	-0.127963	normal	normal	normal
cln-miR05	c337165	UUGGGCUCAUCAUAUGUU	18	4.14652	2.05201	0	0.554592	4.94393	1.53523	5.42411	0	1.44681	6.2006	5.28646	2.86209	5.59087	6.68092	3.15066	2.93403	0	0.778952	-0.269708	normal	normal	normal	normal	0.527887	-0.611861	normal	normal	normal	normal	0.962081	-0.0628722	normal	normal	normal	normal	0.688542	-0.317125	normal	normal	normal	normal	0.944638	-0.127963	normal	normal	normal
cln-miR05	c337334	UUGGGCUCAUCAUAUGUU	18	4.14652	2.05201	0	0.554592	4.94393	1.53523	5.42411	0	1.44681	6.2006	5.28646	2.86209	5.59087	6.68092	3.15066	2.93403	0	0.778952	-0.269708	normal	normal	normal	normal	0.527887	-0.611861	normal	normal	normal	normal	0.962081	-0.0628722	normal	normal	normal	normal	0.688542	-0.317125	normal	normal	normal	normal	0.944638	-0.127963	normal	normal	normal
cln-miR05	c337411	UUGGGCUCAUCAUAUGUU	18	4.14652	2.05201	0	0.554592	4.94393	1.53523	5.42411	0	1.44681	6.2006	5.28646	2.86209	5.59087	6.68092	3.15066	2.93403	0	0.778952	-0.269708	normal	normal	normal	normal	0.527887	-0.611861	normal	normal	normal	normal	0.962081	-0.0628722	normal	normal	normal	normal	0.688542	-0.317125	normal	normal	normal	normal	0.944638	-0.127963	normal	normal	normal
cln-miR05	c337546	UUGGGCUCAUCAUAUGUU	18	4.14652	2.05201	0	0.554592	4.94393	1.53523	5.42411	0	1.44681	6.2006	5.28646	2.86209	5.59087	6.68092	3.15066	2.93403	0	0.778952	-0.269708	normal	normal	normal	normal	0.527887	-0.611861	normal	normal	normal	normal	0.962081	-0.0628722	normal	normal	normal	normal	0.688542	-0.317125	normal	normal	normal	normal	0.944638	-0.127963	normal	normal	normal
cln-miR05	c337549	UUGGGCUCAUCAUAUGUU	18	4.14652	2.05201	0	0.554592	4.94393	1.53523	5.42411	0	1.44681	6.2006	5.28646	2.86209	5.59087	6.68092	3.15066	2.93403	0	0.778952	-0.269708	normal	normal	normal	normal	0.527887	-0.611861	normal	normal	normal	normal	0.962081	-0.0628722	normal	normal	normal	normal	0.688542	-0.317125	normal	normal	normal	normal	0.944638	-0.127963	normal	normal	normal
cln-miR05	c337556	UUGGGCUCAUCAUAUGUU	18	4.14652	2.05201	0	0.554592	4.94393	1.53523	5.42411	0	1.44681	6.2006	5.28646	2.86209	5.59087	6.68092	3.15066	2.93403	0	0.778952	-0.269708	normal	normal	normal	normal	0.527887	-0.611861	normal	normal	normal	normal	0.962081	-0.0628722	normal	normal	normal	normal	0.688542	-0.317125	normal	normal	normal	normal	0.944638	-0.127963	normal	normal	normal
cln-miR05	c337924	UUGGGCUCAUCAUAUGUU	18	4.14652	2.05201	0	0.554592	4.94393	1.53523	5.42411	0	1.44681	6.2006	5.28646	2.86209	5.59087	6.68092	3.15066	2.93403	0	0.778952	-0.269708	normal	normal	normal	normal	0.527887	-0.611861	normal	normal	normal	normal	0.962081	-0.0628722	normal	normal	normal	normal	0.688542	-0.317125	normal	normal	normal	normal	0.944638	-0.127963	normal	normal	normal
cln-miR05	c337942	UUGGGCUCAUCAUAUGUU	18	4.14652	2.05201	0	0.554592	4.94393	1.53523	5.42411	0	1.44681	6.2006	5.28646	2.86209	5.59087	6.68092	3.15066	2.93403	0	0.778952	-0.269708	normal	normal	normal	normal	0.527887	-0.611861	normal	normal	normal	normal	0.962081	-0.0628722	normal	normal	normal	normal	0.688542	-0.317125	normal	normal	normal	normal	0.944638	-0.127963	normal	normal	normal
cln-miR05	c338119	UUGGGCUCAUCAUAUGUU	18	4.14652	2.05201	0	0.554592	4.94393	1.53523	5.42411	0	1.44681	6.2006	5.28646	2.86209	5.59087	6.68092	3.15066	2.93403	0	0.778952	-0.269708	normal	normal	normal	normal	0.527887	-0.611861	normal	normal	normal	normal	0.962081	-0.0628722	normal	normal	normal	normal	0.688542	-0.317125	normal	normal	normal	normal	0.944638	-0.127963	normal	normal	normal
cln-miR05	c338131	UUGGGCUCAUCAUAUGUU	18	4.14652	2.05201	0	0.554592	4.94393	1.53523	5.42411	0	1.44681	6.2006	5.28646	2.86209	5.59087	6.68092	3.15066	2.93403	0	0.778952	-0.269708	normal	normal	normal	normal	0.527887	-0.611861	normal	normal	normal	normal	0.962081	-0.0628722	normal	normal	normal	normal	0.688542	-0.317125	normal	normal	normal	normal	0.944638	-0.127963	normal	normal	normal
cln-miR05	c338422	UUGGGCUCAUCAUAUGUU	18	4.14652	2.05201	0	0.554592	4.94393	1.53523	5.42411	0	1.44681	6.2006	5.28646	2.86209	5.59087	6.68092	3.15066	2.93403	0	0.778952	-0.269708	normal	normal	normal	normal	0.527887	-0.611861	normal	normal	normal	normal	0.962081	-0.0628722	normal	normal	normal	normal	0.688542	-0.317125	normal	normal	normal	normal	0.944638	-0.127963	normal	normal	normal
cln-miR05	c338566	UUGGGCUCAUCAUAUGUU	18	4.14652	2.05201	0	0.554592	4.94393	1.53523	5.42411	0	1.44681	6.2006	5.28646	2.86209	5.59087	6.68092	3.15066	2.93403	0	0.778952	-0.269708	normal	normal	normal	normal	0.527887	-0.611861	normal	normal	normal	normal	0.962081	-0.0628722	normal	normal	normal	normal	0.688542	-0.317125	normal	normal	normal	normal	0.944638	-0.127963	normal	normal	normal
cln-miR05	c338768	UUGGGCUCAUCAUAUGUU	18	4.14652	2.05201	0	0.554592	4.94393	1.53523	5.42411	0	1.44681	6.2006	5.28646	2.86209	5.59087	6.68092	3.15066	2.93403	0	0.778952	-0.269708	normal	normal	normal	normal	0.527887	-0.611861	normal	normal	normal	normal	0.962081	-0.0628722	normal	normal	normal	normal	0.688542	-0.317125	normal	normal	normal	normal	0.944638	-0.127963	normal	normal	normal
cln-miR05	c338800	UUGGGCUCAUCAUAUGUU	18	4.14652	2.05201	0	0.554592	4.94393	1.53523	5.42411	0	1.44681	6.2006	5.28646	2.86209	5.59087	6.68092	3.15066	2.93403	0	0.778952	-0.269708	normal	normal	normal	normal	0.527887	-0.611861	normal	normal	normal	normal	0.962081	-0.0628722	normal	normal	normal	normal	0.688542	-0.317125	normal	normal	normal	normal	0.944638	-0.127963	normal	normal	normal
cln-miR05	c338850	UUGGGCUCAUCAUAUGUU	18	4.14652	2.05201	0	0.554592	4.94393	1.53523	5.42411	0	1.44681	6.2006	5.28646	2.86209	5.59087	6.68092	3.15066	2.93403	0	0.778952	-0.269708	normal	normal	normal	normal	0.527887	-0.611861	normal	normal	normal	normal	0.962081	-0.0628722	normal	normal	normal	normal	0.688542	-0.317125	normal	normal	normal	normal	0.944638	-0.127963	normal	normal	normal
cln-miR05	c338852	UUGGGCUCAUCAUAUGUU	18	4.14652	2.05201	0	0.554592	4.94393	1.53523	5.42411	0	1.44681	6.2006	5.28646	2.86209	5.59087	6.68092	3.15066	2.93403	0	0.778952	-0.269708	normal	normal	normal	normal	0.527887	-0.611861	normal	normal	normal	normal	0.962081	-0.0628722	normal	normal	normal	normal	0.688542	-0.317125	normal	normal	normal	normal	0.944638	-0.127963	normal	normal	normal
cln-miR05	c338905	UUGGGCUCAUCAUAUGUU	18	4.14652	2.05201	0	0.554592	4.94393	1.53523	5.42411	0	1.44681	6.2006	5.28646	2.86209	5.59087	6.68092	3.15066	2.93403	0	0.778952	-0.269708	normal	normal	normal	normal	0.527887	-0.611861	normal	normal	normal	normal	0.962081	-0.0628722	normal	normal	normal	normal	0.688542	-0.317125	normal	normal	normal	normal	0.944638	-0.127963	normal	normal	normal
cln-miR05	c338918	UUGGGCUCAUCAUAUGUU	18	4.14652	2.05201	0	0.554592	4.94393	1.53523	5.42411	0	1.44681	6.2006	5.28646	2.86209	5.59087	6.68092	3.15066	2.93403	0	0.778952	-0.269708	normal	normal	normal	normal	0.527887	-0.611861	normal	normal	normal	normal	0.962081	-0.0628722	normal	normal	normal	normal	0.688542	-0.317125	normal	normal	normal	normal	0.944638	-0.127963	normal	normal	normal
cln-miR05	c338969	UUGGGCUCAUCAUAUGUU	18	4.14652	2.05201	0	0.554592	4.94393	1.53523	5.42411	0	1.44681	6.2006	5.28646	2.86209	5.59087	6.68092	3.15066	2.93403	0	0.778952	-0.269708	normal	normal	normal	normal	0.527887	-0.611861	normal	normal	normal	normal	0.962081	-0.0628722	normal	normal	normal	normal	0.688542	-0.317125	normal	normal	normal	normal	0.944638	-0.127963	normal	normal	normal
cln-miR05	c339050	UUGGGCUCAUCAUAUGUU	18	4.14652	2.05201	0	0.554592	4.94393	1.53523	5.42411	0	1.44681	6.2006	5.28646	2.86209	5.59087	6.68092	3.15066	2.93403	0	0.778952	-0.269708	normal	normal	normal	normal	0.527887	-0.611861	normal	normal	normal	normal	0.962081	-0.0628722	normal	normal	normal	normal	0.688542	-0.317125	normal	normal	normal	normal	0.944638	-0.127963	normal	normal	normal
cln-miR05	c339086	UUGGGCUCAUCAUAUGUU	18	4.14652	2.05201	0	0.554592	4.94393	1.53523	5.42411	0	1.44681	6.2006	5.28646	2.86209	5.59087	6.68092	3.15066	2.93403	0	0.778952	-0.269708	normal	normal	normal	normal	0.527887	-0.611861	normal	normal	normal	normal	0.962081	-0.0628722	normal	normal	normal	normal	0.688542	-0.317125	normal	normal	normal	normal	0.944638	-0.127963	normal	normal	normal
cln-miR05	c339090	UUGGGCUCAUCAUAUGUU	18	4.14652	2.05201	0	0.554592	4.94393	1.53523	5.42411	0	1.44681	6.2006	5.28646	2.86209	5.59087	6.68092	3.15066	2.93403	0	0.778952	-0.269708	normal	normal	normal	normal	0.527887	-0.611861	normal	normal	normal	normal	0.962081	-0.0628722	normal	normal	normal	normal	0.688542	-0.317125	normal	normal	normal	normal	0.944638	-0.127963	normal	normal	normal
cln-miR05	c339126	UUGGGCUCAUCAUAUGUU	18	4.14652	2.05201	0	0.554592	4.94393	1.53523	5.42411	0	1.44681	6.2006	5.28646	2.86209	5.59087	6.68092	3.15066	2.93403	0	0.778952	-0.269708	normal	normal	normal	normal	0.527887	-0.611861	normal	normal	normal	normal	0.962081	-0.0628722	normal	normal	normal	normal	0.688542	-0.317125	normal	normal	normal	normal	0.944638	-0.127963	normal	normal	normal
cln-miR05	c339203	UUGGGCUCAUCAUAUGUU	18	4.14652	2.05201	0	0.554592	4.94393	1.53523	5.42411	0	1.44681	6.2006	5.28646	2.86209	5.59087	6.68092	3.15066	2.93403	0	0.778952	-0.269708	normal	normal	normal	normal	0.527887	-0.611861	normal	normal	normal	normal	0.962081	-0.0628722	normal	normal	normal	normal	0.688542	-0.317125	normal	normal	normal	normal	0.944638	-0.127963	normal	normal	normal
cln-miR05	c339326	UUGGGCUCAUCAUAUGUU	18	4.14652	2.05201	0	0.554592	4.94393	1.53523	5.42411	0	1.44681	6.2006	5.28646	2.86209	5.59087	6.68092	3.15066	2.93403	0	0.778952	-0.269708	normal	normal	normal	normal	0.527887	-0.611861	normal	normal	normal	normal	0.962081	-0.0628722	normal	normal	normal	normal	0.688542	-0.317125	normal	normal	normal	normal	0.944638	-0.127963	normal	normal	normal
cln-miR05	c339347	UUGGGCUCAUCAUAUGUU	18	4.14652	2.05201	0	0.554592	4.94393	1.53523	5.42411	0	1.44681	6.2006	5.28646	2.86209	5.59087	6.68092	3.15066	2.93403	0	0.778952	-0.269708	normal	normal	normal	normal	0.527887	-0.611861	normal	normal	normal	normal	0.962081	-0.0628722	normal	normal	normal	normal	0.688542	-0.317125	normal	normal	normal	normal	0.944638	-0.127963	normal	normal	normal
cln-miR05	c339471	UUGGGCUCAUCAUAUGUU	18	4.14652	2.05201	0	0.554592	4.94393	1.53523	5.42411	0	1.44681	6.2006	5.28646	2.86209	5.59087	6.68092	3.15066	2.93403	0	0.778952	-0.269708	normal	normal	normal	normal	0.527887	-0.611861	normal	normal	normal	normal	0.962081	-0.0628722	normal	normal	normal	normal	0.688542	-0.317125	normal	normal	normal	normal	0.944638	-0.127963	normal	normal	normal
cln-miR05	c339759	UUGGGCUCAUCAUAUGUU	18	4.14652	2.05201	0	0.554592	4.94393	1.53523	5.42411	0	1.44681	6.2006	5.28646	2.86209	5.59087	6.68092	3.15066	2.93403	0	0.778952	-0.269708	normal	normal	normal	normal	0.527887	-0.611861	normal	normal	normal	normal	0.962081	-0.0628722	normal	normal	normal	normal	0.688542	-0.317125	normal	normal	normal	normal	0.944638	-0.127963	normal	normal	normal
cln-miR05	c339851	UUGGGCUCAUCAUAUGUU	18	4.14652	2.05201	0	0.554592	4.94393	1.53523	5.42411	0	1.44681	6.2006	5.28646	2.86209	5.59087	6.68092	3.15066	2.93403	0	0.778952	-0.269708	normal	normal	normal	normal	0.527887	-0.611861	normal	normal	normal	normal	0.962081	-0.0628722	normal	normal	normal	normal	0.688542	-0.317125	normal	normal	normal	normal	0.944638	-0.127963	normal	normal	normal
cln-miR05	c340434	UUGGGCUCAUCAUAUGUU	18	4.14652	2.05201	0	0.554592	4.94393	1.53523	5.42411	0	1.44681	6.2006	5.28646	2.86209	5.59087	6.68092	3.15066	2.93403	0	0.778952	-0.269708	normal	normal	normal	normal	0.527887	-0.611861	normal	normal	normal	normal	0.962081	-0.0628722	normal	normal	normal	normal	0.688542	-0.317125	normal	normal	normal	normal	0.944638	-0.127963	normal	normal	normal
cln-miR05	c340493	UUGGGCUCAUCAUAUGUU	18	4.14652	2.05201	0	0.554592	4.94393	1.53523	5.42411	0	1.44681	6.2006	5.28646	2.86209	5.59087	6.68092	3.15066	2.93403	0	0.778952	-0.269708	normal	normal	normal	normal	0.527887	-0.611861	normal	normal	normal	normal	0.962081	-0.0628722	normal	normal	normal	normal	0.688542	-0.317125	normal	normal	normal	normal	0.944638	-0.127963	normal	normal	normal
cln-miR05	c341099	UUGGGCUCAUCAUAUGUU	18	4.14652	2.05201	0	0.554592	4.94393	1.53523	5.42411	0	1.44681	6.2006	5.28646	2.86209	5.59087	6.68092	3.15066	2.93403	0	0.778952	-0.269708	normal	normal	normal	normal	0.527887	-0.611861	normal	normal	normal	normal	0.962081	-0.0628722	normal	normal	normal	normal	0.688542	-0.317125	normal	normal	normal	normal	0.944638	-0.127963	normal	normal	normal
cln-miR05	c341366	UUGGGCUCAUCAUAUGUU	18	4.14652	2.05201	0	0.554592	4.94393	1.53523	5.42411	0	1.44681	6.2006	5.28646	2.86209	5.59087	6.68092	3.15066	2.93403	0	0.778952	-0.269708	normal	normal	normal	normal	0.527887	-0.611861	normal	normal	normal	normal	0.962081	-0.0628722	normal	normal	normal	normal	0.688542	-0.317125	normal	normal	normal	normal	0.944638	-0.127963	normal	normal	normal
cln-miR05	c341929	UUGGGCUCAUCAUAUGUU	18	4.14652	2.05201	0	0.554592	4.94393	1.53523	5.42411	0	1.44681	6.2006	5.28646	2.86209	5.59087	6.68092	3.15066	2.93403	0	0.778952	-0.269708	normal	normal	normal	normal	0.527887	-0.611861	normal	normal	normal	normal	0.962081	-0.0628722	normal	normal	normal	normal	0.688542	-0.317125	normal	normal	normal	normal	0.944638	-0.127963	normal	normal	normal
cln-miR05	c342156	UUGGGCUCAUCAUAUGUU	18	4.14652	2.05201	0	0.554592	4.94393	1.53523	5.42411	0	1.44681	6.2006	5.28646	2.86209	5.59087	6.68092	3.15066	2.93403	0	0.778952	-0.269708	normal	normal	normal	normal	0.527887	-0.611861	normal	normal	normal	normal	0.962081	-0.0628722	normal	normal	normal	normal	0.688542	-0.317125	normal	normal	normal	normal	0.944638	-0.127963	normal	normal	normal
cln-miR05	c344876	UUGGGCUCAUCAUAUGUU	18	4.14652	2.05201	0	0.554592	4.94393	1.53523	5.42411	0	1.44681	6.2006	5.28646	2.86209	5.59087	6.68092	3.15066	2.93403	0	0.778952	-0.269708	normal	normal	normal	normal	0.527887	-0.611861	normal	normal	normal	normal	0.962081	-0.0628722	normal	normal	normal	normal	0.688542	-0.317125	normal	normal	normal	normal	0.944638	-0.127963	normal	normal	normal
cln-miR05	c346232	UUGGGCUCAUCAUAUGUU	18	4.14652	2.05201	0	0.554592	4.94393	1.53523	5.42411	0	1.44681	6.2006	5.28646	2.86209	5.59087	6.68092	3.15066	2.93403	0	0.778952	-0.269708	normal	normal	normal	normal	0.527887	-0.611861	normal	normal	normal	normal	0.962081	-0.0628722	normal	normal	normal	normal	0.688542	-0.317125	normal	normal	normal	normal	0.944638	-0.127963	normal	normal	normal
cln-miR05	c346572	UUGGGCUCAUCAUAUGUU	18	4.14652	2.05201	0	0.554592	4.94393	1.53523	5.42411	0	1.44681	6.2006	5.28646	2.86209	5.59087	6.68092	3.15066	2.93403	0	0.778952	-0.269708	normal	normal	normal	normal	0.527887	-0.611861	normal	normal	normal	normal	0.962081	-0.0628722	normal	normal	normal	normal	0.688542	-0.317125	normal	normal	normal	normal	0.944638	-0.127963	normal	normal	normal
cln-miR05	c346694	UUGGGCUCAUCAUAUGUU	18	4.14652	2.05201	0	0.554592	4.94393	1.53523	5.42411	0	1.44681	6.2006	5.28646	2.86209	5.59087	6.68092	3.15066	2.93403	0	0.778952	-0.269708	normal	normal	normal	normal	0.527887	-0.611861	normal	normal	normal	normal	0.962081	-0.0628722	normal	normal	normal	normal	0.688542	-0.317125	normal	normal	normal	normal	0.944638	-0.127963	normal	normal	normal
cln-miR05	c346840	UUGGGCUCAUCAUAUGUU	18	4.14652	2.05201	0	0.554592	4.94393	1.53523	5.42411	0	1.44681	6.2006	5.28646	2.86209	5.59087	6.68092	3.15066	2.93403	0	0.778952	-0.269708	normal	normal	normal	normal	0.527887	-0.611861	normal	normal	normal	normal	0.962081	-0.0628722	normal	normal	normal	normal	0.688542	-0.317125	normal	normal	normal	normal	0.944638	-0.127963	normal	normal	normal
cln-miR05	c347238	UUGGGCUCAUCAUAUGUU	18	4.14652	2.05201	0	0.554592	4.94393	1.53523	5.42411	0	1.44681	6.2006	5.28646	2.86209	5.59087	6.68092	3.15066	2.93403	0	0.778952	-0.269708	normal	normal	normal	normal	0.527887	-0.611861	normal	normal	normal	normal	0.962081	-0.0628722	normal	normal	normal	normal	0.688542	-0.317125	normal	normal	normal	normal	0.944638	-0.127963	normal	normal	normal
cln-miR05	c348004	UUGGGCUCAUCAUAUGUU	18	4.14652	2.05201	0	0.554592	4.94393	1.53523	5.42411	0	1.44681	6.2006	5.28646	2.86209	5.59087	6.68092	3.15066	2.93403	0	0.778952	-0.269708	normal	normal	normal	normal	0.527887	-0.611861	normal	normal	normal	normal	0.962081	-0.0628722	normal	normal	normal	normal	0.688542	-0.317125	normal	normal	normal	normal	0.944638	-0.127963	normal	normal	normal
cln-miR05	c348362	UUGGGCUCAUCAUAUGUU	18	4.14652	2.05201	0	0.554592	4.94393	1.53523	5.42411	0	1.44681	6.2006	5.28646	2.86209	5.59087	6.68092	3.15066	2.93403	0	0.778952	-0.269708	normal	normal	normal	normal	0.527887	-0.611861	normal	normal	normal	normal	0.962081	-0.0628722	normal	normal	normal	normal	0.688542	-0.317125	normal	normal	normal	normal	0.944638	-0.127963	normal	normal	normal
cln-miR05	c348802	UUGGGCUCAUCAUAUGUU	18	4.14652	2.05201	0	0.554592	4.94393	1.53523	5.42411	0	1.44681	6.2006	5.28646	2.86209	5.59087	6.68092	3.15066	2.93403	0	0.778952	-0.269708	normal	normal	normal	normal	0.527887	-0.611861	normal	normal	normal	normal	0.962081	-0.0628722	normal	normal	normal	normal	0.688542	-0.317125	normal	normal	normal	normal	0.944638	-0.127963	normal	normal	normal
cln-miR05	c349557	UUGGGCUCAUCAUAUGUU	18	4.14652	2.05201	0	0.554592	4.94393	1.53523	5.42411	0	1.44681	6.2006	5.28646	2.86209	5.59087	6.68092	3.15066	2.93403	0	0.778952	-0.269708	normal	normal	normal	normal	0.527887	-0.611861	normal	normal	normal	normal	0.962081	-0.0628722	normal	normal	normal	normal	0.688542	-0.317125	normal	normal	normal	normal	0.944638	-0.127963	normal	normal	normal
cln-miR05	c350191	UUGGGCUCAUCAUAUGUU	18	4.14652	2.05201	0	0.554592	4.94393	1.53523	5.42411	0	1.44681	6.2006	5.28646	2.86209	5.59087	6.68092	3.15066	2.93403	0	0.778952	-0.269708	normal	normal	normal	normal	0.527887	-0.611861	normal	normal	normal	normal	0.962081	-0.0628722	normal	normal	normal	normal	0.688542	-0.317125	normal	normal	normal	normal	0.944638	-0.127963	normal	normal	normal
cln-miR05	c350712	UUGGGCUCAUCAUAUGUU	18	4.14652	2.05201	0	0.554592	4.94393	1.53523	5.42411	0	1.44681	6.2006	5.28646	2.86209	5.59087	6.68092	3.15066	2.93403	0	0.778952	-0.269708	normal	normal	normal	normal	0.527887	-0.611861	normal	normal	normal	normal	0.962081	-0.0628722	normal	normal	normal	normal	0.688542	-0.317125	normal	normal	normal	normal	0.944638	-0.127963	normal	normal	normal
cln-miR05	c351105	UUGGGCUCAUCAUAUGUU	18	4.14652	2.05201	0	0.554592	4.94393	1.53523	5.42411	0	1.44681	6.2006	5.28646	2.86209	5.59087	6.68092	3.15066	2.93403	0	0.778952	-0.269708	normal	normal	normal	normal	0.527887	-0.611861	normal	normal	normal	normal	0.962081	-0.0628722	normal	normal	normal	normal	0.688542	-0.317125	normal	normal	normal	normal	0.944638	-0.127963	normal	normal	normal
cln-miR05	c353288	UUGGGCUCAUCAUAUGUU	18	4.14652	2.05201	0	0.554592	4.94393	1.53523	5.42411	0	1.44681	6.2006	5.28646	2.86209	5.59087	6.68092	3.15066	2.93403	0	0.778952	-0.269708	normal	normal	normal	normal	0.527887	-0.611861	normal	normal	normal	normal	0.962081	-0.0628722	normal	normal	normal	normal	0.688542	-0.317125	normal	normal	normal	normal	0.944638	-0.127963	normal	normal	normal
cln-miR05	c353612	UUGGGCUCAUCAUAUGUU	18	4.14652	2.05201	0	0.554592	4.94393	1.53523	5.42411	0	1.44681	6.2006	5.28646	2.86209	5.59087	6.68092	3.15066	2.93403	0	0.778952	-0.269708	normal	normal	normal	normal	0.527887	-0.611861	normal	normal	normal	normal	0.962081	-0.0628722	normal	normal	normal	normal	0.688542	-0.317125	normal	normal	normal	normal	0.944638	-0.127963	normal	normal	normal
cln-miR05	c354607	UUGGGCUCAUCAUAUGUU	18	4.14652	2.05201	0	0.554592	4.94393	1.53523	5.42411	0	1.44681	6.2006	5.28646	2.86209	5.59087	6.68092	3.15066	2.93403	0	0.778952	-0.269708	normal	normal	normal	normal	0.527887	-0.611861	normal	normal	normal	normal	0.962081	-0.0628722	normal	normal	normal	normal	0.688542	-0.317125	normal	normal	normal	normal	0.944638	-0.127963	normal	normal	normal
cln-miR05	c357735	UUGGGCUCAUCAUAUGUU	18	4.14652	2.05201	0	0.554592	4.94393	1.53523	5.42411	0	1.44681	6.2006	5.28646	2.86209	5.59087	6.68092	3.15066	2.93403	0	0.778952	-0.269708	normal	normal	normal	normal	0.527887	-0.611861	normal	normal	normal	normal	0.962081	-0.0628722	normal	normal	normal	normal	0.688542	-0.317125	normal	normal	normal	normal	0.944638	-0.127963	normal	normal	normal
cln-miR05	c359423	UUGGGCUCAUCAUAUGUU	18	4.14652	2.05201	0	0.554592	4.94393	1.53523	5.42411	0	1.44681	6.2006	5.28646	2.86209	5.59087	6.68092	3.15066	2.93403	0	0.778952	-0.269708	normal	normal	normal	normal	0.527887	-0.611861	normal	normal	normal	normal	0.962081	-0.0628722	normal	normal	normal	normal	0.688542	-0.317125	normal	normal	normal	normal	0.944638	-0.127963	normal	normal	normal
cln-miR05	c362731	UUGGGCUCAUCAUAUGUU	18	4.14652	2.05201	0	0.554592	4.94393	1.53523	5.42411	0	1.44681	6.2006	5.28646	2.86209	5.59087	6.68092	3.15066	2.93403	0	0.778952	-0.269708	normal	normal	normal	normal	0.527887	-0.611861	normal	normal	normal	normal	0.962081	-0.0628722	normal	normal	normal	normal	0.688542	-0.317125	normal	normal	normal	normal	0.944638	-0.127963	normal	normal	normal
cln-miR05	c364007	UUGGGCUCAUCAUAUGUU	18	4.14652	2.05201	0	0.554592	4.94393	1.53523	5.42411	0	1.44681	6.2006	5.28646	2.86209	5.59087	6.68092	3.15066	2.93403	0	0.778952	-0.269708	normal	normal	normal	normal	0.527887	-0.611861	normal	normal	normal	normal	0.962081	-0.0628722	normal	normal	normal	normal	0.688542	-0.317125	normal	normal	normal	normal	0.944638	-0.127963	normal	normal	normal
cln-miR05	c364084	UUGGGCUCAUCAUAUGUU	18	4.14652	2.05201	0	0.554592	4.94393	1.53523	5.42411	0	1.44681	6.2006	5.28646	2.86209	5.59087	6.68092	3.15066	2.93403	0	0.778952	-0.269708	normal	normal	normal	normal	0.527887	-0.611861	normal	normal	normal	normal	0.962081	-0.0628722	normal	normal	normal	normal	0.688542	-0.317125	normal	normal	normal	normal	0.944638	-0.127963	normal	normal	normal
cln-miR05	c368675	UUGGGCUCAUCAUAUGUU	18	4.14652	2.05201	0	0.554592	4.94393	1.53523	5.42411	0	1.44681	6.2006	5.28646	2.86209	5.59087	6.68092	3.15066	2.93403	0	0.778952	-0.269708	normal	normal	normal	normal	0.527887	-0.611861	normal	normal	normal	normal	0.962081	-0.0628722	normal	normal	normal	normal	0.688542	-0.317125	normal	normal	normal	normal	0.944638	-0.127963	normal	normal	normal
cln-miR05	c376643	UUGGGCUCAUCAUAUGUU	18	4.14652	2.05201	0	0.554592	4.94393	1.53523	5.42411	0	1.44681	6.2006	5.28646	2.86209	5.59087	6.68092	3.15066	2.93403	0	0.778952	-0.269708	normal	normal	normal	normal	0.527887	-0.611861	normal	normal	normal	normal	0.962081	-0.0628722	normal	normal	normal	normal	0.688542	-0.317125	normal	normal	normal	normal	0.944638	-0.127963	normal	normal	normal
cln-miR05	c381636	UUGGGCUCAUCAUAUGUU	18	4.14652	2.05201	0	0.554592	4.94393	1.53523	5.42411	0	1.44681	6.2006	5.28646	2.86209	5.59087	6.68092	3.15066	2.93403	0	0.778952	-0.269708	normal	normal	normal	normal	0.527887	-0.611861	normal	normal	normal	normal	0.962081	-0.0628722	normal	normal	normal	normal	0.688542	-0.317125	normal	normal	normal	normal	0.944638	-0.127963	normal	normal	normal
cln-miR05	c392702	UUGGGCUCAUCAUAUGUU	18	4.14652	2.05201	0	0.554592	4.94393	1.53523	5.42411	0	1.44681	6.2006	5.28646	2.86209	5.59087	6.68092	3.15066	2.93403	0	0.778952	-0.269708	normal	normal	normal	normal	0.527887	-0.611861	normal	normal	normal	normal	0.962081	-0.0628722	normal	normal	normal	normal	0.688542	-0.317125	normal	normal	normal	normal	0.944638	-0.127963	normal	normal	normal
cln-miR06	c152125	UACUGGUUGUUUACAUGGGGC	21	1.38217	8.20804	4.14007	1.66378	3.53138	7.67614	0	1.4065	2.17021	0.62006	1.92235	1.43105	2.23635	0.835116	3.15066	0.733508	4.89819	0.425984	0.863897	normal	normal	normal	normal	0.527887	0.646043	normal	normal	normal	normal	0.57768	0.815274	normal	normal	normal	normal	0.262613	0.688775	normal	normal	normal	normal	0.986401	0.0429676	normal	normal	normal
cln-miR06	c254853	UACUGGUUGUUUACAUGGGGC	21	1.38217	8.20804	4.14007	1.66378	3.53138	7.67614	0	1.4065	2.17021	0.62006	1.92235	1.43105	2.23635	0.835116	3.15066	0.733508	4.89819	0.425984	0.863897	normal	normal	normal	normal	0.527887	0.646043	normal	normal	normal	normal	0.57768	0.815274	normal	normal	normal	normal	0.262613	0.688775	normal	normal	normal	normal	0.986401	0.0429676	normal	normal	normal
cln-miR06	c259112	UACUGGUUGUUUACAUGGGGC	21	1.38217	8.20804	4.14007	1.66378	3.53138	7.67614	0	1.4065	2.17021	0.62006	1.92235	1.43105	2.23635	0.835116	3.15066	0.733508	4.89819	0.425984	0.863897	normal	normal	normal	normal	0.527887	0.646043	normal	normal	normal	normal	0.57768	0.815274	normal	normal	normal	normal	0.262613	0.688775	normal	normal	normal	normal	0.986401	0.0429676	normal	normal	normal
cln-miR06	c278594	UACUGGUUGUUUACAUGGGGC	21	1.38217	8.20804	4.14007	1.66378	3.53138	7.67614	0	1.4065	2.17021	0.62006	1.92235	1.43105	2.23635	0.835116	3.15066	0.733508	4.89819	0.425984	0.863897	normal	normal	normal	normal	0.527887	0.646043	normal	normal	normal	normal	0.57768	0.815274	normal	normal	normal	normal	0.262613	0.688775	normal	normal	normal	normal	0.986401	0.0429676	normal	normal	normal
cln-miR06	c280907	UACUGGUUGUUUACAUGGGGC	21	1.38217	8.20804	4.14007	1.66378	3.53138	7.67614	0	1.4065	2.17021	0.62006	1.92235	1.43105	2.23635	0.835116	3.15066	0.733508	4.89819	0.425984	0.863897	normal	normal	normal	normal	0.527887	0.646043	normal	normal	normal	normal	0.57768	0.815274	normal	normal	normal	normal	0.262613	0.688775	normal	normal	normal	normal	0.986401	0.0429676	normal	normal	normal
cln-miR06	c299001	UACUGGUUGUUUACAUGGGGC	21	1.38217	8.20804	4.14007	1.66378	3.53138	7.67614	0	1.4065	2.17021	0.62006	1.92235	1.43105	2.23635	0.835116	3.15066	0.733508	4.89819	0.425984	0.863897	normal	normal	normal	normal	0.527887	0.646043	normal	normal	normal	normal	0.57768	0.815274	normal	normal	normal	normal	0.262613	0.688775	normal	normal	normal	normal	0.986401	0.0429676	normal	normal	normal
cln-miR06	c302230	UACUGGUUGUUUACAUGGGGC	21	1.38217	8.20804	4.14007	1.66378	3.53138	7.67614	0	1.4065	2.17021	0.62006	1.92235	1.43105	2.23635	0.835116	3.15066	0.733508	4.89819	0.425984	0.863897	normal	normal	normal	normal	0.527887	0.646043	normal	normal	normal	normal	0.57768	0.815274	normal	normal	normal	normal	0.262613	0.688775	normal	normal	normal	normal	0.986401	0.0429676	normal	normal	normal
cln-miR06	c304064	UACUGGUUGUUUACAUGGGGC	21	1.38217	8.20804	4.14007	1.66378	3.53138	7.67614	0	1.4065	2.17021	0.62006	1.92235	1.43105	2.23635	0.835116	3.15066	0.733508	4.89819	0.425984	0.863897	normal	normal	normal	normal	0.527887	0.646043	normal	normal	normal	normal	0.57768	0.815274	normal	normal	normal	normal	0.262613	0.688775	normal	normal	normal	normal	0.986401	0.0429676	normal	normal	normal
cln-miR06	c310189	UACUGGUUGUUUACAUGGGGC	21	1.38217	8.20804	4.14007	1.66378	3.53138	7.67614	0	1.4065	2.17021	0.62006	1.92235	1.43105	2.23635	0.835116	3.15066	0.733508	4.89819	0.425984	0.863897	normal	normal	normal	normal	0.527887	0.646043	normal	normal	normal	normal	0.57768	0.815274	normal	normal	normal	normal	0.262613	0.688775	normal	normal	normal	normal	0.986401	0.0429676	normal	normal	normal
cln-miR06	c314232	UACUGGUUGUUUACAUGGGGC	21	1.38217	8.20804	4.14007	1.66378	3.53138	7.67614	0	1.4065	2.17021	0.62006	1.92235	1.43105	2.23635	0.835116	3.15066	0.733508	4.89819	0.425984	0.863897	normal	normal	normal	normal	0.527887	0.646043	normal	normal	normal	normal	0.57768	0.815274	normal	normal	normal	normal	0.262613	0.688775	normal	normal	normal	normal	0.986401	0.0429676	normal	normal	normal
cln-miR06	c316226	UACUGGUUGUUUACAUGGGGC	21	1.38217	8.20804	4.14007	1.66378	3.53138	7.67614	0	1.4065	2.17021	0.62006	1.92235	1.43105	2.23635	0.835116	3.15066	0.733508	4.89819	0.425984	0.863897	normal	normal	normal	normal	0.527887	0.646043	normal	normal	normal	normal	0.57768	0.815274	normal	normal	normal	normal	0.262613	0.688775	normal	normal	normal	normal	0.986401	0.0429676	normal	normal	normal
cln-miR06	c316682	UACUGGUUGUUUACAUGGGGC	21	1.38217	8.20804	4.14007	1.66378	3.53138	7.67614	0	1.4065	2.17021	0.62006	1.92235	1.43105	2.23635	0.835116	3.15066	0.733508	4.89819	0.425984	0.863897	normal	normal	normal	normal	0.527887	0.646043	normal	normal	normal	normal	0.57768	0.815274	normal	normal	normal	normal	0.262613	0.688775	normal	normal	normal	normal	0.986401	0.0429676	normal	normal	normal
cln-miR06	c317960	UACUGGUUGUUUACAUGGGGC	21	1.38217	8.20804	4.14007	1.66378	3.53138	7.67614	0	1.4065	2.17021	0.62006	1.92235	1.43105	2.23635	0.835116	3.15066	0.733508	4.89819	0.425984	0.863897	normal	normal	normal	normal	0.527887	0.646043	normal	normal	normal	normal	0.57768	0.815274	normal	normal	normal	normal	0.262613	0.688775	normal	normal	normal	normal	0.986401	0.0429676	normal	normal	normal
cln-miR06	c319360	UACUGGUUGUUUACAUGGGGC	21	1.38217	8.20804	4.14007	1.66378	3.53138	7.67614	0	1.4065	2.17021	0.62006	1.92235	1.43105	2.23635	0.835116	3.15066	0.733508	4.89819	0.425984	0.863897	normal	normal	normal	normal	0.527887	0.646043	normal	normal	normal	normal	0.57768	0.815274	normal	normal	normal	normal	0.262613	0.688775	normal	normal	normal	normal	0.986401	0.0429676	normal	normal	normal
cln-miR06	c321822	UACUGGUUGUUUACAUGGGGC	21	1.38217	8.20804	4.14007	1.66378	3.53138	7.67614	0	1.4065	2.17021	0.62006	1.92235	1.43105	2.23635	0.835116	3.15066	0.733508	4.89819	0.425984	0.863897	normal	normal	normal	normal	0.527887	0.646043	normal	normal	normal	normal	0.57768	0.815274	normal	normal	normal	normal	0.262613	0.688775	normal	normal	normal	normal	0.986401	0.0429676	normal	normal	normal
cln-miR06	c323495	UACUGGUUGUUUACAUGGGGC	21	1.38217	8.20804	4.14007	1.66378	3.53138	7.67614	0	1.4065	2.17021	0.62006	1.92235	1.43105	2.23635	0.835116	3.15066	0.733508	4.89819	0.425984	0.863897	normal	normal	normal	normal	0.527887	0.646043	normal	normal	normal	normal	0.57768	0.815274	normal	normal	normal	normal	0.262613	0.688775	normal	normal	normal	normal	0.986401	0.0429676	normal	normal	normal
cln-miR06	c324176	UACUGGUUGUUUACAUGGGGC	21	1.38217	8.20804	4.14007	1.66378	3.53138	7.67614	0	1.4065	2.17021	0.62006	1.92235	1.43105	2.23635	0.835116	3.15066	0.733508	4.89819	0.425984	0.863897	normal	normal	normal	normal	0.527887	0.646043	normal	normal	normal	normal	0.57768	0.815274	normal	normal	normal	normal	0.262613	0.688775	normal	normal	normal	normal	0.986401	0.0429676	normal	normal	normal
cln-miR06	c324399	UACUGGUUGUUUACAUGGGGC	21	1.38217	8.20804	4.14007	1.66378	3.53138	7.67614	0	1.4065	2.17021	0.62006	1.92235	1.43105	2.23635	0.835116	3.15066	0.733508	4.89819	0.425984	0.863897	normal	normal	normal	normal	0.527887	0.646043	normal	normal	normal	normal	0.57768	0.815274	normal	normal	normal	normal	0.262613	0.688775	normal	normal	normal	normal	0.986401	0.0429676	normal	normal	normal
cln-miR06	c328564	UACUGGUUGUUUACAUGGGGC	21	1.38217	8.20804	4.14007	1.66378	3.53138	7.67614	0	1.4065	2.17021	0.62006	1.92235	1.43105	2.23635	0.835116	3.15066	0.733508	4.89819	0.425984	0.863897	normal	normal	normal	normal	0.527887	0.646043	normal	normal	normal	normal	0.57768	0.815274	normal	normal	normal	normal	0.262613	0.688775	normal	normal	normal	normal	0.986401	0.0429676	normal	normal	normal
cln-miR06	c328632	UACUGGUUGUUUACAUGGGGC	21	1.38217	8.20804	4.14007	1.66378	3.53138	7.67614	0	1.4065	2.17021	0.62006	1.92235	1.43105	2.23635	0.835116	3.15066	0.733508	4.89819	0.425984	0.863897	normal	normal	normal	normal	0.527887	0.646043	normal	normal	normal	normal	0.57768	0.815274	normal	normal	normal	normal	0.262613	0.688775	normal	normal	normal	normal	0.986401	0.0429676	normal	normal	normal
cln-miR06	c329273	UACUGGUUGUUUACAUGGGGC	21	1.38217	8.20804	4.14007	1.66378	3.53138	7.67614	0	1.4065	2.17021	0.62006	1.92235	1.43105	2.23635	0.835116	3.15066	0.733508	4.89819	0.425984	0.863897	normal	normal	normal	normal	0.527887	0.646043	normal	normal	normal	normal	0.57768	0.815274	normal	normal	normal	normal	0.262613	0.688775	normal	normal	normal	normal	0.986401	0.0429676	normal	normal	normal
cln-miR06	c335866	UACUGGUUGUUUACAUGGGGC	21	1.38217	8.20804	4.14007	1.66378	3.53138	7.67614	0	1.4065	2.17021	0.62006	1.92235	1.43105	2.23635	0.835116	3.15066	0.733508	4.89819	0.425984	0.863897	normal	normal	normal	normal	0.527887	0.646043	normal	normal	normal	normal	0.57768	0.815274	normal	normal	normal	normal	0.262613	0.688775	normal	normal	normal	normal	0.986401	0.0429676	normal	normal	normal
cln-miR06	c336128	UACUGGUUGUUUACAUGGGGC	21	1.38217	8.20804	4.14007	1.66378	3.53138	7.67614	0	1.4065	2.17021	0.62006	1.92235	1.43105	2.23635	0.835116	3.15066	0.733508	4.89819	0.425984	0.863897	normal	normal	normal	normal	0.527887	0.646043	normal	normal	normal	normal	0.57768	0.815274	normal	normal	normal	normal	0.262613	0.688775	normal	normal	normal	normal	0.986401	0.0429676	normal	normal	normal
cln-miR06	c336254	UACUGGUUGUUUACAUGGGGC	21	1.38217	8.20804	4.14007	1.66378	3.53138	7.67614	0	1.4065	2.17021	0.62006	1.92235	1.43105	2.23635	0.835116	3.15066	0.733508	4.89819	0.425984	0.863897	normal	normal	normal	normal	0.527887	0.646043	normal	normal	normal	normal	0.57768	0.815274	normal	normal	normal	normal	0.262613	0.688775	normal	normal	normal	normal	0.986401	0.0429676	normal	normal	normal
cln-miR06	c340720	UACUGGUUGUUUACAUGGGGC	21	1.38217	8.20804	4.14007	1.66378	3.53138	7.67614	0	1.4065	2.17021	0.62006	1.92235	1.43105	2.23635	0.835116	3.15066	0.733508	4.89819	0.425984	0.863897	normal	normal	normal	normal	0.527887	0.646043	normal	normal	normal	normal	0.57768	0.815274	normal	normal	normal	normal	0.262613	0.688775	normal	normal	normal	normal	0.986401	0.0429676	normal	normal	normal
cln-miR06	c341568	UACUGGUUGUUUACAUGGGGC	21	1.38217	8.20804	4.14007	1.66378	3.53138	7.67614	0	1.4065	2.17021	0.62006	1.92235	1.43105	2.23635	0.835116	3.15066	0.733508	4.89819	0.425984	0.863897	normal	normal	normal	normal	0.527887	0.646043	normal	normal	normal	normal	0.57768	0.815274	normal	normal	normal	normal	0.262613	0.688775	normal	normal	normal	normal	0.986401	0.0429676	normal	normal	normal
cln-miR06	c342595	UACUGGUUGUUUACAUGGGGC	21	1.38217	8.20804	4.14007	1.66378	3.53138	7.67614	0	1.4065	2.17021	0.62006	1.92235	1.43105	2.23635	0.835116	3.15066	0.733508	4.89819	0.425984	0.863897	normal	normal	normal	normal	0.527887	0.646043	normal	normal	normal	normal	0.57768	0.815274	normal	normal	normal	normal	0.262613	0.688775	normal	normal	normal	normal	0.986401	0.0429676	normal	normal	normal
cln-miR06	c344649	UACUGGUUGUUUACAUGGGGC	21	1.38217	8.20804	4.14007	1.66378	3.53138	7.67614	0	1.4065	2.17021	0.62006	1.92235	1.43105	2.23635	0.835116	3.15066	0.733508	4.89819	0.425984	0.863897	normal	normal	normal	normal	0.527887	0.646043	normal	normal	normal	normal	0.57768	0.815274	normal	normal	normal	normal	0.262613	0.688775	normal	normal	normal	normal	0.986401	0.0429676	normal	normal	normal
cln-miR07	c139455	AUUUAUUUAUGGAAGAACUUU	21	1.38217	0.684003	0.828013	0.554592	2.11883	0.767614	1.80804	2.10975	0	1.86018	1.92235	2.86209	2.23635	1.67023	3.15066	0	3.26546	0.894218	0.125438	normal	normal	normal	normal	0.835442	0.23467	normal	normal	normal	normal	0.962081	-0.214146	normal	normal	normal	normal	0.803303	-0.189331	normal	normal	normal	normal	0.736508	-0.630604	normal	normal	normal
cln-miR07	c151922	AUUUAUUUAUGGAAGAACUUU	21	1.38217	0.684003	0.828013	0.554592	2.11883	0.767614	1.80804	2.10975	0	1.86018	1.92235	2.86209	2.23635	1.67023	3.15066	0	3.26546	0.894218	0.125438	normal	normal	normal	normal	0.835442	0.23467	normal	normal	normal	normal	0.962081	-0.214146	normal	normal	normal	normal	0.803303	-0.189331	normal	normal	normal	normal	0.736508	-0.630604	normal	normal	normal
cln-miR07	c151977	AUUUAUUUAUGGAAGAACUUU	21	1.38217	0.684003	0.828013	0.554592	2.11883	0.767614	1.80804	2.10975	0	1.86018	1.92235	2.86209	2.23635	1.67023	3.15066	0	3.26546	0.894218	0.125438	normal	normal	normal	normal	0.835442	0.23467	normal	normal	normal	normal	0.962081	-0.214146	normal	normal	normal	normal	0.803303	-0.189331	normal	normal	normal	normal	0.736508	-0.630604	normal	normal	normal
cln-miR07	c152457	AUUUAUUUAUGGAAGAACUUU	21	1.38217	0.684003	0.828013	0.554592	2.11883	0.767614	1.80804	2.10975	0	1.86018	1.92235	2.86209	2.23635	1.67023	3.15066	0	3.26546	0.894218	0.125438	normal	normal	normal	normal	0.835442	0.23467	normal	normal	normal	normal	0.962081	-0.214146	normal	normal	normal	normal	0.803303	-0.189331	normal	normal	normal	normal	0.736508	-0.630604	normal	normal	normal
cln-miR07	c153994	AUUUAUUUAUGGAAGAACUUU	21	1.38217	0.684003	0.828013	0.554592	2.11883	0.767614	1.80804	2.10975	0	1.86018	1.92235	2.86209	2.23635	1.67023	3.15066	0	3.26546	0.894218	0.125438	normal	normal	normal	normal	0.835442	0.23467	normal	normal	normal	normal	0.962081	-0.214146	normal	normal	normal	normal	0.803303	-0.189331	normal	normal	normal	normal	0.736508	-0.630604	normal	normal	normal
cln-miR07	c195147	AUUUAUUUAUGGAAGAACUUU	21	1.38217	0.684003	0.828013	0.554592	2.11883	0.767614	1.80804	2.10975	0	1.86018	1.92235	2.86209	2.23635	1.67023	3.15066	0	3.26546	0.894218	0.125438	normal	normal	normal	normal	0.835442	0.23467	normal	normal	normal	normal	0.962081	-0.214146	normal	normal	normal	normal	0.803303	-0.189331	normal	normal	normal	normal	0.736508	-0.630604	normal	normal	normal
cln-miR07	c205735	AUUUAUUUAUGGAAGAACUUU	21	1.38217	0.684003	0.828013	0.554592	2.11883	0.767614	1.80804	2.10975	0	1.86018	1.92235	2.86209	2.23635	1.67023	3.15066	0	3.26546	0.894218	0.125438	normal	normal	normal	normal	0.835442	0.23467	normal	normal	normal	normal	0.962081	-0.214146	normal	normal	normal	normal	0.803303	-0.189331	normal	normal	normal	normal	0.736508	-0.630604	normal	normal	normal
cln-miR07	c254561	AUUUAUUUAUGGAAGAACUUU	21	1.38217	0.684003	0.828013	0.554592	2.11883	0.767614	1.80804	2.10975	0	1.86018	1.92235	2.86209	2.23635	1.67023	3.15066	0	3.26546	0.894218	0.125438	normal	normal	normal	normal	0.835442	0.23467	normal	normal	normal	normal	0.962081	-0.214146	normal	normal	normal	normal	0.803303	-0.189331	normal	normal	normal	normal	0.736508	-0.630604	normal	normal	normal
cln-miR07	c257624	AUUUAUUUAUGGAAGAACUUU	21	1.38217	0.684003	0.828013	0.554592	2.11883	0.767614	1.80804	2.10975	0	1.86018	1.92235	2.86209	2.23635	1.67023	3.15066	0	3.26546	0.894218	0.125438	normal	normal	normal	normal	0.835442	0.23467	normal	normal	normal	normal	0.962081	-0.214146	normal	normal	normal	normal	0.803303	-0.189331	normal	normal	normal	normal	0.736508	-0.630604	normal	normal	normal
cln-miR07	c260173	AUUUAUUUAUGGAAGAACUUU	21	1.38217	0.684003	0.828013	0.554592	2.11883	0.767614	1.80804	2.10975	0	1.86018	1.92235	2.86209	2.23635	1.67023	3.15066	0	3.26546	0.894218	0.125438	normal	normal	normal	normal	0.835442	0.23467	normal	normal	normal	normal	0.962081	-0.214146	normal	normal	normal	normal	0.803303	-0.189331	normal	normal	normal	normal	0.736508	-0.630604	normal	normal	normal
cln-miR07	c292473	AUUUAUUUAUGGAAGAACUUU	21	1.38217	0.684003	0.828013	0.554592	2.11883	0.767614	1.80804	2.10975	0	1.86018	1.92235	2.86209	2.23635	1.67023	3.15066	0	3.26546	0.894218	0.125438	normal	normal	normal	normal	0.835442	0.23467	normal	normal	normal	normal	0.962081	-0.214146	normal	normal	normal	normal	0.803303	-0.189331	normal	normal	normal	normal	0.736508	-0.630604	normal	normal	normal
cln-miR07	c297478	AUUUAUUUAUGGAAGAACUUU	21	1.38217	0.684003	0.828013	0.554592	2.11883	0.767614	1.80804	2.10975	0	1.86018	1.92235	2.86209	2.23635	1.67023	3.15066	0	3.26546	0.894218	0.125438	normal	normal	normal	normal	0.835442	0.23467	normal	normal	normal	normal	0.962081	-0.214146	normal	normal	normal	normal	0.803303	-0.189331	normal	normal	normal	normal	0.736508	-0.630604	normal	normal	normal
cln-miR07	c299631	AUUUAUUUAUGGAAGAACUUU	21	1.38217	0.684003	0.828013	0.554592	2.11883	0.767614	1.80804	2.10975	0	1.86018	1.92235	2.86209	2.23635	1.67023	3.15066	0	3.26546	0.894218	0.125438	normal	normal	normal	normal	0.835442	0.23467	normal	normal	normal	normal	0.962081	-0.214146	normal	normal	normal	normal	0.803303	-0.189331	normal	normal	normal	normal	0.736508	-0.630604	normal	normal	normal
cln-miR07	c300617	AUUUAUUUAUGGAAGAACUUU	21	1.38217	0.684003	0.828013	0.554592	2.11883	0.767614	1.80804	2.10975	0	1.86018	1.92235	2.86209	2.23635	1.67023	3.15066	0	3.26546	0.894218	0.125438	normal	normal	normal	normal	0.835442	0.23467	normal	normal	normal	normal	0.962081	-0.214146	normal	normal	normal	normal	0.803303	-0.189331	normal	normal	normal	normal	0.736508	-0.630604	normal	normal	normal
cln-miR07	c302903	AUUUAUUUAUGGAAGAACUUU	21	1.38217	0.684003	0.828013	0.554592	2.11883	0.767614	1.80804	2.10975	0	1.86018	1.92235	2.86209	2.23635	1.67023	3.15066	0	3.26546	0.894218	0.125438	normal	normal	normal	normal	0.835442	0.23467	normal	normal	normal	normal	0.962081	-0.214146	normal	normal	normal	normal	0.803303	-0.189331	normal	normal	normal	normal	0.736508	-0.630604	normal	normal	normal
cln-miR07	c305105	AUUUAUUUAUGGAAGAACUUU	21	1.38217	0.684003	0.828013	0.554592	2.11883	0.767614	1.80804	2.10975	0	1.86018	1.92235	2.86209	2.23635	1.67023	3.15066	0	3.26546	0.894218	0.125438	normal	normal	normal	normal	0.835442	0.23467	normal	normal	normal	normal	0.962081	-0.214146	normal	normal	normal	normal	0.803303	-0.189331	normal	normal	normal	normal	0.736508	-0.630604	normal	normal	normal
cln-miR07	c308074	AUUUAUUUAUGGAAGAACUUU	21	1.38217	0.684003	0.828013	0.554592	2.11883	0.767614	1.80804	2.10975	0	1.86018	1.92235	2.86209	2.23635	1.67023	3.15066	0	3.26546	0.894218	0.125438	normal	normal	normal	normal	0.835442	0.23467	normal	normal	normal	normal	0.962081	-0.214146	normal	normal	normal	normal	0.803303	-0.189331	normal	normal	normal	normal	0.736508	-0.630604	normal	normal	normal
cln-miR07	c310068	AUUUAUUUAUGGAAGAACUUU	21	1.38217	0.684003	0.828013	0.554592	2.11883	0.767614	1.80804	2.10975	0	1.86018	1.92235	2.86209	2.23635	1.67023	3.15066	0	3.26546	0.894218	0.125438	normal	normal	normal	normal	0.835442	0.23467	normal	normal	normal	normal	0.962081	-0.214146	normal	normal	normal	normal	0.803303	-0.189331	normal	normal	normal	normal	0.736508	-0.630604	normal	normal	normal
cln-miR07	c310626	AUUUAUUUAUGGAAGAACUUU	21	1.38217	0.684003	0.828013	0.554592	2.11883	0.767614	1.80804	2.10975	0	1.86018	1.92235	2.86209	2.23635	1.67023	3.15066	0	3.26546	0.894218	0.125438	normal	normal	normal	normal	0.835442	0.23467	normal	normal	normal	normal	0.962081	-0.214146	normal	normal	normal	normal	0.803303	-0.189331	normal	normal	normal	normal	0.736508	-0.630604	normal	normal	normal
cln-miR07	c312110	AUUUAUUUAUGGAAGAACUUU	21	1.38217	0.684003	0.828013	0.554592	2.11883	0.767614	1.80804	2.10975	0	1.86018	1.92235	2.86209	2.23635	1.67023	3.15066	0	3.26546	0.894218	0.125438	normal	normal	normal	normal	0.835442	0.23467	normal	normal	normal	normal	0.962081	-0.214146	normal	normal	normal	normal	0.803303	-0.189331	normal	normal	normal	normal	0.736508	-0.630604	normal	normal	normal
cln-miR07	c312645	AUUUAUUUAUGGAAGAACUUU	21	1.38217	0.684003	0.828013	0.554592	2.11883	0.767614	1.80804	2.10975	0	1.86018	1.92235	2.86209	2.23635	1.67023	3.15066	0	3.26546	0.894218	0.125438	normal	normal	normal	normal	0.835442	0.23467	normal	normal	normal	normal	0.962081	-0.214146	normal	normal	normal	normal	0.803303	-0.189331	normal	normal	normal	normal	0.736508	-0.630604	normal	normal	normal
cln-miR07	c316233	AUUUAUUUAUGGAAGAACUUU	21	1.38217	0.684003	0.828013	0.554592	2.11883	0.767614	1.80804	2.10975	0	1.86018	1.92235	2.86209	2.23635	1.67023	3.15066	0	3.26546	0.894218	0.125438	normal	normal	normal	normal	0.835442	0.23467	normal	normal	normal	normal	0.962081	-0.214146	normal	normal	normal	normal	0.803303	-0.189331	normal	normal	normal	normal	0.736508	-0.630604	normal	normal	normal
cln-miR07	c316407	AUUUAUUUAUGGAAGAACUUU	21	1.38217	0.684003	0.828013	0.554592	2.11883	0.767614	1.80804	2.10975	0	1.86018	1.92235	2.86209	2.23635	1.67023	3.15066	0	3.26546	0.894218	0.125438	normal	normal	normal	normal	0.835442	0.23467	normal	normal	normal	normal	0.962081	-0.214146	normal	normal	normal	normal	0.803303	-0.189331	normal	normal	normal	normal	0.736508	-0.630604	normal	normal	normal
cln-miR07	c319735	AUUUAUUUAUGGAAGAACUUU	21	1.38217	0.684003	0.828013	0.554592	2.11883	0.767614	1.80804	2.10975	0	1.86018	1.92235	2.86209	2.23635	1.67023	3.15066	0	3.26546	0.894218	0.125438	normal	normal	normal	normal	0.835442	0.23467	normal	normal	normal	normal	0.962081	-0.214146	normal	normal	normal	normal	0.803303	-0.189331	normal	normal	normal	normal	0.736508	-0.630604	normal	normal	normal
cln-miR07	c319824	AUUUAUUUAUGGAAGAACUUU	21	1.38217	0.684003	0.828013	0.554592	2.11883	0.767614	1.80804	2.10975	0	1.86018	1.92235	2.86209	2.23635	1.67023	3.15066	0	3.26546	0.894218	0.125438	normal	normal	normal	normal	0.835442	0.23467	normal	normal	normal	normal	0.962081	-0.214146	normal	normal	normal	normal	0.803303	-0.189331	normal	normal	normal	normal	0.736508	-0.630604	normal	normal	normal
cln-miR07	c320882	AUUUAUUUAUGGAAGAACUUU	21	1.38217	0.684003	0.828013	0.554592	2.11883	0.767614	1.80804	2.10975	0	1.86018	1.92235	2.86209	2.23635	1.67023	3.15066	0	3.26546	0.894218	0.125438	normal	normal	normal	normal	0.835442	0.23467	normal	normal	normal	normal	0.962081	-0.214146	normal	normal	normal	normal	0.803303	-0.189331	normal	normal	normal	normal	0.736508	-0.630604	normal	normal	normal
cln-miR07	c321613	AUUUAUUUAUGGAAGAACUUU	21	1.38217	0.684003	0.828013	0.554592	2.11883	0.767614	1.80804	2.10975	0	1.86018	1.92235	2.86209	2.23635	1.67023	3.15066	0	3.26546	0.894218	0.125438	normal	normal	normal	normal	0.835442	0.23467	normal	normal	normal	normal	0.962081	-0.214146	normal	normal	normal	normal	0.803303	-0.189331	normal	normal	normal	normal	0.736508	-0.630604	normal	normal	normal
cln-miR07	c323772	AUUUAUUUAUGGAAGAACUUU	21	1.38217	0.684003	0.828013	0.554592	2.11883	0.767614	1.80804	2.10975	0	1.86018	1.92235	2.86209	2.23635	1.67023	3.15066	0	3.26546	0.894218	0.125438	normal	normal	normal	normal	0.835442	0.23467	normal	normal	normal	normal	0.962081	-0.214146	normal	normal	normal	normal	0.803303	-0.189331	normal	normal	normal	normal	0.736508	-0.630604	normal	normal	normal
cln-miR07	c323991	AUUUAUUUAUGGAAGAACUUU	21	1.38217	0.684003	0.828013	0.554592	2.11883	0.767614	1.80804	2.10975	0	1.86018	1.92235	2.86209	2.23635	1.67023	3.15066	0	3.26546	0.894218	0.125438	normal	normal	normal	normal	0.835442	0.23467	normal	normal	normal	normal	0.962081	-0.214146	normal	normal	normal	normal	0.803303	-0.189331	normal	normal	normal	normal	0.736508	-0.630604	normal	normal	normal
cln-miR07	c324164	AUUUAUUUAUGGAAGAACUUU	21	1.38217	0.684003	0.828013	0.554592	2.11883	0.767614	1.80804	2.10975	0	1.86018	1.92235	2.86209	2.23635	1.67023	3.15066	0	3.26546	0.894218	0.125438	normal	normal	normal	normal	0.835442	0.23467	normal	normal	normal	normal	0.962081	-0.214146	normal	normal	normal	normal	0.803303	-0.189331	normal	normal	normal	normal	0.736508	-0.630604	normal	normal	normal
cln-miR07	c324547	AUUUAUUUAUGGAAGAACUUU	21	1.38217	0.684003	0.828013	0.554592	2.11883	0.767614	1.80804	2.10975	0	1.86018	1.92235	2.86209	2.23635	1.67023	3.15066	0	3.26546	0.894218	0.125438	normal	normal	normal	normal	0.835442	0.23467	normal	normal	normal	normal	0.962081	-0.214146	normal	normal	normal	normal	0.803303	-0.189331	normal	normal	normal	normal	0.736508	-0.630604	normal	normal	normal
cln-miR07	c324756	AUUUAUUUAUGGAAGAACUUU	21	1.38217	0.684003	0.828013	0.554592	2.11883	0.767614	1.80804	2.10975	0	1.86018	1.92235	2.86209	2.23635	1.67023	3.15066	0	3.26546	0.894218	0.125438	normal	normal	normal	normal	0.835442	0.23467	normal	normal	normal	normal	0.962081	-0.214146	normal	normal	normal	normal	0.803303	-0.189331	normal	normal	normal	normal	0.736508	-0.630604	normal	normal	normal
cln-miR07	c324885	AUUUAUUUAUGGAAGAACUUU	21	1.38217	0.684003	0.828013	0.554592	2.11883	0.767614	1.80804	2.10975	0	1.86018	1.92235	2.86209	2.23635	1.67023	3.15066	0	3.26546	0.894218	0.125438	normal	normal	normal	normal	0.835442	0.23467	normal	normal	normal	normal	0.962081	-0.214146	normal	normal	normal	normal	0.803303	-0.189331	normal	normal	normal	normal	0.736508	-0.630604	normal	normal	normal
cln-miR07	c325583	AUUUAUUUAUGGAAGAACUUU	21	1.38217	0.684003	0.828013	0.554592	2.11883	0.767614	1.80804	2.10975	0	1.86018	1.92235	2.86209	2.23635	1.67023	3.15066	0	3.26546	0.894218	0.125438	normal	normal	normal	normal	0.835442	0.23467	normal	normal	normal	normal	0.962081	-0.214146	normal	normal	normal	normal	0.803303	-0.189331	normal	normal	normal	normal	0.736508	-0.630604	normal	normal	normal
cln-miR07	c326049	AUUUAUUUAUGGAAGAACUUU	21	1.38217	0.684003	0.828013	0.554592	2.11883	0.767614	1.80804	2.10975	0	1.86018	1.92235	2.86209	2.23635	1.67023	3.15066	0	3.26546	0.894218	0.125438	normal	normal	normal	normal	0.835442	0.23467	normal	normal	normal	normal	0.962081	-0.214146	normal	normal	normal	normal	0.803303	-0.189331	normal	normal	normal	normal	0.736508	-0.630604	normal	normal	normal
cln-miR07	c326987	AUUUAUUUAUGGAAGAACUUU	21	1.38217	0.684003	0.828013	0.554592	2.11883	0.767614	1.80804	2.10975	0	1.86018	1.92235	2.86209	2.23635	1.67023	3.15066	0	3.26546	0.894218	0.125438	normal	normal	normal	normal	0.835442	0.23467	normal	normal	normal	normal	0.962081	-0.214146	normal	normal	normal	normal	0.803303	-0.189331	normal	normal	normal	normal	0.736508	-0.630604	normal	normal	normal
cln-miR07	c327976	AUUUAUUUAUGGAAGAACUUU	21	1.38217	0.684003	0.828013	0.554592	2.11883	0.767614	1.80804	2.10975	0	1.86018	1.92235	2.86209	2.23635	1.67023	3.15066	0	3.26546	0.894218	0.125438	normal	normal	normal	normal	0.835442	0.23467	normal	normal	normal	normal	0.962081	-0.214146	normal	normal	normal	normal	0.803303	-0.189331	normal	normal	normal	normal	0.736508	-0.630604	normal	normal	normal
cln-miR07	c328315	AUUUAUUUAUGGAAGAACUUU	21	1.38217	0.684003	0.828013	0.554592	2.11883	0.767614	1.80804	2.10975	0	1.86018	1.92235	2.86209	2.23635	1.67023	3.15066	0	3.26546	0.894218	0.125438	normal	normal	normal	normal	0.835442	0.23467	normal	normal	normal	normal	0.962081	-0.214146	normal	normal	normal	normal	0.803303	-0.189331	normal	normal	normal	normal	0.736508	-0.630604	normal	normal	normal
cln-miR07	c328409	AUUUAUUUAUGGAAGAACUUU	21	1.38217	0.684003	0.828013	0.554592	2.11883	0.767614	1.80804	2.10975	0	1.86018	1.92235	2.86209	2.23635	1.67023	3.15066	0	3.26546	0.894218	0.125438	normal	normal	normal	normal	0.835442	0.23467	normal	normal	normal	normal	0.962081	-0.214146	normal	normal	normal	normal	0.803303	-0.189331	normal	normal	normal	normal	0.736508	-0.630604	normal	normal	normal
cln-miR07	c328453	AUUUAUUUAUGGAAGAACUUU	21	1.38217	0.684003	0.828013	0.554592	2.11883	0.767614	1.80804	2.10975	0	1.86018	1.92235	2.86209	2.23635	1.67023	3.15066	0	3.26546	0.894218	0.125438	normal	normal	normal	normal	0.835442	0.23467	normal	normal	normal	normal	0.962081	-0.214146	normal	normal	normal	normal	0.803303	-0.189331	normal	normal	normal	normal	0.736508	-0.630604	normal	normal	normal
cln-miR07	c328674	AUUUAUUUAUGGAAGAACUUU	21	1.38217	0.684003	0.828013	0.554592	2.11883	0.767614	1.80804	2.10975	0	1.86018	1.92235	2.86209	2.23635	1.67023	3.15066	0	3.26546	0.894218	0.125438	normal	normal	normal	normal	0.835442	0.23467	normal	normal	normal	normal	0.962081	-0.214146	normal	normal	normal	normal	0.803303	-0.189331	normal	normal	normal	normal	0.736508	-0.630604	normal	normal	normal
cln-miR07	c329515	AUUUAUUUAUGGAAGAACUUU	21	1.38217	0.684003	0.828013	0.554592	2.11883	0.767614	1.80804	2.10975	0	1.86018	1.92235	2.86209	2.23635	1.67023	3.15066	0	3.26546	0.894218	0.125438	normal	normal	normal	normal	0.835442	0.23467	normal	normal	normal	normal	0.962081	-0.214146	normal	normal	normal	normal	0.803303	-0.189331	normal	normal	normal	normal	0.736508	-0.630604	normal	normal	normal
cln-miR07	c329538	AUUUAUUUAUGGAAGAACUUU	21	1.38217	0.684003	0.828013	0.554592	2.11883	0.767614	1.80804	2.10975	0	1.86018	1.92235	2.86209	2.23635	1.67023	3.15066	0	3.26546	0.894218	0.125438	normal	normal	normal	normal	0.835442	0.23467	normal	normal	normal	normal	0.962081	-0.214146	normal	normal	normal	normal	0.803303	-0.189331	normal	normal	normal	normal	0.736508	-0.630604	normal	normal	normal
cln-miR07	c332620	AUUUAUUUAUGGAAGAACUUU	21	1.38217	0.684003	0.828013	0.554592	2.11883	0.767614	1.80804	2.10975	0	1.86018	1.92235	2.86209	2.23635	1.67023	3.15066	0	3.26546	0.894218	0.125438	normal	normal	normal	normal	0.835442	0.23467	normal	normal	normal	normal	0.962081	-0.214146	normal	normal	normal	normal	0.803303	-0.189331	normal	normal	normal	normal	0.736508	-0.630604	normal	normal	normal
cln-miR07	c332651	AUUUAUUUAUGGAAGAACUUU	21	1.38217	0.684003	0.828013	0.554592	2.11883	0.767614	1.80804	2.10975	0	1.86018	1.92235	2.86209	2.23635	1.67023	3.15066	0	3.26546	0.894218	0.125438	normal	normal	normal	normal	0.835442	0.23467	normal	normal	normal	normal	0.962081	-0.214146	normal	normal	normal	normal	0.803303	-0.189331	normal	normal	normal	normal	0.736508	-0.630604	normal	normal	normal
cln-miR07	c333247	AUUUAUUUAUGGAAGAACUUU	21	1.38217	0.684003	0.828013	0.554592	2.11883	0.767614	1.80804	2.10975	0	1.86018	1.92235	2.86209	2.23635	1.67023	3.15066	0	3.26546	0.894218	0.125438	normal	normal	normal	normal	0.835442	0.23467	normal	normal	normal	normal	0.962081	-0.214146	normal	normal	normal	normal	0.803303	-0.189331	normal	normal	normal	normal	0.736508	-0.630604	normal	normal	normal
cln-miR07	c333409	AUUUAUUUAUGGAAGAACUUU	21	1.38217	0.684003	0.828013	0.554592	2.11883	0.767614	1.80804	2.10975	0	1.86018	1.92235	2.86209	2.23635	1.67023	3.15066	0	3.26546	0.894218	0.125438	normal	normal	normal	normal	0.835442	0.23467	normal	normal	normal	normal	0.962081	-0.214146	normal	normal	normal	normal	0.803303	-0.189331	normal	normal	normal	normal	0.736508	-0.630604	normal	normal	normal
cln-miR07	c333505	AUUUAUUUAUGGAAGAACUUU	21	1.38217	0.684003	0.828013	0.554592	2.11883	0.767614	1.80804	2.10975	0	1.86018	1.92235	2.86209	2.23635	1.67023	3.15066	0	3.26546	0.894218	0.125438	normal	normal	normal	normal	0.835442	0.23467	normal	normal	normal	normal	0.962081	-0.214146	normal	normal	normal	normal	0.803303	-0.189331	normal	normal	normal	normal	0.736508	-0.630604	normal	normal	normal
cln-miR07	c334282	AUUUAUUUAUGGAAGAACUUU	21	1.38217	0.684003	0.828013	0.554592	2.11883	0.767614	1.80804	2.10975	0	1.86018	1.92235	2.86209	2.23635	1.67023	3.15066	0	3.26546	0.894218	0.125438	normal	normal	normal	normal	0.835442	0.23467	normal	normal	normal	normal	0.962081	-0.214146	normal	normal	normal	normal	0.803303	-0.189331	normal	normal	normal	normal	0.736508	-0.630604	normal	normal	normal
cln-miR07	c334904	AUUUAUUUAUGGAAGAACUUU	21	1.38217	0.684003	0.828013	0.554592	2.11883	0.767614	1.80804	2.10975	0	1.86018	1.92235	2.86209	2.23635	1.67023	3.15066	0	3.26546	0.894218	0.125438	normal	normal	normal	normal	0.835442	0.23467	normal	normal	normal	normal	0.962081	-0.214146	normal	normal	normal	normal	0.803303	-0.189331	normal	normal	normal	normal	0.736508	-0.630604	normal	normal	normal
cln-miR07	c335169	AUUUAUUUAUGGAAGAACUUU	21	1.38217	0.684003	0.828013	0.554592	2.11883	0.767614	1.80804	2.10975	0	1.86018	1.92235	2.86209	2.23635	1.67023	3.15066	0	3.26546	0.894218	0.125438	normal	normal	normal	normal	0.835442	0.23467	normal	normal	normal	normal	0.962081	-0.214146	normal	normal	normal	normal	0.803303	-0.189331	normal	normal	normal	normal	0.736508	-0.630604	normal	normal	normal
cln-miR07	c335431	AUUUAUUUAUGGAAGAACUUU	21	1.38217	0.684003	0.828013	0.554592	2.11883	0.767614	1.80804	2.10975	0	1.86018	1.92235	2.86209	2.23635	1.67023	3.15066	0	3.26546	0.894218	0.125438	normal	normal	normal	normal	0.835442	0.23467	normal	normal	normal	normal	0.962081	-0.214146	normal	normal	normal	normal	0.803303	-0.189331	normal	normal	normal	normal	0.736508	-0.630604	normal	normal	normal
cln-miR07	c335566	AUUUAUUUAUGGAAGAACUUU	21	1.38217	0.684003	0.828013	0.554592	2.11883	0.767614	1.80804	2.10975	0	1.86018	1.92235	2.86209	2.23635	1.67023	3.15066	0	3.26546	0.894218	0.125438	normal	normal	normal	normal	0.835442	0.23467	normal	normal	normal	normal	0.962081	-0.214146	normal	normal	normal	normal	0.803303	-0.189331	normal	normal	normal	normal	0.736508	-0.630604	normal	normal	normal
cln-miR07	c335906	AUUUAUUUAUGGAAGAACUUU	21	1.38217	0.684003	0.828013	0.554592	2.11883	0.767614	1.80804	2.10975	0	1.86018	1.92235	2.86209	2.23635	1.67023	3.15066	0	3.26546	0.894218	0.125438	normal	normal	normal	normal	0.835442	0.23467	normal	normal	normal	normal	0.962081	-0.214146	normal	normal	normal	normal	0.803303	-0.189331	normal	normal	normal	normal	0.736508	-0.630604	normal	normal	normal
cln-miR07	c336204	AUUUAUUUAUGGAAGAACUUU	21	1.38217	0.684003	0.828013	0.554592	2.11883	0.767614	1.80804	2.10975	0	1.86018	1.92235	2.86209	2.23635	1.67023	3.15066	0	3.26546	0.894218	0.125438	normal	normal	normal	normal	0.835442	0.23467	normal	normal	normal	normal	0.962081	-0.214146	normal	normal	normal	normal	0.803303	-0.189331	normal	normal	normal	normal	0.736508	-0.630604	normal	normal	normal
cln-miR07	c336246	AUUUAUUUAUGGAAGAACUUU	21	1.38217	0.684003	0.828013	0.554592	2.11883	0.767614	1.80804	2.10975	0	1.86018	1.92235	2.86209	2.23635	1.67023	3.15066	0	3.26546	0.894218	0.125438	normal	normal	normal	normal	0.835442	0.23467	normal	normal	normal	normal	0.962081	-0.214146	normal	normal	normal	normal	0.803303	-0.189331	normal	normal	normal	normal	0.736508	-0.630604	normal	normal	normal
cln-miR07	c336902	AUUUAUUUAUGGAAGAACUUU	21	1.38217	0.684003	0.828013	0.554592	2.11883	0.767614	1.80804	2.10975	0	1.86018	1.92235	2.86209	2.23635	1.67023	3.15066	0	3.26546	0.894218	0.125438	normal	normal	normal	normal	0.835442	0.23467	normal	normal	normal	normal	0.962081	-0.214146	normal	normal	normal	normal	0.803303	-0.189331	normal	normal	normal	normal	0.736508	-0.630604	normal	normal	normal
cln-miR07	c337556	AUUUAUUUAUGGAAGAACUUU	21	1.38217	0.684003	0.828013	0.554592	2.11883	0.767614	1.80804	2.10975	0	1.86018	1.92235	2.86209	2.23635	1.67023	3.15066	0	3.26546	0.894218	0.125438	normal	normal	normal	normal	0.835442	0.23467	normal	normal	normal	normal	0.962081	-0.214146	normal	normal	normal	normal	0.803303	-0.189331	normal	normal	normal	normal	0.736508	-0.630604	normal	normal	normal
cln-miR07	c337878	AUUUAUUUAUGGAAGAACUUU	21	1.38217	0.684003	0.828013	0.554592	2.11883	0.767614	1.80804	2.10975	0	1.86018	1.92235	2.86209	2.23635	1.67023	3.15066	0	3.26546	0.894218	0.125438	normal	normal	normal	normal	0.835442	0.23467	normal	normal	normal	normal	0.962081	-0.214146	normal	normal	normal	normal	0.803303	-0.189331	normal	normal	normal	normal	0.736508	-0.630604	normal	normal	normal
cln-miR07	c338132	AUUUAUUUAUGGAAGAACUUU	21	1.38217	0.684003	0.828013	0.554592	2.11883	0.767614	1.80804	2.10975	0	1.86018	1.92235	2.86209	2.23635	1.67023	3.15066	0	3.26546	0.894218	0.125438	normal	normal	normal	normal	0.835442	0.23467	normal	normal	normal	normal	0.962081	-0.214146	normal	normal	normal	normal	0.803303	-0.189331	normal	normal	normal	normal	0.736508	-0.630604	normal	normal	normal
cln-miR07	c338281	AUUUAUUUAUGGAAGAACUUU	21	1.38217	0.684003	0.828013	0.554592	2.11883	0.767614	1.80804	2.10975	0	1.86018	1.92235	2.86209	2.23635	1.67023	3.15066	0	3.26546	0.894218	0.125438	normal	normal	normal	normal	0.835442	0.23467	normal	normal	normal	normal	0.962081	-0.214146	normal	normal	normal	normal	0.803303	-0.189331	normal	normal	normal	normal	0.736508	-0.630604	normal	normal	normal
cln-miR07	c338339	AUUUAUUUAUGGAAGAACUUU	21	1.38217	0.684003	0.828013	0.554592	2.11883	0.767614	1.80804	2.10975	0	1.86018	1.92235	2.86209	2.23635	1.67023	3.15066	0	3.26546	0.894218	0.125438	normal	normal	normal	normal	0.835442	0.23467	normal	normal	normal	normal	0.962081	-0.214146	normal	normal	normal	normal	0.803303	-0.189331	normal	normal	normal	normal	0.736508	-0.630604	normal	normal	normal
cln-miR07	c339447	AUUUAUUUAUGGAAGAACUUU	21	1.38217	0.684003	0.828013	0.554592	2.11883	0.767614	1.80804	2.10975	0	1.86018	1.92235	2.86209	2.23635	1.67023	3.15066	0	3.26546	0.894218	0.125438	normal	normal	normal	normal	0.835442	0.23467	normal	normal	normal	normal	0.962081	-0.214146	normal	normal	normal	normal	0.803303	-0.189331	normal	normal	normal	normal	0.736508	-0.630604	normal	normal	normal
cln-miR07	c341521	AUUUAUUUAUGGAAGAACUUU	21	1.38217	0.684003	0.828013	0.554592	2.11883	0.767614	1.80804	2.10975	0	1.86018	1.92235	2.86209	2.23635	1.67023	3.15066	0	3.26546	0.894218	0.125438	normal	normal	normal	normal	0.835442	0.23467	normal	normal	normal	normal	0.962081	-0.214146	normal	normal	normal	normal	0.803303	-0.189331	normal	normal	normal	normal	0.736508	-0.630604	normal	normal	normal
cln-miR07	c344394	AUUUAUUUAUGGAAGAACUUU	21	1.38217	0.684003	0.828013	0.554592	2.11883	0.767614	1.80804	2.10975	0	1.86018	1.92235	2.86209	2.23635	1.67023	3.15066	0	3.26546	0.894218	0.125438	normal	normal	normal	normal	0.835442	0.23467	normal	normal	normal	normal	0.962081	-0.214146	normal	normal	normal	normal	0.803303	-0.189331	normal	normal	normal	normal	0.736508	-0.630604	normal	normal	normal
cln-miR07	c349054	AUUUAUUUAUGGAAGAACUUU	21	1.38217	0.684003	0.828013	0.554592	2.11883	0.767614	1.80804	2.10975	0	1.86018	1.92235	2.86209	2.23635	1.67023	3.15066	0	3.26546	0.894218	0.125438	normal	normal	normal	normal	0.835442	0.23467	normal	normal	normal	normal	0.962081	-0.214146	normal	normal	normal	normal	0.803303	-0.189331	normal	normal	normal	normal	0.736508	-0.630604	normal	normal	normal
cln-miR07	c349538	AUUUAUUUAUGGAAGAACUUU	21	1.38217	0.684003	0.828013	0.554592	2.11883	0.767614	1.80804	2.10975	0	1.86018	1.92235	2.86209	2.23635	1.67023	3.15066	0	3.26546	0.894218	0.125438	normal	normal	normal	normal	0.835442	0.23467	normal	normal	normal	normal	0.962081	-0.214146	normal	normal	normal	normal	0.803303	-0.189331	normal	normal	normal	normal	0.736508	-0.630604	normal	normal	normal
cln-miR07	c354545	AUUUAUUUAUGGAAGAACUUU	21	1.38217	0.684003	0.828013	0.554592	2.11883	0.767614	1.80804	2.10975	0	1.86018	1.92235	2.86209	2.23635	1.67023	3.15066	0	3.26546	0.894218	0.125438	normal	normal	normal	normal	0.835442	0.23467	normal	normal	normal	normal	0.962081	-0.214146	normal	normal	normal	normal	0.803303	-0.189331	normal	normal	normal	normal	0.736508	-0.630604	normal	normal	normal
cln-miR07	c356446	AUUUAUUUAUGGAAGAACUUU	21	1.38217	0.684003	0.828013	0.554592	2.11883	0.767614	1.80804	2.10975	0	1.86018	1.92235	2.86209	2.23635	1.67023	3.15066	0	3.26546	0.894218	0.125438	normal	normal	normal	normal	0.835442	0.23467	normal	normal	normal	normal	0.962081	-0.214146	normal	normal	normal	normal	0.803303	-0.189331	normal	normal	normal	normal	0.736508	-0.630604	normal	normal	normal
cln-miR07	c357105	AUUUAUUUAUGGAAGAACUUU	21	1.38217	0.684003	0.828013	0.554592	2.11883	0.767614	1.80804	2.10975	0	1.86018	1.92235	2.86209	2.23635	1.67023	3.15066	0	3.26546	0.894218	0.125438	normal	normal	normal	normal	0.835442	0.23467	normal	normal	normal	normal	0.962081	-0.214146	normal	normal	normal	normal	0.803303	-0.189331	normal	normal	normal	normal	0.736508	-0.630604	normal	normal	normal
cln-miR07	c419472	AUUUAUUUAUGGAAGAACUUU	21	1.38217	0.684003	0.828013	0.554592	2.11883	0.767614	1.80804	2.10975	0	1.86018	1.92235	2.86209	2.23635	1.67023	3.15066	0	3.26546	0.894218	0.125438	normal	normal	normal	normal	0.835442	0.23467	normal	normal	normal	normal	0.962081	-0.214146	normal	normal	normal	normal	0.803303	-0.189331	normal	normal	normal	normal	0.736508	-0.630604	normal	normal	normal
cln-miR08	c212741	UUUUCCCUGAACCACCCAUUCC	22	50070.7	71748.5	56609.6	70249.1	57223.1	62431.6	69901.4	97466.9	103735	65372.9	65061.9	52870	52232.2	59633.9	70063.7	48548.7	52544	0.154295	-0.586846	normal	normal	normal	normal	0.000161741	-1.24765	down	down	down	down	0.366082	-0.591272	normal	normal	normal	normal	0.00483838	-0.782445	normal	down	normal	down	0.716552	-0.392778	normal	normal	normal
cln-miR08	c240198	UUUUCCCUGAACCACCCAUUCC	22	50070.7	71748.5	56609.6	70249.1	57223.1	62431.6	69901.4	97466.9	103735	65372.9	65061.9	52870	52232.2	59633.9	70063.7	48548.7	52544	0.154295	-0.586846	normal	normal	normal	normal	0.000161741	-1.24765	down	down	down	down	0.366082	-0.591272	normal	normal	normal	normal	0.00483838	-0.782445	normal	down	normal	down	0.716552	-0.392778	normal	normal	normal
cln-miR08	c316484	UUUUCCCUGAACCACCCAUUCC	22	50070.7	71748.5	56609.6	70249.1	57223.1	62431.6	69901.4	97466.9	103735	65372.9	65061.9	52870	52232.2	59633.9	70063.7	48548.7	52544	0.154295	-0.586846	normal	normal	normal	normal	0.000161741	-1.24765	down	down	down	down	0.366082	-0.591272	normal	normal	normal	normal	0.00483838	-0.782445	normal	down	normal	down	0.716552	-0.392778	normal	normal	normal
cln-miR08	c319013	UUUUCCCUGAACCACCCAUUCC	22	50070.7	71748.5	56609.6	70249.1	57223.1	62431.6	69901.4	97466.9	103735	65372.9	65061.9	52870	52232.2	59633.9	70063.7	48548.7	52544	0.154295	-0.586846	normal	normal	normal	normal	0.000161741	-1.24765	down	down	down	down	0.366082	-0.591272	normal	normal	normal	normal	0.00483838	-0.782445	normal	down	normal	down	0.716552	-0.392778	normal	normal	normal
cln-miR08	c325187	UUUUCCCUGAACCACCCAUUCC	22	50070.7	71748.5	56609.6	70249.1	57223.1	62431.6	69901.4	97466.9	103735	65372.9	65061.9	52870	52232.2	59633.9	70063.7	48548.7	52544	0.154295	-0.586846	normal	normal	normal	normal	0.000161741	-1.24765	down	down	down	down	0.366082	-0.591272	normal	normal	normal	normal	0.00483838	-0.782445	normal	down	normal	down	0.716552	-0.392778	normal	normal	normal
cln-miR08	c329396	UUUUCCCUGAACCACCCAUUCC	22	50070.7	71748.5	56609.6	70249.1	57223.1	62431.6	69901.4	97466.9	103735	65372.9	65061.9	52870	52232.2	59633.9	70063.7	48548.7	52544	0.154295	-0.586846	normal	normal	normal	normal	0.000161741	-1.24765	down	down	down	down	0.366082	-0.591272	normal	normal	normal	normal	0.00483838	-0.782445	normal	down	normal	down	0.716552	-0.392778	normal	normal	normal
cln-miR08	c330960	UUUUCCCUGAACCACCCAUUCC	22	50070.7	71748.5	56609.6	70249.1	57223.1	62431.6	69901.4	97466.9	103735	65372.9	65061.9	52870	52232.2	59633.9	70063.7	48548.7	52544	0.154295	-0.586846	normal	normal	normal	normal	0.000161741	-1.24765	down	down	down	down	0.366082	-0.591272	normal	normal	normal	normal	0.00483838	-0.782445	normal	down	normal	down	0.716552	-0.392778	normal	normal	normal
cln-miR08	c334332	UUUUCCCUGAACCACCCAUUCC	22	50070.7	71748.5	56609.6	70249.1	57223.1	62431.6	69901.4	97466.9	103735	65372.9	65061.9	52870	52232.2	59633.9	70063.7	48548.7	52544	0.154295	-0.586846	normal	normal	normal	normal	0.000161741	-1.24765	down	down	down	down	0.366082	-0.591272	normal	normal	normal	normal	0.00483838	-0.782445	normal	down	normal	down	0.716552	-0.392778	normal	normal	normal
cln-miR08	c338336	UUUUCCCUGAACCACCCAUUCC	22	50070.7	71748.5	56609.6	70249.1	57223.1	62431.6	69901.4	97466.9	103735	65372.9	65061.9	52870	52232.2	59633.9	70063.7	48548.7	52544	0.154295	-0.586846	normal	normal	normal	normal	0.000161741	-1.24765	down	down	down	down	0.366082	-0.591272	normal	normal	normal	normal	0.00483838	-0.782445	normal	down	normal	down	0.716552	-0.392778	normal	normal	normal
cln-miR09	c153582	UUAAUGUGCCCAAGGAAAUGC	21	2.07326	0.684003	0	0.554592	0.706275	0	0.904018	2.10975	0	2.48024	0.480587	0.715524	0	0	1.89039	0.733508	0	0.36826	-1.02742	normal	normal	normal	normal	0.91757	-0.0912913	normal	normal	normal	normal	0.7994	-0.514771	normal	normal	normal	normal	0.259705	-0.787943	normal	normal	normal	normal	0.598142	-0.782225	normal	normal	normal
cln-miR09	c249510	UUAAUGUGCCCAAGGAAAUGC	21	2.07326	0.684003	0	0.554592	0.706275	0	0.904018	2.10975	0	2.48024	0.480587	0.715524	0	0	1.89039	0.733508	0	0.36826	-1.02742	normal	normal	normal	normal	0.91757	-0.0912913	normal	normal	normal	normal	0.7994	-0.514771	normal	normal	normal	normal	0.259705	-0.787943	normal	normal	normal	normal	0.598142	-0.782225	normal	normal	normal
cln-miR09	c255722	UUAAUGUGCCCAAGGAAAUGC	21	2.07326	0.684003	0	0.554592	0.706275	0	0.904018	2.10975	0	2.48024	0.480587	0.715524	0	0	1.89039	0.733508	0	0.36826	-1.02742	normal	normal	normal	normal	0.91757	-0.0912913	normal	normal	normal	normal	0.7994	-0.514771	normal	normal	normal	normal	0.259705	-0.787943	normal	normal	normal	normal	0.598142	-0.782225	normal	normal	normal
cln-miR09	c265946	UUAAUGUGCCCAAGGAAAUGC	21	2.07326	0.684003	0	0.554592	0.706275	0	0.904018	2.10975	0	2.48024	0.480587	0.715524	0	0	1.89039	0.733508	0	0.36826	-1.02742	normal	normal	normal	normal	0.91757	-0.0912913	normal	normal	normal	normal	0.7994	-0.514771	normal	normal	normal	normal	0.259705	-0.787943	normal	normal	normal	normal	0.598142	-0.782225	normal	normal	normal
cln-miR09	c292594	UUAAUGUGCCCAAGGAAAUGC	21	2.07326	0.684003	0	0.554592	0.706275	0	0.904018	2.10975	0	2.48024	0.480587	0.715524	0	0	1.89039	0.733508	0	0.36826	-1.02742	normal	normal	normal	normal	0.91757	-0.0912913	normal	normal	normal	normal	0.7994	-0.514771	normal	normal	normal	normal	0.259705	-0.787943	normal	normal	normal	normal	0.598142	-0.782225	normal	normal	normal
cln-miR09	c294978	UUAAUGUGCCCAAGGAAAUGC	21	2.07326	0.684003	0	0.554592	0.706275	0	0.904018	2.10975	0	2.48024	0.480587	0.715524	0	0	1.89039	0.733508	0	0.36826	-1.02742	normal	normal	normal	normal	0.91757	-0.0912913	normal	normal	normal	normal	0.7994	-0.514771	normal	normal	normal	normal	0.259705	-0.787943	normal	normal	normal	normal	0.598142	-0.782225	normal	normal	normal
cln-miR09	c304316	UUAAUGUGCCCAAGGAAAUGC	21	2.07326	0.684003	0	0.554592	0.706275	0	0.904018	2.10975	0	2.48024	0.480587	0.715524	0	0	1.89039	0.733508	0	0.36826	-1.02742	normal	normal	normal	normal	0.91757	-0.0912913	normal	normal	normal	normal	0.7994	-0.514771	normal	normal	normal	normal	0.259705	-0.787943	normal	normal	normal	normal	0.598142	-0.782225	normal	normal	normal
cln-miR09	c324656	UUAAUGUGCCCAAGGAAAUGC	21	2.07326	0.684003	0	0.554592	0.706275	0	0.904018	2.10975	0	2.48024	0.480587	0.715524	0	0	1.89039	0.733508	0	0.36826	-1.02742	normal	normal	normal	normal	0.91757	-0.0912913	normal	normal	normal	normal	0.7994	-0.514771	normal	normal	normal	normal	0.259705	-0.787943	normal	normal	normal	normal	0.598142	-0.782225	normal	normal	normal
cln-miR09	c325836	UUAAUGUGCCCAAGGAAAUGC	21	2.07326	0.684003	0	0.554592	0.706275	0	0.904018	2.10975	0	2.48024	0.480587	0.715524	0	0	1.89039	0.733508	0	0.36826	-1.02742	normal	normal	normal	normal	0.91757	-0.0912913	normal	normal	normal	normal	0.7994	-0.514771	normal	normal	normal	normal	0.259705	-0.787943	normal	normal	normal	normal	0.598142	-0.782225	normal	normal	normal
cln-miR09	c328018	UUAAUGUGCCCAAGGAAAUGC	21	2.07326	0.684003	0	0.554592	0.706275	0	0.904018	2.10975	0	2.48024	0.480587	0.715524	0	0	1.89039	0.733508	0	0.36826	-1.02742	normal	normal	normal	normal	0.91757	-0.0912913	normal	normal	normal	normal	0.7994	-0.514771	normal	normal	normal	normal	0.259705	-0.787943	normal	normal	normal	normal	0.598142	-0.782225	normal	normal	normal
cln-miR09	c328635	UUAAUGUGCCCAAGGAAAUGC	21	2.07326	0.684003	0	0.554592	0.706275	0	0.904018	2.10975	0	2.48024	0.480587	0.715524	0	0	1.89039	0.733508	0	0.36826	-1.02742	normal	normal	normal	normal	0.91757	-0.0912913	normal	normal	normal	normal	0.7994	-0.514771	normal	normal	normal	normal	0.259705	-0.787943	normal	normal	normal	normal	0.598142	-0.782225	normal	normal	normal
cln-miR09	c332400	UUAAUGUGCCCAAGGAAAUGC	21	2.07326	0.684003	0	0.554592	0.706275	0	0.904018	2.10975	0	2.48024	0.480587	0.715524	0	0	1.89039	0.733508	0	0.36826	-1.02742	normal	normal	normal	normal	0.91757	-0.0912913	normal	normal	normal	normal	0.7994	-0.514771	normal	normal	normal	normal	0.259705	-0.787943	normal	normal	normal	normal	0.598142	-0.782225	normal	normal	normal
cln-miR09	c332899	UUAAUGUGCCCAAGGAAAUGC	21	2.07326	0.684003	0	0.554592	0.706275	0	0.904018	2.10975	0	2.48024	0.480587	0.715524	0	0	1.89039	0.733508	0	0.36826	-1.02742	normal	normal	normal	normal	0.91757	-0.0912913	normal	normal	normal	normal	0.7994	-0.514771	normal	normal	normal	normal	0.259705	-0.787943	normal	normal	normal	normal	0.598142	-0.782225	normal	normal	normal
cln-miR09	c333078	UUAAUGUGCCCAAGGAAAUGC	21	2.07326	0.684003	0	0.554592	0.706275	0	0.904018	2.10975	0	2.48024	0.480587	0.715524	0	0	1.89039	0.733508	0	0.36826	-1.02742	normal	normal	normal	normal	0.91757	-0.0912913	normal	normal	normal	normal	0.7994	-0.514771	normal	normal	normal	normal	0.259705	-0.787943	normal	normal	normal	normal	0.598142	-0.782225	normal	normal	normal
cln-miR09	c333114	UUAAUGUGCCCAAGGAAAUGC	21	2.07326	0.684003	0	0.554592	0.706275	0	0.904018	2.10975	0	2.48024	0.480587	0.715524	0	0	1.89039	0.733508	0	0.36826	-1.02742	normal	normal	normal	normal	0.91757	-0.0912913	normal	normal	normal	normal	0.7994	-0.514771	normal	normal	normal	normal	0.259705	-0.787943	normal	normal	normal	normal	0.598142	-0.782225	normal	normal	normal
cln-miR09	c335536	UUAAUGUGCCCAAGGAAAUGC	21	2.07326	0.684003	0	0.554592	0.706275	0	0.904018	2.10975	0	2.48024	0.480587	0.715524	0	0	1.89039	0.733508	0	0.36826	-1.02742	normal	normal	normal	normal	0.91757	-0.0912913	normal	normal	normal	normal	0.7994	-0.514771	normal	normal	normal	normal	0.259705	-0.787943	normal	normal	normal	normal	0.598142	-0.782225	normal	normal	normal
cln-miR09	c337214	UUAAUGUGCCCAAGGAAAUGC	21	2.07326	0.684003	0	0.554592	0.706275	0	0.904018	2.10975	0	2.48024	0.480587	0.715524	0	0	1.89039	0.733508	0	0.36826	-1.02742	normal	normal	normal	normal	0.91757	-0.0912913	normal	normal	normal	normal	0.7994	-0.514771	normal	normal	normal	normal	0.259705	-0.787943	normal	normal	normal	normal	0.598142	-0.782225	normal	normal	normal
cln-miR09	c339172	UUAAUGUGCCCAAGGAAAUGC	21	2.07326	0.684003	0	0.554592	0.706275	0	0.904018	2.10975	0	2.48024	0.480587	0.715524	0	0	1.89039	0.733508	0	0.36826	-1.02742	normal	normal	normal	normal	0.91757	-0.0912913	normal	normal	normal	normal	0.7994	-0.514771	normal	normal	normal	normal	0.259705	-0.787943	normal	normal	normal	normal	0.598142	-0.782225	normal	normal	normal
cln-miR09	c346758	UUAAUGUGCCCAAGGAAAUGC	21	2.07326	0.684003	0	0.554592	0.706275	0	0.904018	2.10975	0	2.48024	0.480587	0.715524	0	0	1.89039	0.733508	0	0.36826	-1.02742	normal	normal	normal	normal	0.91757	-0.0912913	normal	normal	normal	normal	0.7994	-0.514771	normal	normal	normal	normal	0.259705	-0.787943	normal	normal	normal	normal	0.598142	-0.782225	normal	normal	normal
cln-miR09	c355804	UUAAUGUGCCCAAGGAAAUGC	21	2.07326	0.684003	0	0.554592	0.706275	0	0.904018	2.10975	0	2.48024	0.480587	0.715524	0	0	1.89039	0.733508	0	0.36826	-1.02742	normal	normal	normal	normal	0.91757	-0.0912913	normal	normal	normal	normal	0.7994	-0.514771	normal	normal	normal	normal	0.259705	-0.787943	normal	normal	normal	normal	0.598142	-0.782225	normal	normal	normal
cln-miR09	c396648	UUAAUGUGCCCAAGGAAAUGC	21	2.07326	0.684003	0	0.554592	0.706275	0	0.904018	2.10975	0	2.48024	0.480587	0.715524	0	0	1.89039	0.733508	0	0.36826	-1.02742	normal	normal	normal	normal	0.91757	-0.0912913	normal	normal	normal	normal	0.7994	-0.514771	normal	normal	normal	normal	0.259705	-0.787943	normal	normal	normal	normal	0.598142	-0.782225	normal	normal	normal
cln-miR10	c140826	UGGCAAUAGAGCAUUUAGU	19	801.661	443.234	495.98	320	727.463	528.118	796.44	609.718	232.936	643.002	470.495	785.645	787.195	552.011	597.995	549.397	629.689	0.831199	0.0709102	normal	normal	normal	normal	0.472091	-0.312074	normal	normal	normal	normal	0.962081	-0.0726539	normal	normal	normal	normal	0.703587	-0.129185	normal	normal	normal	normal	0.93253	-0.106104	normal	normal	normal
cln-miR10	c143928	UGGCAAUAGAGCAUUUAGU	19	801.661	443.234	495.98	320	727.463	528.118	796.44	609.718	232.936	643.002	470.495	785.645	787.195	552.011	597.995	549.397	629.689	0.831199	0.0709102	normal	normal	normal	normal	0.472091	-0.312074	normal	normal	normal	normal	0.962081	-0.0726539	normal	normal	normal	normal	0.703587	-0.129185	normal	normal	normal	normal	0.93253	-0.106104	normal	normal	normal
cln-miR10	c145919	UGGCAAUAGAGCAUUUAGU	19	801.661	443.234	495.98	320	727.463	528.118	796.44	609.718	232.936	643.002	470.495	785.645	787.195	552.011	597.995	549.397	629.689	0.831199	0.0709102	normal	normal	normal	normal	0.472091	-0.312074	normal	normal	normal	normal	0.962081	-0.0726539	normal	normal	normal	normal	0.703587	-0.129185	normal	normal	normal	normal	0.93253	-0.106104	normal	normal	normal
cln-miR10	c151112	UGGCAAUAGAGCAUUUAGU	19	801.661	443.234	495.98	320	727.463	528.118	796.44	609.718	232.936	643.002	470.495	785.645	787.195	552.011	597.995	549.397	629.689	0.831199	0.0709102	normal	normal	normal	normal	0.472091	-0.312074	normal	normal	normal	normal	0.962081	-0.0726539	normal	normal	normal	normal	0.703587	-0.129185	normal	normal	normal	normal	0.93253	-0.106104	normal	normal	normal
cln-miR10	c151192	UGGCAAUAGAGCAUUUAGU	19	801.661	443.234	495.98	320	727.463	528.118	796.44	609.718	232.936	643.002	470.495	785.645	787.195	552.011	597.995	549.397	629.689	0.831199	0.0709102	normal	normal	normal	normal	0.472091	-0.312074	normal	normal	normal	normal	0.962081	-0.0726539	normal	normal	normal	normal	0.703587	-0.129185	normal	normal	normal	normal	0.93253	-0.106104	normal	normal	normal
cln-miR10	c151627	UGGCAAUAGAGCAUUUAGU	19	801.661	443.234	495.98	320	727.463	528.118	796.44	609.718	232.936	643.002	470.495	785.645	787.195	552.011	597.995	549.397	629.689	0.831199	0.0709102	normal	normal	normal	normal	0.472091	-0.312074	normal	normal	normal	normal	0.962081	-0.0726539	normal	normal	normal	normal	0.703587	-0.129185	normal	normal	normal	normal	0.93253	-0.106104	normal	normal	normal
cln-miR10	c152023	UGGCAAUAGAGCAUUUAGU	19	801.661	443.234	495.98	320	727.463	528.118	796.44	609.718	232.936	643.002	470.495	785.645	787.195	552.011	597.995	549.397	629.689	0.831199	0.0709102	normal	normal	normal	normal	0.472091	-0.312074	normal	normal	normal	normal	0.962081	-0.0726539	normal	normal	normal	normal	0.703587	-0.129185	normal	normal	normal	normal	0.93253	-0.106104	normal	normal	normal
cln-miR10	c152204	UGGCAAUAGAGCAUUUAGU	19	801.661	443.234	495.98	320	727.463	528.118	796.44	609.718	232.936	643.002	470.495	785.645	787.195	552.011	597.995	549.397	629.689	0.831199	0.0709102	normal	normal	normal	normal	0.472091	-0.312074	normal	normal	normal	normal	0.962081	-0.0726539	normal	normal	normal	normal	0.703587	-0.129185	normal	normal	normal	normal	0.93253	-0.106104	normal	normal	normal
cln-miR10	c154062	UGGCAAUAGAGCAUUUAGU	19	801.661	443.234	495.98	320	727.463	528.118	796.44	609.718	232.936	643.002	470.495	785.645	787.195	552.011	597.995	549.397	629.689	0.831199	0.0709102	normal	normal	normal	normal	0.472091	-0.312074	normal	normal	normal	normal	0.962081	-0.0726539	normal	normal	normal	normal	0.703587	-0.129185	normal	normal	normal	normal	0.93253	-0.106104	normal	normal	normal
cln-miR10	c155349	UGGCAAUAGAGCAUUUAGU	19	801.661	443.234	495.98	320	727.463	528.118	796.44	609.718	232.936	643.002	470.495	785.645	787.195	552.011	597.995	549.397	629.689	0.831199	0.0709102	normal	normal	normal	normal	0.472091	-0.312074	normal	normal	normal	normal	0.962081	-0.0726539	normal	normal	normal	normal	0.703587	-0.129185	normal	normal	normal	normal	0.93253	-0.106104	normal	normal	normal
cln-miR10	c157134	UGGCAAUAGAGCAUUUAGU	19	801.661	443.234	495.98	320	727.463	528.118	796.44	609.718	232.936	643.002	470.495	785.645	787.195	552.011	597.995	549.397	629.689	0.831199	0.0709102	normal	normal	normal	normal	0.472091	-0.312074	normal	normal	normal	normal	0.962081	-0.0726539	normal	normal	normal	normal	0.703587	-0.129185	normal	normal	normal	normal	0.93253	-0.106104	normal	normal	normal
cln-miR10	c168140	UGGCAAUAGAGCAUUUAGU	19	801.661	443.234	495.98	320	727.463	528.118	796.44	609.718	232.936	643.002	470.495	785.645	787.195	552.011	597.995	549.397	629.689	0.831199	0.0709102	normal	normal	normal	normal	0.472091	-0.312074	normal	normal	normal	normal	0.962081	-0.0726539	normal	normal	normal	normal	0.703587	-0.129185	normal	normal	normal	normal	0.93253	-0.106104	normal	normal	normal
cln-miR10	c176235	UGGCAAUAGAGCAUUUAGU	19	801.661	443.234	495.98	320	727.463	528.118	796.44	609.718	232.936	643.002	470.495	785.645	787.195	552.011	597.995	549.397	629.689	0.831199	0.0709102	normal	normal	normal	normal	0.472091	-0.312074	normal	normal	normal	normal	0.962081	-0.0726539	normal	normal	normal	normal	0.703587	-0.129185	normal	normal	normal	normal	0.93253	-0.106104	normal	normal	normal
cln-miR10	c198882	UGGCAAUAGAGCAUUUAGU	19	801.661	443.234	495.98	320	727.463	528.118	796.44	609.718	232.936	643.002	470.495	785.645	787.195	552.011	597.995	549.397	629.689	0.831199	0.0709102	normal	normal	normal	normal	0.472091	-0.312074	normal	normal	normal	normal	0.962081	-0.0726539	normal	normal	normal	normal	0.703587	-0.129185	normal	normal	normal	normal	0.93253	-0.106104	normal	normal	normal
cln-miR10	c202104	UGGCAAUAGAGCAUUUAGU	19	801.661	443.234	495.98	320	727.463	528.118	796.44	609.718	232.936	643.002	470.495	785.645	787.195	552.011	597.995	549.397	629.689	0.831199	0.0709102	normal	normal	normal	normal	0.472091	-0.312074	normal	normal	normal	normal	0.962081	-0.0726539	normal	normal	normal	normal	0.703587	-0.129185	normal	normal	normal	normal	0.93253	-0.106104	normal	normal	normal
cln-miR10	c202341	UGGCAAUAGAGCAUUUAGU	19	801.661	443.234	495.98	320	727.463	528.118	796.44	609.718	232.936	643.002	470.495	785.645	787.195	552.011	597.995	549.397	629.689	0.831199	0.0709102	normal	normal	normal	normal	0.472091	-0.312074	normal	normal	normal	normal	0.962081	-0.0726539	normal	normal	normal	normal	0.703587	-0.129185	normal	normal	normal	normal	0.93253	-0.106104	normal	normal	normal
cln-miR10	c215565	UGGCAAUAGAGCAUUUAGU	19	801.661	443.234	495.98	320	727.463	528.118	796.44	609.718	232.936	643.002	470.495	785.645	787.195	552.011	597.995	549.397	629.689	0.831199	0.0709102	normal	normal	normal	normal	0.472091	-0.312074	normal	normal	normal	normal	0.962081	-0.0726539	normal	normal	normal	normal	0.703587	-0.129185	normal	normal	normal	normal	0.93253	-0.106104	normal	normal	normal
cln-miR10	c217066	UGGCAAUAGAGCAUUUAGU	19	801.661	443.234	495.98	320	727.463	528.118	796.44	609.718	232.936	643.002	470.495	785.645	787.195	552.011	597.995	549.397	629.689	0.831199	0.0709102	normal	normal	normal	normal	0.472091	-0.312074	normal	normal	normal	normal	0.962081	-0.0726539	normal	normal	normal	normal	0.703587	-0.129185	normal	normal	normal	normal	0.93253	-0.106104	normal	normal	normal
cln-miR10	c229604	UGGCAAUAGAGCAUUUAGU	19	801.661	443.234	495.98	320	727.463	528.118	796.44	609.718	232.936	643.002	470.495	785.645	787.195	552.011	597.995	549.397	629.689	0.831199	0.0709102	normal	normal	normal	normal	0.472091	-0.312074	normal	normal	normal	normal	0.962081	-0.0726539	normal	normal	normal	normal	0.703587	-0.129185	normal	normal	normal	normal	0.93253	-0.106104	normal	normal	normal
cln-miR10	c229863	UGGCAAUAGAGCAUUUAGU	19	801.661	443.234	495.98	320	727.463	528.118	796.44	609.718	232.936	643.002	470.495	785.645	787.195	552.011	597.995	549.397	629.689	0.831199	0.0709102	normal	normal	normal	normal	0.472091	-0.312074	normal	normal	normal	normal	0.962081	-0.0726539	normal	normal	normal	normal	0.703587	-0.129185	normal	normal	normal	normal	0.93253	-0.106104	normal	normal	normal
cln-miR10	c241952	UGGCAAUAGAGCAUUUAGU	19	801.661	443.234	495.98	320	727.463	528.118	796.44	609.718	232.936	643.002	470.495	785.645	787.195	552.011	597.995	549.397	629.689	0.831199	0.0709102	normal	normal	normal	normal	0.472091	-0.312074	normal	normal	normal	normal	0.962081	-0.0726539	normal	normal	normal	normal	0.703587	-0.129185	normal	normal	normal	normal	0.93253	-0.106104	normal	normal	normal
cln-miR10	c242306	UGGCAAUAGAGCAUUUAGU	19	801.661	443.234	495.98	320	727.463	528.118	796.44	609.718	232.936	643.002	470.495	785.645	787.195	552.011	597.995	549.397	629.689	0.831199	0.0709102	normal	normal	normal	normal	0.472091	-0.312074	normal	normal	normal	normal	0.962081	-0.0726539	normal	normal	normal	normal	0.703587	-0.129185	normal	normal	normal	normal	0.93253	-0.106104	normal	normal	normal
cln-miR10	c261727	UGGCAAUAGAGCAUUUAGU	19	801.661	443.234	495.98	320	727.463	528.118	796.44	609.718	232.936	643.002	470.495	785.645	787.195	552.011	597.995	549.397	629.689	0.831199	0.0709102	normal	normal	normal	normal	0.472091	-0.312074	normal	normal	normal	normal	0.962081	-0.0726539	normal	normal	normal	normal	0.703587	-0.129185	normal	normal	normal	normal	0.93253	-0.106104	normal	normal	normal
cln-miR10	c278935	UGGCAAUAGAGCAUUUAGU	19	801.661	443.234	495.98	320	727.463	528.118	796.44	609.718	232.936	643.002	470.495	785.645	787.195	552.011	597.995	549.397	629.689	0.831199	0.0709102	normal	normal	normal	normal	0.472091	-0.312074	normal	normal	normal	normal	0.962081	-0.0726539	normal	normal	normal	normal	0.703587	-0.129185	normal	normal	normal	normal	0.93253	-0.106104	normal	normal	normal
cln-miR10	c289578	UGGCAAUAGAGCAUUUAGU	19	801.661	443.234	495.98	320	727.463	528.118	796.44	609.718	232.936	643.002	470.495	785.645	787.195	552.011	597.995	549.397	629.689	0.831199	0.0709102	normal	normal	normal	normal	0.472091	-0.312074	normal	normal	normal	normal	0.962081	-0.0726539	normal	normal	normal	normal	0.703587	-0.129185	normal	normal	normal	normal	0.93253	-0.106104	normal	normal	normal
cln-miR10	c290030	UGGCAAUAGAGCAUUUAGU	19	801.661	443.234	495.98	320	727.463	528.118	796.44	609.718	232.936	643.002	470.495	785.645	787.195	552.011	597.995	549.397	629.689	0.831199	0.0709102	normal	normal	normal	normal	0.472091	-0.312074	normal	normal	normal	normal	0.962081	-0.0726539	normal	normal	normal	normal	0.703587	-0.129185	normal	normal	normal	normal	0.93253	-0.106104	normal	normal	normal
cln-miR10	c291991	UGGCAAUAGAGCAUUUAGU	19	801.661	443.234	495.98	320	727.463	528.118	796.44	609.718	232.936	643.002	470.495	785.645	787.195	552.011	597.995	549.397	629.689	0.831199	0.0709102	normal	normal	normal	normal	0.472091	-0.312074	normal	normal	normal	normal	0.962081	-0.0726539	normal	normal	normal	normal	0.703587	-0.129185	normal	normal	normal	normal	0.93253	-0.106104	normal	normal	normal
cln-miR10	c293782	UGGCAAUAGAGCAUUUAGU	19	801.661	443.234	495.98	320	727.463	528.118	796.44	609.718	232.936	643.002	470.495	785.645	787.195	552.011	597.995	549.397	629.689	0.831199	0.0709102	normal	normal	normal	normal	0.472091	-0.312074	normal	normal	normal	normal	0.962081	-0.0726539	normal	normal	normal	normal	0.703587	-0.129185	normal	normal	normal	normal	0.93253	-0.106104	normal	normal	normal
cln-miR10	c298047	UGGCAAUAGAGCAUUUAGU	19	801.661	443.234	495.98	320	727.463	528.118	796.44	609.718	232.936	643.002	470.495	785.645	787.195	552.011	597.995	549.397	629.689	0.831199	0.0709102	normal	normal	normal	normal	0.472091	-0.312074	normal	normal	normal	normal	0.962081	-0.0726539	normal	normal	normal	normal	0.703587	-0.129185	normal	normal	normal	normal	0.93253	-0.106104	normal	normal	normal
cln-miR10	c298959	UGGCAAUAGAGCAUUUAGU	19	801.661	443.234	495.98	320	727.463	528.118	796.44	609.718	232.936	643.002	470.495	785.645	787.195	552.011	597.995	549.397	629.689	0.831199	0.0709102	normal	normal	normal	normal	0.472091	-0.312074	normal	normal	normal	normal	0.962081	-0.0726539	normal	normal	normal	normal	0.703587	-0.129185	normal	normal	normal	normal	0.93253	-0.106104	normal	normal	normal
cln-miR10	c299889	UGGCAAUAGAGCAUUUAGU	19	801.661	443.234	495.98	320	727.463	528.118	796.44	609.718	232.936	643.002	470.495	785.645	787.195	552.011	597.995	549.397	629.689	0.831199	0.0709102	normal	normal	normal	normal	0.472091	-0.312074	normal	normal	normal	normal	0.962081	-0.0726539	normal	normal	normal	normal	0.703587	-0.129185	normal	normal	normal	normal	0.93253	-0.106104	normal	normal	normal
cln-miR10	c300929	UGGCAAUAGAGCAUUUAGU	19	801.661	443.234	495.98	320	727.463	528.118	796.44	609.718	232.936	643.002	470.495	785.645	787.195	552.011	597.995	549.397	629.689	0.831199	0.0709102	normal	normal	normal	normal	0.472091	-0.312074	normal	normal	normal	normal	0.962081	-0.0726539	normal	normal	normal	normal	0.703587	-0.129185	normal	normal	normal	normal	0.93253	-0.106104	normal	normal	normal
cln-miR10	c302635	UGGCAAUAGAGCAUUUAGU	19	801.661	443.234	495.98	320	727.463	528.118	796.44	609.718	232.936	643.002	470.495	785.645	787.195	552.011	597.995	549.397	629.689	0.831199	0.0709102	normal	normal	normal	normal	0.472091	-0.312074	normal	normal	normal	normal	0.962081	-0.0726539	normal	normal	normal	normal	0.703587	-0.129185	normal	normal	normal	normal	0.93253	-0.106104	normal	normal	normal
cln-miR10	c303456	UGGCAAUAGAGCAUUUAGU	19	801.661	443.234	495.98	320	727.463	528.118	796.44	609.718	232.936	643.002	470.495	785.645	787.195	552.011	597.995	549.397	629.689	0.831199	0.0709102	normal	normal	normal	normal	0.472091	-0.312074	normal	normal	normal	normal	0.962081	-0.0726539	normal	normal	normal	normal	0.703587	-0.129185	normal	normal	normal	normal	0.93253	-0.106104	normal	normal	normal
cln-miR10	c304629	UGGCAAUAGAGCAUUUAGU	19	801.661	443.234	495.98	320	727.463	528.118	796.44	609.718	232.936	643.002	470.495	785.645	787.195	552.011	597.995	549.397	629.689	0.831199	0.0709102	normal	normal	normal	normal	0.472091	-0.312074	normal	normal	normal	normal	0.962081	-0.0726539	normal	normal	normal	normal	0.703587	-0.129185	normal	normal	normal	normal	0.93253	-0.106104	normal	normal	normal
cln-miR10	c305239	UGGCAAUAGAGCAUUUAGU	19	801.661	443.234	495.98	320	727.463	528.118	796.44	609.718	232.936	643.002	470.495	785.645	787.195	552.011	597.995	549.397	629.689	0.831199	0.0709102	normal	normal	normal	normal	0.472091	-0.312074	normal	normal	normal	normal	0.962081	-0.0726539	normal	normal	normal	normal	0.703587	-0.129185	normal	normal	normal	normal	0.93253	-0.106104	normal	normal	normal
cln-miR10	c305455	UGGCAAUAGAGCAUUUAGU	19	801.661	443.234	495.98	320	727.463	528.118	796.44	609.718	232.936	643.002	470.495	785.645	787.195	552.011	597.995	549.397	629.689	0.831199	0.0709102	normal	normal	normal	normal	0.472091	-0.312074	normal	normal	normal	normal	0.962081	-0.0726539	normal	normal	normal	normal	0.703587	-0.129185	normal	normal	normal	normal	0.93253	-0.106104	normal	normal	normal
cln-miR10	c308813	UGGCAAUAGAGCAUUUAGU	19	801.661	443.234	495.98	320	727.463	528.118	796.44	609.718	232.936	643.002	470.495	785.645	787.195	552.011	597.995	549.397	629.689	0.831199	0.0709102	normal	normal	normal	normal	0.472091	-0.312074	normal	normal	normal	normal	0.962081	-0.0726539	normal	normal	normal	normal	0.703587	-0.129185	normal	normal	normal	normal	0.93253	-0.106104	normal	normal	normal
cln-miR10	c309162	UGGCAAUAGAGCAUUUAGU	19	801.661	443.234	495.98	320	727.463	528.118	796.44	609.718	232.936	643.002	470.495	785.645	787.195	552.011	597.995	549.397	629.689	0.831199	0.0709102	normal	normal	normal	normal	0.472091	-0.312074	normal	normal	normal	normal	0.962081	-0.0726539	normal	normal	normal	normal	0.703587	-0.129185	normal	normal	normal	normal	0.93253	-0.106104	normal	normal	normal
cln-miR10	c309577	UGGCAAUAGAGCAUUUAGU	19	801.661	443.234	495.98	320	727.463	528.118	796.44	609.718	232.936	643.002	470.495	785.645	787.195	552.011	597.995	549.397	629.689	0.831199	0.0709102	normal	normal	normal	normal	0.472091	-0.312074	normal	normal	normal	normal	0.962081	-0.0726539	normal	normal	normal	normal	0.703587	-0.129185	normal	normal	normal	normal	0.93253	-0.106104	normal	normal	normal
cln-miR10	c310553	UGGCAAUAGAGCAUUUAGU	19	801.661	443.234	495.98	320	727.463	528.118	796.44	609.718	232.936	643.002	470.495	785.645	787.195	552.011	597.995	549.397	629.689	0.831199	0.0709102	normal	normal	normal	normal	0.472091	-0.312074	normal	normal	normal	normal	0.962081	-0.0726539	normal	normal	normal	normal	0.703587	-0.129185	normal	normal	normal	normal	0.93253	-0.106104	normal	normal	normal
cln-miR10	c312356	UGGCAAUAGAGCAUUUAGU	19	801.661	443.234	495.98	320	727.463	528.118	796.44	609.718	232.936	643.002	470.495	785.645	787.195	552.011	597.995	549.397	629.689	0.831199	0.0709102	normal	normal	normal	normal	0.472091	-0.312074	normal	normal	normal	normal	0.962081	-0.0726539	normal	normal	normal	normal	0.703587	-0.129185	normal	normal	normal	normal	0.93253	-0.106104	normal	normal	normal
cln-miR10	c313752	UGGCAAUAGAGCAUUUAGU	19	801.661	443.234	495.98	320	727.463	528.118	796.44	609.718	232.936	643.002	470.495	785.645	787.195	552.011	597.995	549.397	629.689	0.831199	0.0709102	normal	normal	normal	normal	0.472091	-0.312074	normal	normal	normal	normal	0.962081	-0.0726539	normal	normal	normal	normal	0.703587	-0.129185	normal	normal	normal	normal	0.93253	-0.106104	normal	normal	normal
cln-miR10	c313866	UGGCAAUAGAGCAUUUAGU	19	801.661	443.234	495.98	320	727.463	528.118	796.44	609.718	232.936	643.002	470.495	785.645	787.195	552.011	597.995	549.397	629.689	0.831199	0.0709102	normal	normal	normal	normal	0.472091	-0.312074	normal	normal	normal	normal	0.962081	-0.0726539	normal	normal	normal	normal	0.703587	-0.129185	normal	normal	normal	normal	0.93253	-0.106104	normal	normal	normal
cln-miR10	c314572	UGGCAAUAGAGCAUUUAGU	19	801.661	443.234	495.98	320	727.463	528.118	796.44	609.718	232.936	643.002	470.495	785.645	787.195	552.011	597.995	549.397	629.689	0.831199	0.0709102	normal	normal	normal	normal	0.472091	-0.312074	normal	normal	normal	normal	0.962081	-0.0726539	normal	normal	normal	normal	0.703587	-0.129185	normal	normal	normal	normal	0.93253	-0.106104	normal	normal	normal
cln-miR10	c315768	UGGCAAUAGAGCAUUUAGU	19	801.661	443.234	495.98	320	727.463	528.118	796.44	609.718	232.936	643.002	470.495	785.645	787.195	552.011	597.995	549.397	629.689	0.831199	0.0709102	normal	normal	normal	normal	0.472091	-0.312074	normal	normal	normal	normal	0.962081	-0.0726539	normal	normal	normal	normal	0.703587	-0.129185	normal	normal	normal	normal	0.93253	-0.106104	normal	normal	normal
cln-miR10	c316729	UGGCAAUAGAGCAUUUAGU	19	801.661	443.234	495.98	320	727.463	528.118	796.44	609.718	232.936	643.002	470.495	785.645	787.195	552.011	597.995	549.397	629.689	0.831199	0.0709102	normal	normal	normal	normal	0.472091	-0.312074	normal	normal	normal	normal	0.962081	-0.0726539	normal	normal	normal	normal	0.703587	-0.129185	normal	normal	normal	normal	0.93253	-0.106104	normal	normal	normal
cln-miR10	c316885	UGGCAAUAGAGCAUUUAGU	19	801.661	443.234	495.98	320	727.463	528.118	796.44	609.718	232.936	643.002	470.495	785.645	787.195	552.011	597.995	549.397	629.689	0.831199	0.0709102	normal	normal	normal	normal	0.472091	-0.312074	normal	normal	normal	normal	0.962081	-0.0726539	normal	normal	normal	normal	0.703587	-0.129185	normal	normal	normal	normal	0.93253	-0.106104	normal	normal	normal
cln-miR10	c317223	UGGCAAUAGAGCAUUUAGU	19	801.661	443.234	495.98	320	727.463	528.118	796.44	609.718	232.936	643.002	470.495	785.645	787.195	552.011	597.995	549.397	629.689	0.831199	0.0709102	normal	normal	normal	normal	0.472091	-0.312074	normal	normal	normal	normal	0.962081	-0.0726539	normal	normal	normal	normal	0.703587	-0.129185	normal	normal	normal	normal	0.93253	-0.106104	normal	normal	normal
cln-miR10	c317648	UGGCAAUAGAGCAUUUAGU	19	801.661	443.234	495.98	320	727.463	528.118	796.44	609.718	232.936	643.002	470.495	785.645	787.195	552.011	597.995	549.397	629.689	0.831199	0.0709102	normal	normal	normal	normal	0.472091	-0.312074	normal	normal	normal	normal	0.962081	-0.0726539	normal	normal	normal	normal	0.703587	-0.129185	normal	normal	normal	normal	0.93253	-0.106104	normal	normal	normal
cln-miR10	c318043	UGGCAAUAGAGCAUUUAGU	19	801.661	443.234	495.98	320	727.463	528.118	796.44	609.718	232.936	643.002	470.495	785.645	787.195	552.011	597.995	549.397	629.689	0.831199	0.0709102	normal	normal	normal	normal	0.472091	-0.312074	normal	normal	normal	normal	0.962081	-0.0726539	normal	normal	normal	normal	0.703587	-0.129185	normal	normal	normal	normal	0.93253	-0.106104	normal	normal	normal
cln-miR10	c318393	UGGCAAUAGAGCAUUUAGU	19	801.661	443.234	495.98	320	727.463	528.118	796.44	609.718	232.936	643.002	470.495	785.645	787.195	552.011	597.995	549.397	629.689	0.831199	0.0709102	normal	normal	normal	normal	0.472091	-0.312074	normal	normal	normal	normal	0.962081	-0.0726539	normal	normal	normal	normal	0.703587	-0.129185	normal	normal	normal	normal	0.93253	-0.106104	normal	normal	normal
cln-miR10	c318621	UGGCAAUAGAGCAUUUAGU	19	801.661	443.234	495.98	320	727.463	528.118	796.44	609.718	232.936	643.002	470.495	785.645	787.195	552.011	597.995	549.397	629.689	0.831199	0.0709102	normal	normal	normal	normal	0.472091	-0.312074	normal	normal	normal	normal	0.962081	-0.0726539	normal	normal	normal	normal	0.703587	-0.129185	normal	normal	normal	normal	0.93253	-0.106104	normal	normal	normal
cln-miR10	c318925	UGGCAAUAGAGCAUUUAGU	19	801.661	443.234	495.98	320	727.463	528.118	796.44	609.718	232.936	643.002	470.495	785.645	787.195	552.011	597.995	549.397	629.689	0.831199	0.0709102	normal	normal	normal	normal	0.472091	-0.312074	normal	normal	normal	normal	0.962081	-0.0726539	normal	normal	normal	normal	0.703587	-0.129185	normal	normal	normal	normal	0.93253	-0.106104	normal	normal	normal
cln-miR10	c319924	UGGCAAUAGAGCAUUUAGU	19	801.661	443.234	495.98	320	727.463	528.118	796.44	609.718	232.936	643.002	470.495	785.645	787.195	552.011	597.995	549.397	629.689	0.831199	0.0709102	normal	normal	normal	normal	0.472091	-0.312074	normal	normal	normal	normal	0.962081	-0.0726539	normal	normal	normal	normal	0.703587	-0.129185	normal	normal	normal	normal	0.93253	-0.106104	normal	normal	normal
cln-miR10	c320244	UGGCAAUAGAGCAUUUAGU	19	801.661	443.234	495.98	320	727.463	528.118	796.44	609.718	232.936	643.002	470.495	785.645	787.195	552.011	597.995	549.397	629.689	0.831199	0.0709102	normal	normal	normal	normal	0.472091	-0.312074	normal	normal	normal	normal	0.962081	-0.0726539	normal	normal	normal	normal	0.703587	-0.129185	normal	normal	normal	normal	0.93253	-0.106104	normal	normal	normal
cln-miR10	c320399	UGGCAAUAGAGCAUUUAGU	19	801.661	443.234	495.98	320	727.463	528.118	796.44	609.718	232.936	643.002	470.495	785.645	787.195	552.011	597.995	549.397	629.689	0.831199	0.0709102	normal	normal	normal	normal	0.472091	-0.312074	normal	normal	normal	normal	0.962081	-0.0726539	normal	normal	normal	normal	0.703587	-0.129185	normal	normal	normal	normal	0.93253	-0.106104	normal	normal	normal
cln-miR10	c320464	UGGCAAUAGAGCAUUUAGU	19	801.661	443.234	495.98	320	727.463	528.118	796.44	609.718	232.936	643.002	470.495	785.645	787.195	552.011	597.995	549.397	629.689	0.831199	0.0709102	normal	normal	normal	normal	0.472091	-0.312074	normal	normal	normal	normal	0.962081	-0.0726539	normal	normal	normal	normal	0.703587	-0.129185	normal	normal	normal	normal	0.93253	-0.106104	normal	normal	normal
cln-miR10	c320657	UGGCAAUAGAGCAUUUAGU	19	801.661	443.234	495.98	320	727.463	528.118	796.44	609.718	232.936	643.002	470.495	785.645	787.195	552.011	597.995	549.397	629.689	0.831199	0.0709102	normal	normal	normal	normal	0.472091	-0.312074	normal	normal	normal	normal	0.962081	-0.0726539	normal	normal	normal	normal	0.703587	-0.129185	normal	normal	normal	normal	0.93253	-0.106104	normal	normal	normal
cln-miR10	c320673	UGGCAAUAGAGCAUUUAGU	19	801.661	443.234	495.98	320	727.463	528.118	796.44	609.718	232.936	643.002	470.495	785.645	787.195	552.011	597.995	549.397	629.689	0.831199	0.0709102	normal	normal	normal	normal	0.472091	-0.312074	normal	normal	normal	normal	0.962081	-0.0726539	normal	normal	normal	normal	0.703587	-0.129185	normal	normal	normal	normal	0.93253	-0.106104	normal	normal	normal
cln-miR10	c320726	UGGCAAUAGAGCAUUUAGU	19	801.661	443.234	495.98	320	727.463	528.118	796.44	609.718	232.936	643.002	470.495	785.645	787.195	552.011	597.995	549.397	629.689	0.831199	0.0709102	normal	normal	normal	normal	0.472091	-0.312074	normal	normal	normal	normal	0.962081	-0.0726539	normal	normal	normal	normal	0.703587	-0.129185	normal	normal	normal	normal	0.93253	-0.106104	normal	normal	normal
cln-miR10	c321785	UGGCAAUAGAGCAUUUAGU	19	801.661	443.234	495.98	320	727.463	528.118	796.44	609.718	232.936	643.002	470.495	785.645	787.195	552.011	597.995	549.397	629.689	0.831199	0.0709102	normal	normal	normal	normal	0.472091	-0.312074	normal	normal	normal	normal	0.962081	-0.0726539	normal	normal	normal	normal	0.703587	-0.129185	normal	normal	normal	normal	0.93253	-0.106104	normal	normal	normal
cln-miR10	c321824	UGGCAAUAGAGCAUUUAGU	19	801.661	443.234	495.98	320	727.463	528.118	796.44	609.718	232.936	643.002	470.495	785.645	787.195	552.011	597.995	549.397	629.689	0.831199	0.0709102	normal	normal	normal	normal	0.472091	-0.312074	normal	normal	normal	normal	0.962081	-0.0726539	normal	normal	normal	normal	0.703587	-0.129185	normal	normal	normal	normal	0.93253	-0.106104	normal	normal	normal
cln-miR10	c322790	UGGCAAUAGAGCAUUUAGU	19	801.661	443.234	495.98	320	727.463	528.118	796.44	609.718	232.936	643.002	470.495	785.645	787.195	552.011	597.995	549.397	629.689	0.831199	0.0709102	normal	normal	normal	normal	0.472091	-0.312074	normal	normal	normal	normal	0.962081	-0.0726539	normal	normal	normal	normal	0.703587	-0.129185	normal	normal	normal	normal	0.93253	-0.106104	normal	normal	normal
cln-miR10	c323528	UGGCAAUAGAGCAUUUAGU	19	801.661	443.234	495.98	320	727.463	528.118	796.44	609.718	232.936	643.002	470.495	785.645	787.195	552.011	597.995	549.397	629.689	0.831199	0.0709102	normal	normal	normal	normal	0.472091	-0.312074	normal	normal	normal	normal	0.962081	-0.0726539	normal	normal	normal	normal	0.703587	-0.129185	normal	normal	normal	normal	0.93253	-0.106104	normal	normal	normal
cln-miR10	c323734	UGGCAAUAGAGCAUUUAGU	19	801.661	443.234	495.98	320	727.463	528.118	796.44	609.718	232.936	643.002	470.495	785.645	787.195	552.011	597.995	549.397	629.689	0.831199	0.0709102	normal	normal	normal	normal	0.472091	-0.312074	normal	normal	normal	normal	0.962081	-0.0726539	normal	normal	normal	normal	0.703587	-0.129185	normal	normal	normal	normal	0.93253	-0.106104	normal	normal	normal
cln-miR10	c323936	UGGCAAUAGAGCAUUUAGU	19	801.661	443.234	495.98	320	727.463	528.118	796.44	609.718	232.936	643.002	470.495	785.645	787.195	552.011	597.995	549.397	629.689	0.831199	0.0709102	normal	normal	normal	normal	0.472091	-0.312074	normal	normal	normal	normal	0.962081	-0.0726539	normal	normal	normal	normal	0.703587	-0.129185	normal	normal	normal	normal	0.93253	-0.106104	normal	normal	normal
cln-miR10	c324041	UGGCAAUAGAGCAUUUAGU	19	801.661	443.234	495.98	320	727.463	528.118	796.44	609.718	232.936	643.002	470.495	785.645	787.195	552.011	597.995	549.397	629.689	0.831199	0.0709102	normal	normal	normal	normal	0.472091	-0.312074	normal	normal	normal	normal	0.962081	-0.0726539	normal	normal	normal	normal	0.703587	-0.129185	normal	normal	normal	normal	0.93253	-0.106104	normal	normal	normal
cln-miR10	c324759	UGGCAAUAGAGCAUUUAGU	19	801.661	443.234	495.98	320	727.463	528.118	796.44	609.718	232.936	643.002	470.495	785.645	787.195	552.011	597.995	549.397	629.689	0.831199	0.0709102	normal	normal	normal	normal	0.472091	-0.312074	normal	normal	normal	normal	0.962081	-0.0726539	normal	normal	normal	normal	0.703587	-0.129185	normal	normal	normal	normal	0.93253	-0.106104	normal	normal	normal
cln-miR10	c324828	UGGCAAUAGAGCAUUUAGU	19	801.661	443.234	495.98	320	727.463	528.118	796.44	609.718	232.936	643.002	470.495	785.645	787.195	552.011	597.995	549.397	629.689	0.831199	0.0709102	normal	normal	normal	normal	0.472091	-0.312074	normal	normal	normal	normal	0.962081	-0.0726539	normal	normal	normal	normal	0.703587	-0.129185	normal	normal	normal	normal	0.93253	-0.106104	normal	normal	normal
cln-miR10	c325480	UGGCAAUAGAGCAUUUAGU	19	801.661	443.234	495.98	320	727.463	528.118	796.44	609.718	232.936	643.002	470.495	785.645	787.195	552.011	597.995	549.397	629.689	0.831199	0.0709102	normal	normal	normal	normal	0.472091	-0.312074	normal	normal	normal	normal	0.962081	-0.0726539	normal	normal	normal	normal	0.703587	-0.129185	normal	normal	normal	normal	0.93253	-0.106104	normal	normal	normal
cln-miR10	c325608	UGGCAAUAGAGCAUUUAGU	19	801.661	443.234	495.98	320	727.463	528.118	796.44	609.718	232.936	643.002	470.495	785.645	787.195	552.011	597.995	549.397	629.689	0.831199	0.0709102	normal	normal	normal	normal	0.472091	-0.312074	normal	normal	normal	normal	0.962081	-0.0726539	normal	normal	normal	normal	0.703587	-0.129185	normal	normal	normal	normal	0.93253	-0.106104	normal	normal	normal
cln-miR10	c326022	UGGCAAUAGAGCAUUUAGU	19	801.661	443.234	495.98	320	727.463	528.118	796.44	609.718	232.936	643.002	470.495	785.645	787.195	552.011	597.995	549.397	629.689	0.831199	0.0709102	normal	normal	normal	normal	0.472091	-0.312074	normal	normal	normal	normal	0.962081	-0.0726539	normal	normal	normal	normal	0.703587	-0.129185	normal	normal	normal	normal	0.93253	-0.106104	normal	normal	normal
cln-miR10	c326078	UGGCAAUAGAGCAUUUAGU	19	801.661	443.234	495.98	320	727.463	528.118	796.44	609.718	232.936	643.002	470.495	785.645	787.195	552.011	597.995	549.397	629.689	0.831199	0.0709102	normal	normal	normal	normal	0.472091	-0.312074	normal	normal	normal	normal	0.962081	-0.0726539	normal	normal	normal	normal	0.703587	-0.129185	normal	normal	normal	normal	0.93253	-0.106104	normal	normal	normal
cln-miR10	c326529	UGGCAAUAGAGCAUUUAGU	19	801.661	443.234	495.98	320	727.463	528.118	796.44	609.718	232.936	643.002	470.495	785.645	787.195	552.011	597.995	549.397	629.689	0.831199	0.0709102	normal	normal	normal	normal	0.472091	-0.312074	normal	normal	normal	normal	0.962081	-0.0726539	normal	normal	normal	normal	0.703587	-0.129185	normal	normal	normal	normal	0.93253	-0.106104	normal	normal	normal
cln-miR10	c327245	UGGCAAUAGAGCAUUUAGU	19	801.661	443.234	495.98	320	727.463	528.118	796.44	609.718	232.936	643.002	470.495	785.645	787.195	552.011	597.995	549.397	629.689	0.831199	0.0709102	normal	normal	normal	normal	0.472091	-0.312074	normal	normal	normal	normal	0.962081	-0.0726539	normal	normal	normal	normal	0.703587	-0.129185	normal	normal	normal	normal	0.93253	-0.106104	normal	normal	normal
cln-miR10	c327924	UGGCAAUAGAGCAUUUAGU	19	801.661	443.234	495.98	320	727.463	528.118	796.44	609.718	232.936	643.002	470.495	785.645	787.195	552.011	597.995	549.397	629.689	0.831199	0.0709102	normal	normal	normal	normal	0.472091	-0.312074	normal	normal	normal	normal	0.962081	-0.0726539	normal	normal	normal	normal	0.703587	-0.129185	normal	normal	normal	normal	0.93253	-0.106104	normal	normal	normal
cln-miR10	c327990	UGGCAAUAGAGCAUUUAGU	19	801.661	443.234	495.98	320	727.463	528.118	796.44	609.718	232.936	643.002	470.495	785.645	787.195	552.011	597.995	549.397	629.689	0.831199	0.0709102	normal	normal	normal	normal	0.472091	-0.312074	normal	normal	normal	normal	0.962081	-0.0726539	normal	normal	normal	normal	0.703587	-0.129185	normal	normal	normal	normal	0.93253	-0.106104	normal	normal	normal
cln-miR10	c328292	UGGCAAUAGAGCAUUUAGU	19	801.661	443.234	495.98	320	727.463	528.118	796.44	609.718	232.936	643.002	470.495	785.645	787.195	552.011	597.995	549.397	629.689	0.831199	0.0709102	normal	normal	normal	normal	0.472091	-0.312074	normal	normal	normal	normal	0.962081	-0.0726539	normal	normal	normal	normal	0.703587	-0.129185	normal	normal	normal	normal	0.93253	-0.106104	normal	normal	normal
cln-miR10	c329587	UGGCAAUAGAGCAUUUAGU	19	801.661	443.234	495.98	320	727.463	528.118	796.44	609.718	232.936	643.002	470.495	785.645	787.195	552.011	597.995	549.397	629.689	0.831199	0.0709102	normal	normal	normal	normal	0.472091	-0.312074	normal	normal	normal	normal	0.962081	-0.0726539	normal	normal	normal	normal	0.703587	-0.129185	normal	normal	normal	normal	0.93253	-0.106104	normal	normal	normal
cln-miR10	c329601	UGGCAAUAGAGCAUUUAGU	19	801.661	443.234	495.98	320	727.463	528.118	796.44	609.718	232.936	643.002	470.495	785.645	787.195	552.011	597.995	549.397	629.689	0.831199	0.0709102	normal	normal	normal	normal	0.472091	-0.312074	normal	normal	normal	normal	0.962081	-0.0726539	normal	normal	normal	normal	0.703587	-0.129185	normal	normal	normal	normal	0.93253	-0.106104	normal	normal	normal
cln-miR10	c329966	UGGCAAUAGAGCAUUUAGU	19	801.661	443.234	495.98	320	727.463	528.118	796.44	609.718	232.936	643.002	470.495	785.645	787.195	552.011	597.995	549.397	629.689	0.831199	0.0709102	normal	normal	normal	normal	0.472091	-0.312074	normal	normal	normal	normal	0.962081	-0.0726539	normal	normal	normal	normal	0.703587	-0.129185	normal	normal	normal	normal	0.93253	-0.106104	normal	normal	normal
cln-miR10	c330095	UGGCAAUAGAGCAUUUAGU	19	801.661	443.234	495.98	320	727.463	528.118	796.44	609.718	232.936	643.002	470.495	785.645	787.195	552.011	597.995	549.397	629.689	0.831199	0.0709102	normal	normal	normal	normal	0.472091	-0.312074	normal	normal	normal	normal	0.962081	-0.0726539	normal	normal	normal	normal	0.703587	-0.129185	normal	normal	normal	normal	0.93253	-0.106104	normal	normal	normal
cln-miR10	c330149	UGGCAAUAGAGCAUUUAGU	19	801.661	443.234	495.98	320	727.463	528.118	796.44	609.718	232.936	643.002	470.495	785.645	787.195	552.011	597.995	549.397	629.689	0.831199	0.0709102	normal	normal	normal	normal	0.472091	-0.312074	normal	normal	normal	normal	0.962081	-0.0726539	normal	normal	normal	normal	0.703587	-0.129185	normal	normal	normal	normal	0.93253	-0.106104	normal	normal	normal
cln-miR10	c330484	UGGCAAUAGAGCAUUUAGU	19	801.661	443.234	495.98	320	727.463	528.118	796.44	609.718	232.936	643.002	470.495	785.645	787.195	552.011	597.995	549.397	629.689	0.831199	0.0709102	normal	normal	normal	normal	0.472091	-0.312074	normal	normal	normal	normal	0.962081	-0.0726539	normal	normal	normal	normal	0.703587	-0.129185	normal	normal	normal	normal	0.93253	-0.106104	normal	normal	normal
cln-miR10	c330820	UGGCAAUAGAGCAUUUAGU	19	801.661	443.234	495.98	320	727.463	528.118	796.44	609.718	232.936	643.002	470.495	785.645	787.195	552.011	597.995	549.397	629.689	0.831199	0.0709102	normal	normal	normal	normal	0.472091	-0.312074	normal	normal	normal	normal	0.962081	-0.0726539	normal	normal	normal	normal	0.703587	-0.129185	normal	normal	normal	normal	0.93253	-0.106104	normal	normal	normal
cln-miR10	c330956	UGGCAAUAGAGCAUUUAGU	19	801.661	443.234	495.98	320	727.463	528.118	796.44	609.718	232.936	643.002	470.495	785.645	787.195	552.011	597.995	549.397	629.689	0.831199	0.0709102	normal	normal	normal	normal	0.472091	-0.312074	normal	normal	normal	normal	0.962081	-0.0726539	normal	normal	normal	normal	0.703587	-0.129185	normal	normal	normal	normal	0.93253	-0.106104	normal	normal	normal
cln-miR10	c331005	UGGCAAUAGAGCAUUUAGU	19	801.661	443.234	495.98	320	727.463	528.118	796.44	609.718	232.936	643.002	470.495	785.645	787.195	552.011	597.995	549.397	629.689	0.831199	0.0709102	normal	normal	normal	normal	0.472091	-0.312074	normal	normal	normal	normal	0.962081	-0.0726539	normal	normal	normal	normal	0.703587	-0.129185	normal	normal	normal	normal	0.93253	-0.106104	normal	normal	normal
cln-miR10	c331149	UGGCAAUAGAGCAUUUAGU	19	801.661	443.234	495.98	320	727.463	528.118	796.44	609.718	232.936	643.002	470.495	785.645	787.195	552.011	597.995	549.397	629.689	0.831199	0.0709102	normal	normal	normal	normal	0.472091	-0.312074	normal	normal	normal	normal	0.962081	-0.0726539	normal	normal	normal	normal	0.703587	-0.129185	normal	normal	normal	normal	0.93253	-0.106104	normal	normal	normal
cln-miR10	c332106	UGGCAAUAGAGCAUUUAGU	19	801.661	443.234	495.98	320	727.463	528.118	796.44	609.718	232.936	643.002	470.495	785.645	787.195	552.011	597.995	549.397	629.689	0.831199	0.0709102	normal	normal	normal	normal	0.472091	-0.312074	normal	normal	normal	normal	0.962081	-0.0726539	normal	normal	normal	normal	0.703587	-0.129185	normal	normal	normal	normal	0.93253	-0.106104	normal	normal	normal
cln-miR10	c332115	UGGCAAUAGAGCAUUUAGU	19	801.661	443.234	495.98	320	727.463	528.118	796.44	609.718	232.936	643.002	470.495	785.645	787.195	552.011	597.995	549.397	629.689	0.831199	0.0709102	normal	normal	normal	normal	0.472091	-0.312074	normal	normal	normal	normal	0.962081	-0.0726539	normal	normal	normal	normal	0.703587	-0.129185	normal	normal	normal	normal	0.93253	-0.106104	normal	normal	normal
cln-miR10	c332124	UGGCAAUAGAGCAUUUAGU	19	801.661	443.234	495.98	320	727.463	528.118	796.44	609.718	232.936	643.002	470.495	785.645	787.195	552.011	597.995	549.397	629.689	0.831199	0.0709102	normal	normal	normal	normal	0.472091	-0.312074	normal	normal	normal	normal	0.962081	-0.0726539	normal	normal	normal	normal	0.703587	-0.129185	normal	normal	normal	normal	0.93253	-0.106104	normal	normal	normal
cln-miR10	c332567	UGGCAAUAGAGCAUUUAGU	19	801.661	443.234	495.98	320	727.463	528.118	796.44	609.718	232.936	643.002	470.495	785.645	787.195	552.011	597.995	549.397	629.689	0.831199	0.0709102	normal	normal	normal	normal	0.472091	-0.312074	normal	normal	normal	normal	0.962081	-0.0726539	normal	normal	normal	normal	0.703587	-0.129185	normal	normal	normal	normal	0.93253	-0.106104	normal	normal	normal
cln-miR10	c332657	UGGCAAUAGAGCAUUUAGU	19	801.661	443.234	495.98	320	727.463	528.118	796.44	609.718	232.936	643.002	470.495	785.645	787.195	552.011	597.995	549.397	629.689	0.831199	0.0709102	normal	normal	normal	normal	0.472091	-0.312074	normal	normal	normal	normal	0.962081	-0.0726539	normal	normal	normal	normal	0.703587	-0.129185	normal	normal	normal	normal	0.93253	-0.106104	normal	normal	normal
cln-miR10	c333500	UGGCAAUAGAGCAUUUAGU	19	801.661	443.234	495.98	320	727.463	528.118	796.44	609.718	232.936	643.002	470.495	785.645	787.195	552.011	597.995	549.397	629.689	0.831199	0.0709102	normal	normal	normal	normal	0.472091	-0.312074	normal	normal	normal	normal	0.962081	-0.0726539	normal	normal	normal	normal	0.703587	-0.129185	normal	normal	normal	normal	0.93253	-0.106104	normal	normal	normal
cln-miR10	c333981	UGGCAAUAGAGCAUUUAGU	19	801.661	443.234	495.98	320	727.463	528.118	796.44	609.718	232.936	643.002	470.495	785.645	787.195	552.011	597.995	549.397	629.689	0.831199	0.0709102	normal	normal	normal	normal	0.472091	-0.312074	normal	normal	normal	normal	0.962081	-0.0726539	normal	normal	normal	normal	0.703587	-0.129185	normal	normal	normal	normal	0.93253	-0.106104	normal	normal	normal
cln-miR10	c333991	UGGCAAUAGAGCAUUUAGU	19	801.661	443.234	495.98	320	727.463	528.118	796.44	609.718	232.936	643.002	470.495	785.645	787.195	552.011	597.995	549.397	629.689	0.831199	0.0709102	normal	normal	normal	normal	0.472091	-0.312074	normal	normal	normal	normal	0.962081	-0.0726539	normal	normal	normal	normal	0.703587	-0.129185	normal	normal	normal	normal	0.93253	-0.106104	normal	normal	normal
cln-miR10	c334260	UGGCAAUAGAGCAUUUAGU	19	801.661	443.234	495.98	320	727.463	528.118	796.44	609.718	232.936	643.002	470.495	785.645	787.195	552.011	597.995	549.397	629.689	0.831199	0.0709102	normal	normal	normal	normal	0.472091	-0.312074	normal	normal	normal	normal	0.962081	-0.0726539	normal	normal	normal	normal	0.703587	-0.129185	normal	normal	normal	normal	0.93253	-0.106104	normal	normal	normal
cln-miR10	c334339	UGGCAAUAGAGCAUUUAGU	19	801.661	443.234	495.98	320	727.463	528.118	796.44	609.718	232.936	643.002	470.495	785.645	787.195	552.011	597.995	549.397	629.689	0.831199	0.0709102	normal	normal	normal	normal	0.472091	-0.312074	normal	normal	normal	normal	0.962081	-0.0726539	normal	normal	normal	normal	0.703587	-0.129185	normal	normal	normal	normal	0.93253	-0.106104	normal	normal	normal
cln-miR10	c334537	UGGCAAUAGAGCAUUUAGU	19	801.661	443.234	495.98	320	727.463	528.118	796.44	609.718	232.936	643.002	470.495	785.645	787.195	552.011	597.995	549.397	629.689	0.831199	0.0709102	normal	normal	normal	normal	0.472091	-0.312074	normal	normal	normal	normal	0.962081	-0.0726539	normal	normal	normal	normal	0.703587	-0.129185	normal	normal	normal	normal	0.93253	-0.106104	normal	normal	normal
cln-miR10	c334591	UGGCAAUAGAGCAUUUAGU	19	801.661	443.234	495.98	320	727.463	528.118	796.44	609.718	232.936	643.002	470.495	785.645	787.195	552.011	597.995	549.397	629.689	0.831199	0.0709102	normal	normal	normal	normal	0.472091	-0.312074	normal	normal	normal	normal	0.962081	-0.0726539	normal	normal	normal	normal	0.703587	-0.129185	normal	normal	normal	normal	0.93253	-0.106104	normal	normal	normal
cln-miR10	c334651	UGGCAAUAGAGCAUUUAGU	19	801.661	443.234	495.98	320	727.463	528.118	796.44	609.718	232.936	643.002	470.495	785.645	787.195	552.011	597.995	549.397	629.689	0.831199	0.0709102	normal	normal	normal	normal	0.472091	-0.312074	normal	normal	normal	normal	0.962081	-0.0726539	normal	normal	normal	normal	0.703587	-0.129185	normal	normal	normal	normal	0.93253	-0.106104	normal	normal	normal
cln-miR10	c335525	UGGCAAUAGAGCAUUUAGU	19	801.661	443.234	495.98	320	727.463	528.118	796.44	609.718	232.936	643.002	470.495	785.645	787.195	552.011	597.995	549.397	629.689	0.831199	0.0709102	normal	normal	normal	normal	0.472091	-0.312074	normal	normal	normal	normal	0.962081	-0.0726539	normal	normal	normal	normal	0.703587	-0.129185	normal	normal	normal	normal	0.93253	-0.106104	normal	normal	normal
cln-miR10	c335580	UGGCAAUAGAGCAUUUAGU	19	801.661	443.234	495.98	320	727.463	528.118	796.44	609.718	232.936	643.002	470.495	785.645	787.195	552.011	597.995	549.397	629.689	0.831199	0.0709102	normal	normal	normal	normal	0.472091	-0.312074	normal	normal	normal	normal	0.962081	-0.0726539	normal	normal	normal	normal	0.703587	-0.129185	normal	normal	normal	normal	0.93253	-0.106104	normal	normal	normal
cln-miR10	c335652	UGGCAAUAGAGCAUUUAGU	19	801.661	443.234	495.98	320	727.463	528.118	796.44	609.718	232.936	643.002	470.495	785.645	787.195	552.011	597.995	549.397	629.689	0.831199	0.0709102	normal	normal	normal	normal	0.472091	-0.312074	normal	normal	normal	normal	0.962081	-0.0726539	normal	normal	normal	normal	0.703587	-0.129185	normal	normal	normal	normal	0.93253	-0.106104	normal	normal	normal
cln-miR10	c335768	UGGCAAUAGAGCAUUUAGU	19	801.661	443.234	495.98	320	727.463	528.118	796.44	609.718	232.936	643.002	470.495	785.645	787.195	552.011	597.995	549.397	629.689	0.831199	0.0709102	normal	normal	normal	normal	0.472091	-0.312074	normal	normal	normal	normal	0.962081	-0.0726539	normal	normal	normal	normal	0.703587	-0.129185	normal	normal	normal	normal	0.93253	-0.106104	normal	normal	normal
cln-miR10	c335897	UGGCAAUAGAGCAUUUAGU	19	801.661	443.234	495.98	320	727.463	528.118	796.44	609.718	232.936	643.002	470.495	785.645	787.195	552.011	597.995	549.397	629.689	0.831199	0.0709102	normal	normal	normal	normal	0.472091	-0.312074	normal	normal	normal	normal	0.962081	-0.0726539	normal	normal	normal	normal	0.703587	-0.129185	normal	normal	normal	normal	0.93253	-0.106104	normal	normal	normal
cln-miR10	c335954	UGGCAAUAGAGCAUUUAGU	19	801.661	443.234	495.98	320	727.463	528.118	796.44	609.718	232.936	643.002	470.495	785.645	787.195	552.011	597.995	549.397	629.689	0.831199	0.0709102	normal	normal	normal	normal	0.472091	-0.312074	normal	normal	normal	normal	0.962081	-0.0726539	normal	normal	normal	normal	0.703587	-0.129185	normal	normal	normal	normal	0.93253	-0.106104	normal	normal	normal
cln-miR10	c335989	UGGCAAUAGAGCAUUUAGU	19	801.661	443.234	495.98	320	727.463	528.118	796.44	609.718	232.936	643.002	470.495	785.645	787.195	552.011	597.995	549.397	629.689	0.831199	0.0709102	normal	normal	normal	normal	0.472091	-0.312074	normal	normal	normal	normal	0.962081	-0.0726539	normal	normal	normal	normal	0.703587	-0.129185	normal	normal	normal	normal	0.93253	-0.106104	normal	normal	normal
cln-miR10	c336006	UGGCAAUAGAGCAUUUAGU	19	801.661	443.234	495.98	320	727.463	528.118	796.44	609.718	232.936	643.002	470.495	785.645	787.195	552.011	597.995	549.397	629.689	0.831199	0.0709102	normal	normal	normal	normal	0.472091	-0.312074	normal	normal	normal	normal	0.962081	-0.0726539	normal	normal	normal	normal	0.703587	-0.129185	normal	normal	normal	normal	0.93253	-0.106104	normal	normal	normal
cln-miR10	c336497	UGGCAAUAGAGCAUUUAGU	19	801.661	443.234	495.98	320	727.463	528.118	796.44	609.718	232.936	643.002	470.495	785.645	787.195	552.011	597.995	549.397	629.689	0.831199	0.0709102	normal	normal	normal	normal	0.472091	-0.312074	normal	normal	normal	normal	0.962081	-0.0726539	normal	normal	normal	normal	0.703587	-0.129185	normal	normal	normal	normal	0.93253	-0.106104	normal	normal	normal
cln-miR10	c336603	UGGCAAUAGAGCAUUUAGU	19	801.661	443.234	495.98	320	727.463	528.118	796.44	609.718	232.936	643.002	470.495	785.645	787.195	552.011	597.995	549.397	629.689	0.831199	0.0709102	normal	normal	normal	normal	0.472091	-0.312074	normal	normal	normal	normal	0.962081	-0.0726539	normal	normal	normal	normal	0.703587	-0.129185	normal	normal	normal	normal	0.93253	-0.106104	normal	normal	normal
cln-miR10	c336625	UGGCAAUAGAGCAUUUAGU	19	801.661	443.234	495.98	320	727.463	528.118	796.44	609.718	232.936	643.002	470.495	785.645	787.195	552.011	597.995	549.397	629.689	0.831199	0.0709102	normal	normal	normal	normal	0.472091	-0.312074	normal	normal	normal	normal	0.962081	-0.0726539	normal	normal	normal	normal	0.703587	-0.129185	normal	normal	normal	normal	0.93253	-0.106104	normal	normal	normal
cln-miR10	c336659	UGGCAAUAGAGCAUUUAGU	19	801.661	443.234	495.98	320	727.463	528.118	796.44	609.718	232.936	643.002	470.495	785.645	787.195	552.011	597.995	549.397	629.689	0.831199	0.0709102	normal	normal	normal	normal	0.472091	-0.312074	normal	normal	normal	normal	0.962081	-0.0726539	normal	normal	normal	normal	0.703587	-0.129185	normal	normal	normal	normal	0.93253	-0.106104	normal	normal	normal
cln-miR10	c336826	UGGCAAUAGAGCAUUUAGU	19	801.661	443.234	495.98	320	727.463	528.118	796.44	609.718	232.936	643.002	470.495	785.645	787.195	552.011	597.995	549.397	629.689	0.831199	0.0709102	normal	normal	normal	normal	0.472091	-0.312074	normal	normal	normal	normal	0.962081	-0.0726539	normal	normal	normal	normal	0.703587	-0.129185	normal	normal	normal	normal	0.93253	-0.106104	normal	normal	normal
cln-miR10	c336880	UGGCAAUAGAGCAUUUAGU	19	801.661	443.234	495.98	320	727.463	528.118	796.44	609.718	232.936	643.002	470.495	785.645	787.195	552.011	597.995	549.397	629.689	0.831199	0.0709102	normal	normal	normal	normal	0.472091	-0.312074	normal	normal	normal	normal	0.962081	-0.0726539	normal	normal	normal	normal	0.703587	-0.129185	normal	normal	normal	normal	0.93253	-0.106104	normal	normal	normal
cln-miR10	c337249	UGGCAAUAGAGCAUUUAGU	19	801.661	443.234	495.98	320	727.463	528.118	796.44	609.718	232.936	643.002	470.495	785.645	787.195	552.011	597.995	549.397	629.689	0.831199	0.0709102	normal	normal	normal	normal	0.472091	-0.312074	normal	normal	normal	normal	0.962081	-0.0726539	normal	normal	normal	normal	0.703587	-0.129185	normal	normal	normal	normal	0.93253	-0.106104	normal	normal	normal
cln-miR10	c337541	UGGCAAUAGAGCAUUUAGU	19	801.661	443.234	495.98	320	727.463	528.118	796.44	609.718	232.936	643.002	470.495	785.645	787.195	552.011	597.995	549.397	629.689	0.831199	0.0709102	normal	normal	normal	normal	0.472091	-0.312074	normal	normal	normal	normal	0.962081	-0.0726539	normal	normal	normal	normal	0.703587	-0.129185	normal	normal	normal	normal	0.93253	-0.106104	normal	normal	normal
cln-miR10	c337696	UGGCAAUAGAGCAUUUAGU	19	801.661	443.234	495.98	320	727.463	528.118	796.44	609.718	232.936	643.002	470.495	785.645	787.195	552.011	597.995	549.397	629.689	0.831199	0.0709102	normal	normal	normal	normal	0.472091	-0.312074	normal	normal	normal	normal	0.962081	-0.0726539	normal	normal	normal	normal	0.703587	-0.129185	normal	normal	normal	normal	0.93253	-0.106104	normal	normal	normal
cln-miR10	c337734	UGGCAAUAGAGCAUUUAGU	19	801.661	443.234	495.98	320	727.463	528.118	796.44	609.718	232.936	643.002	470.495	785.645	787.195	552.011	597.995	549.397	629.689	0.831199	0.0709102	normal	normal	normal	normal	0.472091	-0.312074	normal	normal	normal	normal	0.962081	-0.0726539	normal	normal	normal	normal	0.703587	-0.129185	normal	normal	normal	normal	0.93253	-0.106104	normal	normal	normal
cln-miR10	c338227	UGGCAAUAGAGCAUUUAGU	19	801.661	443.234	495.98	320	727.463	528.118	796.44	609.718	232.936	643.002	470.495	785.645	787.195	552.011	597.995	549.397	629.689	0.831199	0.0709102	normal	normal	normal	normal	0.472091	-0.312074	normal	normal	normal	normal	0.962081	-0.0726539	normal	normal	normal	normal	0.703587	-0.129185	normal	normal	normal	normal	0.93253	-0.106104	normal	normal	normal
cln-miR10	c338320	UGGCAAUAGAGCAUUUAGU	19	801.661	443.234	495.98	320	727.463	528.118	796.44	609.718	232.936	643.002	470.495	785.645	787.195	552.011	597.995	549.397	629.689	0.831199	0.0709102	normal	normal	normal	normal	0.472091	-0.312074	normal	normal	normal	normal	0.962081	-0.0726539	normal	normal	normal	normal	0.703587	-0.129185	normal	normal	normal	normal	0.93253	-0.106104	normal	normal	normal
cln-miR10	c338339	UGGCAAUAGAGCAUUUAGU	19	801.661	443.234	495.98	320	727.463	528.118	796.44	609.718	232.936	643.002	470.495	785.645	787.195	552.011	597.995	549.397	629.689	0.831199	0.0709102	normal	normal	normal	normal	0.472091	-0.312074	normal	normal	normal	normal	0.962081	-0.0726539	normal	normal	normal	normal	0.703587	-0.129185	normal	normal	normal	normal	0.93253	-0.106104	normal	normal	normal
cln-miR10	c338448	UGGCAAUAGAGCAUUUAGU	19	801.661	443.234	495.98	320	727.463	528.118	796.44	609.718	232.936	643.002	470.495	785.645	787.195	552.011	597.995	549.397	629.689	0.831199	0.0709102	normal	normal	normal	normal	0.472091	-0.312074	normal	normal	normal	normal	0.962081	-0.0726539	normal	normal	normal	normal	0.703587	-0.129185	normal	normal	normal	normal	0.93253	-0.106104	normal	normal	normal
cln-miR10	c338749	UGGCAAUAGAGCAUUUAGU	19	801.661	443.234	495.98	320	727.463	528.118	796.44	609.718	232.936	643.002	470.495	785.645	787.195	552.011	597.995	549.397	629.689	0.831199	0.0709102	normal	normal	normal	normal	0.472091	-0.312074	normal	normal	normal	normal	0.962081	-0.0726539	normal	normal	normal	normal	0.703587	-0.129185	normal	normal	normal	normal	0.93253	-0.106104	normal	normal	normal
cln-miR10	c338812	UGGCAAUAGAGCAUUUAGU	19	801.661	443.234	495.98	320	727.463	528.118	796.44	609.718	232.936	643.002	470.495	785.645	787.195	552.011	597.995	549.397	629.689	0.831199	0.0709102	normal	normal	normal	normal	0.472091	-0.312074	normal	normal	normal	normal	0.962081	-0.0726539	normal	normal	normal	normal	0.703587	-0.129185	normal	normal	normal	normal	0.93253	-0.106104	normal	normal	normal
cln-miR10	c338872	UGGCAAUAGAGCAUUUAGU	19	801.661	443.234	495.98	320	727.463	528.118	796.44	609.718	232.936	643.002	470.495	785.645	787.195	552.011	597.995	549.397	629.689	0.831199	0.0709102	normal	normal	normal	normal	0.472091	-0.312074	normal	normal	normal	normal	0.962081	-0.0726539	normal	normal	normal	normal	0.703587	-0.129185	normal	normal	normal	normal	0.93253	-0.106104	normal	normal	normal
cln-miR10	c338977	UGGCAAUAGAGCAUUUAGU	19	801.661	443.234	495.98	320	727.463	528.118	796.44	609.718	232.936	643.002	470.495	785.645	787.195	552.011	597.995	549.397	629.689	0.831199	0.0709102	normal	normal	normal	normal	0.472091	-0.312074	normal	normal	normal	normal	0.962081	-0.0726539	normal	normal	normal	normal	0.703587	-0.129185	normal	normal	normal	normal	0.93253	-0.106104	normal	normal	normal
cln-miR10	c339410	UGGCAAUAGAGCAUUUAGU	19	801.661	443.234	495.98	320	727.463	528.118	796.44	609.718	232.936	643.002	470.495	785.645	787.195	552.011	597.995	549.397	629.689	0.831199	0.0709102	normal	normal	normal	normal	0.472091	-0.312074	normal	normal	normal	normal	0.962081	-0.0726539	normal	normal	normal	normal	0.703587	-0.129185	normal	normal	normal	normal	0.93253	-0.106104	normal	normal	normal
cln-miR10	c340526	UGGCAAUAGAGCAUUUAGU	19	801.661	443.234	495.98	320	727.463	528.118	796.44	609.718	232.936	643.002	470.495	785.645	787.195	552.011	597.995	549.397	629.689	0.831199	0.0709102	normal	normal	normal	normal	0.472091	-0.312074	normal	normal	normal	normal	0.962081	-0.0726539	normal	normal	normal	normal	0.703587	-0.129185	normal	normal	normal	normal	0.93253	-0.106104	normal	normal	normal
cln-miR10	c340619	UGGCAAUAGAGCAUUUAGU	19	801.661	443.234	495.98	320	727.463	528.118	796.44	609.718	232.936	643.002	470.495	785.645	787.195	552.011	597.995	549.397	629.689	0.831199	0.0709102	normal	normal	normal	normal	0.472091	-0.312074	normal	normal	normal	normal	0.962081	-0.0726539	normal	normal	normal	normal	0.703587	-0.129185	normal	normal	normal	normal	0.93253	-0.106104	normal	normal	normal
cln-miR10	c341152	UGGCAAUAGAGCAUUUAGU	19	801.661	443.234	495.98	320	727.463	528.118	796.44	609.718	232.936	643.002	470.495	785.645	787.195	552.011	597.995	549.397	629.689	0.831199	0.0709102	normal	normal	normal	normal	0.472091	-0.312074	normal	normal	normal	normal	0.962081	-0.0726539	normal	normal	normal	normal	0.703587	-0.129185	normal	normal	normal	normal	0.93253	-0.106104	normal	normal	normal
cln-miR10	c345201	UGGCAAUAGAGCAUUUAGU	19	801.661	443.234	495.98	320	727.463	528.118	796.44	609.718	232.936	643.002	470.495	785.645	787.195	552.011	597.995	549.397	629.689	0.831199	0.0709102	normal	normal	normal	normal	0.472091	-0.312074	normal	normal	normal	normal	0.962081	-0.0726539	normal	normal	normal	normal	0.703587	-0.129185	normal	normal	normal	normal	0.93253	-0.106104	normal	normal	normal
cln-miR10	c346350	UGGCAAUAGAGCAUUUAGU	19	801.661	443.234	495.98	320	727.463	528.118	796.44	609.718	232.936	643.002	470.495	785.645	787.195	552.011	597.995	549.397	629.689	0.831199	0.0709102	normal	normal	normal	normal	0.472091	-0.312074	normal	normal	normal	normal	0.962081	-0.0726539	normal	normal	normal	normal	0.703587	-0.129185	normal	normal	normal	normal	0.93253	-0.106104	normal	normal	normal
cln-miR10	c351622	UGGCAAUAGAGCAUUUAGU	19	801.661	443.234	495.98	320	727.463	528.118	796.44	609.718	232.936	643.002	470.495	785.645	787.195	552.011	597.995	549.397	629.689	0.831199	0.0709102	normal	normal	normal	normal	0.472091	-0.312074	normal	normal	normal	normal	0.962081	-0.0726539	normal	normal	normal	normal	0.703587	-0.129185	normal	normal	normal	normal	0.93253	-0.106104	normal	normal	normal
cln-miR10	c351762	UGGCAAUAGAGCAUUUAGU	19	801.661	443.234	495.98	320	727.463	528.118	796.44	609.718	232.936	643.002	470.495	785.645	787.195	552.011	597.995	549.397	629.689	0.831199	0.0709102	normal	normal	normal	normal	0.472091	-0.312074	normal	normal	normal	normal	0.962081	-0.0726539	normal	normal	normal	normal	0.703587	-0.129185	normal	normal	normal	normal	0.93253	-0.106104	normal	normal	normal
cln-miR10	c351961	UGGCAAUAGAGCAUUUAGU	19	801.661	443.234	495.98	320	727.463	528.118	796.44	609.718	232.936	643.002	470.495	785.645	787.195	552.011	597.995	549.397	629.689	0.831199	0.0709102	normal	normal	normal	normal	0.472091	-0.312074	normal	normal	normal	normal	0.962081	-0.0726539	normal	normal	normal	normal	0.703587	-0.129185	normal	normal	normal	normal	0.93253	-0.106104	normal	normal	normal
cln-miR10	c358977	UGGCAAUAGAGCAUUUAGU	19	801.661	443.234	495.98	320	727.463	528.118	796.44	609.718	232.936	643.002	470.495	785.645	787.195	552.011	597.995	549.397	629.689	0.831199	0.0709102	normal	normal	normal	normal	0.472091	-0.312074	normal	normal	normal	normal	0.962081	-0.0726539	normal	normal	normal	normal	0.703587	-0.129185	normal	normal	normal	normal	0.93253	-0.106104	normal	normal	normal
cln-miR11	c158078	UGCGCAGGACUAAAGGCUUGGC	22	10248.8	8119.12	10223.5	7516.39	11895.1	10926.2	5424.11	7938.99	4135.7	6632.78	9912.59	10146.8	6725.82	16691.5	7703.98	13492.1	9702.22	0.733391	0.14481	normal	normal	normal	normal	0.227036	0.440466	normal	normal	normal	normal	0.695432	-0.302315	normal	normal	normal	normal	0.875516	0.0599494	normal	normal	normal	normal	0.857025	0.235162	normal	normal	normal
cln-miR11	c249358	UGCGCAGGACUAAAGGCUUGGC	22	10248.8	8119.12	10223.5	7516.39	11895.1	10926.2	5424.11	7938.99	4135.7	6632.78	9912.59	10146.8	6725.82	16691.5	7703.98	13492.1	9702.22	0.733391	0.14481	normal	normal	normal	normal	0.227036	0.440466	normal	normal	normal	normal	0.695432	-0.302315	normal	normal	normal	normal	0.875516	0.0599494	normal	normal	normal	normal	0.857025	0.235162	normal	normal	normal
cln-miR11	c259984	UGCGCAGGACUAAAGGCUUGGC	22	10248.8	8119.12	10223.5	7516.39	11895.1	10926.2	5424.11	7938.99	4135.7	6632.78	9912.59	10146.8	6725.82	16691.5	7703.98	13492.1	9702.22	0.733391	0.14481	normal	normal	normal	normal	0.227036	0.440466	normal	normal	normal	normal	0.695432	-0.302315	normal	normal	normal	normal	0.875516	0.0599494	normal	normal	normal	normal	0.857025	0.235162	normal	normal	normal
cln-miR11	c333614	UGCGCAGGACUAAAGGCUUGGC	22	10248.8	8119.12	10223.5	7516.39	11895.1	10926.2	5424.11	7938.99	4135.7	6632.78	9912.59	10146.8	6725.82	16691.5	7703.98	13492.1	9702.22	0.733391	0.14481	normal	normal	normal	normal	0.227036	0.440466	normal	normal	normal	normal	0.695432	-0.302315	normal	normal	normal	normal	0.875516	0.0599494	normal	normal	normal	normal	0.857025	0.235162	normal	normal	normal
cln-miR11	c338769	UGCGCAGGACUAAAGGCUUGGC	22	10248.8	8119.12	10223.5	7516.39	11895.1	10926.2	5424.11	7938.99	4135.7	6632.78	9912.59	10146.8	6725.82	16691.5	7703.98	13492.1	9702.22	0.733391	0.14481	normal	normal	normal	normal	0.227036	0.440466	normal	normal	normal	normal	0.695432	-0.302315	normal	normal	normal	normal	0.875516	0.0599494	normal	normal	normal	normal	0.857025	0.235162	normal	normal	normal
cln-miR12	c151468	UCAAUGUUUUGGAUCAUACUA	21	8.98414	0.684003	18.2163	0	10.5941	3.83807	1.80804	3.51625	1.44681	1.24012	2.40294	2.14657	41.3724	8.35116	2.52052	3.66754	1.08849	0.111685	1.73936	normal	normal	normal	normal	0.31742	1.03837	normal	normal	normal	normal	0.962081	0.213211	normal	normal	normal	normal	0.160084	0.888675	normal	normal	normal	normal	0.787026	0.481411	normal	normal	normal
cln-miR12	c152059	UCAAUGUUUUGGAUCAUACUA	21	8.98414	0.684003	18.2163	0	10.5941	3.83807	1.80804	3.51625	1.44681	1.24012	2.40294	2.14657	41.3724	8.35116	2.52052	3.66754	1.08849	0.111685	1.73936	normal	normal	normal	normal	0.31742	1.03837	normal	normal	normal	normal	0.962081	0.213211	normal	normal	normal	normal	0.160084	0.888675	normal	normal	normal	normal	0.787026	0.481411	normal	normal	normal
cln-miR12	c152698	UCAAUGUUUUGGAUCAUACUA	21	8.98414	0.684003	18.2163	0	10.5941	3.83807	1.80804	3.51625	1.44681	1.24012	2.40294	2.14657	41.3724	8.35116	2.52052	3.66754	1.08849	0.111685	1.73936	normal	normal	normal	normal	0.31742	1.03837	normal	normal	normal	normal	0.962081	0.213211	normal	normal	normal	normal	0.160084	0.888675	normal	normal	normal	normal	0.787026	0.481411	normal	normal	normal
cln-miR12	c155991	UCAAUGUUUUGGAUCAUACUA	21	8.98414	0.684003	18.2163	0	10.5941	3.83807	1.80804	3.51625	1.44681	1.24012	2.40294	2.14657	41.3724	8.35116	2.52052	3.66754	1.08849	0.111685	1.73936	normal	normal	normal	normal	0.31742	1.03837	normal	normal	normal	normal	0.962081	0.213211	normal	normal	normal	normal	0.160084	0.888675	normal	normal	normal	normal	0.787026	0.481411	normal	normal	normal
cln-miR12	c156068	UCAAUGUUUUGGAUCAUACUA	21	8.98414	0.684003	18.2163	0	10.5941	3.83807	1.80804	3.51625	1.44681	1.24012	2.40294	2.14657	41.3724	8.35116	2.52052	3.66754	1.08849	0.111685	1.73936	normal	normal	normal	normal	0.31742	1.03837	normal	normal	normal	normal	0.962081	0.213211	normal	normal	normal	normal	0.160084	0.888675	normal	normal	normal	normal	0.787026	0.481411	normal	normal	normal
cln-miR12	c160741	UCAAUGUUUUGGAUCAUACUA	21	8.98414	0.684003	18.2163	0	10.5941	3.83807	1.80804	3.51625	1.44681	1.24012	2.40294	2.14657	41.3724	8.35116	2.52052	3.66754	1.08849	0.111685	1.73936	normal	normal	normal	normal	0.31742	1.03837	normal	normal	normal	normal	0.962081	0.213211	normal	normal	normal	normal	0.160084	0.888675	normal	normal	normal	normal	0.787026	0.481411	normal	normal	normal
cln-miR12	c214284	UCAAUGUUUUGGAUCAUACUA	21	8.98414	0.684003	18.2163	0	10.5941	3.83807	1.80804	3.51625	1.44681	1.24012	2.40294	2.14657	41.3724	8.35116	2.52052	3.66754	1.08849	0.111685	1.73936	normal	normal	normal	normal	0.31742	1.03837	normal	normal	normal	normal	0.962081	0.213211	normal	normal	normal	normal	0.160084	0.888675	normal	normal	normal	normal	0.787026	0.481411	normal	normal	normal
cln-miR12	c243552	UCAAUGUUUUGGAUCAUACUA	21	8.98414	0.684003	18.2163	0	10.5941	3.83807	1.80804	3.51625	1.44681	1.24012	2.40294	2.14657	41.3724	8.35116	2.52052	3.66754	1.08849	0.111685	1.73936	normal	normal	normal	normal	0.31742	1.03837	normal	normal	normal	normal	0.962081	0.213211	normal	normal	normal	normal	0.160084	0.888675	normal	normal	normal	normal	0.787026	0.481411	normal	normal	normal
cln-miR12	c253302	UCAAUGUUUUGGAUCAUACUA	21	8.98414	0.684003	18.2163	0	10.5941	3.83807	1.80804	3.51625	1.44681	1.24012	2.40294	2.14657	41.3724	8.35116	2.52052	3.66754	1.08849	0.111685	1.73936	normal	normal	normal	normal	0.31742	1.03837	normal	normal	normal	normal	0.962081	0.213211	normal	normal	normal	normal	0.160084	0.888675	normal	normal	normal	normal	0.787026	0.481411	normal	normal	normal
cln-miR12	c253387	UCAAUGUUUUGGAUCAUACUA	21	8.98414	0.684003	18.2163	0	10.5941	3.83807	1.80804	3.51625	1.44681	1.24012	2.40294	2.14657	41.3724	8.35116	2.52052	3.66754	1.08849	0.111685	1.73936	normal	normal	normal	normal	0.31742	1.03837	normal	normal	normal	normal	0.962081	0.213211	normal	normal	normal	normal	0.160084	0.888675	normal	normal	normal	normal	0.787026	0.481411	normal	normal	normal
cln-miR12	c259416	UCAAUGUUUUGGAUCAUACUA	21	8.98414	0.684003	18.2163	0	10.5941	3.83807	1.80804	3.51625	1.44681	1.24012	2.40294	2.14657	41.3724	8.35116	2.52052	3.66754	1.08849	0.111685	1.73936	normal	normal	normal	normal	0.31742	1.03837	normal	normal	normal	normal	0.962081	0.213211	normal	normal	normal	normal	0.160084	0.888675	normal	normal	normal	normal	0.787026	0.481411	normal	normal	normal
cln-miR12	c260557	UCAAUGUUUUGGAUCAUACUA	21	8.98414	0.684003	18.2163	0	10.5941	3.83807	1.80804	3.51625	1.44681	1.24012	2.40294	2.14657	41.3724	8.35116	2.52052	3.66754	1.08849	0.111685	1.73936	normal	normal	normal	normal	0.31742	1.03837	normal	normal	normal	normal	0.962081	0.213211	normal	normal	normal	normal	0.160084	0.888675	normal	normal	normal	normal	0.787026	0.481411	normal	normal	normal
cln-miR12	c291857	UCAAUGUUUUGGAUCAUACUA	21	8.98414	0.684003	18.2163	0	10.5941	3.83807	1.80804	3.51625	1.44681	1.24012	2.40294	2.14657	41.3724	8.35116	2.52052	3.66754	1.08849	0.111685	1.73936	normal	normal	normal	normal	0.31742	1.03837	normal	normal	normal	normal	0.962081	0.213211	normal	normal	normal	normal	0.160084	0.888675	normal	normal	normal	normal	0.787026	0.481411	normal	normal	normal
cln-miR12	c296777	UCAAUGUUUUGGAUCAUACUA	21	8.98414	0.684003	18.2163	0	10.5941	3.83807	1.80804	3.51625	1.44681	1.24012	2.40294	2.14657	41.3724	8.35116	2.52052	3.66754	1.08849	0.111685	1.73936	normal	normal	normal	normal	0.31742	1.03837	normal	normal	normal	normal	0.962081	0.213211	normal	normal	normal	normal	0.160084	0.888675	normal	normal	normal	normal	0.787026	0.481411	normal	normal	normal
cln-miR12	c298986	UCAAUGUUUUGGAUCAUACUA	21	8.98414	0.684003	18.2163	0	10.5941	3.83807	1.80804	3.51625	1.44681	1.24012	2.40294	2.14657	41.3724	8.35116	2.52052	3.66754	1.08849	0.111685	1.73936	normal	normal	normal	normal	0.31742	1.03837	normal	normal	normal	normal	0.962081	0.213211	normal	normal	normal	normal	0.160084	0.888675	normal	normal	normal	normal	0.787026	0.481411	normal	normal	normal
cln-miR12	c304432	UCAAUGUUUUGGAUCAUACUA	21	8.98414	0.684003	18.2163	0	10.5941	3.83807	1.80804	3.51625	1.44681	1.24012	2.40294	2.14657	41.3724	8.35116	2.52052	3.66754	1.08849	0.111685	1.73936	normal	normal	normal	normal	0.31742	1.03837	normal	normal	normal	normal	0.962081	0.213211	normal	normal	normal	normal	0.160084	0.888675	normal	normal	normal	normal	0.787026	0.481411	normal	normal	normal
cln-miR12	c306883	UCAAUGUUUUGGAUCAUACUA	21	8.98414	0.684003	18.2163	0	10.5941	3.83807	1.80804	3.51625	1.44681	1.24012	2.40294	2.14657	41.3724	8.35116	2.52052	3.66754	1.08849	0.111685	1.73936	normal	normal	normal	normal	0.31742	1.03837	normal	normal	normal	normal	0.962081	0.213211	normal	normal	normal	normal	0.160084	0.888675	normal	normal	normal	normal	0.787026	0.481411	normal	normal	normal
cln-miR12	c307439	UCAAUGUUUUGGAUCAUACUA	21	8.98414	0.684003	18.2163	0	10.5941	3.83807	1.80804	3.51625	1.44681	1.24012	2.40294	2.14657	41.3724	8.35116	2.52052	3.66754	1.08849	0.111685	1.73936	normal	normal	normal	normal	0.31742	1.03837	normal	normal	normal	normal	0.962081	0.213211	normal	normal	normal	normal	0.160084	0.888675	normal	normal	normal	normal	0.787026	0.481411	normal	normal	normal
cln-miR12	c310448	UCAAUGUUUUGGAUCAUACUA	21	8.98414	0.684003	18.2163	0	10.5941	3.83807	1.80804	3.51625	1.44681	1.24012	2.40294	2.14657	41.3724	8.35116	2.52052	3.66754	1.08849	0.111685	1.73936	normal	normal	normal	normal	0.31742	1.03837	normal	normal	normal	normal	0.962081	0.213211	normal	normal	normal	normal	0.160084	0.888675	normal	normal	normal	normal	0.787026	0.481411	normal	normal	normal
cln-miR12	c310980	UCAAUGUUUUGGAUCAUACUA	21	8.98414	0.684003	18.2163	0	10.5941	3.83807	1.80804	3.51625	1.44681	1.24012	2.40294	2.14657	41.3724	8.35116	2.52052	3.66754	1.08849	0.111685	1.73936	normal	normal	normal	normal	0.31742	1.03837	normal	normal	normal	normal	0.962081	0.213211	normal	normal	normal	normal	0.160084	0.888675	normal	normal	normal	normal	0.787026	0.481411	normal	normal	normal
cln-miR12	c312418	UCAAUGUUUUGGAUCAUACUA	21	8.98414	0.684003	18.2163	0	10.5941	3.83807	1.80804	3.51625	1.44681	1.24012	2.40294	2.14657	41.3724	8.35116	2.52052	3.66754	1.08849	0.111685	1.73936	normal	normal	normal	normal	0.31742	1.03837	normal	normal	normal	normal	0.962081	0.213211	normal	normal	normal	normal	0.160084	0.888675	normal	normal	normal	normal	0.787026	0.481411	normal	normal	normal
cln-miR12	c313562	UCAAUGUUUUGGAUCAUACUA	21	8.98414	0.684003	18.2163	0	10.5941	3.83807	1.80804	3.51625	1.44681	1.24012	2.40294	2.14657	41.3724	8.35116	2.52052	3.66754	1.08849	0.111685	1.73936	normal	normal	normal	normal	0.31742	1.03837	normal	normal	normal	normal	0.962081	0.213211	normal	normal	normal	normal	0.160084	0.888675	normal	normal	normal	normal	0.787026	0.481411	normal	normal	normal
cln-miR12	c315160	UCAAUGUUUUGGAUCAUACUA	21	8.98414	0.684003	18.2163	0	10.5941	3.83807	1.80804	3.51625	1.44681	1.24012	2.40294	2.14657	41.3724	8.35116	2.52052	3.66754	1.08849	0.111685	1.73936	normal	normal	normal	normal	0.31742	1.03837	normal	normal	normal	normal	0.962081	0.213211	normal	normal	normal	normal	0.160084	0.888675	normal	normal	normal	normal	0.787026	0.481411	normal	normal	normal
cln-miR12	c315239	UCAAUGUUUUGGAUCAUACUA	21	8.98414	0.684003	18.2163	0	10.5941	3.83807	1.80804	3.51625	1.44681	1.24012	2.40294	2.14657	41.3724	8.35116	2.52052	3.66754	1.08849	0.111685	1.73936	normal	normal	normal	normal	0.31742	1.03837	normal	normal	normal	normal	0.962081	0.213211	normal	normal	normal	normal	0.160084	0.888675	normal	normal	normal	normal	0.787026	0.481411	normal	normal	normal
cln-miR12	c315943	UCAAUGUUUUGGAUCAUACUA	21	8.98414	0.684003	18.2163	0	10.5941	3.83807	1.80804	3.51625	1.44681	1.24012	2.40294	2.14657	41.3724	8.35116	2.52052	3.66754	1.08849	0.111685	1.73936	normal	normal	normal	normal	0.31742	1.03837	normal	normal	normal	normal	0.962081	0.213211	normal	normal	normal	normal	0.160084	0.888675	normal	normal	normal	normal	0.787026	0.481411	normal	normal	normal
cln-miR12	c317304	UCAAUGUUUUGGAUCAUACUA	21	8.98414	0.684003	18.2163	0	10.5941	3.83807	1.80804	3.51625	1.44681	1.24012	2.40294	2.14657	41.3724	8.35116	2.52052	3.66754	1.08849	0.111685	1.73936	normal	normal	normal	normal	0.31742	1.03837	normal	normal	normal	normal	0.962081	0.213211	normal	normal	normal	normal	0.160084	0.888675	normal	normal	normal	normal	0.787026	0.481411	normal	normal	normal
cln-miR12	c318915	UCAAUGUUUUGGAUCAUACUA	21	8.98414	0.684003	18.2163	0	10.5941	3.83807	1.80804	3.51625	1.44681	1.24012	2.40294	2.14657	41.3724	8.35116	2.52052	3.66754	1.08849	0.111685	1.73936	normal	normal	normal	normal	0.31742	1.03837	normal	normal	normal	normal	0.962081	0.213211	normal	normal	normal	normal	0.160084	0.888675	normal	normal	normal	normal	0.787026	0.481411	normal	normal	normal
cln-miR12	c318933	UCAAUGUUUUGGAUCAUACUA	21	8.98414	0.684003	18.2163	0	10.5941	3.83807	1.80804	3.51625	1.44681	1.24012	2.40294	2.14657	41.3724	8.35116	2.52052	3.66754	1.08849	0.111685	1.73936	normal	normal	normal	normal	0.31742	1.03837	normal	normal	normal	normal	0.962081	0.213211	normal	normal	normal	normal	0.160084	0.888675	normal	normal	normal	normal	0.787026	0.481411	normal	normal	normal
cln-miR12	c318971	UCAAUGUUUUGGAUCAUACUA	21	8.98414	0.684003	18.2163	0	10.5941	3.83807	1.80804	3.51625	1.44681	1.24012	2.40294	2.14657	41.3724	8.35116	2.52052	3.66754	1.08849	0.111685	1.73936	normal	normal	normal	normal	0.31742	1.03837	normal	normal	normal	normal	0.962081	0.213211	normal	normal	normal	normal	0.160084	0.888675	normal	normal	normal	normal	0.787026	0.481411	normal	normal	normal
cln-miR12	c320741	UCAAUGUUUUGGAUCAUACUA	21	8.98414	0.684003	18.2163	0	10.5941	3.83807	1.80804	3.51625	1.44681	1.24012	2.40294	2.14657	41.3724	8.35116	2.52052	3.66754	1.08849	0.111685	1.73936	normal	normal	normal	normal	0.31742	1.03837	normal	normal	normal	normal	0.962081	0.213211	normal	normal	normal	normal	0.160084	0.888675	normal	normal	normal	normal	0.787026	0.481411	normal	normal	normal
cln-miR12	c321821	UCAAUGUUUUGGAUCAUACUA	21	8.98414	0.684003	18.2163	0	10.5941	3.83807	1.80804	3.51625	1.44681	1.24012	2.40294	2.14657	41.3724	8.35116	2.52052	3.66754	1.08849	0.111685	1.73936	normal	normal	normal	normal	0.31742	1.03837	normal	normal	normal	normal	0.962081	0.213211	normal	normal	normal	normal	0.160084	0.888675	normal	normal	normal	normal	0.787026	0.481411	normal	normal	normal
cln-miR12	c321975	UCAAUGUUUUGGAUCAUACUA	21	8.98414	0.684003	18.2163	0	10.5941	3.83807	1.80804	3.51625	1.44681	1.24012	2.40294	2.14657	41.3724	8.35116	2.52052	3.66754	1.08849	0.111685	1.73936	normal	normal	normal	normal	0.31742	1.03837	normal	normal	normal	normal	0.962081	0.213211	normal	normal	normal	normal	0.160084	0.888675	normal	normal	normal	normal	0.787026	0.481411	normal	normal	normal
cln-miR12	c322149	UCAAUGUUUUGGAUCAUACUA	21	8.98414	0.684003	18.2163	0	10.5941	3.83807	1.80804	3.51625	1.44681	1.24012	2.40294	2.14657	41.3724	8.35116	2.52052	3.66754	1.08849	0.111685	1.73936	normal	normal	normal	normal	0.31742	1.03837	normal	normal	normal	normal	0.962081	0.213211	normal	normal	normal	normal	0.160084	0.888675	normal	normal	normal	normal	0.787026	0.481411	normal	normal	normal
cln-miR12	c322971	UCAAUGUUUUGGAUCAUACUA	21	8.98414	0.684003	18.2163	0	10.5941	3.83807	1.80804	3.51625	1.44681	1.24012	2.40294	2.14657	41.3724	8.35116	2.52052	3.66754	1.08849	0.111685	1.73936	normal	normal	normal	normal	0.31742	1.03837	normal	normal	normal	normal	0.962081	0.213211	normal	normal	normal	normal	0.160084	0.888675	normal	normal	normal	normal	0.787026	0.481411	normal	normal	normal
cln-miR12	c323868	UCAAUGUUUUGGAUCAUACUA	21	8.98414	0.684003	18.2163	0	10.5941	3.83807	1.80804	3.51625	1.44681	1.24012	2.40294	2.14657	41.3724	8.35116	2.52052	3.66754	1.08849	0.111685	1.73936	normal	normal	normal	normal	0.31742	1.03837	normal	normal	normal	normal	0.962081	0.213211	normal	normal	normal	normal	0.160084	0.888675	normal	normal	normal	normal	0.787026	0.481411	normal	normal	normal
cln-miR12	c324249	UCAAUGUUUUGGAUCAUACUA	21	8.98414	0.684003	18.2163	0	10.5941	3.83807	1.80804	3.51625	1.44681	1.24012	2.40294	2.14657	41.3724	8.35116	2.52052	3.66754	1.08849	0.111685	1.73936	normal	normal	normal	normal	0.31742	1.03837	normal	normal	normal	normal	0.962081	0.213211	normal	normal	normal	normal	0.160084	0.888675	normal	normal	normal	normal	0.787026	0.481411	normal	normal	normal
cln-miR12	c324713	UCAAUGUUUUGGAUCAUACUA	21	8.98414	0.684003	18.2163	0	10.5941	3.83807	1.80804	3.51625	1.44681	1.24012	2.40294	2.14657	41.3724	8.35116	2.52052	3.66754	1.08849	0.111685	1.73936	normal	normal	normal	normal	0.31742	1.03837	normal	normal	normal	normal	0.962081	0.213211	normal	normal	normal	normal	0.160084	0.888675	normal	normal	normal	normal	0.787026	0.481411	normal	normal	normal
cln-miR12	c324797	UCAAUGUUUUGGAUCAUACUA	21	8.98414	0.684003	18.2163	0	10.5941	3.83807	1.80804	3.51625	1.44681	1.24012	2.40294	2.14657	41.3724	8.35116	2.52052	3.66754	1.08849	0.111685	1.73936	normal	normal	normal	normal	0.31742	1.03837	normal	normal	normal	normal	0.962081	0.213211	normal	normal	normal	normal	0.160084	0.888675	normal	normal	normal	normal	0.787026	0.481411	normal	normal	normal
cln-miR12	c324985	UCAAUGUUUUGGAUCAUACUA	21	8.98414	0.684003	18.2163	0	10.5941	3.83807	1.80804	3.51625	1.44681	1.24012	2.40294	2.14657	41.3724	8.35116	2.52052	3.66754	1.08849	0.111685	1.73936	normal	normal	normal	normal	0.31742	1.03837	normal	normal	normal	normal	0.962081	0.213211	normal	normal	normal	normal	0.160084	0.888675	normal	normal	normal	normal	0.787026	0.481411	normal	normal	normal
cln-miR12	c325341	UCAAUGUUUUGGAUCAUACUA	21	8.98414	0.684003	18.2163	0	10.5941	3.83807	1.80804	3.51625	1.44681	1.24012	2.40294	2.14657	41.3724	8.35116	2.52052	3.66754	1.08849	0.111685	1.73936	normal	normal	normal	normal	0.31742	1.03837	normal	normal	normal	normal	0.962081	0.213211	normal	normal	normal	normal	0.160084	0.888675	normal	normal	normal	normal	0.787026	0.481411	normal	normal	normal
cln-miR12	c325754	UCAAUGUUUUGGAUCAUACUA	21	8.98414	0.684003	18.2163	0	10.5941	3.83807	1.80804	3.51625	1.44681	1.24012	2.40294	2.14657	41.3724	8.35116	2.52052	3.66754	1.08849	0.111685	1.73936	normal	normal	normal	normal	0.31742	1.03837	normal	normal	normal	normal	0.962081	0.213211	normal	normal	normal	normal	0.160084	0.888675	normal	normal	normal	normal	0.787026	0.481411	normal	normal	normal
cln-miR12	c326410	UCAAUGUUUUGGAUCAUACUA	21	8.98414	0.684003	18.2163	0	10.5941	3.83807	1.80804	3.51625	1.44681	1.24012	2.40294	2.14657	41.3724	8.35116	2.52052	3.66754	1.08849	0.111685	1.73936	normal	normal	normal	normal	0.31742	1.03837	normal	normal	normal	normal	0.962081	0.213211	normal	normal	normal	normal	0.160084	0.888675	normal	normal	normal	normal	0.787026	0.481411	normal	normal	normal
cln-miR12	c326486	UCAAUGUUUUGGAUCAUACUA	21	8.98414	0.684003	18.2163	0	10.5941	3.83807	1.80804	3.51625	1.44681	1.24012	2.40294	2.14657	41.3724	8.35116	2.52052	3.66754	1.08849	0.111685	1.73936	normal	normal	normal	normal	0.31742	1.03837	normal	normal	normal	normal	0.962081	0.213211	normal	normal	normal	normal	0.160084	0.888675	normal	normal	normal	normal	0.787026	0.481411	normal	normal	normal
cln-miR12	c326835	UCAAUGUUUUGGAUCAUACUA	21	8.98414	0.684003	18.2163	0	10.5941	3.83807	1.80804	3.51625	1.44681	1.24012	2.40294	2.14657	41.3724	8.35116	2.52052	3.66754	1.08849	0.111685	1.73936	normal	normal	normal	normal	0.31742	1.03837	normal	normal	normal	normal	0.962081	0.213211	normal	normal	normal	normal	0.160084	0.888675	normal	normal	normal	normal	0.787026	0.481411	normal	normal	normal
cln-miR12	c327081	UCAAUGUUUUGGAUCAUACUA	21	8.98414	0.684003	18.2163	0	10.5941	3.83807	1.80804	3.51625	1.44681	1.24012	2.40294	2.14657	41.3724	8.35116	2.52052	3.66754	1.08849	0.111685	1.73936	normal	normal	normal	normal	0.31742	1.03837	normal	normal	normal	normal	0.962081	0.213211	normal	normal	normal	normal	0.160084	0.888675	normal	normal	normal	normal	0.787026	0.481411	normal	normal	normal
cln-miR12	c327734	UCAAUGUUUUGGAUCAUACUA	21	8.98414	0.684003	18.2163	0	10.5941	3.83807	1.80804	3.51625	1.44681	1.24012	2.40294	2.14657	41.3724	8.35116	2.52052	3.66754	1.08849	0.111685	1.73936	normal	normal	normal	normal	0.31742	1.03837	normal	normal	normal	normal	0.962081	0.213211	normal	normal	normal	normal	0.160084	0.888675	normal	normal	normal	normal	0.787026	0.481411	normal	normal	normal
cln-miR12	c327775	UCAAUGUUUUGGAUCAUACUA	21	8.98414	0.684003	18.2163	0	10.5941	3.83807	1.80804	3.51625	1.44681	1.24012	2.40294	2.14657	41.3724	8.35116	2.52052	3.66754	1.08849	0.111685	1.73936	normal	normal	normal	normal	0.31742	1.03837	normal	normal	normal	normal	0.962081	0.213211	normal	normal	normal	normal	0.160084	0.888675	normal	normal	normal	normal	0.787026	0.481411	normal	normal	normal
cln-miR12	c328091	UCAAUGUUUUGGAUCAUACUA	21	8.98414	0.684003	18.2163	0	10.5941	3.83807	1.80804	3.51625	1.44681	1.24012	2.40294	2.14657	41.3724	8.35116	2.52052	3.66754	1.08849	0.111685	1.73936	normal	normal	normal	normal	0.31742	1.03837	normal	normal	normal	normal	0.962081	0.213211	normal	normal	normal	normal	0.160084	0.888675	normal	normal	normal	normal	0.787026	0.481411	normal	normal	normal
cln-miR12	c328416	UCAAUGUUUUGGAUCAUACUA	21	8.98414	0.684003	18.2163	0	10.5941	3.83807	1.80804	3.51625	1.44681	1.24012	2.40294	2.14657	41.3724	8.35116	2.52052	3.66754	1.08849	0.111685	1.73936	normal	normal	normal	normal	0.31742	1.03837	normal	normal	normal	normal	0.962081	0.213211	normal	normal	normal	normal	0.160084	0.888675	normal	normal	normal	normal	0.787026	0.481411	normal	normal	normal
cln-miR12	c328710	UCAAUGUUUUGGAUCAUACUA	21	8.98414	0.684003	18.2163	0	10.5941	3.83807	1.80804	3.51625	1.44681	1.24012	2.40294	2.14657	41.3724	8.35116	2.52052	3.66754	1.08849	0.111685	1.73936	normal	normal	normal	normal	0.31742	1.03837	normal	normal	normal	normal	0.962081	0.213211	normal	normal	normal	normal	0.160084	0.888675	normal	normal	normal	normal	0.787026	0.481411	normal	normal	normal
cln-miR12	c328874	UCAAUGUUUUGGAUCAUACUA	21	8.98414	0.684003	18.2163	0	10.5941	3.83807	1.80804	3.51625	1.44681	1.24012	2.40294	2.14657	41.3724	8.35116	2.52052	3.66754	1.08849	0.111685	1.73936	normal	normal	normal	normal	0.31742	1.03837	normal	normal	normal	normal	0.962081	0.213211	normal	normal	normal	normal	0.160084	0.888675	normal	normal	normal	normal	0.787026	0.481411	normal	normal	normal
cln-miR12	c329014	UCAAUGUUUUGGAUCAUACUA	21	8.98414	0.684003	18.2163	0	10.5941	3.83807	1.80804	3.51625	1.44681	1.24012	2.40294	2.14657	41.3724	8.35116	2.52052	3.66754	1.08849	0.111685	1.73936	normal	normal	normal	normal	0.31742	1.03837	normal	normal	normal	normal	0.962081	0.213211	normal	normal	normal	normal	0.160084	0.888675	normal	normal	normal	normal	0.787026	0.481411	normal	normal	normal
cln-miR12	c329421	UCAAUGUUUUGGAUCAUACUA	21	8.98414	0.684003	18.2163	0	10.5941	3.83807	1.80804	3.51625	1.44681	1.24012	2.40294	2.14657	41.3724	8.35116	2.52052	3.66754	1.08849	0.111685	1.73936	normal	normal	normal	normal	0.31742	1.03837	normal	normal	normal	normal	0.962081	0.213211	normal	normal	normal	normal	0.160084	0.888675	normal	normal	normal	normal	0.787026	0.481411	normal	normal	normal
cln-miR12	c329678	UCAAUGUUUUGGAUCAUACUA	21	8.98414	0.684003	18.2163	0	10.5941	3.83807	1.80804	3.51625	1.44681	1.24012	2.40294	2.14657	41.3724	8.35116	2.52052	3.66754	1.08849	0.111685	1.73936	normal	normal	normal	normal	0.31742	1.03837	normal	normal	normal	normal	0.962081	0.213211	normal	normal	normal	normal	0.160084	0.888675	normal	normal	normal	normal	0.787026	0.481411	normal	normal	normal
cln-miR12	c330068	UCAAUGUUUUGGAUCAUACUA	21	8.98414	0.684003	18.2163	0	10.5941	3.83807	1.80804	3.51625	1.44681	1.24012	2.40294	2.14657	41.3724	8.35116	2.52052	3.66754	1.08849	0.111685	1.73936	normal	normal	normal	normal	0.31742	1.03837	normal	normal	normal	normal	0.962081	0.213211	normal	normal	normal	normal	0.160084	0.888675	normal	normal	normal	normal	0.787026	0.481411	normal	normal	normal
cln-miR12	c330900	UCAAUGUUUUGGAUCAUACUA	21	8.98414	0.684003	18.2163	0	10.5941	3.83807	1.80804	3.51625	1.44681	1.24012	2.40294	2.14657	41.3724	8.35116	2.52052	3.66754	1.08849	0.111685	1.73936	normal	normal	normal	normal	0.31742	1.03837	normal	normal	normal	normal	0.962081	0.213211	normal	normal	normal	normal	0.160084	0.888675	normal	normal	normal	normal	0.787026	0.481411	normal	normal	normal
cln-miR12	c330949	UCAAUGUUUUGGAUCAUACUA	21	8.98414	0.684003	18.2163	0	10.5941	3.83807	1.80804	3.51625	1.44681	1.24012	2.40294	2.14657	41.3724	8.35116	2.52052	3.66754	1.08849	0.111685	1.73936	normal	normal	normal	normal	0.31742	1.03837	normal	normal	normal	normal	0.962081	0.213211	normal	normal	normal	normal	0.160084	0.888675	normal	normal	normal	normal	0.787026	0.481411	normal	normal	normal
cln-miR12	c331117	UCAAUGUUUUGGAUCAUACUA	21	8.98414	0.684003	18.2163	0	10.5941	3.83807	1.80804	3.51625	1.44681	1.24012	2.40294	2.14657	41.3724	8.35116	2.52052	3.66754	1.08849	0.111685	1.73936	normal	normal	normal	normal	0.31742	1.03837	normal	normal	normal	normal	0.962081	0.213211	normal	normal	normal	normal	0.160084	0.888675	normal	normal	normal	normal	0.787026	0.481411	normal	normal	normal
cln-miR12	c331411	UCAAUGUUUUGGAUCAUACUA	21	8.98414	0.684003	18.2163	0	10.5941	3.83807	1.80804	3.51625	1.44681	1.24012	2.40294	2.14657	41.3724	8.35116	2.52052	3.66754	1.08849	0.111685	1.73936	normal	normal	normal	normal	0.31742	1.03837	normal	normal	normal	normal	0.962081	0.213211	normal	normal	normal	normal	0.160084	0.888675	normal	normal	normal	normal	0.787026	0.481411	normal	normal	normal
cln-miR12	c331486	UCAAUGUUUUGGAUCAUACUA	21	8.98414	0.684003	18.2163	0	10.5941	3.83807	1.80804	3.51625	1.44681	1.24012	2.40294	2.14657	41.3724	8.35116	2.52052	3.66754	1.08849	0.111685	1.73936	normal	normal	normal	normal	0.31742	1.03837	normal	normal	normal	normal	0.962081	0.213211	normal	normal	normal	normal	0.160084	0.888675	normal	normal	normal	normal	0.787026	0.481411	normal	normal	normal
cln-miR12	c331623	UCAAUGUUUUGGAUCAUACUA	21	8.98414	0.684003	18.2163	0	10.5941	3.83807	1.80804	3.51625	1.44681	1.24012	2.40294	2.14657	41.3724	8.35116	2.52052	3.66754	1.08849	0.111685	1.73936	normal	normal	normal	normal	0.31742	1.03837	normal	normal	normal	normal	0.962081	0.213211	normal	normal	normal	normal	0.160084	0.888675	normal	normal	normal	normal	0.787026	0.481411	normal	normal	normal
cln-miR12	c331883	UCAAUGUUUUGGAUCAUACUA	21	8.98414	0.684003	18.2163	0	10.5941	3.83807	1.80804	3.51625	1.44681	1.24012	2.40294	2.14657	41.3724	8.35116	2.52052	3.66754	1.08849	0.111685	1.73936	normal	normal	normal	normal	0.31742	1.03837	normal	normal	normal	normal	0.962081	0.213211	normal	normal	normal	normal	0.160084	0.888675	normal	normal	normal	normal	0.787026	0.481411	normal	normal	normal
cln-miR12	c332014	UCAAUGUUUUGGAUCAUACUA	21	8.98414	0.684003	18.2163	0	10.5941	3.83807	1.80804	3.51625	1.44681	1.24012	2.40294	2.14657	41.3724	8.35116	2.52052	3.66754	1.08849	0.111685	1.73936	normal	normal	normal	normal	0.31742	1.03837	normal	normal	normal	normal	0.962081	0.213211	normal	normal	normal	normal	0.160084	0.888675	normal	normal	normal	normal	0.787026	0.481411	normal	normal	normal
cln-miR12	c332446	UCAAUGUUUUGGAUCAUACUA	21	8.98414	0.684003	18.2163	0	10.5941	3.83807	1.80804	3.51625	1.44681	1.24012	2.40294	2.14657	41.3724	8.35116	2.52052	3.66754	1.08849	0.111685	1.73936	normal	normal	normal	normal	0.31742	1.03837	normal	normal	normal	normal	0.962081	0.213211	normal	normal	normal	normal	0.160084	0.888675	normal	normal	normal	normal	0.787026	0.481411	normal	normal	normal
cln-miR12	c332579	UCAAUGUUUUGGAUCAUACUA	21	8.98414	0.684003	18.2163	0	10.5941	3.83807	1.80804	3.51625	1.44681	1.24012	2.40294	2.14657	41.3724	8.35116	2.52052	3.66754	1.08849	0.111685	1.73936	normal	normal	normal	normal	0.31742	1.03837	normal	normal	normal	normal	0.962081	0.213211	normal	normal	normal	normal	0.160084	0.888675	normal	normal	normal	normal	0.787026	0.481411	normal	normal	normal
cln-miR12	c332636	UCAAUGUUUUGGAUCAUACUA	21	8.98414	0.684003	18.2163	0	10.5941	3.83807	1.80804	3.51625	1.44681	1.24012	2.40294	2.14657	41.3724	8.35116	2.52052	3.66754	1.08849	0.111685	1.73936	normal	normal	normal	normal	0.31742	1.03837	normal	normal	normal	normal	0.962081	0.213211	normal	normal	normal	normal	0.160084	0.888675	normal	normal	normal	normal	0.787026	0.481411	normal	normal	normal
cln-miR12	c333176	UCAAUGUUUUGGAUCAUACUA	21	8.98414	0.684003	18.2163	0	10.5941	3.83807	1.80804	3.51625	1.44681	1.24012	2.40294	2.14657	41.3724	8.35116	2.52052	3.66754	1.08849	0.111685	1.73936	normal	normal	normal	normal	0.31742	1.03837	normal	normal	normal	normal	0.962081	0.213211	normal	normal	normal	normal	0.160084	0.888675	normal	normal	normal	normal	0.787026	0.481411	normal	normal	normal
cln-miR12	c333647	UCAAUGUUUUGGAUCAUACUA	21	8.98414	0.684003	18.2163	0	10.5941	3.83807	1.80804	3.51625	1.44681	1.24012	2.40294	2.14657	41.3724	8.35116	2.52052	3.66754	1.08849	0.111685	1.73936	normal	normal	normal	normal	0.31742	1.03837	normal	normal	normal	normal	0.962081	0.213211	normal	normal	normal	normal	0.160084	0.888675	normal	normal	normal	normal	0.787026	0.481411	normal	normal	normal
cln-miR12	c334231	UCAAUGUUUUGGAUCAUACUA	21	8.98414	0.684003	18.2163	0	10.5941	3.83807	1.80804	3.51625	1.44681	1.24012	2.40294	2.14657	41.3724	8.35116	2.52052	3.66754	1.08849	0.111685	1.73936	normal	normal	normal	normal	0.31742	1.03837	normal	normal	normal	normal	0.962081	0.213211	normal	normal	normal	normal	0.160084	0.888675	normal	normal	normal	normal	0.787026	0.481411	normal	normal	normal
cln-miR12	c335290	UCAAUGUUUUGGAUCAUACUA	21	8.98414	0.684003	18.2163	0	10.5941	3.83807	1.80804	3.51625	1.44681	1.24012	2.40294	2.14657	41.3724	8.35116	2.52052	3.66754	1.08849	0.111685	1.73936	normal	normal	normal	normal	0.31742	1.03837	normal	normal	normal	normal	0.962081	0.213211	normal	normal	normal	normal	0.160084	0.888675	normal	normal	normal	normal	0.787026	0.481411	normal	normal	normal
cln-miR12	c335331	UCAAUGUUUUGGAUCAUACUA	21	8.98414	0.684003	18.2163	0	10.5941	3.83807	1.80804	3.51625	1.44681	1.24012	2.40294	2.14657	41.3724	8.35116	2.52052	3.66754	1.08849	0.111685	1.73936	normal	normal	normal	normal	0.31742	1.03837	normal	normal	normal	normal	0.962081	0.213211	normal	normal	normal	normal	0.160084	0.888675	normal	normal	normal	normal	0.787026	0.481411	normal	normal	normal
cln-miR12	c335354	UCAAUGUUUUGGAUCAUACUA	21	8.98414	0.684003	18.2163	0	10.5941	3.83807	1.80804	3.51625	1.44681	1.24012	2.40294	2.14657	41.3724	8.35116	2.52052	3.66754	1.08849	0.111685	1.73936	normal	normal	normal	normal	0.31742	1.03837	normal	normal	normal	normal	0.962081	0.213211	normal	normal	normal	normal	0.160084	0.888675	normal	normal	normal	normal	0.787026	0.481411	normal	normal	normal
cln-miR12	c336147	UCAAUGUUUUGGAUCAUACUA	21	8.98414	0.684003	18.2163	0	10.5941	3.83807	1.80804	3.51625	1.44681	1.24012	2.40294	2.14657	41.3724	8.35116	2.52052	3.66754	1.08849	0.111685	1.73936	normal	normal	normal	normal	0.31742	1.03837	normal	normal	normal	normal	0.962081	0.213211	normal	normal	normal	normal	0.160084	0.888675	normal	normal	normal	normal	0.787026	0.481411	normal	normal	normal
cln-miR12	c336208	UCAAUGUUUUGGAUCAUACUA	21	8.98414	0.684003	18.2163	0	10.5941	3.83807	1.80804	3.51625	1.44681	1.24012	2.40294	2.14657	41.3724	8.35116	2.52052	3.66754	1.08849	0.111685	1.73936	normal	normal	normal	normal	0.31742	1.03837	normal	normal	normal	normal	0.962081	0.213211	normal	normal	normal	normal	0.160084	0.888675	normal	normal	normal	normal	0.787026	0.481411	normal	normal	normal
cln-miR12	c336257	UCAAUGUUUUGGAUCAUACUA	21	8.98414	0.684003	18.2163	0	10.5941	3.83807	1.80804	3.51625	1.44681	1.24012	2.40294	2.14657	41.3724	8.35116	2.52052	3.66754	1.08849	0.111685	1.73936	normal	normal	normal	normal	0.31742	1.03837	normal	normal	normal	normal	0.962081	0.213211	normal	normal	normal	normal	0.160084	0.888675	normal	normal	normal	normal	0.787026	0.481411	normal	normal	normal
cln-miR12	c336640	UCAAUGUUUUGGAUCAUACUA	21	8.98414	0.684003	18.2163	0	10.5941	3.83807	1.80804	3.51625	1.44681	1.24012	2.40294	2.14657	41.3724	8.35116	2.52052	3.66754	1.08849	0.111685	1.73936	normal	normal	normal	normal	0.31742	1.03837	normal	normal	normal	normal	0.962081	0.213211	normal	normal	normal	normal	0.160084	0.888675	normal	normal	normal	normal	0.787026	0.481411	normal	normal	normal
cln-miR12	c337878	UCAAUGUUUUGGAUCAUACUA	21	8.98414	0.684003	18.2163	0	10.5941	3.83807	1.80804	3.51625	1.44681	1.24012	2.40294	2.14657	41.3724	8.35116	2.52052	3.66754	1.08849	0.111685	1.73936	normal	normal	normal	normal	0.31742	1.03837	normal	normal	normal	normal	0.962081	0.213211	normal	normal	normal	normal	0.160084	0.888675	normal	normal	normal	normal	0.787026	0.481411	normal	normal	normal
cln-miR12	c338619	UCAAUGUUUUGGAUCAUACUA	21	8.98414	0.684003	18.2163	0	10.5941	3.83807	1.80804	3.51625	1.44681	1.24012	2.40294	2.14657	41.3724	8.35116	2.52052	3.66754	1.08849	0.111685	1.73936	normal	normal	normal	normal	0.31742	1.03837	normal	normal	normal	normal	0.962081	0.213211	normal	normal	normal	normal	0.160084	0.888675	normal	normal	normal	normal	0.787026	0.481411	normal	normal	normal
cln-miR12	c339116	UCAAUGUUUUGGAUCAUACUA	21	8.98414	0.684003	18.2163	0	10.5941	3.83807	1.80804	3.51625	1.44681	1.24012	2.40294	2.14657	41.3724	8.35116	2.52052	3.66754	1.08849	0.111685	1.73936	normal	normal	normal	normal	0.31742	1.03837	normal	normal	normal	normal	0.962081	0.213211	normal	normal	normal	normal	0.160084	0.888675	normal	normal	normal	normal	0.787026	0.481411	normal	normal	normal
cln-miR12	c339636	UCAAUGUUUUGGAUCAUACUA	21	8.98414	0.684003	18.2163	0	10.5941	3.83807	1.80804	3.51625	1.44681	1.24012	2.40294	2.14657	41.3724	8.35116	2.52052	3.66754	1.08849	0.111685	1.73936	normal	normal	normal	normal	0.31742	1.03837	normal	normal	normal	normal	0.962081	0.213211	normal	normal	normal	normal	0.160084	0.888675	normal	normal	normal	normal	0.787026	0.481411	normal	normal	normal
cln-miR12	c339662	UCAAUGUUUUGGAUCAUACUA	21	8.98414	0.684003	18.2163	0	10.5941	3.83807	1.80804	3.51625	1.44681	1.24012	2.40294	2.14657	41.3724	8.35116	2.52052	3.66754	1.08849	0.111685	1.73936	normal	normal	normal	normal	0.31742	1.03837	normal	normal	normal	normal	0.962081	0.213211	normal	normal	normal	normal	0.160084	0.888675	normal	normal	normal	normal	0.787026	0.481411	normal	normal	normal
cln-miR12	c339842	UCAAUGUUUUGGAUCAUACUA	21	8.98414	0.684003	18.2163	0	10.5941	3.83807	1.80804	3.51625	1.44681	1.24012	2.40294	2.14657	41.3724	8.35116	2.52052	3.66754	1.08849	0.111685	1.73936	normal	normal	normal	normal	0.31742	1.03837	normal	normal	normal	normal	0.962081	0.213211	normal	normal	normal	normal	0.160084	0.888675	normal	normal	normal	normal	0.787026	0.481411	normal	normal	normal
cln-miR12	c340506	UCAAUGUUUUGGAUCAUACUA	21	8.98414	0.684003	18.2163	0	10.5941	3.83807	1.80804	3.51625	1.44681	1.24012	2.40294	2.14657	41.3724	8.35116	2.52052	3.66754	1.08849	0.111685	1.73936	normal	normal	normal	normal	0.31742	1.03837	normal	normal	normal	normal	0.962081	0.213211	normal	normal	normal	normal	0.160084	0.888675	normal	normal	normal	normal	0.787026	0.481411	normal	normal	normal
cln-miR12	c340577	UCAAUGUUUUGGAUCAUACUA	21	8.98414	0.684003	18.2163	0	10.5941	3.83807	1.80804	3.51625	1.44681	1.24012	2.40294	2.14657	41.3724	8.35116	2.52052	3.66754	1.08849	0.111685	1.73936	normal	normal	normal	normal	0.31742	1.03837	normal	normal	normal	normal	0.962081	0.213211	normal	normal	normal	normal	0.160084	0.888675	normal	normal	normal	normal	0.787026	0.481411	normal	normal	normal
cln-miR12	c354719	UCAAUGUUUUGGAUCAUACUA	21	8.98414	0.684003	18.2163	0	10.5941	3.83807	1.80804	3.51625	1.44681	1.24012	2.40294	2.14657	41.3724	8.35116	2.52052	3.66754	1.08849	0.111685	1.73936	normal	normal	normal	normal	0.31742	1.03837	normal	normal	normal	normal	0.962081	0.213211	normal	normal	normal	normal	0.160084	0.888675	normal	normal	normal	normal	0.787026	0.481411	normal	normal	normal
cln-miR12	c369015	UCAAUGUUUUGGAUCAUACUA	21	8.98414	0.684003	18.2163	0	10.5941	3.83807	1.80804	3.51625	1.44681	1.24012	2.40294	2.14657	41.3724	8.35116	2.52052	3.66754	1.08849	0.111685	1.73936	normal	normal	normal	normal	0.31742	1.03837	normal	normal	normal	normal	0.962081	0.213211	normal	normal	normal	normal	0.160084	0.888675	normal	normal	normal	normal	0.787026	0.481411	normal	normal	normal
cln-miR12	c383279	UCAAUGUUUUGGAUCAUACUA	21	8.98414	0.684003	18.2163	0	10.5941	3.83807	1.80804	3.51625	1.44681	1.24012	2.40294	2.14657	41.3724	8.35116	2.52052	3.66754	1.08849	0.111685	1.73936	normal	normal	normal	normal	0.31742	1.03837	normal	normal	normal	normal	0.962081	0.213211	normal	normal	normal	normal	0.160084	0.888675	normal	normal	normal	normal	0.787026	0.481411	normal	normal	normal
cln-miR13	c144901	AGUGUGAUCUGAAAUGUUGAU	21	138.909	62.9283	111.782	61.5598	110.179	75.9938	11.7522	52.7437	13.7447	56.4255	85.0639	128.079	60.3814	176.209	75.6157	25.6728	189.941	0.682825	0.32924	normal	normal	normal	normal	0.000936327	1.99956	up	up	up	up	0.962081	-0.172886	normal	normal	normal	normal	0.557517	0.34014	normal	normal	normal	normal	0.944638	0.169617	normal	normal	normal
cln-miR13	c155991	AGUGUGAUCUGAAAUGUUGAU	21	138.909	62.9283	111.782	61.5598	110.179	75.9938	11.7522	52.7437	13.7447	56.4255	85.0639	128.079	60.3814	176.209	75.6157	25.6728	189.941	0.682825	0.32924	normal	normal	normal	normal	0.000936327	1.99956	up	up	up	up	0.962081	-0.172886	normal	normal	normal	normal	0.557517	0.34014	normal	normal	normal	normal	0.944638	0.169617	normal	normal	normal
cln-miR13	c163844	AGUGUGAUCUGAAAUGUUGAU	21	138.909	62.9283	111.782	61.5598	110.179	75.9938	11.7522	52.7437	13.7447	56.4255	85.0639	128.079	60.3814	176.209	75.6157	25.6728	189.941	0.682825	0.32924	normal	normal	normal	normal	0.000936327	1.99956	up	up	up	up	0.962081	-0.172886	normal	normal	normal	normal	0.557517	0.34014	normal	normal	normal	normal	0.944638	0.169617	normal	normal	normal
cln-miR13	c199102	AGUGUGAUCUGAAAUGUUGAU	21	138.909	62.9283	111.782	61.5598	110.179	75.9938	11.7522	52.7437	13.7447	56.4255	85.0639	128.079	60.3814	176.209	75.6157	25.6728	189.941	0.682825	0.32924	normal	normal	normal	normal	0.000936327	1.99956	up	up	up	up	0.962081	-0.172886	normal	normal	normal	normal	0.557517	0.34014	normal	normal	normal	normal	0.944638	0.169617	normal	normal	normal
cln-miR13	c201827	AGUGUGAUCUGAAAUGUUGAU	21	138.909	62.9283	111.782	61.5598	110.179	75.9938	11.7522	52.7437	13.7447	56.4255	85.0639	128.079	60.3814	176.209	75.6157	25.6728	189.941	0.682825	0.32924	normal	normal	normal	normal	0.000936327	1.99956	up	up	up	up	0.962081	-0.172886	normal	normal	normal	normal	0.557517	0.34014	normal	normal	normal	normal	0.944638	0.169617	normal	normal	normal
cln-miR13	c254446	AGUGUGAUCUGAAAUGUUGAU	21	138.909	62.9283	111.782	61.5598	110.179	75.9938	11.7522	52.7437	13.7447	56.4255	85.0639	128.079	60.3814	176.209	75.6157	25.6728	189.941	0.682825	0.32924	normal	normal	normal	normal	0.000936327	1.99956	up	up	up	up	0.962081	-0.172886	normal	normal	normal	normal	0.557517	0.34014	normal	normal	normal	normal	0.944638	0.169617	normal	normal	normal
cln-miR13	c279251	AGUGUGAUCUGAAAUGUUGAU	21	138.909	62.9283	111.782	61.5598	110.179	75.9938	11.7522	52.7437	13.7447	56.4255	85.0639	128.079	60.3814	176.209	75.6157	25.6728	189.941	0.682825	0.32924	normal	normal	normal	normal	0.000936327	1.99956	up	up	up	up	0.962081	-0.172886	normal	normal	normal	normal	0.557517	0.34014	normal	normal	normal	normal	0.944638	0.169617	normal	normal	normal
cln-miR13	c280104	AGUGUGAUCUGAAAUGUUGAU	21	138.909	62.9283	111.782	61.5598	110.179	75.9938	11.7522	52.7437	13.7447	56.4255	85.0639	128.079	60.3814	176.209	75.6157	25.6728	189.941	0.682825	0.32924	normal	normal	normal	normal	0.000936327	1.99956	up	up	up	up	0.962081	-0.172886	normal	normal	normal	normal	0.557517	0.34014	normal	normal	normal	normal	0.944638	0.169617	normal	normal	normal
cln-miR13	c294661	AGUGUGAUCUGAAAUGUUGAU	21	138.909	62.9283	111.782	61.5598	110.179	75.9938	11.7522	52.7437	13.7447	56.4255	85.0639	128.079	60.3814	176.209	75.6157	25.6728	189.941	0.682825	0.32924	normal	normal	normal	normal	0.000936327	1.99956	up	up	up	up	0.962081	-0.172886	normal	normal	normal	normal	0.557517	0.34014	normal	normal	normal	normal	0.944638	0.169617	normal	normal	normal
cln-miR13	c298559	AGUGUGAUCUGAAAUGUUGAU	21	138.909	62.9283	111.782	61.5598	110.179	75.9938	11.7522	52.7437	13.7447	56.4255	85.0639	128.079	60.3814	176.209	75.6157	25.6728	189.941	0.682825	0.32924	normal	normal	normal	normal	0.000936327	1.99956	up	up	up	up	0.962081	-0.172886	normal	normal	normal	normal	0.557517	0.34014	normal	normal	normal	normal	0.944638	0.169617	normal	normal	normal
cln-miR13	c299080	AGUGUGAUCUGAAAUGUUGAU	21	138.909	62.9283	111.782	61.5598	110.179	75.9938	11.7522	52.7437	13.7447	56.4255	85.0639	128.079	60.3814	176.209	75.6157	25.6728	189.941	0.682825	0.32924	normal	normal	normal	normal	0.000936327	1.99956	up	up	up	up	0.962081	-0.172886	normal	normal	normal	normal	0.557517	0.34014	normal	normal	normal	normal	0.944638	0.169617	normal	normal	normal
cln-miR13	c301824	AGUGUGAUCUGAAAUGUUGAU	21	138.909	62.9283	111.782	61.5598	110.179	75.9938	11.7522	52.7437	13.7447	56.4255	85.0639	128.079	60.3814	176.209	75.6157	25.6728	189.941	0.682825	0.32924	normal	normal	normal	normal	0.000936327	1.99956	up	up	up	up	0.962081	-0.172886	normal	normal	normal	normal	0.557517	0.34014	normal	normal	normal	normal	0.944638	0.169617	normal	normal	normal
cln-miR13	c302436	AGUGUGAUCUGAAAUGUUGAU	21	138.909	62.9283	111.782	61.5598	110.179	75.9938	11.7522	52.7437	13.7447	56.4255	85.0639	128.079	60.3814	176.209	75.6157	25.6728	189.941	0.682825	0.32924	normal	normal	normal	normal	0.000936327	1.99956	up	up	up	up	0.962081	-0.172886	normal	normal	normal	normal	0.557517	0.34014	normal	normal	normal	normal	0.944638	0.169617	normal	normal	normal
cln-miR13	c303384	AGUGUGAUCUGAAAUGUUGAU	21	138.909	62.9283	111.782	61.5598	110.179	75.9938	11.7522	52.7437	13.7447	56.4255	85.0639	128.079	60.3814	176.209	75.6157	25.6728	189.941	0.682825	0.32924	normal	normal	normal	normal	0.000936327	1.99956	up	up	up	up	0.962081	-0.172886	normal	normal	normal	normal	0.557517	0.34014	normal	normal	normal	normal	0.944638	0.169617	normal	normal	normal
cln-miR13	c304539	AGUGUGAUCUGAAAUGUUGAU	21	138.909	62.9283	111.782	61.5598	110.179	75.9938	11.7522	52.7437	13.7447	56.4255	85.0639	128.079	60.3814	176.209	75.6157	25.6728	189.941	0.682825	0.32924	normal	normal	normal	normal	0.000936327	1.99956	up	up	up	up	0.962081	-0.172886	normal	normal	normal	normal	0.557517	0.34014	normal	normal	normal	normal	0.944638	0.169617	normal	normal	normal
cln-miR13	c305199	AGUGUGAUCUGAAAUGUUGAU	21	138.909	62.9283	111.782	61.5598	110.179	75.9938	11.7522	52.7437	13.7447	56.4255	85.0639	128.079	60.3814	176.209	75.6157	25.6728	189.941	0.682825	0.32924	normal	normal	normal	normal	0.000936327	1.99956	up	up	up	up	0.962081	-0.172886	normal	normal	normal	normal	0.557517	0.34014	normal	normal	normal	normal	0.944638	0.169617	normal	normal	normal
cln-miR13	c308135	AGUGUGAUCUGAAAUGUUGAU	21	138.909	62.9283	111.782	61.5598	110.179	75.9938	11.7522	52.7437	13.7447	56.4255	85.0639	128.079	60.3814	176.209	75.6157	25.6728	189.941	0.682825	0.32924	normal	normal	normal	normal	0.000936327	1.99956	up	up	up	up	0.962081	-0.172886	normal	normal	normal	normal	0.557517	0.34014	normal	normal	normal	normal	0.944638	0.169617	normal	normal	normal
cln-miR13	c308571	AGUGUGAUCUGAAAUGUUGAU	21	138.909	62.9283	111.782	61.5598	110.179	75.9938	11.7522	52.7437	13.7447	56.4255	85.0639	128.079	60.3814	176.209	75.6157	25.6728	189.941	0.682825	0.32924	normal	normal	normal	normal	0.000936327	1.99956	up	up	up	up	0.962081	-0.172886	normal	normal	normal	normal	0.557517	0.34014	normal	normal	normal	normal	0.944638	0.169617	normal	normal	normal
cln-miR13	c310724	AGUGUGAUCUGAAAUGUUGAU	21	138.909	62.9283	111.782	61.5598	110.179	75.9938	11.7522	52.7437	13.7447	56.4255	85.0639	128.079	60.3814	176.209	75.6157	25.6728	189.941	0.682825	0.32924	normal	normal	normal	normal	0.000936327	1.99956	up	up	up	up	0.962081	-0.172886	normal	normal	normal	normal	0.557517	0.34014	normal	normal	normal	normal	0.944638	0.169617	normal	normal	normal
cln-miR13	c311129	AGUGUGAUCUGAAAUGUUGAU	21	138.909	62.9283	111.782	61.5598	110.179	75.9938	11.7522	52.7437	13.7447	56.4255	85.0639	128.079	60.3814	176.209	75.6157	25.6728	189.941	0.682825	0.32924	normal	normal	normal	normal	0.000936327	1.99956	up	up	up	up	0.962081	-0.172886	normal	normal	normal	normal	0.557517	0.34014	normal	normal	normal	normal	0.944638	0.169617	normal	normal	normal
cln-miR13	c313408	AGUGUGAUCUGAAAUGUUGAU	21	138.909	62.9283	111.782	61.5598	110.179	75.9938	11.7522	52.7437	13.7447	56.4255	85.0639	128.079	60.3814	176.209	75.6157	25.6728	189.941	0.682825	0.32924	normal	normal	normal	normal	0.000936327	1.99956	up	up	up	up	0.962081	-0.172886	normal	normal	normal	normal	0.557517	0.34014	normal	normal	normal	normal	0.944638	0.169617	normal	normal	normal
cln-miR13	c313558	AGUGUGAUCUGAAAUGUUGAU	21	138.909	62.9283	111.782	61.5598	110.179	75.9938	11.7522	52.7437	13.7447	56.4255	85.0639	128.079	60.3814	176.209	75.6157	25.6728	189.941	0.682825	0.32924	normal	normal	normal	normal	0.000936327	1.99956	up	up	up	up	0.962081	-0.172886	normal	normal	normal	normal	0.557517	0.34014	normal	normal	normal	normal	0.944638	0.169617	normal	normal	normal
cln-miR13	c313768	AGUGUGAUCUGAAAUGUUGAU	21	138.909	62.9283	111.782	61.5598	110.179	75.9938	11.7522	52.7437	13.7447	56.4255	85.0639	128.079	60.3814	176.209	75.6157	25.6728	189.941	0.682825	0.32924	normal	normal	normal	normal	0.000936327	1.99956	up	up	up	up	0.962081	-0.172886	normal	normal	normal	normal	0.557517	0.34014	normal	normal	normal	normal	0.944638	0.169617	normal	normal	normal
cln-miR13	c315339	AGUGUGAUCUGAAAUGUUGAU	21	138.909	62.9283	111.782	61.5598	110.179	75.9938	11.7522	52.7437	13.7447	56.4255	85.0639	128.079	60.3814	176.209	75.6157	25.6728	189.941	0.682825	0.32924	normal	normal	normal	normal	0.000936327	1.99956	up	up	up	up	0.962081	-0.172886	normal	normal	normal	normal	0.557517	0.34014	normal	normal	normal	normal	0.944638	0.169617	normal	normal	normal
cln-miR13	c316136	AGUGUGAUCUGAAAUGUUGAU	21	138.909	62.9283	111.782	61.5598	110.179	75.9938	11.7522	52.7437	13.7447	56.4255	85.0639	128.079	60.3814	176.209	75.6157	25.6728	189.941	0.682825	0.32924	normal	normal	normal	normal	0.000936327	1.99956	up	up	up	up	0.962081	-0.172886	normal	normal	normal	normal	0.557517	0.34014	normal	normal	normal	normal	0.944638	0.169617	normal	normal	normal
cln-miR13	c316412	AGUGUGAUCUGAAAUGUUGAU	21	138.909	62.9283	111.782	61.5598	110.179	75.9938	11.7522	52.7437	13.7447	56.4255	85.0639	128.079	60.3814	176.209	75.6157	25.6728	189.941	0.682825	0.32924	normal	normal	normal	normal	0.000936327	1.99956	up	up	up	up	0.962081	-0.172886	normal	normal	normal	normal	0.557517	0.34014	normal	normal	normal	normal	0.944638	0.169617	normal	normal	normal
cln-miR13	c317442	AGUGUGAUCUGAAAUGUUGAU	21	138.909	62.9283	111.782	61.5598	110.179	75.9938	11.7522	52.7437	13.7447	56.4255	85.0639	128.079	60.3814	176.209	75.6157	25.6728	189.941	0.682825	0.32924	normal	normal	normal	normal	0.000936327	1.99956	up	up	up	up	0.962081	-0.172886	normal	normal	normal	normal	0.557517	0.34014	normal	normal	normal	normal	0.944638	0.169617	normal	normal	normal
cln-miR13	c318043	AGUGUGAUCUGAAAUGUUGAU	21	138.909	62.9283	111.782	61.5598	110.179	75.9938	11.7522	52.7437	13.7447	56.4255	85.0639	128.079	60.3814	176.209	75.6157	25.6728	189.941	0.682825	0.32924	normal	normal	normal	normal	0.000936327	1.99956	up	up	up	up	0.962081	-0.172886	normal	normal	normal	normal	0.557517	0.34014	normal	normal	normal	normal	0.944638	0.169617	normal	normal	normal
cln-miR13	c318520	AGUGUGAUCUGAAAUGUUGAU	21	138.909	62.9283	111.782	61.5598	110.179	75.9938	11.7522	52.7437	13.7447	56.4255	85.0639	128.079	60.3814	176.209	75.6157	25.6728	189.941	0.682825	0.32924	normal	normal	normal	normal	0.000936327	1.99956	up	up	up	up	0.962081	-0.172886	normal	normal	normal	normal	0.557517	0.34014	normal	normal	normal	normal	0.944638	0.169617	normal	normal	normal
cln-miR13	c319055	AGUGUGAUCUGAAAUGUUGAU	21	138.909	62.9283	111.782	61.5598	110.179	75.9938	11.7522	52.7437	13.7447	56.4255	85.0639	128.079	60.3814	176.209	75.6157	25.6728	189.941	0.682825	0.32924	normal	normal	normal	normal	0.000936327	1.99956	up	up	up	up	0.962081	-0.172886	normal	normal	normal	normal	0.557517	0.34014	normal	normal	normal	normal	0.944638	0.169617	normal	normal	normal
cln-miR13	c319227	AGUGUGAUCUGAAAUGUUGAU	21	138.909	62.9283	111.782	61.5598	110.179	75.9938	11.7522	52.7437	13.7447	56.4255	85.0639	128.079	60.3814	176.209	75.6157	25.6728	189.941	0.682825	0.32924	normal	normal	normal	normal	0.000936327	1.99956	up	up	up	up	0.962081	-0.172886	normal	normal	normal	normal	0.557517	0.34014	normal	normal	normal	normal	0.944638	0.169617	normal	normal	normal
cln-miR13	c319353	AGUGUGAUCUGAAAUGUUGAU	21	138.909	62.9283	111.782	61.5598	110.179	75.9938	11.7522	52.7437	13.7447	56.4255	85.0639	128.079	60.3814	176.209	75.6157	25.6728	189.941	0.682825	0.32924	normal	normal	normal	normal	0.000936327	1.99956	up	up	up	up	0.962081	-0.172886	normal	normal	normal	normal	0.557517	0.34014	normal	normal	normal	normal	0.944638	0.169617	normal	normal	normal
cln-miR13	c320647	AGUGUGAUCUGAAAUGUUGAU	21	138.909	62.9283	111.782	61.5598	110.179	75.9938	11.7522	52.7437	13.7447	56.4255	85.0639	128.079	60.3814	176.209	75.6157	25.6728	189.941	0.682825	0.32924	normal	normal	normal	normal	0.000936327	1.99956	up	up	up	up	0.962081	-0.172886	normal	normal	normal	normal	0.557517	0.34014	normal	normal	normal	normal	0.944638	0.169617	normal	normal	normal
cln-miR13	c320684	AGUGUGAUCUGAAAUGUUGAU	21	138.909	62.9283	111.782	61.5598	110.179	75.9938	11.7522	52.7437	13.7447	56.4255	85.0639	128.079	60.3814	176.209	75.6157	25.6728	189.941	0.682825	0.32924	normal	normal	normal	normal	0.000936327	1.99956	up	up	up	up	0.962081	-0.172886	normal	normal	normal	normal	0.557517	0.34014	normal	normal	normal	normal	0.944638	0.169617	normal	normal	normal
cln-miR13	c320765	AGUGUGAUCUGAAAUGUUGAU	21	138.909	62.9283	111.782	61.5598	110.179	75.9938	11.7522	52.7437	13.7447	56.4255	85.0639	128.079	60.3814	176.209	75.6157	25.6728	189.941	0.682825	0.32924	normal	normal	normal	normal	0.000936327	1.99956	up	up	up	up	0.962081	-0.172886	normal	normal	normal	normal	0.557517	0.34014	normal	normal	normal	normal	0.944638	0.169617	normal	normal	normal
cln-miR13	c321369	AGUGUGAUCUGAAAUGUUGAU	21	138.909	62.9283	111.782	61.5598	110.179	75.9938	11.7522	52.7437	13.7447	56.4255	85.0639	128.079	60.3814	176.209	75.6157	25.6728	189.941	0.682825	0.32924	normal	normal	normal	normal	0.000936327	1.99956	up	up	up	up	0.962081	-0.172886	normal	normal	normal	normal	0.557517	0.34014	normal	normal	normal	normal	0.944638	0.169617	normal	normal	normal
cln-miR13	c321487	AGUGUGAUCUGAAAUGUUGAU	21	138.909	62.9283	111.782	61.5598	110.179	75.9938	11.7522	52.7437	13.7447	56.4255	85.0639	128.079	60.3814	176.209	75.6157	25.6728	189.941	0.682825	0.32924	normal	normal	normal	normal	0.000936327	1.99956	up	up	up	up	0.962081	-0.172886	normal	normal	normal	normal	0.557517	0.34014	normal	normal	normal	normal	0.944638	0.169617	normal	normal	normal
cln-miR13	c321732	AGUGUGAUCUGAAAUGUUGAU	21	138.909	62.9283	111.782	61.5598	110.179	75.9938	11.7522	52.7437	13.7447	56.4255	85.0639	128.079	60.3814	176.209	75.6157	25.6728	189.941	0.682825	0.32924	normal	normal	normal	normal	0.000936327	1.99956	up	up	up	up	0.962081	-0.172886	normal	normal	normal	normal	0.557517	0.34014	normal	normal	normal	normal	0.944638	0.169617	normal	normal	normal
cln-miR13	c322176	AGUGUGAUCUGAAAUGUUGAU	21	138.909	62.9283	111.782	61.5598	110.179	75.9938	11.7522	52.7437	13.7447	56.4255	85.0639	128.079	60.3814	176.209	75.6157	25.6728	189.941	0.682825	0.32924	normal	normal	normal	normal	0.000936327	1.99956	up	up	up	up	0.962081	-0.172886	normal	normal	normal	normal	0.557517	0.34014	normal	normal	normal	normal	0.944638	0.169617	normal	normal	normal
cln-miR13	c322181	AGUGUGAUCUGAAAUGUUGAU	21	138.909	62.9283	111.782	61.5598	110.179	75.9938	11.7522	52.7437	13.7447	56.4255	85.0639	128.079	60.3814	176.209	75.6157	25.6728	189.941	0.682825	0.32924	normal	normal	normal	normal	0.000936327	1.99956	up	up	up	up	0.962081	-0.172886	normal	normal	normal	normal	0.557517	0.34014	normal	normal	normal	normal	0.944638	0.169617	normal	normal	normal
cln-miR13	c322564	AGUGUGAUCUGAAAUGUUGAU	21	138.909	62.9283	111.782	61.5598	110.179	75.9938	11.7522	52.7437	13.7447	56.4255	85.0639	128.079	60.3814	176.209	75.6157	25.6728	189.941	0.682825	0.32924	normal	normal	normal	normal	0.000936327	1.99956	up	up	up	up	0.962081	-0.172886	normal	normal	normal	normal	0.557517	0.34014	normal	normal	normal	normal	0.944638	0.169617	normal	normal	normal
cln-miR13	c323032	AGUGUGAUCUGAAAUGUUGAU	21	138.909	62.9283	111.782	61.5598	110.179	75.9938	11.7522	52.7437	13.7447	56.4255	85.0639	128.079	60.3814	176.209	75.6157	25.6728	189.941	0.682825	0.32924	normal	normal	normal	normal	0.000936327	1.99956	up	up	up	up	0.962081	-0.172886	normal	normal	normal	normal	0.557517	0.34014	normal	normal	normal	normal	0.944638	0.169617	normal	normal	normal
cln-miR13	c324048	AGUGUGAUCUGAAAUGUUGAU	21	138.909	62.9283	111.782	61.5598	110.179	75.9938	11.7522	52.7437	13.7447	56.4255	85.0639	128.079	60.3814	176.209	75.6157	25.6728	189.941	0.682825	0.32924	normal	normal	normal	normal	0.000936327	1.99956	up	up	up	up	0.962081	-0.172886	normal	normal	normal	normal	0.557517	0.34014	normal	normal	normal	normal	0.944638	0.169617	normal	normal	normal
cln-miR13	c325334	AGUGUGAUCUGAAAUGUUGAU	21	138.909	62.9283	111.782	61.5598	110.179	75.9938	11.7522	52.7437	13.7447	56.4255	85.0639	128.079	60.3814	176.209	75.6157	25.6728	189.941	0.682825	0.32924	normal	normal	normal	normal	0.000936327	1.99956	up	up	up	up	0.962081	-0.172886	normal	normal	normal	normal	0.557517	0.34014	normal	normal	normal	normal	0.944638	0.169617	normal	normal	normal
cln-miR13	c325698	AGUGUGAUCUGAAAUGUUGAU	21	138.909	62.9283	111.782	61.5598	110.179	75.9938	11.7522	52.7437	13.7447	56.4255	85.0639	128.079	60.3814	176.209	75.6157	25.6728	189.941	0.682825	0.32924	normal	normal	normal	normal	0.000936327	1.99956	up	up	up	up	0.962081	-0.172886	normal	normal	normal	normal	0.557517	0.34014	normal	normal	normal	normal	0.944638	0.169617	normal	normal	normal
cln-miR13	c325735	AGUGUGAUCUGAAAUGUUGAU	21	138.909	62.9283	111.782	61.5598	110.179	75.9938	11.7522	52.7437	13.7447	56.4255	85.0639	128.079	60.3814	176.209	75.6157	25.6728	189.941	0.682825	0.32924	normal	normal	normal	normal	0.000936327	1.99956	up	up	up	up	0.962081	-0.172886	normal	normal	normal	normal	0.557517	0.34014	normal	normal	normal	normal	0.944638	0.169617	normal	normal	normal
cln-miR13	c325754	AGUGUGAUCUGAAAUGUUGAU	21	138.909	62.9283	111.782	61.5598	110.179	75.9938	11.7522	52.7437	13.7447	56.4255	85.0639	128.079	60.3814	176.209	75.6157	25.6728	189.941	0.682825	0.32924	normal	normal	normal	normal	0.000936327	1.99956	up	up	up	up	0.962081	-0.172886	normal	normal	normal	normal	0.557517	0.34014	normal	normal	normal	normal	0.944638	0.169617	normal	normal	normal
cln-miR13	c326000	AGUGUGAUCUGAAAUGUUGAU	21	138.909	62.9283	111.782	61.5598	110.179	75.9938	11.7522	52.7437	13.7447	56.4255	85.0639	128.079	60.3814	176.209	75.6157	25.6728	189.941	0.682825	0.32924	normal	normal	normal	normal	0.000936327	1.99956	up	up	up	up	0.962081	-0.172886	normal	normal	normal	normal	0.557517	0.34014	normal	normal	normal	normal	0.944638	0.169617	normal	normal	normal
cln-miR13	c326475	AGUGUGAUCUGAAAUGUUGAU	21	138.909	62.9283	111.782	61.5598	110.179	75.9938	11.7522	52.7437	13.7447	56.4255	85.0639	128.079	60.3814	176.209	75.6157	25.6728	189.941	0.682825	0.32924	normal	normal	normal	normal	0.000936327	1.99956	up	up	up	up	0.962081	-0.172886	normal	normal	normal	normal	0.557517	0.34014	normal	normal	normal	normal	0.944638	0.169617	normal	normal	normal
cln-miR13	c327439	AGUGUGAUCUGAAAUGUUGAU	21	138.909	62.9283	111.782	61.5598	110.179	75.9938	11.7522	52.7437	13.7447	56.4255	85.0639	128.079	60.3814	176.209	75.6157	25.6728	189.941	0.682825	0.32924	normal	normal	normal	normal	0.000936327	1.99956	up	up	up	up	0.962081	-0.172886	normal	normal	normal	normal	0.557517	0.34014	normal	normal	normal	normal	0.944638	0.169617	normal	normal	normal
cln-miR13	c327618	AGUGUGAUCUGAAAUGUUGAU	21	138.909	62.9283	111.782	61.5598	110.179	75.9938	11.7522	52.7437	13.7447	56.4255	85.0639	128.079	60.3814	176.209	75.6157	25.6728	189.941	0.682825	0.32924	normal	normal	normal	normal	0.000936327	1.99956	up	up	up	up	0.962081	-0.172886	normal	normal	normal	normal	0.557517	0.34014	normal	normal	normal	normal	0.944638	0.169617	normal	normal	normal
cln-miR13	c327726	AGUGUGAUCUGAAAUGUUGAU	21	138.909	62.9283	111.782	61.5598	110.179	75.9938	11.7522	52.7437	13.7447	56.4255	85.0639	128.079	60.3814	176.209	75.6157	25.6728	189.941	0.682825	0.32924	normal	normal	normal	normal	0.000936327	1.99956	up	up	up	up	0.962081	-0.172886	normal	normal	normal	normal	0.557517	0.34014	normal	normal	normal	normal	0.944638	0.169617	normal	normal	normal
cln-miR13	c328302	AGUGUGAUCUGAAAUGUUGAU	21	138.909	62.9283	111.782	61.5598	110.179	75.9938	11.7522	52.7437	13.7447	56.4255	85.0639	128.079	60.3814	176.209	75.6157	25.6728	189.941	0.682825	0.32924	normal	normal	normal	normal	0.000936327	1.99956	up	up	up	up	0.962081	-0.172886	normal	normal	normal	normal	0.557517	0.34014	normal	normal	normal	normal	0.944638	0.169617	normal	normal	normal
cln-miR13	c328895	AGUGUGAUCUGAAAUGUUGAU	21	138.909	62.9283	111.782	61.5598	110.179	75.9938	11.7522	52.7437	13.7447	56.4255	85.0639	128.079	60.3814	176.209	75.6157	25.6728	189.941	0.682825	0.32924	normal	normal	normal	normal	0.000936327	1.99956	up	up	up	up	0.962081	-0.172886	normal	normal	normal	normal	0.557517	0.34014	normal	normal	normal	normal	0.944638	0.169617	normal	normal	normal
cln-miR13	c328997	AGUGUGAUCUGAAAUGUUGAU	21	138.909	62.9283	111.782	61.5598	110.179	75.9938	11.7522	52.7437	13.7447	56.4255	85.0639	128.079	60.3814	176.209	75.6157	25.6728	189.941	0.682825	0.32924	normal	normal	normal	normal	0.000936327	1.99956	up	up	up	up	0.962081	-0.172886	normal	normal	normal	normal	0.557517	0.34014	normal	normal	normal	normal	0.944638	0.169617	normal	normal	normal
cln-miR13	c329025	AGUGUGAUCUGAAAUGUUGAU	21	138.909	62.9283	111.782	61.5598	110.179	75.9938	11.7522	52.7437	13.7447	56.4255	85.0639	128.079	60.3814	176.209	75.6157	25.6728	189.941	0.682825	0.32924	normal	normal	normal	normal	0.000936327	1.99956	up	up	up	up	0.962081	-0.172886	normal	normal	normal	normal	0.557517	0.34014	normal	normal	normal	normal	0.944638	0.169617	normal	normal	normal
cln-miR13	c329425	AGUGUGAUCUGAAAUGUUGAU	21	138.909	62.9283	111.782	61.5598	110.179	75.9938	11.7522	52.7437	13.7447	56.4255	85.0639	128.079	60.3814	176.209	75.6157	25.6728	189.941	0.682825	0.32924	normal	normal	normal	normal	0.000936327	1.99956	up	up	up	up	0.962081	-0.172886	normal	normal	normal	normal	0.557517	0.34014	normal	normal	normal	normal	0.944638	0.169617	normal	normal	normal
cln-miR13	c329556	AGUGUGAUCUGAAAUGUUGAU	21	138.909	62.9283	111.782	61.5598	110.179	75.9938	11.7522	52.7437	13.7447	56.4255	85.0639	128.079	60.3814	176.209	75.6157	25.6728	189.941	0.682825	0.32924	normal	normal	normal	normal	0.000936327	1.99956	up	up	up	up	0.962081	-0.172886	normal	normal	normal	normal	0.557517	0.34014	normal	normal	normal	normal	0.944638	0.169617	normal	normal	normal
cln-miR13	c329585	AGUGUGAUCUGAAAUGUUGAU	21	138.909	62.9283	111.782	61.5598	110.179	75.9938	11.7522	52.7437	13.7447	56.4255	85.0639	128.079	60.3814	176.209	75.6157	25.6728	189.941	0.682825	0.32924	normal	normal	normal	normal	0.000936327	1.99956	up	up	up	up	0.962081	-0.172886	normal	normal	normal	normal	0.557517	0.34014	normal	normal	normal	normal	0.944638	0.169617	normal	normal	normal
cln-miR13	c330338	AGUGUGAUCUGAAAUGUUGAU	21	138.909	62.9283	111.782	61.5598	110.179	75.9938	11.7522	52.7437	13.7447	56.4255	85.0639	128.079	60.3814	176.209	75.6157	25.6728	189.941	0.682825	0.32924	normal	normal	normal	normal	0.000936327	1.99956	up	up	up	up	0.962081	-0.172886	normal	normal	normal	normal	0.557517	0.34014	normal	normal	normal	normal	0.944638	0.169617	normal	normal	normal
cln-miR13	c330616	AGUGUGAUCUGAAAUGUUGAU	21	138.909	62.9283	111.782	61.5598	110.179	75.9938	11.7522	52.7437	13.7447	56.4255	85.0639	128.079	60.3814	176.209	75.6157	25.6728	189.941	0.682825	0.32924	normal	normal	normal	normal	0.000936327	1.99956	up	up	up	up	0.962081	-0.172886	normal	normal	normal	normal	0.557517	0.34014	normal	normal	normal	normal	0.944638	0.169617	normal	normal	normal
cln-miR13	c330709	AGUGUGAUCUGAAAUGUUGAU	21	138.909	62.9283	111.782	61.5598	110.179	75.9938	11.7522	52.7437	13.7447	56.4255	85.0639	128.079	60.3814	176.209	75.6157	25.6728	189.941	0.682825	0.32924	normal	normal	normal	normal	0.000936327	1.99956	up	up	up	up	0.962081	-0.172886	normal	normal	normal	normal	0.557517	0.34014	normal	normal	normal	normal	0.944638	0.169617	normal	normal	normal
cln-miR13	c330900	AGUGUGAUCUGAAAUGUUGAU	21	138.909	62.9283	111.782	61.5598	110.179	75.9938	11.7522	52.7437	13.7447	56.4255	85.0639	128.079	60.3814	176.209	75.6157	25.6728	189.941	0.682825	0.32924	normal	normal	normal	normal	0.000936327	1.99956	up	up	up	up	0.962081	-0.172886	normal	normal	normal	normal	0.557517	0.34014	normal	normal	normal	normal	0.944638	0.169617	normal	normal	normal
cln-miR13	c331557	AGUGUGAUCUGAAAUGUUGAU	21	138.909	62.9283	111.782	61.5598	110.179	75.9938	11.7522	52.7437	13.7447	56.4255	85.0639	128.079	60.3814	176.209	75.6157	25.6728	189.941	0.682825	0.32924	normal	normal	normal	normal	0.000936327	1.99956	up	up	up	up	0.962081	-0.172886	normal	normal	normal	normal	0.557517	0.34014	normal	normal	normal	normal	0.944638	0.169617	normal	normal	normal
cln-miR13	c331939	AGUGUGAUCUGAAAUGUUGAU	21	138.909	62.9283	111.782	61.5598	110.179	75.9938	11.7522	52.7437	13.7447	56.4255	85.0639	128.079	60.3814	176.209	75.6157	25.6728	189.941	0.682825	0.32924	normal	normal	normal	normal	0.000936327	1.99956	up	up	up	up	0.962081	-0.172886	normal	normal	normal	normal	0.557517	0.34014	normal	normal	normal	normal	0.944638	0.169617	normal	normal	normal
cln-miR13	c332014	AGUGUGAUCUGAAAUGUUGAU	21	138.909	62.9283	111.782	61.5598	110.179	75.9938	11.7522	52.7437	13.7447	56.4255	85.0639	128.079	60.3814	176.209	75.6157	25.6728	189.941	0.682825	0.32924	normal	normal	normal	normal	0.000936327	1.99956	up	up	up	up	0.962081	-0.172886	normal	normal	normal	normal	0.557517	0.34014	normal	normal	normal	normal	0.944638	0.169617	normal	normal	normal
cln-miR13	c332106	AGUGUGAUCUGAAAUGUUGAU	21	138.909	62.9283	111.782	61.5598	110.179	75.9938	11.7522	52.7437	13.7447	56.4255	85.0639	128.079	60.3814	176.209	75.6157	25.6728	189.941	0.682825	0.32924	normal	normal	normal	normal	0.000936327	1.99956	up	up	up	up	0.962081	-0.172886	normal	normal	normal	normal	0.557517	0.34014	normal	normal	normal	normal	0.944638	0.169617	normal	normal	normal
cln-miR13	c332163	AGUGUGAUCUGAAAUGUUGAU	21	138.909	62.9283	111.782	61.5598	110.179	75.9938	11.7522	52.7437	13.7447	56.4255	85.0639	128.079	60.3814	176.209	75.6157	25.6728	189.941	0.682825	0.32924	normal	normal	normal	normal	0.000936327	1.99956	up	up	up	up	0.962081	-0.172886	normal	normal	normal	normal	0.557517	0.34014	normal	normal	normal	normal	0.944638	0.169617	normal	normal	normal
cln-miR13	c332330	AGUGUGAUCUGAAAUGUUGAU	21	138.909	62.9283	111.782	61.5598	110.179	75.9938	11.7522	52.7437	13.7447	56.4255	85.0639	128.079	60.3814	176.209	75.6157	25.6728	189.941	0.682825	0.32924	normal	normal	normal	normal	0.000936327	1.99956	up	up	up	up	0.962081	-0.172886	normal	normal	normal	normal	0.557517	0.34014	normal	normal	normal	normal	0.944638	0.169617	normal	normal	normal
cln-miR13	c332667	AGUGUGAUCUGAAAUGUUGAU	21	138.909	62.9283	111.782	61.5598	110.179	75.9938	11.7522	52.7437	13.7447	56.4255	85.0639	128.079	60.3814	176.209	75.6157	25.6728	189.941	0.682825	0.32924	normal	normal	normal	normal	0.000936327	1.99956	up	up	up	up	0.962081	-0.172886	normal	normal	normal	normal	0.557517	0.34014	normal	normal	normal	normal	0.944638	0.169617	normal	normal	normal
cln-miR13	c332973	AGUGUGAUCUGAAAUGUUGAU	21	138.909	62.9283	111.782	61.5598	110.179	75.9938	11.7522	52.7437	13.7447	56.4255	85.0639	128.079	60.3814	176.209	75.6157	25.6728	189.941	0.682825	0.32924	normal	normal	normal	normal	0.000936327	1.99956	up	up	up	up	0.962081	-0.172886	normal	normal	normal	normal	0.557517	0.34014	normal	normal	normal	normal	0.944638	0.169617	normal	normal	normal
cln-miR13	c333679	AGUGUGAUCUGAAAUGUUGAU	21	138.909	62.9283	111.782	61.5598	110.179	75.9938	11.7522	52.7437	13.7447	56.4255	85.0639	128.079	60.3814	176.209	75.6157	25.6728	189.941	0.682825	0.32924	normal	normal	normal	normal	0.000936327	1.99956	up	up	up	up	0.962081	-0.172886	normal	normal	normal	normal	0.557517	0.34014	normal	normal	normal	normal	0.944638	0.169617	normal	normal	normal
cln-miR13	c334009	AGUGUGAUCUGAAAUGUUGAU	21	138.909	62.9283	111.782	61.5598	110.179	75.9938	11.7522	52.7437	13.7447	56.4255	85.0639	128.079	60.3814	176.209	75.6157	25.6728	189.941	0.682825	0.32924	normal	normal	normal	normal	0.000936327	1.99956	up	up	up	up	0.962081	-0.172886	normal	normal	normal	normal	0.557517	0.34014	normal	normal	normal	normal	0.944638	0.169617	normal	normal	normal
cln-miR13	c334056	AGUGUGAUCUGAAAUGUUGAU	21	138.909	62.9283	111.782	61.5598	110.179	75.9938	11.7522	52.7437	13.7447	56.4255	85.0639	128.079	60.3814	176.209	75.6157	25.6728	189.941	0.682825	0.32924	normal	normal	normal	normal	0.000936327	1.99956	up	up	up	up	0.962081	-0.172886	normal	normal	normal	normal	0.557517	0.34014	normal	normal	normal	normal	0.944638	0.169617	normal	normal	normal
cln-miR13	c334441	AGUGUGAUCUGAAAUGUUGAU	21	138.909	62.9283	111.782	61.5598	110.179	75.9938	11.7522	52.7437	13.7447	56.4255	85.0639	128.079	60.3814	176.209	75.6157	25.6728	189.941	0.682825	0.32924	normal	normal	normal	normal	0.000936327	1.99956	up	up	up	up	0.962081	-0.172886	normal	normal	normal	normal	0.557517	0.34014	normal	normal	normal	normal	0.944638	0.169617	normal	normal	normal
cln-miR13	c334467	AGUGUGAUCUGAAAUGUUGAU	21	138.909	62.9283	111.782	61.5598	110.179	75.9938	11.7522	52.7437	13.7447	56.4255	85.0639	128.079	60.3814	176.209	75.6157	25.6728	189.941	0.682825	0.32924	normal	normal	normal	normal	0.000936327	1.99956	up	up	up	up	0.962081	-0.172886	normal	normal	normal	normal	0.557517	0.34014	normal	normal	normal	normal	0.944638	0.169617	normal	normal	normal
cln-miR13	c334503	AGUGUGAUCUGAAAUGUUGAU	21	138.909	62.9283	111.782	61.5598	110.179	75.9938	11.7522	52.7437	13.7447	56.4255	85.0639	128.079	60.3814	176.209	75.6157	25.6728	189.941	0.682825	0.32924	normal	normal	normal	normal	0.000936327	1.99956	up	up	up	up	0.962081	-0.172886	normal	normal	normal	normal	0.557517	0.34014	normal	normal	normal	normal	0.944638	0.169617	normal	normal	normal
cln-miR13	c334519	AGUGUGAUCUGAAAUGUUGAU	21	138.909	62.9283	111.782	61.5598	110.179	75.9938	11.7522	52.7437	13.7447	56.4255	85.0639	128.079	60.3814	176.209	75.6157	25.6728	189.941	0.682825	0.32924	normal	normal	normal	normal	0.000936327	1.99956	up	up	up	up	0.962081	-0.172886	normal	normal	normal	normal	0.557517	0.34014	normal	normal	normal	normal	0.944638	0.169617	normal	normal	normal
cln-miR13	c334689	AGUGUGAUCUGAAAUGUUGAU	21	138.909	62.9283	111.782	61.5598	110.179	75.9938	11.7522	52.7437	13.7447	56.4255	85.0639	128.079	60.3814	176.209	75.6157	25.6728	189.941	0.682825	0.32924	normal	normal	normal	normal	0.000936327	1.99956	up	up	up	up	0.962081	-0.172886	normal	normal	normal	normal	0.557517	0.34014	normal	normal	normal	normal	0.944638	0.169617	normal	normal	normal
cln-miR13	c334762	AGUGUGAUCUGAAAUGUUGAU	21	138.909	62.9283	111.782	61.5598	110.179	75.9938	11.7522	52.7437	13.7447	56.4255	85.0639	128.079	60.3814	176.209	75.6157	25.6728	189.941	0.682825	0.32924	normal	normal	normal	normal	0.000936327	1.99956	up	up	up	up	0.962081	-0.172886	normal	normal	normal	normal	0.557517	0.34014	normal	normal	normal	normal	0.944638	0.169617	normal	normal	normal
cln-miR13	c334794	AGUGUGAUCUGAAAUGUUGAU	21	138.909	62.9283	111.782	61.5598	110.179	75.9938	11.7522	52.7437	13.7447	56.4255	85.0639	128.079	60.3814	176.209	75.6157	25.6728	189.941	0.682825	0.32924	normal	normal	normal	normal	0.000936327	1.99956	up	up	up	up	0.962081	-0.172886	normal	normal	normal	normal	0.557517	0.34014	normal	normal	normal	normal	0.944638	0.169617	normal	normal	normal
cln-miR13	c335239	AGUGUGAUCUGAAAUGUUGAU	21	138.909	62.9283	111.782	61.5598	110.179	75.9938	11.7522	52.7437	13.7447	56.4255	85.0639	128.079	60.3814	176.209	75.6157	25.6728	189.941	0.682825	0.32924	normal	normal	normal	normal	0.000936327	1.99956	up	up	up	up	0.962081	-0.172886	normal	normal	normal	normal	0.557517	0.34014	normal	normal	normal	normal	0.944638	0.169617	normal	normal	normal
cln-miR13	c335290	AGUGUGAUCUGAAAUGUUGAU	21	138.909	62.9283	111.782	61.5598	110.179	75.9938	11.7522	52.7437	13.7447	56.4255	85.0639	128.079	60.3814	176.209	75.6157	25.6728	189.941	0.682825	0.32924	normal	normal	normal	normal	0.000936327	1.99956	up	up	up	up	0.962081	-0.172886	normal	normal	normal	normal	0.557517	0.34014	normal	normal	normal	normal	0.944638	0.169617	normal	normal	normal
cln-miR13	c335536	AGUGUGAUCUGAAAUGUUGAU	21	138.909	62.9283	111.782	61.5598	110.179	75.9938	11.7522	52.7437	13.7447	56.4255	85.0639	128.079	60.3814	176.209	75.6157	25.6728	189.941	0.682825	0.32924	normal	normal	normal	normal	0.000936327	1.99956	up	up	up	up	0.962081	-0.172886	normal	normal	normal	normal	0.557517	0.34014	normal	normal	normal	normal	0.944638	0.169617	normal	normal	normal
cln-miR13	c335700	AGUGUGAUCUGAAAUGUUGAU	21	138.909	62.9283	111.782	61.5598	110.179	75.9938	11.7522	52.7437	13.7447	56.4255	85.0639	128.079	60.3814	176.209	75.6157	25.6728	189.941	0.682825	0.32924	normal	normal	normal	normal	0.000936327	1.99956	up	up	up	up	0.962081	-0.172886	normal	normal	normal	normal	0.557517	0.34014	normal	normal	normal	normal	0.944638	0.169617	normal	normal	normal
cln-miR13	c335761	AGUGUGAUCUGAAAUGUUGAU	21	138.909	62.9283	111.782	61.5598	110.179	75.9938	11.7522	52.7437	13.7447	56.4255	85.0639	128.079	60.3814	176.209	75.6157	25.6728	189.941	0.682825	0.32924	normal	normal	normal	normal	0.000936327	1.99956	up	up	up	up	0.962081	-0.172886	normal	normal	normal	normal	0.557517	0.34014	normal	normal	normal	normal	0.944638	0.169617	normal	normal	normal
cln-miR13	c336087	AGUGUGAUCUGAAAUGUUGAU	21	138.909	62.9283	111.782	61.5598	110.179	75.9938	11.7522	52.7437	13.7447	56.4255	85.0639	128.079	60.3814	176.209	75.6157	25.6728	189.941	0.682825	0.32924	normal	normal	normal	normal	0.000936327	1.99956	up	up	up	up	0.962081	-0.172886	normal	normal	normal	normal	0.557517	0.34014	normal	normal	normal	normal	0.944638	0.169617	normal	normal	normal
cln-miR13	c336559	AGUGUGAUCUGAAAUGUUGAU	21	138.909	62.9283	111.782	61.5598	110.179	75.9938	11.7522	52.7437	13.7447	56.4255	85.0639	128.079	60.3814	176.209	75.6157	25.6728	189.941	0.682825	0.32924	normal	normal	normal	normal	0.000936327	1.99956	up	up	up	up	0.962081	-0.172886	normal	normal	normal	normal	0.557517	0.34014	normal	normal	normal	normal	0.944638	0.169617	normal	normal	normal
cln-miR13	c336847	AGUGUGAUCUGAAAUGUUGAU	21	138.909	62.9283	111.782	61.5598	110.179	75.9938	11.7522	52.7437	13.7447	56.4255	85.0639	128.079	60.3814	176.209	75.6157	25.6728	189.941	0.682825	0.32924	normal	normal	normal	normal	0.000936327	1.99956	up	up	up	up	0.962081	-0.172886	normal	normal	normal	normal	0.557517	0.34014	normal	normal	normal	normal	0.944638	0.169617	normal	normal	normal
cln-miR13	c337089	AGUGUGAUCUGAAAUGUUGAU	21	138.909	62.9283	111.782	61.5598	110.179	75.9938	11.7522	52.7437	13.7447	56.4255	85.0639	128.079	60.3814	176.209	75.6157	25.6728	189.941	0.682825	0.32924	normal	normal	normal	normal	0.000936327	1.99956	up	up	up	up	0.962081	-0.172886	normal	normal	normal	normal	0.557517	0.34014	normal	normal	normal	normal	0.944638	0.169617	normal	normal	normal
cln-miR13	c337259	AGUGUGAUCUGAAAUGUUGAU	21	138.909	62.9283	111.782	61.5598	110.179	75.9938	11.7522	52.7437	13.7447	56.4255	85.0639	128.079	60.3814	176.209	75.6157	25.6728	189.941	0.682825	0.32924	normal	normal	normal	normal	0.000936327	1.99956	up	up	up	up	0.962081	-0.172886	normal	normal	normal	normal	0.557517	0.34014	normal	normal	normal	normal	0.944638	0.169617	normal	normal	normal
cln-miR13	c337773	AGUGUGAUCUGAAAUGUUGAU	21	138.909	62.9283	111.782	61.5598	110.179	75.9938	11.7522	52.7437	13.7447	56.4255	85.0639	128.079	60.3814	176.209	75.6157	25.6728	189.941	0.682825	0.32924	normal	normal	normal	normal	0.000936327	1.99956	up	up	up	up	0.962081	-0.172886	normal	normal	normal	normal	0.557517	0.34014	normal	normal	normal	normal	0.944638	0.169617	normal	normal	normal
cln-miR13	c337809	AGUGUGAUCUGAAAUGUUGAU	21	138.909	62.9283	111.782	61.5598	110.179	75.9938	11.7522	52.7437	13.7447	56.4255	85.0639	128.079	60.3814	176.209	75.6157	25.6728	189.941	0.682825	0.32924	normal	normal	normal	normal	0.000936327	1.99956	up	up	up	up	0.962081	-0.172886	normal	normal	normal	normal	0.557517	0.34014	normal	normal	normal	normal	0.944638	0.169617	normal	normal	normal
cln-miR13	c337820	AGUGUGAUCUGAAAUGUUGAU	21	138.909	62.9283	111.782	61.5598	110.179	75.9938	11.7522	52.7437	13.7447	56.4255	85.0639	128.079	60.3814	176.209	75.6157	25.6728	189.941	0.682825	0.32924	normal	normal	normal	normal	0.000936327	1.99956	up	up	up	up	0.962081	-0.172886	normal	normal	normal	normal	0.557517	0.34014	normal	normal	normal	normal	0.944638	0.169617	normal	normal	normal
cln-miR13	c337937	AGUGUGAUCUGAAAUGUUGAU	21	138.909	62.9283	111.782	61.5598	110.179	75.9938	11.7522	52.7437	13.7447	56.4255	85.0639	128.079	60.3814	176.209	75.6157	25.6728	189.941	0.682825	0.32924	normal	normal	normal	normal	0.000936327	1.99956	up	up	up	up	0.962081	-0.172886	normal	normal	normal	normal	0.557517	0.34014	normal	normal	normal	normal	0.944638	0.169617	normal	normal	normal
cln-miR13	c338114	AGUGUGAUCUGAAAUGUUGAU	21	138.909	62.9283	111.782	61.5598	110.179	75.9938	11.7522	52.7437	13.7447	56.4255	85.0639	128.079	60.3814	176.209	75.6157	25.6728	189.941	0.682825	0.32924	normal	normal	normal	normal	0.000936327	1.99956	up	up	up	up	0.962081	-0.172886	normal	normal	normal	normal	0.557517	0.34014	normal	normal	normal	normal	0.944638	0.169617	normal	normal	normal
cln-miR13	c338282	AGUGUGAUCUGAAAUGUUGAU	21	138.909	62.9283	111.782	61.5598	110.179	75.9938	11.7522	52.7437	13.7447	56.4255	85.0639	128.079	60.3814	176.209	75.6157	25.6728	189.941	0.682825	0.32924	normal	normal	normal	normal	0.000936327	1.99956	up	up	up	up	0.962081	-0.172886	normal	normal	normal	normal	0.557517	0.34014	normal	normal	normal	normal	0.944638	0.169617	normal	normal	normal
cln-miR13	c338368	AGUGUGAUCUGAAAUGUUGAU	21	138.909	62.9283	111.782	61.5598	110.179	75.9938	11.7522	52.7437	13.7447	56.4255	85.0639	128.079	60.3814	176.209	75.6157	25.6728	189.941	0.682825	0.32924	normal	normal	normal	normal	0.000936327	1.99956	up	up	up	up	0.962081	-0.172886	normal	normal	normal	normal	0.557517	0.34014	normal	normal	normal	normal	0.944638	0.169617	normal	normal	normal
cln-miR13	c338611	AGUGUGAUCUGAAAUGUUGAU	21	138.909	62.9283	111.782	61.5598	110.179	75.9938	11.7522	52.7437	13.7447	56.4255	85.0639	128.079	60.3814	176.209	75.6157	25.6728	189.941	0.682825	0.32924	normal	normal	normal	normal	0.000936327	1.99956	up	up	up	up	0.962081	-0.172886	normal	normal	normal	normal	0.557517	0.34014	normal	normal	normal	normal	0.944638	0.169617	normal	normal	normal
cln-miR13	c338634	AGUGUGAUCUGAAAUGUUGAU	21	138.909	62.9283	111.782	61.5598	110.179	75.9938	11.7522	52.7437	13.7447	56.4255	85.0639	128.079	60.3814	176.209	75.6157	25.6728	189.941	0.682825	0.32924	normal	normal	normal	normal	0.000936327	1.99956	up	up	up	up	0.962081	-0.172886	normal	normal	normal	normal	0.557517	0.34014	normal	normal	normal	normal	0.944638	0.169617	normal	normal	normal
cln-miR13	c338673	AGUGUGAUCUGAAAUGUUGAU	21	138.909	62.9283	111.782	61.5598	110.179	75.9938	11.7522	52.7437	13.7447	56.4255	85.0639	128.079	60.3814	176.209	75.6157	25.6728	189.941	0.682825	0.32924	normal	normal	normal	normal	0.000936327	1.99956	up	up	up	up	0.962081	-0.172886	normal	normal	normal	normal	0.557517	0.34014	normal	normal	normal	normal	0.944638	0.169617	normal	normal	normal
cln-miR13	c338755	AGUGUGAUCUGAAAUGUUGAU	21	138.909	62.9283	111.782	61.5598	110.179	75.9938	11.7522	52.7437	13.7447	56.4255	85.0639	128.079	60.3814	176.209	75.6157	25.6728	189.941	0.682825	0.32924	normal	normal	normal	normal	0.000936327	1.99956	up	up	up	up	0.962081	-0.172886	normal	normal	normal	normal	0.557517	0.34014	normal	normal	normal	normal	0.944638	0.169617	normal	normal	normal
cln-miR13	c338981	AGUGUGAUCUGAAAUGUUGAU	21	138.909	62.9283	111.782	61.5598	110.179	75.9938	11.7522	52.7437	13.7447	56.4255	85.0639	128.079	60.3814	176.209	75.6157	25.6728	189.941	0.682825	0.32924	normal	normal	normal	normal	0.000936327	1.99956	up	up	up	up	0.962081	-0.172886	normal	normal	normal	normal	0.557517	0.34014	normal	normal	normal	normal	0.944638	0.169617	normal	normal	normal
cln-miR13	c339062	AGUGUGAUCUGAAAUGUUGAU	21	138.909	62.9283	111.782	61.5598	110.179	75.9938	11.7522	52.7437	13.7447	56.4255	85.0639	128.079	60.3814	176.209	75.6157	25.6728	189.941	0.682825	0.32924	normal	normal	normal	normal	0.000936327	1.99956	up	up	up	up	0.962081	-0.172886	normal	normal	normal	normal	0.557517	0.34014	normal	normal	normal	normal	0.944638	0.169617	normal	normal	normal
cln-miR13	c344494	AGUGUGAUCUGAAAUGUUGAU	21	138.909	62.9283	111.782	61.5598	110.179	75.9938	11.7522	52.7437	13.7447	56.4255	85.0639	128.079	60.3814	176.209	75.6157	25.6728	189.941	0.682825	0.32924	normal	normal	normal	normal	0.000936327	1.99956	up	up	up	up	0.962081	-0.172886	normal	normal	normal	normal	0.557517	0.34014	normal	normal	normal	normal	0.944638	0.169617	normal	normal	normal
cln-miR13	c351781	AGUGUGAUCUGAAAUGUUGAU	21	138.909	62.9283	111.782	61.5598	110.179	75.9938	11.7522	52.7437	13.7447	56.4255	85.0639	128.079	60.3814	176.209	75.6157	25.6728	189.941	0.682825	0.32924	normal	normal	normal	normal	0.000936327	1.99956	up	up	up	up	0.962081	-0.172886	normal	normal	normal	normal	0.557517	0.34014	normal	normal	normal	normal	0.944638	0.169617	normal	normal	normal
cln-miR13	c353902	AGUGUGAUCUGAAAUGUUGAU	21	138.909	62.9283	111.782	61.5598	110.179	75.9938	11.7522	52.7437	13.7447	56.4255	85.0639	128.079	60.3814	176.209	75.6157	25.6728	189.941	0.682825	0.32924	normal	normal	normal	normal	0.000936327	1.99956	up	up	up	up	0.962081	-0.172886	normal	normal	normal	normal	0.557517	0.34014	normal	normal	normal	normal	0.944638	0.169617	normal	normal	normal
cln-miR13	c358694	AGUGUGAUCUGAAAUGUUGAU	21	138.909	62.9283	111.782	61.5598	110.179	75.9938	11.7522	52.7437	13.7447	56.4255	85.0639	128.079	60.3814	176.209	75.6157	25.6728	189.941	0.682825	0.32924	normal	normal	normal	normal	0.000936327	1.99956	up	up	up	up	0.962081	-0.172886	normal	normal	normal	normal	0.557517	0.34014	normal	normal	normal	normal	0.944638	0.169617	normal	normal	normal
cln-miR13	c364789	AGUGUGAUCUGAAAUGUUGAU	21	138.909	62.9283	111.782	61.5598	110.179	75.9938	11.7522	52.7437	13.7447	56.4255	85.0639	128.079	60.3814	176.209	75.6157	25.6728	189.941	0.682825	0.32924	normal	normal	normal	normal	0.000936327	1.99956	up	up	up	up	0.962081	-0.172886	normal	normal	normal	normal	0.557517	0.34014	normal	normal	normal	normal	0.944638	0.169617	normal	normal	normal
cln-miR13	c382238	AGUGUGAUCUGAAAUGUUGAU	21	138.909	62.9283	111.782	61.5598	110.179	75.9938	11.7522	52.7437	13.7447	56.4255	85.0639	128.079	60.3814	176.209	75.6157	25.6728	189.941	0.682825	0.32924	normal	normal	normal	normal	0.000936327	1.99956	up	up	up	up	0.962081	-0.172886	normal	normal	normal	normal	0.557517	0.34014	normal	normal	normal	normal	0.944638	0.169617	normal	normal	normal
cln-miR14	c151071	UAUAGGGGUAAUGGACAAACU	21	3609.55	3183.35	2967.6	2502.88	3503.12	3055.87	2676.8	2580.93	2233.87	2845.46	2465.89	2715.41	3850.99	4211.49	2790.22	3320.59	3135.93	0.676345	-0.106026	normal	normal	normal	normal	0.0852776	-0.286138	normal	normal	normal	normal	0.57768	-0.185349	normal	normal	normal	normal	0.183271	-0.180351	normal	normal	normal	normal	0.950563	0.0316084	normal	normal	normal
cln-miR14	c251777	UAUAGGGGUAAUGGACAAACU	21	3609.55	3183.35	2967.6	2502.88	3503.12	3055.87	2676.8	2580.93	2233.87	2845.46	2465.89	2715.41	3850.99	4211.49	2790.22	3320.59	3135.93	0.676345	-0.106026	normal	normal	normal	normal	0.0852776	-0.286138	normal	normal	normal	normal	0.57768	-0.185349	normal	normal	normal	normal	0.183271	-0.180351	normal	normal	normal	normal	0.950563	0.0316084	normal	normal	normal
cln-miR14	c260930	UAUAGGGGUAAUGGACAAACU	21	3609.55	3183.35	2967.6	2502.88	3503.12	3055.87	2676.8	2580.93	2233.87	2845.46	2465.89	2715.41	3850.99	4211.49	2790.22	3320.59	3135.93	0.676345	-0.106026	normal	normal	normal	normal	0.0852776	-0.286138	normal	normal	normal	normal	0.57768	-0.185349	normal	normal	normal	normal	0.183271	-0.180351	normal	normal	normal	normal	0.950563	0.0316084	normal	normal	normal
cln-miR14	c300874	UAUAGGGGUAAUGGACAAACU	21	3609.55	3183.35	2967.6	2502.88	3503.12	3055.87	2676.8	2580.93	2233.87	2845.46	2465.89	2715.41	3850.99	4211.49	2790.22	3320.59	3135.93	0.676345	-0.106026	normal	normal	normal	normal	0.0852776	-0.286138	normal	normal	normal	normal	0.57768	-0.185349	normal	normal	normal	normal	0.183271	-0.180351	normal	normal	normal	normal	0.950563	0.0316084	normal	normal	normal
cln-miR14	c309614	UAUAGGGGUAAUGGACAAACU	21	3609.55	3183.35	2967.6	2502.88	3503.12	3055.87	2676.8	2580.93	2233.87	2845.46	2465.89	2715.41	3850.99	4211.49	2790.22	3320.59	3135.93	0.676345	-0.106026	normal	normal	normal	normal	0.0852776	-0.286138	normal	normal	normal	normal	0.57768	-0.185349	normal	normal	normal	normal	0.183271	-0.180351	normal	normal	normal	normal	0.950563	0.0316084	normal	normal	normal
cln-miR14	c322209	UAUAGGGGUAAUGGACAAACU	21	3609.55	3183.35	2967.6	2502.88	3503.12	3055.87	2676.8	2580.93	2233.87	2845.46	2465.89	2715.41	3850.99	4211.49	2790.22	3320.59	3135.93	0.676345	-0.106026	normal	normal	normal	normal	0.0852776	-0.286138	normal	normal	normal	normal	0.57768	-0.185349	normal	normal	normal	normal	0.183271	-0.180351	normal	normal	normal	normal	0.950563	0.0316084	normal	normal	normal
cln-miR14	c323686	UAUAGGGGUAAUGGACAAACU	21	3609.55	3183.35	2967.6	2502.88	3503.12	3055.87	2676.8	2580.93	2233.87	2845.46	2465.89	2715.41	3850.99	4211.49	2790.22	3320.59	3135.93	0.676345	-0.106026	normal	normal	normal	normal	0.0852776	-0.286138	normal	normal	normal	normal	0.57768	-0.185349	normal	normal	normal	normal	0.183271	-0.180351	normal	normal	normal	normal	0.950563	0.0316084	normal	normal	normal
cln-miR14	c324936	UAUAGGGGUAAUGGACAAACU	21	3609.55	3183.35	2967.6	2502.88	3503.12	3055.87	2676.8	2580.93	2233.87	2845.46	2465.89	2715.41	3850.99	4211.49	2790.22	3320.59	3135.93	0.676345	-0.106026	normal	normal	normal	normal	0.0852776	-0.286138	normal	normal	normal	normal	0.57768	-0.185349	normal	normal	normal	normal	0.183271	-0.180351	normal	normal	normal	normal	0.950563	0.0316084	normal	normal	normal
cln-miR14	c325643	UAUAGGGGUAAUGGACAAACU	21	3609.55	3183.35	2967.6	2502.88	3503.12	3055.87	2676.8	2580.93	2233.87	2845.46	2465.89	2715.41	3850.99	4211.49	2790.22	3320.59	3135.93	0.676345	-0.106026	normal	normal	normal	normal	0.0852776	-0.286138	normal	normal	normal	normal	0.57768	-0.185349	normal	normal	normal	normal	0.183271	-0.180351	normal	normal	normal	normal	0.950563	0.0316084	normal	normal	normal
cln-miR14	c326892	UAUAGGGGUAAUGGACAAACU	21	3609.55	3183.35	2967.6	2502.88	3503.12	3055.87	2676.8	2580.93	2233.87	2845.46	2465.89	2715.41	3850.99	4211.49	2790.22	3320.59	3135.93	0.676345	-0.106026	normal	normal	normal	normal	0.0852776	-0.286138	normal	normal	normal	normal	0.57768	-0.185349	normal	normal	normal	normal	0.183271	-0.180351	normal	normal	normal	normal	0.950563	0.0316084	normal	normal	normal
cln-miR14	c331506	UAUAGGGGUAAUGGACAAACU	21	3609.55	3183.35	2967.6	2502.88	3503.12	3055.87	2676.8	2580.93	2233.87	2845.46	2465.89	2715.41	3850.99	4211.49	2790.22	3320.59	3135.93	0.676345	-0.106026	normal	normal	normal	normal	0.0852776	-0.286138	normal	normal	normal	normal	0.57768	-0.185349	normal	normal	normal	normal	0.183271	-0.180351	normal	normal	normal	normal	0.950563	0.0316084	normal	normal	normal
cln-miR14	c337982	UAUAGGGGUAAUGGACAAACU	21	3609.55	3183.35	2967.6	2502.88	3503.12	3055.87	2676.8	2580.93	2233.87	2845.46	2465.89	2715.41	3850.99	4211.49	2790.22	3320.59	3135.93	0.676345	-0.106026	normal	normal	normal	normal	0.0852776	-0.286138	normal	normal	normal	normal	0.57768	-0.185349	normal	normal	normal	normal	0.183271	-0.180351	normal	normal	normal	normal	0.950563	0.0316084	normal	normal	normal
cln-miR14	c338587	UAUAGGGGUAAUGGACAAACU	21	3609.55	3183.35	2967.6	2502.88	3503.12	3055.87	2676.8	2580.93	2233.87	2845.46	2465.89	2715.41	3850.99	4211.49	2790.22	3320.59	3135.93	0.676345	-0.106026	normal	normal	normal	normal	0.0852776	-0.286138	normal	normal	normal	normal	0.57768	-0.185349	normal	normal	normal	normal	0.183271	-0.180351	normal	normal	normal	normal	0.950563	0.0316084	normal	normal	normal
cln-miR14	c342847	UAUAGGGGUAAUGGACAAACU	21	3609.55	3183.35	2967.6	2502.88	3503.12	3055.87	2676.8	2580.93	2233.87	2845.46	2465.89	2715.41	3850.99	4211.49	2790.22	3320.59	3135.93	0.676345	-0.106026	normal	normal	normal	normal	0.0852776	-0.286138	normal	normal	normal	normal	0.57768	-0.185349	normal	normal	normal	normal	0.183271	-0.180351	normal	normal	normal	normal	0.950563	0.0316084	normal	normal	normal
cln-miR14	c343421	UAUAGGGGUAAUGGACAAACU	21	3609.55	3183.35	2967.6	2502.88	3503.12	3055.87	2676.8	2580.93	2233.87	2845.46	2465.89	2715.41	3850.99	4211.49	2790.22	3320.59	3135.93	0.676345	-0.106026	normal	normal	normal	normal	0.0852776	-0.286138	normal	normal	normal	normal	0.57768	-0.185349	normal	normal	normal	normal	0.183271	-0.180351	normal	normal	normal	normal	0.950563	0.0316084	normal	normal	normal
cln-miR15	c149893	CUAAAACAAGAGGAAACCAC	20	0	1.36801	2.48404	0.554592	0.706275	0.767614	0	0	0	2.48024	0	0.715524	0	0	0	0	0.544243	0.438378	-0.88613	normal	normal	normal	normal	0.464647	0.808944	normal	normal	normal	normal	0.649613	0.612243	normal	normal	normal	normal	0.925789	0.071998	normal	normal	normal	normal	0.76459	0.433169	normal	normal	normal
cln-miR15	c150307	CUAAAACAAGAGGAAACCAC	20	0	1.36801	2.48404	0.554592	0.706275	0.767614	0	0	0	2.48024	0	0.715524	0	0	0	0	0.544243	0.438378	-0.88613	normal	normal	normal	normal	0.464647	0.808944	normal	normal	normal	normal	0.649613	0.612243	normal	normal	normal	normal	0.925789	0.071998	normal	normal	normal	normal	0.76459	0.433169	normal	normal	normal
cln-miR15	c151743	CUAAAACAAGAGGAAACCAC	20	0	1.36801	2.48404	0.554592	0.706275	0.767614	0	0	0	2.48024	0	0.715524	0	0	0	0	0.544243	0.438378	-0.88613	normal	normal	normal	normal	0.464647	0.808944	normal	normal	normal	normal	0.649613	0.612243	normal	normal	normal	normal	0.925789	0.071998	normal	normal	normal	normal	0.76459	0.433169	normal	normal	normal
cln-miR15	c163670	CUAAAACAAGAGGAAACCAC	20	0	1.36801	2.48404	0.554592	0.706275	0.767614	0	0	0	2.48024	0	0.715524	0	0	0	0	0.544243	0.438378	-0.88613	normal	normal	normal	normal	0.464647	0.808944	normal	normal	normal	normal	0.649613	0.612243	normal	normal	normal	normal	0.925789	0.071998	normal	normal	normal	normal	0.76459	0.433169	normal	normal	normal
cln-miR15	c188881	CUAAAACAAGAGGAAACCAC	20	0	1.36801	2.48404	0.554592	0.706275	0.767614	0	0	0	2.48024	0	0.715524	0	0	0	0	0.544243	0.438378	-0.88613	normal	normal	normal	normal	0.464647	0.808944	normal	normal	normal	normal	0.649613	0.612243	normal	normal	normal	normal	0.925789	0.071998	normal	normal	normal	normal	0.76459	0.433169	normal	normal	normal
cln-miR15	c204320	CUAAAACAAGAGGAAACCAC	20	0	1.36801	2.48404	0.554592	0.706275	0.767614	0	0	0	2.48024	0	0.715524	0	0	0	0	0.544243	0.438378	-0.88613	normal	normal	normal	normal	0.464647	0.808944	normal	normal	normal	normal	0.649613	0.612243	normal	normal	normal	normal	0.925789	0.071998	normal	normal	normal	normal	0.76459	0.433169	normal	normal	normal
cln-miR15	c211375	CUAAAACAAGAGGAAACCAC	20	0	1.36801	2.48404	0.554592	0.706275	0.767614	0	0	0	2.48024	0	0.715524	0	0	0	0	0.544243	0.438378	-0.88613	normal	normal	normal	normal	0.464647	0.808944	normal	normal	normal	normal	0.649613	0.612243	normal	normal	normal	normal	0.925789	0.071998	normal	normal	normal	normal	0.76459	0.433169	normal	normal	normal
cln-miR15	c258659	CUAAAACAAGAGGAAACCAC	20	0	1.36801	2.48404	0.554592	0.706275	0.767614	0	0	0	2.48024	0	0.715524	0	0	0	0	0.544243	0.438378	-0.88613	normal	normal	normal	normal	0.464647	0.808944	normal	normal	normal	normal	0.649613	0.612243	normal	normal	normal	normal	0.925789	0.071998	normal	normal	normal	normal	0.76459	0.433169	normal	normal	normal
cln-miR15	c260797	CUAAAACAAGAGGAAACCAC	20	0	1.36801	2.48404	0.554592	0.706275	0.767614	0	0	0	2.48024	0	0.715524	0	0	0	0	0.544243	0.438378	-0.88613	normal	normal	normal	normal	0.464647	0.808944	normal	normal	normal	normal	0.649613	0.612243	normal	normal	normal	normal	0.925789	0.071998	normal	normal	normal	normal	0.76459	0.433169	normal	normal	normal
cln-miR15	c277984	CUAAAACAAGAGGAAACCAC	20	0	1.36801	2.48404	0.554592	0.706275	0.767614	0	0	0	2.48024	0	0.715524	0	0	0	0	0.544243	0.438378	-0.88613	normal	normal	normal	normal	0.464647	0.808944	normal	normal	normal	normal	0.649613	0.612243	normal	normal	normal	normal	0.925789	0.071998	normal	normal	normal	normal	0.76459	0.433169	normal	normal	normal
cln-miR15	c278664	CUAAAACAAGAGGAAACCAC	20	0	1.36801	2.48404	0.554592	0.706275	0.767614	0	0	0	2.48024	0	0.715524	0	0	0	0	0.544243	0.438378	-0.88613	normal	normal	normal	normal	0.464647	0.808944	normal	normal	normal	normal	0.649613	0.612243	normal	normal	normal	normal	0.925789	0.071998	normal	normal	normal	normal	0.76459	0.433169	normal	normal	normal
cln-miR15	c291061	CUAAAACAAGAGGAAACCAC	20	0	1.36801	2.48404	0.554592	0.706275	0.767614	0	0	0	2.48024	0	0.715524	0	0	0	0	0.544243	0.438378	-0.88613	normal	normal	normal	normal	0.464647	0.808944	normal	normal	normal	normal	0.649613	0.612243	normal	normal	normal	normal	0.925789	0.071998	normal	normal	normal	normal	0.76459	0.433169	normal	normal	normal
cln-miR15	c294088	CUAAAACAAGAGGAAACCAC	20	0	1.36801	2.48404	0.554592	0.706275	0.767614	0	0	0	2.48024	0	0.715524	0	0	0	0	0.544243	0.438378	-0.88613	normal	normal	normal	normal	0.464647	0.808944	normal	normal	normal	normal	0.649613	0.612243	normal	normal	normal	normal	0.925789	0.071998	normal	normal	normal	normal	0.76459	0.433169	normal	normal	normal
cln-miR15	c294376	CUAAAACAAGAGGAAACCAC	20	0	1.36801	2.48404	0.554592	0.706275	0.767614	0	0	0	2.48024	0	0.715524	0	0	0	0	0.544243	0.438378	-0.88613	normal	normal	normal	normal	0.464647	0.808944	normal	normal	normal	normal	0.649613	0.612243	normal	normal	normal	normal	0.925789	0.071998	normal	normal	normal	normal	0.76459	0.433169	normal	normal	normal
cln-miR15	c300329	CUAAAACAAGAGGAAACCAC	20	0	1.36801	2.48404	0.554592	0.706275	0.767614	0	0	0	2.48024	0	0.715524	0	0	0	0	0.544243	0.438378	-0.88613	normal	normal	normal	normal	0.464647	0.808944	normal	normal	normal	normal	0.649613	0.612243	normal	normal	normal	normal	0.925789	0.071998	normal	normal	normal	normal	0.76459	0.433169	normal	normal	normal
cln-miR15	c303520	CUAAAACAAGAGGAAACCAC	20	0	1.36801	2.48404	0.554592	0.706275	0.767614	0	0	0	2.48024	0	0.715524	0	0	0	0	0.544243	0.438378	-0.88613	normal	normal	normal	normal	0.464647	0.808944	normal	normal	normal	normal	0.649613	0.612243	normal	normal	normal	normal	0.925789	0.071998	normal	normal	normal	normal	0.76459	0.433169	normal	normal	normal
cln-miR15	c304116	CUAAAACAAGAGGAAACCAC	20	0	1.36801	2.48404	0.554592	0.706275	0.767614	0	0	0	2.48024	0	0.715524	0	0	0	0	0.544243	0.438378	-0.88613	normal	normal	normal	normal	0.464647	0.808944	normal	normal	normal	normal	0.649613	0.612243	normal	normal	normal	normal	0.925789	0.071998	normal	normal	normal	normal	0.76459	0.433169	normal	normal	normal
cln-miR15	c304396	CUAAAACAAGAGGAAACCAC	20	0	1.36801	2.48404	0.554592	0.706275	0.767614	0	0	0	2.48024	0	0.715524	0	0	0	0	0.544243	0.438378	-0.88613	normal	normal	normal	normal	0.464647	0.808944	normal	normal	normal	normal	0.649613	0.612243	normal	normal	normal	normal	0.925789	0.071998	normal	normal	normal	normal	0.76459	0.433169	normal	normal	normal
cln-miR15	c305960	CUAAAACAAGAGGAAACCAC	20	0	1.36801	2.48404	0.554592	0.706275	0.767614	0	0	0	2.48024	0	0.715524	0	0	0	0	0.544243	0.438378	-0.88613	normal	normal	normal	normal	0.464647	0.808944	normal	normal	normal	normal	0.649613	0.612243	normal	normal	normal	normal	0.925789	0.071998	normal	normal	normal	normal	0.76459	0.433169	normal	normal	normal
cln-miR15	c307651	CUAAAACAAGAGGAAACCAC	20	0	1.36801	2.48404	0.554592	0.706275	0.767614	0	0	0	2.48024	0	0.715524	0	0	0	0	0.544243	0.438378	-0.88613	normal	normal	normal	normal	0.464647	0.808944	normal	normal	normal	normal	0.649613	0.612243	normal	normal	normal	normal	0.925789	0.071998	normal	normal	normal	normal	0.76459	0.433169	normal	normal	normal
cln-miR15	c307795	CUAAAACAAGAGGAAACCAC	20	0	1.36801	2.48404	0.554592	0.706275	0.767614	0	0	0	2.48024	0	0.715524	0	0	0	0	0.544243	0.438378	-0.88613	normal	normal	normal	normal	0.464647	0.808944	normal	normal	normal	normal	0.649613	0.612243	normal	normal	normal	normal	0.925789	0.071998	normal	normal	normal	normal	0.76459	0.433169	normal	normal	normal
cln-miR15	c307925	CUAAAACAAGAGGAAACCAC	20	0	1.36801	2.48404	0.554592	0.706275	0.767614	0	0	0	2.48024	0	0.715524	0	0	0	0	0.544243	0.438378	-0.88613	normal	normal	normal	normal	0.464647	0.808944	normal	normal	normal	normal	0.649613	0.612243	normal	normal	normal	normal	0.925789	0.071998	normal	normal	normal	normal	0.76459	0.433169	normal	normal	normal
cln-miR15	c308113	CUAAAACAAGAGGAAACCAC	20	0	1.36801	2.48404	0.554592	0.706275	0.767614	0	0	0	2.48024	0	0.715524	0	0	0	0	0.544243	0.438378	-0.88613	normal	normal	normal	normal	0.464647	0.808944	normal	normal	normal	normal	0.649613	0.612243	normal	normal	normal	normal	0.925789	0.071998	normal	normal	normal	normal	0.76459	0.433169	normal	normal	normal
cln-miR15	c308934	CUAAAACAAGAGGAAACCAC	20	0	1.36801	2.48404	0.554592	0.706275	0.767614	0	0	0	2.48024	0	0.715524	0	0	0	0	0.544243	0.438378	-0.88613	normal	normal	normal	normal	0.464647	0.808944	normal	normal	normal	normal	0.649613	0.612243	normal	normal	normal	normal	0.925789	0.071998	normal	normal	normal	normal	0.76459	0.433169	normal	normal	normal
cln-miR15	c309998	CUAAAACAAGAGGAAACCAC	20	0	1.36801	2.48404	0.554592	0.706275	0.767614	0	0	0	2.48024	0	0.715524	0	0	0	0	0.544243	0.438378	-0.88613	normal	normal	normal	normal	0.464647	0.808944	normal	normal	normal	normal	0.649613	0.612243	normal	normal	normal	normal	0.925789	0.071998	normal	normal	normal	normal	0.76459	0.433169	normal	normal	normal
cln-miR15	c313324	CUAAAACAAGAGGAAACCAC	20	0	1.36801	2.48404	0.554592	0.706275	0.767614	0	0	0	2.48024	0	0.715524	0	0	0	0	0.544243	0.438378	-0.88613	normal	normal	normal	normal	0.464647	0.808944	normal	normal	normal	normal	0.649613	0.612243	normal	normal	normal	normal	0.925789	0.071998	normal	normal	normal	normal	0.76459	0.433169	normal	normal	normal
cln-miR15	c314572	CUAAAACAAGAGGAAACCAC	20	0	1.36801	2.48404	0.554592	0.706275	0.767614	0	0	0	2.48024	0	0.715524	0	0	0	0	0.544243	0.438378	-0.88613	normal	normal	normal	normal	0.464647	0.808944	normal	normal	normal	normal	0.649613	0.612243	normal	normal	normal	normal	0.925789	0.071998	normal	normal	normal	normal	0.76459	0.433169	normal	normal	normal
cln-miR15	c315361	CUAAAACAAGAGGAAACCAC	20	0	1.36801	2.48404	0.554592	0.706275	0.767614	0	0	0	2.48024	0	0.715524	0	0	0	0	0.544243	0.438378	-0.88613	normal	normal	normal	normal	0.464647	0.808944	normal	normal	normal	normal	0.649613	0.612243	normal	normal	normal	normal	0.925789	0.071998	normal	normal	normal	normal	0.76459	0.433169	normal	normal	normal
cln-miR15	c316731	CUAAAACAAGAGGAAACCAC	20	0	1.36801	2.48404	0.554592	0.706275	0.767614	0	0	0	2.48024	0	0.715524	0	0	0	0	0.544243	0.438378	-0.88613	normal	normal	normal	normal	0.464647	0.808944	normal	normal	normal	normal	0.649613	0.612243	normal	normal	normal	normal	0.925789	0.071998	normal	normal	normal	normal	0.76459	0.433169	normal	normal	normal
cln-miR15	c317393	CUAAAACAAGAGGAAACCAC	20	0	1.36801	2.48404	0.554592	0.706275	0.767614	0	0	0	2.48024	0	0.715524	0	0	0	0	0.544243	0.438378	-0.88613	normal	normal	normal	normal	0.464647	0.808944	normal	normal	normal	normal	0.649613	0.612243	normal	normal	normal	normal	0.925789	0.071998	normal	normal	normal	normal	0.76459	0.433169	normal	normal	normal
cln-miR15	c319378	CUAAAACAAGAGGAAACCAC	20	0	1.36801	2.48404	0.554592	0.706275	0.767614	0	0	0	2.48024	0	0.715524	0	0	0	0	0.544243	0.438378	-0.88613	normal	normal	normal	normal	0.464647	0.808944	normal	normal	normal	normal	0.649613	0.612243	normal	normal	normal	normal	0.925789	0.071998	normal	normal	normal	normal	0.76459	0.433169	normal	normal	normal
cln-miR15	c319493	CUAAAACAAGAGGAAACCAC	20	0	1.36801	2.48404	0.554592	0.706275	0.767614	0	0	0	2.48024	0	0.715524	0	0	0	0	0.544243	0.438378	-0.88613	normal	normal	normal	normal	0.464647	0.808944	normal	normal	normal	normal	0.649613	0.612243	normal	normal	normal	normal	0.925789	0.071998	normal	normal	normal	normal	0.76459	0.433169	normal	normal	normal
cln-miR15	c321647	CUAAAACAAGAGGAAACCAC	20	0	1.36801	2.48404	0.554592	0.706275	0.767614	0	0	0	2.48024	0	0.715524	0	0	0	0	0.544243	0.438378	-0.88613	normal	normal	normal	normal	0.464647	0.808944	normal	normal	normal	normal	0.649613	0.612243	normal	normal	normal	normal	0.925789	0.071998	normal	normal	normal	normal	0.76459	0.433169	normal	normal	normal
cln-miR15	c322366	CUAAAACAAGAGGAAACCAC	20	0	1.36801	2.48404	0.554592	0.706275	0.767614	0	0	0	2.48024	0	0.715524	0	0	0	0	0.544243	0.438378	-0.88613	normal	normal	normal	normal	0.464647	0.808944	normal	normal	normal	normal	0.649613	0.612243	normal	normal	normal	normal	0.925789	0.071998	normal	normal	normal	normal	0.76459	0.433169	normal	normal	normal
cln-miR15	c322705	CUAAAACAAGAGGAAACCAC	20	0	1.36801	2.48404	0.554592	0.706275	0.767614	0	0	0	2.48024	0	0.715524	0	0	0	0	0.544243	0.438378	-0.88613	normal	normal	normal	normal	0.464647	0.808944	normal	normal	normal	normal	0.649613	0.612243	normal	normal	normal	normal	0.925789	0.071998	normal	normal	normal	normal	0.76459	0.433169	normal	normal	normal
cln-miR15	c325539	CUAAAACAAGAGGAAACCAC	20	0	1.36801	2.48404	0.554592	0.706275	0.767614	0	0	0	2.48024	0	0.715524	0	0	0	0	0.544243	0.438378	-0.88613	normal	normal	normal	normal	0.464647	0.808944	normal	normal	normal	normal	0.649613	0.612243	normal	normal	normal	normal	0.925789	0.071998	normal	normal	normal	normal	0.76459	0.433169	normal	normal	normal
cln-miR15	c325613	CUAAAACAAGAGGAAACCAC	20	0	1.36801	2.48404	0.554592	0.706275	0.767614	0	0	0	2.48024	0	0.715524	0	0	0	0	0.544243	0.438378	-0.88613	normal	normal	normal	normal	0.464647	0.808944	normal	normal	normal	normal	0.649613	0.612243	normal	normal	normal	normal	0.925789	0.071998	normal	normal	normal	normal	0.76459	0.433169	normal	normal	normal
cln-miR15	c326656	CUAAAACAAGAGGAAACCAC	20	0	1.36801	2.48404	0.554592	0.706275	0.767614	0	0	0	2.48024	0	0.715524	0	0	0	0	0.544243	0.438378	-0.88613	normal	normal	normal	normal	0.464647	0.808944	normal	normal	normal	normal	0.649613	0.612243	normal	normal	normal	normal	0.925789	0.071998	normal	normal	normal	normal	0.76459	0.433169	normal	normal	normal
cln-miR15	c327815	CUAAAACAAGAGGAAACCAC	20	0	1.36801	2.48404	0.554592	0.706275	0.767614	0	0	0	2.48024	0	0.715524	0	0	0	0	0.544243	0.438378	-0.88613	normal	normal	normal	normal	0.464647	0.808944	normal	normal	normal	normal	0.649613	0.612243	normal	normal	normal	normal	0.925789	0.071998	normal	normal	normal	normal	0.76459	0.433169	normal	normal	normal
cln-miR15	c327827	CUAAAACAAGAGGAAACCAC	20	0	1.36801	2.48404	0.554592	0.706275	0.767614	0	0	0	2.48024	0	0.715524	0	0	0	0	0.544243	0.438378	-0.88613	normal	normal	normal	normal	0.464647	0.808944	normal	normal	normal	normal	0.649613	0.612243	normal	normal	normal	normal	0.925789	0.071998	normal	normal	normal	normal	0.76459	0.433169	normal	normal	normal
cln-miR15	c329083	CUAAAACAAGAGGAAACCAC	20	0	1.36801	2.48404	0.554592	0.706275	0.767614	0	0	0	2.48024	0	0.715524	0	0	0	0	0.544243	0.438378	-0.88613	normal	normal	normal	normal	0.464647	0.808944	normal	normal	normal	normal	0.649613	0.612243	normal	normal	normal	normal	0.925789	0.071998	normal	normal	normal	normal	0.76459	0.433169	normal	normal	normal
cln-miR15	c330508	CUAAAACAAGAGGAAACCAC	20	0	1.36801	2.48404	0.554592	0.706275	0.767614	0	0	0	2.48024	0	0.715524	0	0	0	0	0.544243	0.438378	-0.88613	normal	normal	normal	normal	0.464647	0.808944	normal	normal	normal	normal	0.649613	0.612243	normal	normal	normal	normal	0.925789	0.071998	normal	normal	normal	normal	0.76459	0.433169	normal	normal	normal
cln-miR15	c332349	CUAAAACAAGAGGAAACCAC	20	0	1.36801	2.48404	0.554592	0.706275	0.767614	0	0	0	2.48024	0	0.715524	0	0	0	0	0.544243	0.438378	-0.88613	normal	normal	normal	normal	0.464647	0.808944	normal	normal	normal	normal	0.649613	0.612243	normal	normal	normal	normal	0.925789	0.071998	normal	normal	normal	normal	0.76459	0.433169	normal	normal	normal
cln-miR15	c332788	CUAAAACAAGAGGAAACCAC	20	0	1.36801	2.48404	0.554592	0.706275	0.767614	0	0	0	2.48024	0	0.715524	0	0	0	0	0.544243	0.438378	-0.88613	normal	normal	normal	normal	0.464647	0.808944	normal	normal	normal	normal	0.649613	0.612243	normal	normal	normal	normal	0.925789	0.071998	normal	normal	normal	normal	0.76459	0.433169	normal	normal	normal
cln-miR15	c332863	CUAAAACAAGAGGAAACCAC	20	0	1.36801	2.48404	0.554592	0.706275	0.767614	0	0	0	2.48024	0	0.715524	0	0	0	0	0.544243	0.438378	-0.88613	normal	normal	normal	normal	0.464647	0.808944	normal	normal	normal	normal	0.649613	0.612243	normal	normal	normal	normal	0.925789	0.071998	normal	normal	normal	normal	0.76459	0.433169	normal	normal	normal
cln-miR15	c334074	CUAAAACAAGAGGAAACCAC	20	0	1.36801	2.48404	0.554592	0.706275	0.767614	0	0	0	2.48024	0	0.715524	0	0	0	0	0.544243	0.438378	-0.88613	normal	normal	normal	normal	0.464647	0.808944	normal	normal	normal	normal	0.649613	0.612243	normal	normal	normal	normal	0.925789	0.071998	normal	normal	normal	normal	0.76459	0.433169	normal	normal	normal
cln-miR15	c334107	CUAAAACAAGAGGAAACCAC	20	0	1.36801	2.48404	0.554592	0.706275	0.767614	0	0	0	2.48024	0	0.715524	0	0	0	0	0.544243	0.438378	-0.88613	normal	normal	normal	normal	0.464647	0.808944	normal	normal	normal	normal	0.649613	0.612243	normal	normal	normal	normal	0.925789	0.071998	normal	normal	normal	normal	0.76459	0.433169	normal	normal	normal
cln-miR15	c334190	CUAAAACAAGAGGAAACCAC	20	0	1.36801	2.48404	0.554592	0.706275	0.767614	0	0	0	2.48024	0	0.715524	0	0	0	0	0.544243	0.438378	-0.88613	normal	normal	normal	normal	0.464647	0.808944	normal	normal	normal	normal	0.649613	0.612243	normal	normal	normal	normal	0.925789	0.071998	normal	normal	normal	normal	0.76459	0.433169	normal	normal	normal
cln-miR15	c335287	CUAAAACAAGAGGAAACCAC	20	0	1.36801	2.48404	0.554592	0.706275	0.767614	0	0	0	2.48024	0	0.715524	0	0	0	0	0.544243	0.438378	-0.88613	normal	normal	normal	normal	0.464647	0.808944	normal	normal	normal	normal	0.649613	0.612243	normal	normal	normal	normal	0.925789	0.071998	normal	normal	normal	normal	0.76459	0.433169	normal	normal	normal
cln-miR15	c335292	CUAAAACAAGAGGAAACCAC	20	0	1.36801	2.48404	0.554592	0.706275	0.767614	0	0	0	2.48024	0	0.715524	0	0	0	0	0.544243	0.438378	-0.88613	normal	normal	normal	normal	0.464647	0.808944	normal	normal	normal	normal	0.649613	0.612243	normal	normal	normal	normal	0.925789	0.071998	normal	normal	normal	normal	0.76459	0.433169	normal	normal	normal
cln-miR15	c335438	CUAAAACAAGAGGAAACCAC	20	0	1.36801	2.48404	0.554592	0.706275	0.767614	0	0	0	2.48024	0	0.715524	0	0	0	0	0.544243	0.438378	-0.88613	normal	normal	normal	normal	0.464647	0.808944	normal	normal	normal	normal	0.649613	0.612243	normal	normal	normal	normal	0.925789	0.071998	normal	normal	normal	normal	0.76459	0.433169	normal	normal	normal
cln-miR15	c335807	CUAAAACAAGAGGAAACCAC	20	0	1.36801	2.48404	0.554592	0.706275	0.767614	0	0	0	2.48024	0	0.715524	0	0	0	0	0.544243	0.438378	-0.88613	normal	normal	normal	normal	0.464647	0.808944	normal	normal	normal	normal	0.649613	0.612243	normal	normal	normal	normal	0.925789	0.071998	normal	normal	normal	normal	0.76459	0.433169	normal	normal	normal
cln-miR15	c336319	CUAAAACAAGAGGAAACCAC	20	0	1.36801	2.48404	0.554592	0.706275	0.767614	0	0	0	2.48024	0	0.715524	0	0	0	0	0.544243	0.438378	-0.88613	normal	normal	normal	normal	0.464647	0.808944	normal	normal	normal	normal	0.649613	0.612243	normal	normal	normal	normal	0.925789	0.071998	normal	normal	normal	normal	0.76459	0.433169	normal	normal	normal
cln-miR15	c337106	CUAAAACAAGAGGAAACCAC	20	0	1.36801	2.48404	0.554592	0.706275	0.767614	0	0	0	2.48024	0	0.715524	0	0	0	0	0.544243	0.438378	-0.88613	normal	normal	normal	normal	0.464647	0.808944	normal	normal	normal	normal	0.649613	0.612243	normal	normal	normal	normal	0.925789	0.071998	normal	normal	normal	normal	0.76459	0.433169	normal	normal	normal
cln-miR15	c337757	CUAAAACAAGAGGAAACCAC	20	0	1.36801	2.48404	0.554592	0.706275	0.767614	0	0	0	2.48024	0	0.715524	0	0	0	0	0.544243	0.438378	-0.88613	normal	normal	normal	normal	0.464647	0.808944	normal	normal	normal	normal	0.649613	0.612243	normal	normal	normal	normal	0.925789	0.071998	normal	normal	normal	normal	0.76459	0.433169	normal	normal	normal
cln-miR15	c338010	CUAAAACAAGAGGAAACCAC	20	0	1.36801	2.48404	0.554592	0.706275	0.767614	0	0	0	2.48024	0	0.715524	0	0	0	0	0.544243	0.438378	-0.88613	normal	normal	normal	normal	0.464647	0.808944	normal	normal	normal	normal	0.649613	0.612243	normal	normal	normal	normal	0.925789	0.071998	normal	normal	normal	normal	0.76459	0.433169	normal	normal	normal
[truncated: 5,915 more rows]
[truncated: 14 more columns]
