# Supplementary material for: Further Mining and Characterization of miRNA Resource in Chinese Fir (Cunninghamia lanceolata)
Source: Genes (Basel). 2022 Nov 17;13(11):2137. doi: 10.3390/genes13112137 (PMC9690001; doi:10.3390/genes13112137)
Supplement: Supplementary file 1 [file genes-13-02137-s001.zip › Supplemental Table S9 The expression of novel and known miRNAs.xlsx]

## Sheet: known miRNA
The expression of known miRNAs
Name	S21L	S38L	S42L	S189L	S218L	S220L	S221L	S29L	S64L	S98L	S116L	S134L	S157L	S193L	S217L	S231L	S256L
cln-miR156	609.718	1351.22	2144.97	1174.63	289.286	198.936	295.769	808.44	997.571	849.564	735.317	505.479	845.402	1235.28	493.576	1121.69	899.413
cln-miR159a	1689.21	2779.26	1521.14	931.715	1450.95	784.893	1721.91	5618.83	2576.81	1990.3	4149.29	2063.64	4528.4	4055.43	1431.6	3568.36	3509.64
cln-miR159b	2923.41	5155.17	2624.5	1482.98	2195.86	1165.4	3211.91	9478.76	4317.43	3106	6560.49	2860.5	7683.14	5840.89	2265.23	5142.76	5314.91
cln-miR159c	7366.54	8037.99	4982.45	5752.23	7126.37	5132.55	8858.18	11161.6	7112.09	7562.26	9250.2	7939.91	9190.12	8485.89	7295.4	6848.85	8988.41
cln-miR159d	1689.21	2779.26	1521.14	931.715	1450.95	784.893	1721.91	5618.83	2576.81	1990.3	4149.29	2063.64	4528.4	4055.43	1431.6	3568.36	3509.64
cln-miR159e	7366.54	8037.99	4982.45	5752.23	7126.37	5132.55	8858.18	11161.6	7112.09	7562.26	9250.2	7939.91	9190.12	8485.89	7295.4	6848.85	8988.41
cln-miR160	135.727	186.231	129.177	120.901	236.853	188.808	193.459	209.099	182.643	158.375	266.069	166.213	129.998	192.107	151.988	131.681	191.045
cln-miR162	7384.83	10153.3	10803.6	6401.11	9644.06	7792.5	13185	9614.06	9644.16	7518.72	9884.62	8670.43	6230.8	8161.71	9353.38	7996.49	9768.33
cln-miR164	2195.55	3195.99	1251.44	1284.99	1066.74	559.914	1113.63	1841.63	1524.96	1969.07	2583.98	1590.31	1924.3	1942.26	1413.18	1657.55	1697.22
cln-miR166	57844.4	69396.4	65214.2	85795.4	110568	76290.9	70589.5	58137.2	64025.7	63820.1	74384.5	60506.9	60762.9	64111.4	58682.6	53639.3	54521.5
cln-miR171	37.9755	105.225	73.7254	19.9653	28.0245	27.4893	73.7871	247.117	150.369	140.415	142.364	88.2364	120.89	126.423	105.163	96.1174	144.536
cln-miR319a	7957.27	7480.97	4097.74	3060.24	4871.75	2802.47	11569.1	13619.4	3790.77	5217.66	8133.41	4179.26	7363.52	7644.01	2281.35	5435.44	6605.71
cln-miR319b	2483.88	2477.79	2183.4	1653.79	2473.39	1358.55	3458.07	5396.31	1563.11	1774.23	2891.51	1545.16	3110.02	3813.18	1004.04	1887.27	2288.24
cln-miR395	6.32925	14.197	12.6026	17.747	0.904018	5.06383	11.1611	29.0725	11.7361	5.44243	17.9683	8.20804	16.5603	17.6569	10.7466	5.28646	16.457
cln-miR396a	97.0485	48.4367	96.4101	50.4679	73.2254	49.9149	93.6291	137.535	88.7544	88.7116	53.2137	75.2404	160.635	127.13	92.8813	62.9569	127.363
cln-miR396b	52436.4	51185.9	52807.5	73949.4	79523.7	61516.8	59514	50847.9	64011	65289	52119.7	63017.2	69081.2	64349.4	57295.5	50378	54333.3
cln-miR396c	4444.54	2061.07	3734.79	1862.32	2485.14	2022.64	5387.7	10088.2	4172.93	5410.87	3489.99	4306.49	10429.7	8586.19	5277.35	3466.48	7246.82
cln-miR396d	101.971	107.73	117.204	195.217	188.036	136.723	138.273	86.0994	134.965	119.733	100.208	124.489	115.922	113.71	121.283	93.7145	120.208
cln-miR396e	4444.54	2061.07	3734.79	1862.32	2485.14	2022.64	5387.7	10088.2	4172.93	5410.87	3489.99	4306.49	10429.7	8586.19	5277.35	3466.48	7246.82
cln-miR398a	62.5892	1464.79	666.049	108.146	4.52009	10.1277	54.5653	163.253	124.696	57.6898	203.871	103.969	3.31205	236.602	118.213	211.458	238.269
cln-miR398b	62.5892	1464.79	666.049	108.146	4.52009	10.1277	54.5653	163.253	124.696	57.6898	203.871	103.969	3.31205	236.602	118.213	211.458	238.269
cln-miR399a	113.926	12.5267	172.656	235.702	420.368	602.595	399.939	70.445	82.8864	126.264	93.9879	119.017	4.14007	158.912	169.643	12.0147	53.6643
cln-miR399b	180.735	116.916	308.134	1082.01	729.542	874.595	811.659	211.335	407.097	640.03	355.219	538.995	37.2606	778.315	474.385	57.6705	213.226
cln-miR399c	194.097	153.661	240.08	195.217	317.31	190.979	180.437	185.617	235.456	202.458	230.132	208.621	50.5088	439.303	211.861	71.1269	130.941
cln-miR399d	190.581	150.321	231.258	195.217	331.775	186.638	171.137	182.262	228.854	193.751	227.368	200.413	50.5088	432.947	211.094	68.724	126.648
cln-miR408	290.442	931.154	265.915	47.6949	268.493	151.191	584.097	478.579	822.262	720.034	850.729	682.635	3.31205	84.0467	879.686	720.881	740.567
cln-miR529a	64.699	94.3681	109.643	100.936	42.4888	47.0212	56.4255	88.3358	72.6173	68.0304	63.58	45.8282	61.273	43.7891	42.9864	46.1364	53.6643
cln-miR529b	67.512	99.3788	112.793	103.154	41.5848	50.6383	60.1458	92.8085	77.0183	69.1189	62.1979	45.8282	61.273	41.6702	46.0568	48.5393	55.8108
cln-miR536	34.4592	138.629	252.052	92.0623	113.002	121.532	74.4072	330.98	143.768	129.53	198.342	192.205	261.652	346.781	193.439	114.86	168.148
cln-miR6725	10124	13153.9	13789.8	8677.71	10339.3	11729.3	12078.1	23774.6	13299.2	16148.8	20269.6	16086.4	14403.3	17353.2	15625.6	19842.5	17229.8

## Sheet: novel miRNA
The expression of novel miRNAs
Name	S21L	S38L	S42L	S189L	S218L	S220L	S221L	S29L	S64L	S98L	S116L	S134L	S157L	S193L	S217L	S231L	S256L
cln-miR01	4.92275	8.35116	28.986	3.32755	1.80804	4.34042	3.72036	1.11817	0	3.26546	6.91087	5.47203	40.5727	31.7824	0	11.5341	9.30181
cln-miR02	143.463	247.194	146.821	56.5684	82.2656	50.6383	108.511	308.616	178.242	228.582	205.253	177.841	255.856	257.79	159.664	149.943	281.916
cln-miR03	3744.8	2333.31	3407.12	2485.68	4438.73	3334.89	6503.19	6187.98	3395.41	4295.17	3595.73	3326.31	3980.26	4167.02	3620.07	2329.89	5287.72
cln-miR04	21.0975	48.4367	54.8214	16.6378	22.6004	5.78723	32.2431	43.6088	46.211	34.2873	38.0098	30.0962	38.9166	48.0267	30.7046	27.3935	42.2159
cln-miR05	0	6.68092	3.15066	0.554592	5.42411	1.44681	6.2006	5.59087	2.93403	0	4.14652	2.05201	0	4.94393	1.53523	5.28646	2.86209
cln-miR06	1.4065	0.835116	3.15066	1.66378	0	2.17021	0.62006	2.23635	0.733508	4.89819	1.38217	8.20804	4.14007	3.53138	7.67614	1.92235	1.43105
cln-miR07	2.10975	1.67023	3.15066	0.554592	1.80804	0	1.86018	2.23635	0	3.26546	1.38217	0.684003	0.828013	2.11883	0.767614	1.92235	2.86209
cln-miR08	97466.9	59633.9	70063.7	70249.1	69901.4	103735	65372.9	52232.2	48548.7	52544	50070.7	71748.5	56609.6	57223.1	62431.6	65061.9	52870
cln-miR09	2.10975	0	1.89039	0.554592	0.904018	0	2.48024	0	0.733508	0	2.07326	0.684003	0	0.706275	0	0.480587	0.715524
cln-miR10	609.718	552.011	597.995	320	796.44	232.936	643.002	787.195	549.397	629.689	801.661	443.234	495.98	727.463	528.118	470.495	785.645
cln-miR11	7938.99	16691.5	7703.98	7516.39	5424.11	4135.7	6632.78	6725.82	13492.1	9702.22	10248.8	8119.12	10223.5	11895.1	10926.2	9912.59	10146.8
cln-miR12	3.51625	8.35116	2.52052	0	1.80804	1.44681	1.24012	41.3724	3.66754	1.08849	8.98414	0.684003	18.2163	10.5941	3.83807	2.40294	2.14657
cln-miR13	52.7437	176.209	75.6157	61.5598	11.7522	13.7447	56.4255	60.3814	25.6728	189.941	138.909	62.9283	111.782	110.179	75.9938	85.0639	128.079
cln-miR14	2580.93	4211.49	2790.22	2502.88	2676.8	2233.87	2845.46	3850.99	3320.59	3135.93	3609.55	3183.35	2967.6	3503.12	3055.87	2465.89	2715.41
cln-miR15	0	0	0	0.554592	0	0	2.48024	0	0	0.544243	0	1.36801	2.48404	0.706275	0.767614	0	0.715524
cln-miR16	253.17	434.26	466.297	324.437	255.837	266.213	369.556	396.952	253.06	258.516	228.059	286.597	356.046	392.689	350.032	308.056	264.028
cln-miR17	5.626	4.17558	6.93144	2.77296	4.52009	7.23404	8.06078	23.4817	13.9366	10.8849	13.8217	11.6281	19.0443	26.8385	11.5142	7.68939	15.7415
cln-miR18	66.1055	86.852	99.5607	31.0572	58.7612	34	76.2674	266.125	83.6199	109.937	69.7998	48.5642	222.736	201.288	92.1137	71.1269	174.588
cln-miR19	526.031	612.14	594.844	323.882	335.391	288.638	474.966	878.885	520.791	200.281	420.181	443.234	568.845	481.68	660.916	866.499	666.152
cln-miR20	7.73575	138.629	35.2873	5.54592	0	0	0	34.6634	14.6702	5.44243	12.4396	4.10402	409.039	42.3765	6.14091	36.044	24.3278
cln-miR21	2411.44	1484.84	734.103	767.001	2179.59	2264.25	2731.98	3227.05	2041.35	2366.91	2564.63	1106.03	2482.38	1288.95	1915.2	850.159	2818.45
cln-miR22	50612.9	31716	34331.4	39333.9	40890.5	55838.8	32488.7	22447.3	27965	30495.6	36859.1	35292.5	26313.4	27134.4	30924.1	31669.7	23845.5
cln-miR23	11243.6	25954.6	9237.72	1013.79	6461.01	4984.97	19288.2	23289.3	14456	18529.3	23831.5	14691	248.404	4299.1	21377.3	21110.3	21744
cln-miR24	432.499	561.198	592.953	110.364	101.25	127.319	225.082	418.197	287.535	270.489	232.205	164.161	337.829	439.303	160.431	283.066	249.718
cln-miR25	436.015	746.593	1076.26	908.977	474.609	733.531	854.443	957.157	696.832	749.967	506.567	960.341	598.654	471.792	449.054	711.75	643.256
cln-miR26	21733.9	32267.2	29924.9	30326.8	15399	11479	26431.9	23168.6	39433.4	23656.6	24987	26061.2	24798.2	27570.9	22078.1	24670.5	23383.3
cln-miR27	229.259	217.965	129.177	333.31	513.482	387.744	401.799	332.098	404.163	602.477	353.146	528.051	235.156	247.196	514.301	204.73	486.556
cln-miR28	2739.16	4210.65	2466.33	2161.8	2439.94	1438.13	2440.56	1596.75	2405.91	2236.3	3498.98	3220.29	2995.75	2949.4	2041.85	2588.44	2731.15
cln-miR29	13641.6	8439.68	7743.68	13319.1	20099	19400.2	12045.3	8398.61	7782.52	9364.25	10942.7	7309.94	4678.28	4200.22	10517.1	7380.38	7957.34
cln-miR30	8337.03	9204.64	6433.64	5228.14	7795.34	4341.87	5905.45	7610.29	6319.17	8526.11	9080.89	8577.4	8075.61	6835.33	7135.74	6730.62	7591.71
cln-miR31	1234.2	1434.73	1506.01	1306.62	631.004	1390.38	1212.84	975.048	1343.79	1047.12	800.97	1293.45	1488.77	1250.11	941.862	1184.65	1273.63
cln-miR32	24753	33094	34695.7	35947.6	26874.6	9041.82	24683.4	38720.1	45390.2	41090.9	48201.3	30007.2	37177.8	55046.4	35449.2	36168	48782.3
cln-miR33	4308.11	4113.78	2949.64	3755.7	3820.38	5343.06	3543.64	3702.27	3301.52	3104.91	3172.09	4669.01	3827.08	3254.52	3341.42	3839.89	3274.95
cln-miR34	7.0325	10.8565	8.82184	4.99133	9.04018	6.51063	5.58054	8.94539	7.33508	8.70789	8.98414	4.10402	14.9042	5.6502	8.44375	7.68939	13.5949
cln-miR35	49.9307	76.8306	25.2052	15.5286	28.0245	16.6383	21.082	153.19	83.6199	118.101	76.0196	63.6123	93.5655	72.0401	64.4796	30.7576	77.2765
cln-miR36	1.4065	1.67023	0	1.66378	0.904018	1.44681	0	0	0	1.08849	2.76435	0	0	3.53138	0	1.44176	0.715524
cln-miR37	2.813	0	1.26026	1.10918	0	0	0	4.4727	0.733508	2.72122	0	1.36801	4.96808	2.11883	1.53523	0.480587	2.14657
cln-miR38	2622.42	1887.36	1446.78	1616.08	1946.35	1584.25	1428.62	1638.13	1296.84	1516.81	1876.99	1482.92	1430.81	1360.99	1528.32	1275.48	1345.9
cln-miR39	140.65	81.8413	110.273	57.6776	74.1295	51.3617	108.511	154.308	71.8838	85.9904	78.784	65.6643	134.138	139.136	86.7404	69.6851	93.7336
cln-miR40	521.811	394.175	58.6022	273.969	313.694	167.83	423.501	261.653	423.234	664.521	68.4177	249.661	225.22	489.449	361.546	181.181	314.115
cln-miR41	4133	1710.32	3853.25	1101.98	725.022	5052.97	3660.83	5325.86	3525.24	3244.23	1148.59	3814	7573.84	4015.17	4991.79	2727.33	3327.18
cln-miR42	2.10975	0.835116	0.630131	1.66378	0	0.723404	0.62006	0	0	0.544243	0.691087	0.684003	3.31205	0.706275	0	1.44176	2.14657
cln-miR43	8.439	5.84581	3.78079	4.43674	2.71205	2.17021	6.82066	11.1817	3.66754	2.17697	6.91087	6.84003	14.9042	8.4753	1.53523	8.65057	8.58628
cln-miR44	15.4715	5.01069	6.30131	4.43674	5.42411	2.89361	4.96048	11.1817	9.5356	9.79638	9.67522	8.89204	9.10815	14.8318	7.67614	7.20881	10.7329
cln-miR45	1.4065	0	0	0	0	0.723404	0	1.11817	0	1.08849	0	0	1.65603	0.706275	0	0	2.14657
cln-miR46	161.747	390.834	436.051	119.237	136.507	142.511	124.012	220.28	319.809	257.427	262.613	264.025	471.968	117.948	260.989	253.269	284.063
cln-miR47	536.58	2501.17	587.282	197.989	433.024	114.298	583.477	2670.2	1782.42	1598.44	3230.14	1587.57	2317.61	1189.37	1238.93	1895.92	1987.01
cln-miR48	1234.91	2738.34	1802.81	2277.71	1167.09	1104.64	1734.31	2387.3	2689.04	2285.28	1852.81	1982.24	2354.87	2262.91	2042.62	1766.16	2025.65
cln-miR49	16.1747	44.2611	30.2463	17.747	15.3683	5.78723	44.0243	54.7905	30.8073	7.6194	22.1148	23.2561	30.6365	17.6569	17.6551	33.1605	28.6209
cln-miR50	249454	256441	255101	232154	162228	127360	249209	272961	303891	294703	275382	237823	289344	267976	286632	287161	299937
cln-miR51	112.52	109.4	97.6703	83.1889	94.9219	104.17	133.313	178.908	104.158	124.632	109.883	138.853	156.495	137.724	132.03	118.705	123.786
cln-miR52	13.3617	20.0428	22.6847	15.5286	13.5603	14.4681	14.8814	39.1361	19.0712	15.7831	17.9683	13.6801	43.8847	40.2577	41.4512	25.9517	20.7502
cln-miR53	5.626	10.0214	9.45197	6.10052	4.52009	10.8511	8.06078	7.82722	2.93403	5.98667	7.60196	4.10402	4.96808	8.4753	3.07046	4.80587	0.715524
cln-miR54	876.952	774.152	877.773	675.494	848.873	625.744	1563.17	1236.7	925.687	1141.82	1092.61	810.544	797.377	1537.56	826.72	698.293	757.739
cln-miR55	130605	115559	134687	152883	166688	201247	119473	116940	97476.6	116876	104184	140783	129427	117599	124915	115617	111862
cln-miR56	0	0	0	0.554592	1.80804	0	4.96048	0	0.733508	1.08849	0	0	1.65603	2.11883	3.07046	0.480587	0.715524
cln-miR57	96.3452	44.2611	163.834	378.787	270.301	353.744	421.021	136.417	199.514	295.524	129.233	234.613	24.8404	391.276	224.911	42.7723	135.234
cln-miR58	0.70325	2.50535	1.26026	0	0.904018	0	1.24012	4.4727	1.46702	2.72122	2.76435	0	1.65603	0.706275	0	1.44176	2.86209
cln-miR59	2900.91	2121.19	3349.15	1738.65	1986.13	1890.25	3131.3	4008.65	3159.95	3324.78	2026.27	2604	4247.71	3654.97	2672.83	2478.87	3667.77
cln-miR60	90.7192	121.927	88.8485	68.2149	84.9777	57.8723	115.331	178.908	89.488	140.415	112.647	108.757	143.246	157.499	125.889	78.3357	146.682
cln-miR61	17.5812	8.35116	47.89	464.748	529.754	666.255	401.179	5.59087	44.0105	173.069	46.3029	85.5004	3.31205	115.123	181.925	2.40294	17.1726
cln-miR62	8.439	14.197	8.19171	7.2097	12.6562	13.7447	17.9817	32.4271	15.4037	19.5928	8.98414	12.9961	19.8723	16.2443	13.8171	10.0923	19.3191
cln-miR63	375.535	984.601	530.571	199.653	325.446	161.319	367.696	1006.36	671.16	706.972	886.665	727.78	857.822	740.883	514.301	601.215	847.895
cln-miR64	16.878	24.2184	17.0135	18.3015	11.7522	19.5319	19.2219	25.718	22.0052	21.2255	23.497	21.2041	19.8723	26.1322	20.7256	13.937	18.6036
cln-miR65	656.835	900.255	729.062	654.419	340.815	330.595	486.747	395.834	487.783	435.395	716.658	447.338	352.734	476.736	541.936	507.981	416.435
cln-miR66	14819.6	23720.6	15279.4	1390.36	8597.21	20087.5	25145.9	6190.21	31875.3	18599	29049.9	20251.3	334.517	7470.27	22713.7	26760.5	7014.99
cln-miR67	26.7235	50.1069	30.2463	35.4939	31.6406	10.8511	60.7659	51.436	36.6754	34.2873	42.8474	22.5721	48.8528	47.3204	30.7046	38.447	47.2246
cln-miR68	522.515	763.296	329.559	914.523	452.913	1044.59	455.744	603.814	825.93	679.76	436.076	1081.41	571.329	476.029	491.273	400.81	570.988
cln-miR69	16.878	24.2184	17.0135	18.3015	11.7522	19.5319	19.2219	25.718	22.0052	21.2255	23.497	21.2041	19.8723	26.1322	20.7256	13.937	18.6036
cln-miR70	130605	115559	134687	152883	166688	201247	119473	116940	97476.6	116876	104184	140783	129427	117599	124915	115617	111862
cln-miR71	1351.65	841.797	874.622	819.133	1074.88	877.489	752.133	739.113	608.078	641.118	720.113	741.46	631.774	810.097	635.584	740.585	684.041
cln-miR72	3103.44	6419.53	4381.3	82.0797	1961.72	957.787	6681.15	9153.37	5934.08	6281.65	4756.75	4153.27	351.906	523.35	8506.7	4856.81	9703.93
cln-miR73	2.10975	6.68092	6.30131	3.32755	3.61607	2.89361	5.58054	2.23635	3.66754	4.89819	4.83761	5.47203	0.828013	0.706275	3.07046	3.8447	2.86209
cln-miR74	26.0202	803.381	281.669	2.21837	214.252	151.915	1232.06	1221.05	35.9419	702.618	34.5544	569.091	7.45212	15.5381	2100.19	645.909	999.586
cln-miR75	11.252	70.9848	207.943	68.7695	115.714	34.7234	164.316	173.317	69.6832	58.234	73.2553	70.4524	94.3935	42.3765	76.7614	49.9811	62.2506
cln-miR76	10.5487	2.50535	13.2328	4.99133	14.4643	12.2979	4.34042	19.009	11.7361	11.9733	13.8217	10.9441	12.4202	12.713	11.5142	4.32528	14.3105
cln-miR77	2226.49	1.67023	1.26026	3.88215	8.13616	5.06383	4.34042	12.2999	7.33508	5.98667	3.45544	6.15603	8.28013	7.76903	3.83807	2.40294	17.8881
cln-miR78	113.926	147.815	145.56	141.421	226.004	162.042	228.182	190.09	170.174	178.512	134.762	133.381	134.138	182.219	158.128	89.3892	164.57
cln-miR79	68.9185	303.147	104.602	29.3934	58.7612	23.8723	60.1458	200.153	101.224	157.286	151.348	134.065	220.252	134.192	92.1137	90.831	173.157
cln-miR80	1.4065	0	2.52052	0.554592	0.904018	3.61702	5.58054	4.4727	1.46702	1.63273	2.07326	2.05201	0.828013	1.41255	0.767614	0.480587	2.14657
cln-miR81	70.325	261.391	185.889	104.263	62.3772	46.2978	128.352	261.653	195.113	180.689	194.196	142.273	207.831	196.344	127.424	149.943	194.622
cln-miR82	4.2195	5.84581	5.04105	6.10052	1.80804	0	1.86018	1.11817	0	2.17697	6.21979	3.42002	4.96808	0	0.767614	0.480587	7.87076
cln-miR83	0.70325	4.17558	3.15066	0.554592	0	1.44681	1.24012	10.0636	5.86806	4.35395	1.38217	2.73601	9.10815	11.3004	0.767614	3.36411	5.72419
cln-miR84	1748.98	2351.69	3828.68	2795.7	2031.33	756.68	2735.7	2648.95	3341.13	2665.16	2429.17	3028.77	2610.73	4140.18	2048.76	3075.76	4409.77
cln-miR85	144.869	106.895	67.424	31.6118	75.9375	31.1064	147.574	176.672	77.7518	114.291	183.829	90.9725	115.922	163.15	81.3671	104.768	123.786
cln-miR86	3.51625	5.01069	3.78079	3.88215	2.71205	0	4.34042	0	5.13455	3.8097	4.83761	1.36801	0.828013	2.8251	3.83807	0.961174	1.43105
cln-miR87	0	0.835116	0	0	1.80804	0	1.24012	0	2.20052	0.544243	0	0	0	2.11883	0	0.480587	0
cln-miR88	2.813	15.0321	10.0821	2.21837	8.13616	2.17021	6.2006	62.6178	20.5382	19.0485	46.9939	22.5721	20.7003	16.9506	7.67614	26.9129	25.7588
cln-miR89	21.0975	34.2397	18.9039	15.5286	36.1607	25.3191	56.4255	43.6088	36.6754	19.5928	36.6276	31.4642	18.2163	29.6636	29.9369	29.7964	36.4917
cln-miR90	4.92275	10.8565	6.93144	6.65511	6.32812	5.06383	13.0213	10.0636	11.7361	7.6194	11.0574	10.2601	4.14007	13.4192	4.60568	5.28646	7.87076
cln-miR91	0.70325	0	1.26026	0.554592	0.904018	0	0	0	0	2.17697	0.691087	0	0.828013	1.41255	0.767614	0.961174	1.43105
cln-miR92	4308.11	4113.78	2949.64	3755.7	3820.38	5343.06	3543.64	3702.27	3301.52	3104.91	3172.09	4669.01	3827.08	3254.52	3341.42	3839.89	3274.95
cln-miR93	1.4065	0.835116	0.630131	0	0.904018	1.44681	9.3009	5.59087	0	2.72122	6.21979	1.36801	5.79609	5.6502	2.30284	0.961174	1.43105
cln-miR94	0.70325	0	0.630131	2.21837	13.5603	3.61702	4.96048	2.23635	2.93403	2.72122	2.76435	0	0.828013	0.706275	2.30284	2.88352	2.86209
cln-miR95	18.9877	8.35116	6.30131	3.32755	1.80804	3.61702	4.34042	34.6634	5.86806	7.07516	20.7326	10.2601	18.2163	8.4753	3.07046	8.16998	15.026
cln-miR96	1564.73	3716.26	10606.4	1717.57	687.957	502.766	190.358	1915.43	3297.85	1709.47	4138.23	2175.13	2808.62	3031.33	1142.21	4716	2522.22
cln-miR97	61.886	103.554	91.9992	88.1802	86.7857	36.8936	102.93	105.108	61.6147	98.508	99.5166	63.6123	117.578	149.024	91.3461	78.3357	171.726
cln-miR98	133.617	195.417	178.327	127.556	148.259	42.6808	163.696	173.317	187.778	241.1	192.813	226.405	274.072	369.382	199.58	146.098	243.278
cln-miR99	0.70325	1.67023	0	0.554592	0.904018	0	0	0	2.20052	1.08849	2.07326	1.36801	2.48404	2.11883	2.30284	1.44176	0
cln-miR100	54.8535	55.9527	62.383	25.5113	52.433	26.0425	111.611	149.835	74.8178	101.229	167.934	129.277	151.526	114.417	85.2052	72.0881	175.303
cln-miR101	0	0	3.15066	1.10918	0.904018	0	1.24012	0	3.66754	3.8097	5.5287	1.36801	3.31205	7.06275	3.07046	0.961174	3.57762
cln-miR102	10434.1	14268.8	21814.5	15444.8	12236.8	9306.59	22580.7	1764.48	13578	2358.21	1909.47	12642.4	2215.76	19623.9	1999.63	21870.6	11694.5
cln-miR103	352.328	609.634	297.422	35.4939	309.174	141.787	658.504	1025.37	597.075	723.299	752.594	463.07	4.14007	219.652	781.431	766.537	827.145
cln-miR104	2411.44	1484.84	734.103	767.001	2179.59	2264.25	2731.98	3227.05	2041.35	2366.91	2564.63	1106.03	2482.38	1288.95	1915.2	850.159	2818.45
cln-miR105	4.92275	10.8565	6.93144	6.65511	6.32812	5.06383	13.0213	10.0636	11.7361	7.6194	11.0574	10.2601	4.14007	13.4192	4.60568	5.28646	7.87076
cln-miR106	140.65	81.8413	110.273	57.6776	74.1295	51.3617	108.511	154.308	71.8838	85.9904	78.784	65.6643	134.138	139.136	86.7404	69.6851	93.7336
cln-miR107	14.7682	38.4153	52.931	6.65511	6.32812	8.68084	3.72036	42.4906	26.4063	20.137	24.1881	8.89204	72.8652	33.9012	16.8875	39.8887	20.7502
cln-miR108	2715.25	3580.98	1642.75	1874.52	2725.61	2543.49	3499.62	1739.88	2380.97	2253.71	1872.16	1638.19	2326.72	2894.32	2527.75	3072.39	1463.25
cln-miR109	2.10975	34.2397	35.2873	7.76429	42.4888	15.1915	30.3829	98.3993	51.3455	38.097	17.9683	14.3641	41.4007	5.6502	25.3313	11.0535	17.8881
cln-miR110	39.382	161.177	55.4515	6.10052	20.7924	15.9149	35.9635	424.906	8.80209	11.4291	102.281	12.3121	159.807	129.955	62.9444	81.2192	22.8968
